# Supplementary material for: Myasthenia gravis-specific aberrant neuromuscular gene expression by medullary thymic epithelial cells in thymoma
Source: Nat Commun. 2022 Jul 22;13:4230. doi: 10.1038/s41467-022-31951-8 (PMC9305039; doi:10.1038/s41467-022-31951-8)
Supplement: Supplementary file 4 — Supplementary Data 1 [file 41467_2022_31951_MOESM4_ESM.xlsx]

## Sheet: Sheet1
	baseMean	log2FoldChange	lfcSE	stat	pvalue	padj				Statistical tests and multiple test correction was performed using DESeq2.
GLDC	148.969815194972	3.81694223911201	0.364687908912783	7.72425454825183	1.12509810985626e-14	2.34571704923932e-10
HOXC8	114.835029418514	-5.41646352890751	0.643688368956697	-6.86118274292545	6.82927323312183e-12	7.11917588186785e-08
NGB	368.678190377705	4.56776555027833	0.538111893462908	6.63015553757548	3.35333335651931e-11	1.74784117875178e-07
SOX2	294.062835805725	-4.51551306431266	0.528290024999304	-6.6545134262516	2.84238808530316e-11	1.74784117875178e-07
CTSLP8	34.3091798241534	-5.87297698569711	0.756537085115085	-6.44116075943036	1.18563207105352e-10	4.94384860987897e-07
CEND1	95.0738453526414	3.60952366331553	0.427774409495458	6.10023321963871	1.05913816138543e-09	3.15456736096069e-06
LINC00930	46.5000135110044	3.24605184575297	0.367903765647135	6.10499825083935	1.0280180757792e-09	3.15456736096069e-06
LINC02641	33.2007526055991	3.1766123074065	0.361031449967112	6.02887174401228	1.65108247033593e-09	4.30292730300422e-06
BBOX1	280.701920860025	3.03213893045598	0.352680756793927	5.7619784785802	8.3133600967711e-09	1.9258360517509e-05
FAM41C	37.4137730463371	-5.23748234109917	0.744862999029397	-5.68894192169684	1.27828931586263e-08	2.66510539464199e-05
RGS21	29.9818202611404	-5.88441467520354	0.863371188617632	-5.65737511234781	1.53705584182585e-08	2.91327974965701e-05
KIF28P	91.4836887583181	3.11571599749969	0.379168164189304	5.5798882852501	2.40673110970277e-08	4.18149474218276e-05
ELF5	126.730376697665	-3.79160618074918	0.50951529821096	-5.47894477467356	4.27869870306845e-08	6.8620453277134e-05
MSLN	506.378603201414	-4.30071268307004	0.606653133978112	-5.44085655904503	5.30249968610201e-08	6.9094884972213e-05
PROX1	112.42219765164	-3.87914077730119	0.528697654509566	-5.44572262188671	5.15954867198298e-08	6.9094884972213e-05
FAM83A	174.4904885231	-3.78420968268008	0.510362359459958	-5.45535859193497	4.88741130109253e-08	6.9094884972213e-05
PLEKHD1	302.037840245427	3.31946677635553	0.428065260468655	5.41848869916735	6.01049375767379e-08	7.3713402561024e-05
SP8	16.50250974961	-5.11368257767582	0.767592790902491	-5.35919907851035	8.35917026986783e-08	9.68224116424858e-05
SGIP1	295.424327827039	2.87356541745794	0.351632825411859	5.32818690992083	9.91980136190895e-08	0.000108851546628652
RYR3	812.909336094072	2.79416365105252	0.339466710438947	5.28524180981571	1.25538818524676e-07	0.000130867941371049
CFHR3	78.6091319711471	-3.30550669976146	0.437188503431259	-5.27348427890204	1.33857725447996e-07	0.00013289522466025
CCL20	103.956262314173	-3.9133931103668	0.558056899497101	-5.22060225936143	1.7834219748561e-07	0.000165435201870499
LINC02428	15.1939276160111	-5.25330568174333	0.815382833228526	-5.21632969006996	1.82503220443258e-07	0.000165435201870499
TRAJ24	5.61779923694671	3.0917637519153	0.402730818560352	5.19395004184869	2.05878408987887e-07	0.000171694357959538
BCL9P1	15.1807286709068	2.78064232471669	0.342346716436391	5.20128349192897	1.97916939780802e-07	0.000171694357959538
HEPACAM2	190.230480349956	-3.8600918085483	0.551834994494216	-5.18287502076543	2.18491453910882e-07	0.000175204935484153
KRT36	127.154803623582	-2.94610229295112	0.381039512107577	-5.10735036948526	3.26707622322427e-07	0.000252278785844455
PPP1R1B	366.56467808389	-3.33096307515812	0.458115463392209	-5.08815628684095	3.61561356182867e-07	0.000269221168394879
GLULP4	30.2828594395502	3.44733765177783	0.487130106913179	5.02399177765052	5.0608404692297e-07	0.000363839527389552
KBTBD12	17.4166951689561	2.49271680367253	0.298448425556316	5.00159047879065	5.6859270847932e-07	0.000395152979302845
DBX2	36.4782997258334	-4.30612558592592	0.662832076708502	-4.98787807968423	6.10460717260875e-07	0.000410564370779741
FAM189A1	83.2636481371415	3.53578999860638	0.510325043765973	4.96897032505671	6.73093688480172e-07	0.000424627538034542
KIAA1549L	254.732304520706	-3.26601315940863	0.456538717870871	-4.96346327421359	6.92471403576882e-07	0.000424627538034542
LASTR	54.2313360656153	3.00618163262959	0.403257915749572	4.97493428963574	6.52697767194892e-07	0.000424627538034542
SLC5A4	141.659506212557	-3.85388580128207	0.577186031415332	-4.94448175449428	7.63466912248643e-07	0.000454786332956342
MMP3	89.7710968948837	-3.57186989269197	0.525001405450928	-4.89878668130988	9.64302653390674e-07	0.000558465167237282
IGF2BP3	37.8397679301681	-3.9992695591824	0.61943297905121	-4.84195976096786	1.28564802954343e-06	0.000705380941261866
DYNLT5	96.6360767696422	2.83525022002319	0.378990029930736	4.84247625289404	1.28230964767461e-06	0.000705380941261866
LRP2	68.5441836576446	-3.00961021714311	0.42617691746285	-4.71543655885185	2.41193039029393e-06	0.00127479703150543
FOXI1	168.653535665677	-3.90890850445811	0.617262037674334	-4.71259906962373	2.44577108063778e-06	0.00127479703150543
MAP2	1509.11057278555	2.38140368197005	0.29546123159797	4.67541434962171	2.93360697257857e-06	0.00145625647074501
LINC02242	49.7681834584383	2.40515612604688	0.300454619558613	4.67676658828259	2.91433655321832e-06	0.00145625647074501
PLXNB3	248.490301964318	2.74405424067135	0.375682964882649	4.64235646462208	3.44457921578626e-06	0.00167014028069599
C11orf53	100.56479055191	-3.59338887373854	0.560686732639711	-4.62537941914351	3.73913286716941e-06	0.00177175411699125
RGS4	180.793317592686	2.75996903890628	0.381001369408261	4.61932470646946	3.84990973084278e-06	0.00178370595507425
VN1R48P	6.0364500308445	3.08457236465045	0.456458225884603	4.56684149050137	4.95128127115969e-06	0.00224411441787844
TRIM67	84.0897412176524	2.94469115272469	0.427344763050953	4.55063761362352	5.34835937212294e-06	0.00237250945849768
CNKSR2	259.869602541356	2.22525916228223	0.269859371364856	4.54036173020521	5.61577973405435e-06	0.00243923732656873
SLC22A4	169.146519335244	2.26335631960532	0.279726948692909	4.51639116470064	6.29024229276399e-06	0.00267643390942523
SFRP2	9936.78436092243	-3.44383531205918	0.548484935946497	-4.45561063193459	8.36547420563572e-06	0.00335407253294806
ELF3	1250.07587472624	-2.87942900973121	0.421540423308846	-4.45847872661604	8.2543387286956e-06	0.00335407253294806
VWC2	339.461552721278	3.1459175045296	0.481006585786993	4.46130586968698	8.14617213994968e-06	0.00335407253294806
CYP26A1	145.153762431138	-3.4464153243625	0.555565481266624	-4.40346891024432	1.0653355698005e-05	0.00415143443262404
HGD	150.057632690943	2.88429283138787	0.428106205375727	4.40146115082382	1.07524322203318e-05	0.00415143443262404
TRIM43	19.9018227521713	-3.43121938951997	0.554202174880292	-4.38688171883323	1.14987278595852e-05	0.0042233816069495
CCDC74BP1	57.2257050817561	-3.58391128434691	0.589129786766886	-4.38597969817022	1.1546489116798e-05	0.0042233816069495
FOXD1	31.4908445466414	-3.26356403654054	0.5155118285605	-4.39090610754995	1.12879278913013e-05	0.0042233816069495
MTCO3P12	92.5543495574315	2.40390796513037	0.320499591374006	4.38037365074854	1.18475974424687e-05	0.00425880274272467
CALHM3	27.0052785696715	-3.67990447151482	0.614095767905477	-4.36398459584778	1.27714574264313e-05	0.00451308670989265
SHISA6	12.6273538937623	2.74154675634076	0.399684999910035	4.35729826421499	1.31677771668588e-05	0.00457558310253065
ITLN1	24.2181757442879	3.37141577276508	0.546570066605059	4.33872236636518	1.43313431561856e-05	0.00489826513874286
GNB3	240.425325833642	-2.63299676990045	0.376943158993916	-4.33220959430332	1.47620308440686e-05	0.00496409001722558
ENOX1	449.783933794839	2.24344134995964	0.289764183077339	4.29121824772857	1.77695562249695e-05	0.00588059488467285
CLDN6	35.8484296163875	-2.93267339604659	0.451554607466361	-4.28004357411096	1.86856725453586e-05	0.00608714979528409
GSC	165.29021652013	-2.98661333069983	0.464971591085212	-4.27254776160241	1.93252142851588e-05	0.00610471807017083
CSMD3	48.8958178440109	3.67658549511689	0.626075449540414	4.27518040690096	1.90982582675354e-05	0.00610471807017083
GFI1B	69.831643968871	-3.18156557531392	0.513168739162636	-4.25116615418486	2.1266032341137e-05	0.00661754489970694
PKD1L2	21.6724242490476	2.42984026891416	0.337733377047621	4.23363625299181	2.29942759413396e-05	0.00705011263383808
PLA2G3	15.6835478394906	-4.03337244171248	0.718130856257206	-4.22398287900061	2.40022291978104e-05	0.0071536406600049
OXGR1	124.350079765396	-2.87878546647197	0.44480577789154	-4.22383332199	2.40181709530598e-05	0.0071536406600049
IL13RA2	391.678883200527	2.64814660589716	0.392431227476727	4.19983551384148	2.6710895368773e-05	0.00762870489785683
DACH2	14.0503882435235	-3.29277124609973	0.545539817975443	-4.2027569217742	2.63683699602385e-05	0.00762870489785683
DKK2	144.730689284035	-2.89217105351154	0.450131496573679	-4.20359621113922	2.6270741082233e-05	0.00762870489785683
TMEM163	1585.37835502844	2.47843304066152	0.353545281047736	4.18173603188866	2.89291720092963e-05	0.00815059874624079
GABRE	688.142081732948	2.57419571951757	0.377273494586819	4.17255848106052	3.01198256388164e-05	0.00837290992991578
TF	240.016298070574	2.4552287798386	0.349167440035771	4.16771042480227	3.07674445553987e-05	0.00844040067809878
POU2F3	339.460051660468	-2.97218100724538	0.473943006567928	-4.16121976675421	3.16552272904224e-05	0.00857116667244177
ASCL3	18.6643462681363	-3.62050664697888	0.630427141845939	-4.15671609459238	3.22854787954827e-05	0.00862974291547461
RYR3-DT	75.9004892904891	3.41005013196408	0.580517876962055	4.15155196352655	3.30228263470394e-05	0.00871510008239779
LHFPL4	48.6245472416984	3.73135371037663	0.662433652574804	4.12321098084339	3.73627182988271e-05	0.00973719142265308
VEGFD	88.0248277222941	2.65896143023697	0.404271180945663	4.10358568314555	4.06795695260539e-05	0.0104707203092432
UGT8	56.6221672014908	-3.04025118626459	0.49763813471794	-4.09986904926609	4.13383978609211e-05	0.0105105397195408
PLEKHG7	27.3877110662344	-4.05739086403687	0.748739119313992	-4.08338603549673	4.4384200704488e-05	0.0111489903673237
SYNDIG1L	29.1584996649248	2.43226645297997	0.352408816659425	4.06421855887941	4.81936513464105e-05	0.011961779010968
HOXC13	20.3310755529748	-3.6075643025098	0.644635601505438	-4.04502062315558	5.23185182852231e-05	0.0122587537703484
MGAT3	1105.035848161	-2.37015920763744	0.338731693908236	-4.04496901907449	5.2330043913905e-05	0.0122587537703484
ADAMTS18	580.015425339058	2.3921945115036	0.34404584327764	4.04653780508001	5.19807329564954e-05	0.0122587537703484
CDC20P1	288.813549064992	2.15321442556388	0.285028321527839	4.04596434270916	5.21081649173412e-05	0.0122587537703484
MTND6P4	10.8928208040633	2.19328078593209	0.294761347612785	4.04829464784389	5.15921718513314e-05	0.0122587537703484
DLX6	64.9031752654326	-3.35394917533068	0.583836722738619	-4.03186213482589	5.5336647075016e-05	0.0124055242458818
TRIM7	539.745418119396	2.17323549596885	0.290768593478067	4.03494573445859	5.46149184295182e-05	0.0124055242458818
FRRS1	150.229712873078	-2.73052460523414	0.429058677376017	-4.03330522486451	5.49977685747681e-05	0.0124055242458818
CTAGE9	5.01732582204035	2.75575521811496	0.434708603211189	4.03892447755857	5.3696849260387e-05	0.0124055242458818
EPHA5	114.096075052021	3.49259293394653	0.619473547545431	4.02372779890772	5.72841224470676e-05	0.012705496477648
ICAM5	255.405433723757	-2.84275163421779	0.45861124807034	-4.01811259966122	5.86661633211602e-05	0.0128750614640302
ZIC2	10.190477354357	-4.07876067473983	0.767247174131401	-4.0127364147353	6.0018919539423e-05	0.0130347338903899
SMPX	8.83244772308691	2.97034115772213	0.492138540594483	4.00363108189421	6.23776127872568e-05	0.0133691932584702
LINC02575	59.8698230556935	-3.10729555546363	0.526576526104671	-4.00187902611661	6.28414283337367e-05	0.0133691932584702
TRIM43B	9.66944683776955	-3.50767989853337	0.628517863913817	-3.98983074708156	6.61204599599242e-05	0.0139247017141865
MARCHF11	17.9438734270514	-4.07345934467343	0.772177284534499	-3.98025091676484	6.88425649935423e-05	0.0143529863755036
PCSK1	81.7707936020431	2.67325982369826	0.421026109610305	3.9742424175237	7.06036246376024e-05	0.0145744056442512
OR9K1P	6.31284630746842	-5.2753396247698	1.08100834892428	-3.95495523140429	7.65489845151175e-05	0.0156467625309381
SOX14	26.3738843171791	-5.07047780311626	1.03146141766566	-3.94632095142086	7.93612178840087e-05	0.015777040191971
NPY2R	11.8327471317704	-4.17911426108031	0.80564808503331	-3.94603341103811	7.94565312560295e-05	0.015777040191971
CSNK1A1P1	20.033777667141	2.69665118422757	0.429923979358096	3.94639812080446	7.93356563171525e-05	0.015777040191971
CAMK2B	2095.22291850075	2.69406927645109	0.429690080994217	3.94253754364391	8.06240244746592e-05	0.0158578328893601
TRPC5OS	6.50192632345609	2.63659749156757	0.41536762984219	3.94011803998632	8.14415260159262e-05	0.0158689194009911
CHGA	75.9906970530332	-3.31894131608945	0.58928721477126	-3.93516312243356	8.31402079534526e-05	0.0160499092187179
GLRA4	60.2685003182866	3.0731822761097	0.531122653050881	3.90339644562494	9.48521437261127e-05	0.0179779304049611
LINC00681	17.8912599132657	3.94197963768592	0.753399233842855	3.90494110629739	9.42483347021797e-05	0.0179779304049611
POU3F1	163.781600457914	2.33257367704169	0.344091658282415	3.87272880631116	0.000107623559929197	0.0202148072158904
LINC01823	15.2062529834653	2.72634222507788	0.446358338055196	3.86761504803434	0.000109904980697504	0.0204590084157345
FAM3D-AS1	8.16468894478829	2.55559405909309	0.403377056874141	3.85642671684835	0.000115056569807219	0.0212284462292983
CA3-AS1	42.6600963915838	2.18461017715681	0.308435061500832	3.84071179000384	0.000122678078992793	0.022436098850182
FAM71F1	5.48377714545905	2.67995331941176	0.439021226554761	3.82658791374456	0.000129931758745666	0.023556062939899
HTR3E	6.46109774010218	-3.65956572062576	0.696673437024666	-3.81752135115724	0.000134799124770286	0.024227818554618
SPATA31C1	9.21721598745093	-3.37268026783527	0.625697713795237	-3.79205519777836	0.000149405694234079	0.0266235839238146
CTCFL	5.27517103872117	-3.09657873678368	0.553398627808363	-3.78855066028409	0.000151528696341407	0.0267730660171356
PROX1-AS1	4.41926830239632	-4.03679134372107	0.804245642813419	-3.77595001086701	0.000159398959512553	0.0279269656040102
SOX21	5.88987332515805	-4.35008565970093	0.890065564025237	-3.76386391644059	0.000167307953985332	0.0288281283689271
ALOXE3P1	4.44433503879405	-4.40253479238473	0.903557935124033	-3.7657073886664	0.000166078203662208	0.0288281283689271
FYB2	198.506758741051	2.71877224648275	0.457016601282621	3.76085297921126	0.000169334939563991	0.0289382307784397
KCNC2	7.8610816401398	2.92640257698649	0.513182717480206	3.75383369581379	0.000174150428143606	0.0295192054989109
GBP6	111.728784643854	3.01934764238546	0.538406332852669	3.75060157945437	0.000176410819944658	0.0296612031050497
NPC1L1	6.45677259044991	2.16218005706401	0.31017567284744	3.74684463934612	0.000179072916397305	0.0298679298717393
H3Y1	26.9837984355003	-2.99144549631368	0.532055247468756	-3.74292990396759	0.000181886980222221	0.0300965210369292
C2orf66	25.1545863722847	2.31989906328999	0.352925516920712	3.73987994635855	0.000184108166137094	0.0302241823290731
TAS1R3	327.708178041217	-2.37216846232851	0.367891125750274	-3.72982213020256	0.000191614989779582	0.0312107884524571
PCAT7	51.1630975720561	-2.86370694440529	0.500327241222526	-3.7249759574382	0.000195333837992178	0.0315698851806118
LRRN3	656.679578128691	2.35009047062561	0.363576798378423	3.71335705866574	0.000204528005577372	0.0328015722175587
CRYM	50.1531359922424	-2.55022021695616	0.418765521229609	-3.70188121601868	0.000214006810270045	0.0340597556283982
MUC4	428.281957648547	-2.63234308638682	0.442413327420462	-3.68963361909636	0.000224577249423759	0.0354712960093633
MEGF11	700.804062010228	2.69972762255856	0.46105221302163	3.68662718571274	0.000227245892664478	0.0356229294448249
FAM182A	16.599264755837	-2.39004454957083	0.37835884162369	-3.67387885956514	0.00023889602681217	0.0371697258433353
SLITRK6	220.891229829803	3.03836348385151	0.556167605891219	3.66501655662806	0.000247322582681075	0.0379149156346892
EGFL6	625.965980381191	-2.59001642540969	0.433718408523049	-3.66601092820616	0.000246363401582034	0.0379149156346892
FAM166A	22.3963163386929	2.04656125696889	0.285726305428095	3.66281030863034	0.000249463274291788	0.0379639401876604
PAPPA2	112.841691177971	-3.16344100736537	0.591419223657475	-3.65804985841709	0.000254141615862797	0.0383956416603149
DNAH9	50.8099752262471	2.25938001740329	0.344769052271887	3.65282211122052	0.00025937392303533	0.0389042224558532
GTF2IP3	24.8614858736	-4.33633427013361	0.91433106971269	-3.64893459344216	0.000263330131739689	0.0392154994045769
PCSK2	408.255793626833	-3.39446548346716	0.656627985456442	-3.64660894220445	0.000265723848688747	0.0392913228461822
PHF24	155.842545585399	2.43322791006058	0.393631559232345	3.6410391302355	0.000271539857692841	0.0398685527678735
FAM205C	9.57190366404862	2.55482250917669	0.428119719445828	3.63174700569576	0.000281509032833719	0.0410432295493021
NEFM	1702.21757335365	3.13187103147978	0.589007489870005	3.61942940988796	0.00029525333801176	0.0427481725292166
LRTM2	988.099749533715	3.48636668577945	0.688008735392937	3.61385918212133	0.000301672948899153	0.0433764090455065
PHEX-AS1	17.4799674516815	3.16995946342243	0.602123563166801	3.60384412131252	0.000313545143698866	0.0447746760340935
TRPM2-AS	110.674306903715	-2.41802407722022	0.393770862013463	-3.60114019094623	0.000316824670399795	0.0449352214501042
CD24	833.696380956409	-2.57912558390826	0.439078443301367	-3.596454364817	0.000322584144518573	0.045442951547755
SEC14L6	39.419766922887	2.64793795165514	0.459143135142998	3.58915951371438	0.000331745812440064	0.0464199224400195
MTUS2	71.5692425824887	2.38010423001235	0.384954590383251	3.58510916479357	0.000336937239824132	0.0468320300872889
B3GNT3	62.172198075132	-2.76914995432982	0.49453218973384	-3.57742122971205	0.000347000740354494	0.0479113803685486
HOXC6	111.000815339602	-2.85394701420625	0.518798854223904	-3.57353721796408	0.000352191157498104	0.0480517318355572
TGM2	8211.23598234575	-2.43462143697009	0.401493320781437	-3.57321370671333	0.000352626743289379	0.0480517318355572
TRPM5	207.961503988026	-2.42133785116614	0.39963209402293	-3.55661587851496	0.000375662817615143	0.0508584031458319
MYEOV	52.1590091158717	-2.41553177334165	0.398272004849434	-3.55418346282409	0.000379154620755928	0.0509999657299376
VN1R51P	4.64572460899855	2.43649281939878	0.404565106390634	3.550708641718	0.000384195478689744	0.0513467406102723
SOST	11.9134337924688	-3.90874264880433	0.820404394861731	-3.54549861875687	0.000391871041423013	0.0520389767046395
CALML5	505.597085257243	-3.31481416331174	0.654380417263246	-3.53741356288254	0.000404066420852093	0.0533188658756031
CLDN19	135.255199736552	2.64687308201747	0.466017731721068	3.53392793861156	0.000409432690911707	0.0536871834768439
PDE1A	928.831878275954	2.45545753790739	0.413318830641457	3.52139179250209	0.000429287831801321	0.0559388875326609
FBXW12	11.3405020789064	2.18212128071568	0.337736988246088	3.50012382965393	0.000465042076907946	0.0602215047295265
PCP4L1	518.175539072222	2.66587873971748	0.476239136948024	3.49798790245013	0.000468782396000406	0.0603311368778548
GABRA5	894.004003967991	2.81330433815204	0.519830811014169	3.48825867903896	0.000486177469325322	0.0621859758157279
ANKRD18CP	18.8262274141181	2.15607951316497	0.332608866733841	3.47579282692449	0.00050934559307729	0.0647521114028562
RBFOX3	73.3308379840683	2.36900926237816	0.394157806487748	3.47325167697957	0.000514192938301307	0.0649721731554179
HCAR2	527.913314012549	-2.32992297856796	0.383655658818891	-3.46644953097321	0.000527380732954638	0.0662371138636823
FAM83E	80.8315573871996	-2.68858881521515	0.487491292576451	-3.46383379750386	0.000532535429405439	0.0664840189681078
HTR3C	3.93391156276904	-4.41693031035521	0.992279146849317	-3.44351720098588	0.000574200066834874	0.071258911865716
OR10AC1	51.3678115825258	2.82544279448541	0.530427599008406	3.44145515410197	0.000578594372034805	0.071379373151205
PPARGC1A	865.331601472586	2.06123299237136	0.308898590037804	3.43553847960746	0.000591377473285211	0.0724772436017958
KLHDC8A	84.6485241793665	2.23950453736195	0.361087923510671	3.43269452301502	0.00059761501245228	0.0724772436017958
LIPJ	20.0897820123804	1.82967132563405	0.241706633642398	3.43255504878504	0.000597922485467355	0.0724772436017958
PLEKHS1	37.4863484128453	-2.67748887037275	0.489111688787061	-3.42966424403539	0.000604328554951805	0.0728303239432959
DEFB1	125.964496981078	-2.49721021866528	0.439296902389047	-3.40819662174473	0.000653937560326106	0.0780767921905478
MYBPC1	72.2406637747125	-2.8772036074997	0.550886191086101	-3.40760693928213	0.000655352229523999	0.0780767921905478
ALDH4A1	5009.66723916603	1.99257838682042	0.291767439260526	3.40195050323669	0.000669067543226964	0.0788683865403097
EDIL3	758.632161010552	-2.57418687477296	0.462884894312395	-3.4008171234695	0.000671847575905022	0.0788683865403097
LRRC66	39.4380638652093	1.84405484756065	0.248236210770511	3.40020839401612	0.000673345139055836	0.0788683865403097
CAPN6	107.894324323631	3.31526194782841	0.683886277708898	3.38544875558086	0.000710619763582169	0.0827693377146627
PITX1	50.4060560560871	-2.92076308753023	0.569729689478737	-3.37135859864981	0.000747984255076632	0.0866373540782928
PTN	3794.21128214003	2.37175316203624	0.409202480763355	3.35226013165238	0.000801546661563772	0.0923284328560392
HOXD11	4.32522224064143	-4.36537600395237	1.00572788816808	-3.34620929134456	0.000819245342139268	0.0938486051552836
SLC9A2	99.169736072799	-2.17105343278449	0.351893263614543	-3.32786544634522	0.000875141236220167	0.0991620632280123
LINC01341	1621.80005148701	2.20394260858905	0.36170753375263	3.32849746340209	0.000873158001320407	0.0991620632280123
