# Supplementary material for: Myasthenia gravis-specific aberrant neuromuscular gene expression by medullary thymic epithelial cells in thymoma
Source: Nat Commun. 2022 Jul 22;13:4230. doi: 10.1038/s41467-022-31951-8 (PMC9305039; doi:10.1038/s41467-022-31951-8)
Supplement: Supplementary file 5 — Supplementary Data 2 [file 41467_2022_31951_MOESM5_ESM.xlsx]

## Sheet: Sheet1
black	turquoise	blue	yellow	green	red	grey
MATR3	CFH	CD99	ETV1	CYP26B1	MEOX1	KDM5D
SAMD4A	SLC7A2	CD38	MYH13	HSPB6	CD79B	DDX3Y
LTBP1	THSD7A	PDK4	PRSS21	SOX8	CD22	ZFY
SLC9A3	CRLF1	PRSS22	SYT7	DLX6	SLAMF7	PRKY
CELSR1	TMEM98	MPO	ISL1	SELE	LAG3	USP9Y
NT5C2	CACNA1G	PON1	CDH10	MGST1	LYZ	RPS4Y1
CRYBG3	USH1C	ITGAL	COL9A2	HHATL	FMO2	TXLNGY
FAT1	ARHGAP44	ITGA3	KCNH2	LTF	GZMH	LRRC4C
TESC	PROM1	ABCC8	MCOLN3	CHDH	GZMB	SCGB1A1
CCNK	MLXIPL	TMEM132A	ATP2C2	MARCO	TCL1A	TMSB4Y
LGALS2	STAB1	SCIN	FGF10	HOXC8	MMP9	SLC30A8
TIMP3	FMO1	NOS2	GLI2	ZIC2	FCER2	NLGN4Y
CHRDL1	MRC2	RHBDF1	PPP2R2C	CCN5	NKG7	TDRD12
NFAT5	ANOS1	BAIAP3	MAP2	COL17A1	POU2AF1	TTTY14
NUDT1	DCN	TEAD3	OSBPL6	TLE2	C7	SLITRK1
MPDZ	SEMA3B	E2F2	KCNK2	REEP1	GZMK	RPS3AP5
LHX3	MAMLD1	CYB561	FAT2	PITX1	GNLY	UTY
POMC	ATP1A2	PLEKHG6	CHGB	TRPM5	PLA2G2D	SMTNL2
USP34	VSIG2	MAPK8IP2	TF	DHRS9	CNR1	PAX8-AS1
IL1R2	FHL1	TENM1	SEZ6L	FAP	G0S2	NPIPB15
EPHA4	GABRA1	TRAF3IP3	GUCY2F	MT3	CDH26	EIF1AY
GHRH	AGPAT4	ETV7	KLHL4	REM1	VPREB3	LINC01291
NR4A1	INSRR	PRSS3	HTR2A	SLC15A1	FCRLA	AL365357.1
NEURL2	SH2D2A	CD4	NDRG4	CCDC80	CLEC10A	RPSAP53
COL21A1	VCAN	GABRA3	SLC6A2	GABRP	FCRL2	MTND1P23
TMEM255A	MSR1	GPRC5A	FAM189A1	MISP	ADAMDEC1	RPL10P9
HCST	TNC	CD6	NEFM	PLA2G3	IL6	PWP2
SH3BP5	RIPOR3	TACC3	EPHX3	CHGA	CCL21	MTRNR2L1
TBC1D14	BARX2	WAS	MYH14	HCK	IRF4	AC010889.1
PEMT	EPHA3	DPEP1	PTN	SRPX2	CYP4B1	AC006157.1
EPHA7	PREX2	CNTN1	AGR2	MSLN	FCRL5
DYNC1LI2	ARHGAP6	CYP24A1	CXCL12	CRISPLD2	GZMA
TSTD2	TNFRSF17	NRXN3	KRT32	CEMIP	ADRA2A
PDE5A	LMO3	NLRP2	PPARGC1A	TRPA1	MS4A1
LRIG3	KITLG	EFCAB1	SOX6	IL4I1	CCR5
HSPG2	PER3	DEPDC1B	KCNA1	HAS1	VCAM1
HMCN1	ELN	RAB27B	GPLD1	COMP	CADM3
VGLL4	PTGER3	EPN3	PCDHB5	DLX5	EOMES
PHLDB2	COL23A1	DKK3	HGD	HOXA5	FCRL1
USP53	NNAT	RAD51	BCHE	ASPN	CTLA4
DAAM2	NRIP2	PRSS8	PDE1A	CA9	CXCR6
SHPRH	FOXC1	FSTL4	FBXO2	RAPGEFL1	ABLIM3
ITGB1	CCDC85A	LAMA3	KCNQ4	KIAA1549L	CD19
ASAP2	NPFFR2	ENTPD2	RGS4	ADTRP	FDCSP
FRRS1	PHF21B	LY75	TSPAN1	PRSS16	TIGIT
COX7A1	LAMC2	PLEKHH1	ATP10B	FGF1	MAP7D2
GRASP	RIMBP2	PKP2	SGIP1	CCL20	HBA2
PTPN13	COL11A1	CAMK2B	OLFM3	KCNIP3	PAX5
ITGA2	PRDM6	GNA15	TRIM67	PASK	SERPINA1
AVPR1A	DLX3	CREB3L3	CD274	KYNU	HLA-DRB5
P2RY12	DMRT3	NGFR	ENOX1	CHD5	EXOC3L4
CLIC3	CDON	CHI3L2	PDZRN3	PROX1	IGKC
KLF11	SNCAIP	MCM10	PHF24	COLEC11	IGKV4-1
ISG20	NTN1	DGKA	KIAA1549	SLC46A2	IGKV6-21
MBOAT1	MYLK	ERBB3	IL13RA2	IQSEC3	IGKV3D-20
ACBD7	NGEF	GSTO2	RAB17	DUSP4	IGKV3D-11
SEC24C	NEO1	PRKCQ	HSPA2	INHBA	IGLV4-69
CSRNP3	SYT1	ASPM	ADM2	CNTFR	IGLV8-61
MEIS3P1	NAV3	FGFR2	MGAT3	COL10A1	IGLV4-60
EGR3	SDK2	PDZD4	LRRC4	PI3	IGLV6-57
HERC2P3	NEDD4	FGFR3	LRRC17	POF1B	IGLV10-54
MAFA	SPTB	RASGRP2	BBOX1	APOBEC2	IGLV1-51
RIPK4	PTPN21	TGFBR3	KCNC1	PAX8	IGLV1-47
AC138932.1	TRHDE	HES2	SOX15	CD70	IGLV7-46
ROR1	CD5L	NUCB2	SULT4A1	GNAZ	IGLV5-45
BCL9L	IGF2BP2	ST6GALNAC2	ASS1	FOXP2	IGLV1-44
TEAD1	TEAD2	HMMR	FIBCD1	CCDC136	IGLV7-43
ISG15	NTN4	ACAP1	DUSP9	FOXA1	IGLV1-40
PEAR1	GPC4	CYP2W1	MTUS2	PPP1R1B	IGLV1-36
FSIP2	CAMSAP3	PANX2	IRS4	POSTN	IGLV3-27
FAT4	CAPN6	PTGS2	RNF128	BEX1	IGLV3-25
C20orf204	SPAG6	ATP2A3	MRO	SPX	IGLV2-23
ZNF770	FGFR1	CA12	CHL1	EMX1	IGLV3-21
FAM169A	NEBL	SEMA3A	DSG3	IGF2BP3	IGLV3-19
ITPRIPL2	ADCY2	GTSE1	DSG1	KIF12	IGLV2-18
TTC3P1	BRINP1	SEMA3C	KIAA1614	TUBB2B	IGLV2-14
FAM240C	TP73	FOSL2	ARHGEF4	TMPRSS4	IGLV2-11
RPS28P7	RUNX1T1	MOCOS	CTSV	MMP7	IGLV3-10
AC138969.3	DDX43	PLD1	IGFBPL1	POU2F3	IGLV3-9
AC026403.1	LRP2	ATP12A	SLCO5A1	ITGA11	IGLV3-1
HLA-DRB6	PCDHGA2	ARHGAP15	FXYD6	ADAMTS14	IGLC2
XIST	COL19A1	PLXNA2	STRA6	PIK3C2G	IGLC3
CNOT6LP1	SERTAD4	ICAM3	CLCA2	LUM	IGLC7
RPL3P4	TRPM3	UBE2T	CH25H	BCL2A1	IGHA2
ANAPC1P1	EPYC	APBB1IP	GPR87	RHCG	IGHG4
LINC01871	SLCO1A2	FBLN1	ENPEP	CBLC	IGHG2
AC018738.1	AQP6	HOXA9	B4GALNT3	SLC2A5	IGHA1
AC243919.1	MYBPC2	ITM2A	ASCL1	PADI3	IGHG1
TXNDC5	ADAMTS2	CHRNA3	KCNH5	DPT	IGHG3
PCDHGC3	CETP	NDC80	CYP11A1	RGS16	IGHD
PNMA2	MMP2	TCF7	ADAMTS18	FAM163A	IGHM
MICAL3	NID2	PTPRC	MAPK4	KCNN3	IGHV1-2
PKD1P6	PHACTR3	CADPS2	FAM71E1	NTRK2	IGHV2-5
EIF5AL1	PIR	ATP8B1	MYOM3	GAS2	IGHV3-11
PCDHGB2	SLC4A11	GRHL2	SUSD4	CDH22	IGHV3-13
PCDHGB7	CPXM1	P2RX5	S100A8	C11orf53	IGHV3-15
ZBED6	OAS1	MECOM	EPHA5	ADAM8	IGHV1-18
PCDHGA9	P3H2	IGSF9	TRIM7	ZSCAN1	IGHV3-21
PCDHGB3	CD209	RAD54L	FAXC	FEZF2	IGHV3-23
GTF2I	ANGPT2	CEACAM6	LANCL3	NCAM2	IGHV1-24
UPK3BL1	JPH4	TFAP2C	PXDNL	GOLGA7B	IGHV2-26
PCDHGB5	SLC22A17	TPX2	SYBU	CXCL13	IGHV3-33
CICP14	TGM1	FER1L4	DPYS	KIT	IGHV4-34
	COL9A3	TMEM40	CACNA1B	CLSTN2	IGHV4-39
	TEKT2	SIRPG	SCN2B	HOXB13	IGHV1-46
	KRT31	FXYD3	CNKSR2	PTGIR	IGHV3-48
	CYP26A1	BIRC5	NPAS3	AIRE	IGHV3-49
	TREM2	RGS1	ALLC	TLCD1	IGHV5-51
	NRP1	KIF4A	CCDC74B	FCRL3	IGHV3-53
	IGFALS	NAT14	TMEM163	AZGP1	IGHV1-58
	PALM	PITPNM2	SPOCK1	MSLNL	IGHV4-61
	GGT5	NRCAM	TCTEX1D1	HS3ST6	IGHV3-66
	SLC5A4	PITPNM3	PART1	PDZK1IP1	IGHV1-69
	PLTP	ZFHX4	PTPRD	ADORA1	IGHV3-73
	RIMS4	SLC7A8	SPHKAP	HPGD	ACKR1
	BMP7	TGFB2	MCOLN2	FNDC1	IGLV9-49
	NKAIN4	CDC45	CERS3	TNFRSF11B	IGKV3D-15
	ISM1	EPB41L4B	ENPP3	CLDN3	IGHV4-59
	MYLK2	SORBS1	ENAH	DEPP1	IGHV3-74
	MYL9	CRTAC1	LHFPL4	OXGR1	IGHV3-72
	WFDC2	MYO3A	ATP2B2	GFI1B	MIAT
	SRPX	TPSD1	MEGF11	SPIC	FAM30A
	PHEX	SMIM24	GRHL3	TBATA	AL671277.1
	NALCN	PCSK5	DYNC1I1	PRTG	CXCR2P1
	ZNF423	UPB1	ITLN2	A2ML1	IGHV4-31
	HAGHL	PRODH	CIART	PLIN1	IGHV3-43
	RHBDL1	CENPM	ALDH4A1	RBPMS2	HLA-DQA2
	SALL1	RAB36	DMKN	C15orf48	IGKV1-6
	SYT17	RASD2	WNT4	GREM1	IGKV3-20
	CORO2B	CACNA1I	PKDCC	LY6D	LILRA4
	SCG3	GRAP2	S100A9	GPT	IGKV1-17
	PDGFRL	CTSG	CLDN19	GGT6	TNFRSF13B
	EYA1	COCH	SCRG1	KRT80	IGKV1-8
	PLAT	CDKN3	CMBL	FOXI1	IGKV1-16
	KLC3	CEP128	IL31RA	ACOX2	IGKV1D-16
	APLP1	EFS	CSMD3	LGI3	IGKV2-24
	GRIN2D	DHRS2	FREM1	COL3A1	IGKV3-11
	LILRB5	REC8	CCDC171	AXIN2	IGKV1-9
	KCNN1	MYBL2	ZMAT4	SOX14	IGKV2-30
	ISYNA1	SLA2	PTCHD1	GP2	IGKV2D-29
	TMEM59L	EEF1A2	PCDH19	PYDC1	IGKV1-12
	ITGB8	FERMT1	VEGFD	TAS1R3	IGKV1-5
	ADAP1	JAG1	FAT3	FABP6	IGKV3-15
	MET	E2F1	NGB	CST1	IGKV1-27
	WNT2	SYNDIG1	GPT2	HTRA3	HBB
	HOXA2	LIPG	LRTM2	HAS2	LINC02714
	HOXA3	LAMA1	GABRB3	NPTX1	IGHGP
	TSPAN12	NOL4	TMEM100	KRT13	IGLL5
	CYP3A5	MXRA5	RBFOX3	LRRC15	IGHV3-30
	PTPRZ1	SMARCA1	PLIN4	ARNT2	CCL5
	PCOLCE	PCYT1B	ENTPD3	MYEOV	IGHV2-70
	SFRP4	TIMP1	HR	INSM1	CCL4
	MEOX2	GABRE	PLA2G4F	IGDCC3	CCL4L2
	POU6F2	DRP2	COL22A1	UGT8	IGLV2-8
	RARRES2	KLF5	BNC1	DES	IGHV1-69D
	PRUNE2	CORO1A	CTNND2	PHYHD1
	OGN	CCL22	WNT10B	ETV4
	TYRP1	CCL17	KRT6C	ASCL3
	SH3GL2	SMPD3	LONRF2	KBTBD11
	ATRNL1	FA2H	IRX1	TMEM151B
	TLX1	IL21R	SIX2	CALML5
	KAZALD1	AP3B2	SGCD	ALOX12B
	EBF3	ACSBG1	NRTN	ABCA13
	SORCS1	BMF	KRT15	CHRM4
	RGS9	RHOV	KCND3	SHISA2
	DLX4	SFRP1	BNC2	HOXC9
	COL1A1	ESRP1	LRRN3	ADIPOQ
	SGCA	NCALD	DMRT2	MUC16
	HLF	TUSC3	SNCG	PNMA8A
	EFNB3	PPP1R13L	WFIKKN2	GABRG3
	PMP22	ASF1B	PCSK1	NTM
	GABRA4	FSD1	PLEKHD1	BEGAIN
	CPE	ZFR2	FOXG1	LSAMP
	SOD3	TJP3	SPHK1	LINC00839
	CPZ	CD79A	OR10AC1	THBS2
	NKX3-2	ICAM5	TCERG1L	TNFRSF4
	GLRB	ATP1A3	IRX5	KRT16
	CRYAB	FAM83E	RIMKLA	TNFRSF18
	DTX4	GRIK5	ZBED2	FOXD3
	NRXN2	CDK6	RPRM	PLEKHG7
	FOLR1	PON3	PGBD5	ASCL4
	P3H3	VIPR2	GLDC	RAB42
	LIN7A	COBL	LGALS7B	HEPACAM2
	ACSS3	EPHB6	ERICH3	PLA2G2A
	TNS2	SERPINE1	SLITRK4	IL17REL
	WNT5B	EZH2	ADGRD2	PRELP
	MGP	TNFSF8	C4orf50	BNIP5
	COL12A1	GLIS3	ADGRB1	PTPRT
	TULP1	PTGDS	PYCR1	MYBPC1
	CAP2	DNTT	CSMD1	SLC28A3
	SOBP	GATA3	CHST6	MFAP5
	ADGRG6	UBE2S	GBP6	HOXC6
	UNC93A	KRT23	GRIN2A	KEL
	MDFI	RASD1	B3GALT5	HOXC4
	SMOC2	ALDH3A1	FAM3B	SOWAHA
	PRPH2	FAM20A	OLIG1	COL11A2
	LAMA4	GALNT7	C14orf180	PNMA8B
	CLIC5	NEIL3	RALYL	DIO2
	LOX	NCAPG	B3GALT5-AS1	IGHE
	PCDHB15	ZBTB16	NAT8L	UBD
	THBS4	B3GAT1	GABRA5	TAFA5
	GABRG2	CD5	CYP4F3	AL359853.1
	CDH6	KRT18	MAPT	FOXD3-AS1
	NPR3	FOXM1	LINC01551	DLX6-AS1
	SLC27A6	PRMT8	P2RX2	CYP21A2
	IRX4	SCNN1A	FYB2	AL021395.1
	DPYSL3	RASAL1	NKAIN2	AL035258.1
	PDGFRB	ARHGDIB	VWC2	OR2I1P
	CNTN3	GNB3	GLRA4	TNXA
	AMOTL2	CDCA3	ENTPD8	LINC02384
	RBP1	ENO2	S100A14	AC087235.2
	WNT5A	MDGA1	OR2L13	AC084816.1
	UPK1B	TREML2	CPNE4	AC016705.2
	PLSCR4	EYA4	SLC6A9	WFDC21P
	ARHGEF26	ARFGEF3	SLC22A4	SSTR5-AS1
	ADAM23	VEGFA	OGDHL	SPON1
	GALNT3	TTK	PDCD1LG2	SMIM22
	ACADL	SLC29A1	ADAMTSL2	SPIB
	FN1	SEMA5A	AKR1B10	AL008726.1
	IGFBP5	GHR	C2CD4A	CD24
	EFHD1	KIF20A	SMOC1	DOC2B
	CD207	ITK	PLXNB3
	PRRX1	PRLR	ALPK2
	MARK1	WWC1	PKP4-AS1
	ERRFI1	STC2	LRCOL1
	LEPR	SMC4	DISP3
	WLS	TFDP2	SPIRE2
	OLFML3	COL7A1	LGALS7
	CFHR3	C3orf52	KRT6A
	HAO2	PEX5L	KIF28P
	BMP8B	PLCH1	AL356277.2
	ST6GALNAC5	ZAP70	RAB6C-AS1
	ADGRL2	STEAP3	GBP1P1
	MFAP2	TFCP2L1	PSPHP1
	F3	CENPA	LINC01341
	NRP2	ITGA4	GAS2L1P2
	CCN2	EFEMP1	AC005042.1
	CCND2	IGFBP2	HCG22
	GDA	OTX1	LINC02677
	ECRG4	IL1R1	TRPM2-AS
	IFI27L2	SLC9A2	CDC20P1
	LTBP2	MLPH	LINC01750
	LGALSL	LCT	SLC26A4-AS1
	CNNM1	SDC1	LINC01250
	KCNJ5	PLCL1	AC147651.2
	TP53AIP1	RND3	AC062015.1
	PLXDC2	ATP6V1B1	RMDN2-AS1
	SMAD9	DHCR24	AL354766.2
	CLU	PAPPA2	BX276092.7
	CRISPLD1	CD2	TUSC8
	SCPEP1	NID1	DGCR5
	TSHZ3	SLAMF1	AL035425.2
	PLBD1	PADI2	MTCO1P12
	GJB6	CR2	AL354863.1
	CPXM2	CDC20	C1orf226
	FMOD	ARTN	LINC02657
	TWIST1	STMN1	VSIG8
	CALD1	NEK2	PCP4L1
	SFTPA1	CENPF	AC008620.2
	BICC1	KIF14	C4orf54
	RASSF8	TNNT2	AC112206.2
	ITIH5	LRMP	AC112206.3
	LRP1	ELOVL4	AC079467.1
	PLP1	MYB	LINC02106
	NRK	SPP1	TRNP1
	GPR83	PPL	AC022034.3
	SLPI	PGF	LINC02159
	KCNS1	KLHL29	AF131216.3
	MATN4	EPCAM	NOX5
	EDN3	IFIT3	AL079307.1
	PTGIS	CRHR1	AL121820.2
	BCAS4	DUSP1	AC055874.1
	CHST8	PCDHB14	AC010478.1
	HIF3A	EGR1	AC131902.1
	LYPD3	CHRNA2	LINC00565
	GRM4	NCAPH	AL035425.4
	CXCL6	LRAT	MTCO1P40
	MYRF	MND1	ERVE-1
	AHNAK	CSTA	AC021683.1
	SSUH2	DPPA4	S1PR2
	KIF25	ADGRB2	AC010329.1
	BMP4	TMEM54	AL021328.1
	C3	CXCR4	AC017033.1
	NKX2-4	XPNPEP2	AF106564.1
	BMP2	SASH3	AL590560.3
	FLRT3	LY9	AL035661.1
	PCSK2	PLAU	AC131902.2
	LAMP5	CDKN2C	RAB7B
	GDF5	NECAB1	NEFL
	ID1	HJURP	AL590226.2
	GLIS2	ACVR1C	AL035425.5
	IFI6	KCNJ2	LINC01230
	OMD	CKS2
	TSPAN8	SDC4
	FGFRL1	TOX2
	STEAP4	ZBP1
	SGCE	F13A1
	A4GALT	KCNK17
	DOCK4	SEPTIN6
	FLNC	SOX9
	MYO5C	LINC00029
	CGNL1	TNFSF9
	ISLR	FOSB
	ATP1B2	PAX1
	KLK10	OVOL2
	KLK8	S1PR4
	CDO1	KIRREL2
	CDKN1C	KRT36
	SHC2	CCR7
	APOE	PRKCG
	APOC1	CFP
	GADD45G	DLGAP5
	DPP6	EVI2A
	KIF1A	ZC4H2
	KLHDC7B	FGD3
	PXDN	BCL11B
	OLFM1	PKMYT1
	H19	FBXL16
	COL5A1	GNG13
	PNCK	CDC42EP1
	SLC7A10	MCHR1
	LRP3	IGLL1
	AKAP12	RAC2
	TEX101	KRT17
	F12	ALDH1A2
	KCNC3	E2F8
	GFPT2	PIMREG
	ANO1	AP1M2
	TMEM204	CDKN2D
	MAP1B	EGLN3
	KRT34	FOXJ1
	KRT33B	FGF13
	MATN3	SGO1
	IQCA1	CBFA2T3
	RAMP1	PRRG3
	SERPINF1	FCHO1
	SLC52A1	CRB3
	VSTM2L	TNNT3
	BHMT2	RBBP8NL
	KANK4	GMFG
	CHRM3	ARHGEF16
	MYH8	CCL25
	CHIT1	PDLIM4
	DCLK1	KREMEN2
	CCNA1	TNS4
	PDZD2	TOP2A
	LARGE1	RTBDN
	MYO18B	JCHAIN
	NTS	ITGB4
	TMTC1	XAF1
	SPINK5	REEP2
	GSC	SNAP25
	CNTN6	RAB25
	VAV3	LPIN3
	HMGCS2	AL139352.1
	WNT2B	NMUR2
	MYCN	CHI3L1
	SAA2	EPHB2
	ECHDC3	SFTPD
	SOX5	MEIS2
	LRP4	GSTM1
	PDGFRA	GRHL1
	CLDN10	FST
	DZIP1	RERG
	SDS	PRH2
	TBX3	CDCA8
	CD36	DSC2
	FAIM2	DSC3
	AGT	DTNA
	EDAR	FHOD3
	GPNMB	OASL
	NACAD	HRK
	NKX2-1	DTX1
	SCN7A	PRR5L
	TMOD1	LMO2
	LMX1B	EHF
	PI15	ELF5
	SORL1	TESPA1
	ARHGAP29	TROAP
	SLC44A5	ESPL1
	CYP1B1	KRT7
	EMILIN1	KCNK1
	AOX1	MYO1G
	CILP	BRIP1
	PRDM5	BLK
	FRAS1	IL1RN
	ANXA3	CFC1
	FBN2	KLF4
	SHISAL1	HEMGN
	CPNE8	NR5A1
	RBP5	MYC
	SLC38A4	SIT1
	COL2A1	TFAP2A
	PHLDA1	FHDC1
	LGR5	SULF1
	NOVA1	TRPC6
	JDP2	CFAP300
	DUOX2	FXYD2
	FGF7	MMP13
	PCSK6	TMPRSS13
	NTRK3	THBS1
	TGFB1I1	NUSAP1
	CDH11	KNL1
	CDH13	PAQR5
	GNAL	DUOX1
	GREB1L	IFI44L
	SLC14A1	MYOF
	RNF165	KIF11
	ERBB2	CEP55
	IGFBP4	BMPR1B
	FKBP10	CXCL9
	COL6A1	SHROOM3
	COL6A2	CENPE
	APP	LEF1
	SLC6A3	CD27
	FBN3	PELI2
	SLC47A1	DUOXA1
	EPHA2	GCNT3
	CCN1	PIF1
	CRABP2	ADAMTS17
	SELENBP1	ST8SIA2
	SYT14	SH3GL3
	OSR1	SKAP1
	GDF7	ASXL3
	MEIS1	RNF157
	FBLN7	ZNF750
	THSD7B	TNFRSF11A
	TMEFF2	GRB7
	GULP1	ARL5C
	UNC80	PLPP2
	HES6	HUNK
	CNTN4	SIK1
	PTPRG	KIF2C
	IL17RD	ATP1B1
	LRIG1	NECTIN4
	IGSF11	NUF2
	SLIT2	RORC
	SNCA	TUFT1
	SFRP2	CGN
	PLK2	WNT9A
	CXCL14	PLEKHA6
	TIMD4	PTPN7
	TENM2	GALNT13
	PSD2	ESPNL
	GFRA3	COL8A1
	SCUBE3	BOC
	CYP39A1	TMEM108
	RSPO3	ALDH1L1
	SDK1	ILDR1
	DENND2A	MUC4
	HTR2C	PLAC8
	FATE1	ANK2
	STAR	CCNA2
	TRIM55	NKD2
	VLDLR	MYO10
	PTGES	OSMR
	HMCN2	MEGF10
	PROSER2	GABRB2
	SLC5A12	CPLX2
	PAMR1	TPBG
	SERPING1	CDCA5
	P4HA3	NLGN4X
	KIAA1755	IL2RG
	MKX	MAGEA4
	PCDH15	MAL2
	CDH8	FAM83A
	LATS2	CDKN2B
	ADGRL3	LCN2
	LYPD1	CDHR1
	LYPD6B	ANKRD1
	GPM6A	PLEKHS1
	VEGFC	MKI67
	PPP1R1C	ADAM12
	FREM2	RGS10
	CRIM1	ADM
	GPR158	TENM4
	CACNA1C	ST14
	THRB	ZP1
	CCDC3	HMGA2
	EDNRA	MMP3
	AKR1C2	CLEC1A
	WWC2	FCGR1A
	GFRA1	FAM124A
	RBM46	DLG5
	TLCD4	DPYSL4
	ASTN1	TDO2
	HSPB8	PTPN14
	TCF7L1	SPC25
	KCNK13	CAMK4
	GUCY1A2	CAPSL
	PLEKHH2	CCNO
	IGSF10	STK32B
	ANKRD22	LGI2
	FARP1	RGPD3
	SLC16A12	MERTK
	ADGRA3	SCN3A
	BMP6	FRMD1
	PTPRR	PLEKHG4B
	PLA2R1	CD8A
	C16orf89	DDAH1
	PID1	CACNA2D1
	KCTD15	CHST9
	HS3ST3A1	C4orf19
	SEMA3D	GBP5
	AK5	SORBS2
	THY1	PDE1C
	ABI3BP	FGD5
	ANGPT1	SKA1
	UCHL1	CYP2U1
	PGM5	PROM2
	PDLIM3	SLA
	JAM2	KCNMA1
	ADAMTS5	TDRD9
	APCDD1	PPP2R2B
	DKK2	HKDC1
	VSIG4	UNC5D
	FZD7	MPV17L
	MMP16	BUB1B
	ADAMTS3	NMNAT2
	ADAMTSL3	SLC6A1
	CLDN8	TMEM171
	GDF6	STEAP2
	B3GNT7	HTR5A
	KCNJ15	MMP14
	TSPAN18	CCNB2
	CREB3L1	FAM81A
	SNX22	RHPN1
	SLC34A2	XDH
	ACAN	TMSB15A
	FMNL2	CDC25C
	RADIL	NRG2
	COLEC12	CD1D
	FGF17	CD1A
	CACHD1	CD1C
	CSRP1	CD1B
	CLIC6	CD1E
	TUBBP5	PPP1R9A
	SCUBE1	NBL1
	IRX6	EDA
	C1R	LAD1
	FAM131B	STC1
	FNDC5	PLA2G4D
	CPAMD8	PADI4
	TFF3	CARMIL2
	ZNF208	UBASH3A
	FCN2	CBS
	COX6B2	GATD3A
	S100A1	S100B
	CYP3A4	CD3G
	LY6K	IL6R
	COL26A1	CELF5
	SCGB3A1	NPHS1
	CD300LG	LRRC56
	FAM171A2	IKZF3
	AQP5	SPC24
	CCDC78	IP6K3
	ZG16B	BICDL2
	SHANK2	ACOT11
	PRKAA2	LRRC38
	ZSWIM5	DIRAS3
	AK4	GFI1
	MXRA8	ATF3
	DDR2	TDRD5
	OLFML2B	KIF26B
	SNED1	KLHDC8A
	NBPF20	FCMR
	KCNF1	PIGR
	FRZB	LRATD1
	NEURL3	SGPP2
	TDRD10	TGFA
	COL6A3	NPPC
	IGFN1	DAPL1
	FSTL1	CLDN1
	IGFBP7	DCST2
	PRICKLE2	INAVA
	PCOLCE2	ELF3
	CXCL1	TRAT1
	LRRC2	DCLK3
	LIPH	DNASE1L3
	HEYL	CPA3
	SGMS2	KIF15
	SPRY1	CDCP1
	INTU	DNALI1
	MST1R	KLF15
	PRSS12	RPL39L
	EDIL3	NDST3
	ADGRV1	HMGB2
	EBF1	NPY1R
	GJB7	HHIP
	TXLNB	ESM1
	TMEM200A	RHOBTB3
	DACT2	GPX8
	ANKRD55	ERAP2
	BMPER	TERT
	HEY1	FOXQ1
	COL1A2	PI16
	SBSPON	PTTG1
	GPER1	SP8
	TMEM184A	CHMP4C
	C8orf34	ADCY1
	ALDH1A1	HNF4G
	SVEP1	DEFA4
	SLITRK5	DEFA6
	ZCCHC24	DEFB1
	SLC16A9	TMEM71
	GJB2	MAMDC2
	PKNOX2	PGAP4
	DACT1	AQP3
	SOHLH1	MELK
	STOX1	SLC7A3
	JCAD	LRFN5
	SLC39A2	TSHR
	RNASE7	SKA3
	VWA2	BEND7
	C10orf82	BTNL9
	HSPA12A	OTOGL
	ARHGAP42	LARGE2
	IFI27	ADAMTS15
	CLMN	SPINT1
	PDZRN4	CKB
	NELL1	RAG1
	LARP6	CYB5R2
	TUB	SERPINB7
	LMO1	PLD4
	WDR72	PRKCB
	TMEM130	CENPV
	MFAP4	MMP10
	CCDC68	NNMT
	SERPINB12	PCLAF
	SCNN1G	NAV2
	MS4A15	PLK1
	IGF2	ELFN2
	ART5	MAP1A
	CA4	PRR15L
	CDC42EP5	GPRC5B
	KLK6	SNX20
	ANGPTL4	CD3D
	IGFBP6	MYO5B
	MGAT5B	NIBAN3
	RAB3IL1	CDT1
	SCARA3	LAIR1
	SCARA5	C19orf33
	VASN	TMIGD2
	FAM107A	KLK11
	CX3CR1	KRT1
	SCNN1B	EVPL
	SFTPC	TK1
	GBX2	AC090152.1
	GDNF	PBK
	VWA3B	KCNJ4
	SLC16A4	GNG4
	LRP1B	KIF5C
	NPNT	DEGS2
	CXXC4	RHOH
	ATOH8	ADAM9
	SFTPB	UGT3A2
	COL4A3	IL7R
	KLK7	NSG1
	ROR2	STXBP6
	AR	CPLX1
	FAM110B	PARM1
	AFAP1L2	CXCL10
	MN1	CXCL11
	SHE	RASSF6
	SPRR1B	SDC2
	ANTXR1	CD52
	PCDH7	MUC15
	MUC3A	VPREB1
	FRMPD4	CKAP2L
	ZFPM2	BUB1
	FAXDC2	MT1E
	FABP4	MYO7B
	SEMA3E	CDK1
	LRRN2	FOS
	KRT75	DCLK2
	CDH2	MZB1
	IRX2	KRT4
	GPR27	SLC23A1
	HS6ST2	NPAS2
	UGT2B7	KISS1
	LRG1	SDR16C5
	KRT9	CEL
	DLK2	PYGO1
	MAP6	KRT38
	ENC1	TPPP
	SYCE1	LPAR3
	KNDC1	PTCRA
	COL8A2	RRM2
	ZNF556	AQP4
	GAP43	MAL
	LAMB2	CD8B
	ID4	PRL
	C1QTNF4	TPSAB1
	PDE3A	CLEC7A
	CCL19	NEGR1
	KRT2	ABCG4
	MRGPRF	MAB21L4
	SH3RF3	NIPAL4
	HPSE2	RASGRP1
	ADAMTS20	THEMIS
	NDNF	RAB37
	SAA1	OVOL1
	CBY2	ARPP21
	CTSF	ACSM6
	PODN	ADCY5
	CNTNAP2	OLR1
	ASPHD1	DAB1
	GAL3ST3	CCR9
	SCUBE2	ADGRG2
	PRIMA1	CD7
	TUBB6	HAP1
	C11orf16	CBX2
	NUPR1	SPTBN2
	KCNE5	SLC16A11
	GPX2	EXO1
	LRRTM4	GCSAM
	FOXR1	SLC26A9
	PRR15	GOLT1A
	BOK	SEZ6L2
	FIBIN	UBE2C
	SCN4B	SPSB4
	FZD8	RAG2
	C8orf31	ABO
	LRRN4CL	TBC1D10C
	IRX3	UCP2
	NECTIN3	P2RY2
	RNF212	RMI2
	CALML3	SFN
	CA8	TSPEAR
	ERBB4	JAKMIP2
	MSC	ZNF683
	FOXE1	AL138899.1
	C14orf39	RIMS2
	CDH4	SLCO3A1
	WSCD1	SOX11
	FCER1A	TYMS
	GIPC3	GCNT4
	NRXN1	MUC20
	FAR2P1	KCNA3
	PLD5	UMODL1
	SERTM1	NHLH2
	AC022148.1	JUN
	ZSCAN4	ANXA2R
	RNF182	ALS2CL
	GREM2	GRAMD1C
	OXTR	STAP2
	F2R	CD28
	TMEM132C	THBD
	UTS2R	CPNE7
	MAB21L2	AURKB
	GPR88	TMEM125
	PLAG1	SLC17A8
	DIPK2A	B3GNT3
	MGAT4C	SEPTIN1
	TMEM30B	LYNX1
	BACE2	GAS1
	SYNM	S1PR5
	C1S	ARSJ
	BGN	MAPK15
	EPHB3	H2AW
	HS3ST4	SOX2
	RGS6	TMEM45A
	PAPPA	SLC2A4
	GALNT9	CLDN7
	TSPEAR-AS2	USH1G
	SOX1	UNC5C
	GAS6	B4GALNT4
	TMEM119	CACNB4
	WT1-AS	SPNS3
	CCDC60	SATB1
	TFDP3	HCAR2
	FBXL7	C1orf116
	SLC35F3	CRIP2
	OLFML1	LCK
	KIRREL1	TCEAL7
	ARSI	GPC6
	LRRC55	PTGDR2
	TBX1	CALN1
	ADRA2C	CCBE1
	C1QTNF12	PCBP3
	KCNJ12	DGCR6
	PROS1	ASCL2
	CEND1	DNAH2
	SEPTIN5	SH2D1A
	DRD1	PCDH9
	ARMCX2	ALDH1A3
	CLCNKB	TACSTD2
	WT1	SLIT3
	SORCS2	H1-5
	ROBO2	SLITRK6
	SGCZ	NELL2
	FLRT2	CDCA2
	GALNT17	ZBTB7C
	NUPR2	SRY
	SFTPA2	TCEAL2
	HS6ST3	SLC24A3
	KRT6B	INPP5J
	SV2B	SOCS1
	PRKG1	MUC1
	NR2F2	AHNAK2
	DLK1	POU3F1
	DBX2	ADARB2
	NTF3	IFIT1
	PRAME	IKZF1
	RTN4RL1	GSAP
	SLITRK2	KIF18B
	PLK5	GLDN
	CYP4F12	NAP1L2
	SOWAHB	TRABD2A
	NAP1L3	SLIT1
	CYP4X1	MT1X
	FAM228A	TTC24
	C5orf38	RTP5
	CYP27C1	NWD1
	MPPED1	TMEM221
	FOXI2	WNT7B
	KRT14	C6orf132
	RTN4RL2	COL4A5
	ESPN	HES4
	C3orf70	IGFL1
	LYPD6	SELL
	AKR1C1	CERKL
	GCNT1	H2AX
	BCAM	KLRG2
	C11orf96	LRRK2
	THSD4	GJB3
	GTF2IP3	INSYN2A
	COL14A1	FAM111B
	DNER	CLDN4
	AGRN	ALG1L
	RUFY4	CXCL17
	USP32P1	USP32P3
	APOD	RASSF10
	SP6	GJB4
	PCDH18	AKR1C3
	MAOA	COLCA1
	SPOCK3	SEMA4A
	ZNF676	ADH7
	KIF19	PRTN3
	RYR1	MME
	ESRRG	S100A2
	LAMA2	ADA
	ANKRD20A19P	TPSB2
	POTEF	C6orf141
	ADH1B	RAMP2-AS1
	HSH2D	VEPH1
	LAMB3	SPN
	HCAR1	GZMM
	TMEM26	COL4A6
	SIGLEC15	DPP4
	ZNF300P1	KLHL14
	KANK2	PRB3
	DACT3	TEAD4
	DCHS2	DSCR8
	PDGFA	ARMH1
	SLC2A10	OR10R3P
	HOXA4	F5
	MYH6	OXCT2
	MEIG1	RCSD1
	DLGAP2	CD247
	ZNF560	SELENOM
	SULT1C4	RYR3
	LPAR1	TOX
	PEG3	CES1
	NTRK1	CD3E
	ITGBL1	CCDC167
	MMP17	DMD
	RYR2	RORB
	ZNF534	IQANK1
	MAGEA1	FCGR3A
	ABCA4	OR10T1P
	DLL1	CENPW
	COLGALT2	RBM20
	EGFL6	COL5A2
	RASSF9	LINC01993
	ZNF521	SMIM5
	TGM2	ZFP57
	STUM	ZDHHC11B
	SAMD5	AC109583.1
	PLPP4	TRGC1
	OOEP	TRBV6-1
	TCEAL5	TRBV7-1
	TMEM235	TRBV4-1
	CYP21A1P	TRBV6-4
	KRTAP5-10	TRBV7-3
	FOXB2	TRBV9
	MIR1915HG	TRBV6-5
	LRRC10B	TRBV6-6
	AC134312.1	TRBV5-5
	CCDC144NL	TRBV7-6
	CFI	TRBV5-6
	C2CD4B	TRBV5-1
	RGL3	TRBV4-2
	CYS1	TRBV19
	C1QTNF9B	TRBV20-1
	SERPINB5	TRBV23-1
	AC006305.2	TRBV24-1
	DUXAP8	TRBC1
	TMEM200C	TRBV27
	VGLL3	TRBV28
	GPX3	TRBJ2-1
	NOC2LP1	TRBC2
	KRT222	TRAV2
	FOXO1B	TRAV8-4
	MEG3	TRAV13-2
	AL772337.1	TRAV12-3
	COL28A1	TRDV1
	OR7E122P	TRAV39
	UBE2QL1	TRAV41
	AATBC	TRDC
	LINC01139	MXD3
	AC110619.1	GPC2
	AC011298.1	LAT
	MTMR9LP	EMP2
	MEG9	CLDN9
	SMPD4P1	C17orf67
	AC106786.1	COLCA2
	TSSC2	KANSL1-AS1
	MED15P9	LCNL1
	CERS1	PLIN5
	C4B	LINC00243
	AP001476.1	PPIAP29
	GUSBP6	AC116351.1
	AL591686.1	MIR99AHG
	HLA-DPB2	BCORP1
	LINC01087	ATAD3C
	AL583808.1	TENM3
	AL158013.1	NPTXR
	TDGF1P3	SLC12A8
	SFTA1P	PSMB11
	LINC01980	TINCR
	ZNF469	DEFA8P
	DBH-AS1	LINC01120
	PROSER2-AS1	LINC00885
	NTF4	AC016735.1
	ELFN1	HSPA7
	PHF2P2	Z82206.1
	LINC02542	MTND2P28
	LINC01748	UBXN10-AS1
	TEX41	TRBV2
	LINC01203	LINC02611
	LINC00511	LCT-AS1
	LINC02575	SLC8A1-AS1
	USP24P1	ITGB2-AS1
	SFTA3	TRGC2
	KIF25-AS1	LTB
	AC007128.1	HNRNPA1P21
	FAM41C	GAPDHP1
	LINC01436	MIR646HG
	KLF2P1	AL121985.1
	BEND3P1	SATB1-AS1
	FAR2P4	TRBV10-2
	AC074389.2	AL138899.2
	LINC01249	ANKRD36BP2
	PCAT7	RPL10P6
	AC005537.2	TRBV5-4
	LINC01807	AC073370.1
	AL662789.1	ARPP21-AS1
	VN1R54P	MIR205HG
	CCDC144NL-AS1	AC103563.2
	LINC01518	LINC00689
	LINC01503	ANKRD44-AS1
	LINC01694	LINC01819
	AC009264.1	PRH1
	MAGI2-AS3	FAM238B
	AL772337.3	LEF1-AS1
	CTSLP8	HLA-DQB2
	NPIPB2	TRBV29-1
	SMIM1	ACTBP12
	MSC-AS1	CHRM3-AS2
	TSPEAR-AS1	AC103563.7
	VN2R19P	LINC01221
	HGC6.3	LINC00494
	TLX1NB	MXRA5Y
	TRHDE-AS1	CLEC2L
	KLF2P4	AL365440.2
	NF1P8	TRBV30
	CECR7	AL606807.1
	KCNMB2-AS1	WAKMAR2
	TDGF1	AP000251.1
	AC092666.1	OXCT2P1
	SUMO1P1	KIFC1
	PEG10	TRBV3-1
	LINC00960	AC022034.1
	CFB	CDK6-AS1
	SCARF2	PRKCQ-AS1
	C4A	LINC00426
	LINC01096	AL512306.2
	MTND4P12	TRBV11-2
	ADH1C	AL031733.2
	AC010275.1	AOX2P
	APELA	PGBD4P1
	MED15P8	AOX3P
	C8orf34-AS1	AC096564.1
	AC093895.2	AC008659.1
	LINC01033	CRNDE
	CASC9	LINC02273
	AC226118.1	ALDH1L1-AS2
	OR7E83P	LINC01550
	LINC02232	CACNA1C-AS1
	CCDC74BP1	GDNF-AS1
	LINC01612	LINC02432
	PURPL	HHIP-AS1
	AACSP1	AC097375.1
	CHCHD10	TRMT9B
	AC079160.1	AC112206.4
	AC109454.3	LINC00491
	LINC01511	LINC02381
	LINC02600	AC244502.1
	LINC02163	TRBV21-1
	LINC02475	RGS21
	LINC02315	C8orf88
	LINC00958	HOXA10
	FOXD1	TRBV7-4
	AC091182.1	ZFHX4-AS1
	AC055854.1	AC011257.1
	PCDHGA12	CD8B2
	TMEM200B	SIGLEC14
	AC119403.1	BBOX1-AS1
	HOXA-AS2	LINC02688
	AC011632.1	HCAR3
	PCDHGA6	CACNA1C-AS2
	LINC01170	TRAV8-5
	PCDHGA11	AC112777.1
	PCDHGB4	GIHCG
	PCDHGA3	AC078864.1
	AC120036.3	SPESP1
	MAGEL2	AL157912.1
	KRTAP5-9	LINC02312
	SAA2-SAA4	AC244502.3
	AF186192.2	AC027682.1
	MIR100HG	AL365361.1
	AC120036.4	LINC02137
	MIR9-3HG	CCDC187
	TRIL	AP005482.2
	AP003108.1	COX6CP1
	LINC02446	LDC1P
	AC006206.2	AP002761.4
	AC148477.2	SCX
	AC148477.3	AC005307.1
	AC084375.1	AC022167.3
	MIR200CHG	TMEM178B
	AC025154.2	EPPK1
	AC025575.2	AC092384.3
	AC025569.1	AC104417.2
	RHOXF1-AS1	AC087392.1
	AC025884.1	LINC00514
	LINC02820	AC005829.2
	LINC00648	AC119396.1
	LINC02253	ANTXRLP1
	AC104041.1	ANXA8L1
	SH3RF3-AS1	AC016866.1
	AC233702.1	ANXA8
	FRRS1L	AC004687.1
	AC104794.4	BAHCC1
	AC116348.3	AC005381.1
	CEROX1	AC005580.1
	ANKRD26P1	MTDHP3
	AL158211.1	AC006262.1
	TCF24	FBXO17
	AF186192.3	LINC00528
	AC069061.2	AC247036.1
	TUFMP1	LINC01215
	RNASEH1P1	AC004233.2
	ESRG	AL390719.2
	AC090774.2	CASC15
	GTF2IP6	AL139246.5
	AC022031.2	AC099568.2
	AC021504.1	AC015819.1
	AC009271.1	AC015722.2
	AC016582.3	TRBV12-3
	ZNF728	TRBV12-5
	TRABD2B	AC010503.5
	ZNF350-AS1	FCGBP
	H3Y1	H2BC9
	AL513318.2	TRBV14
	AC106900.1	TRBV10-3
	AC087783.1	SIK1B
	AFAP1-AS1	UHRF1
	ADIRF-AS1	LINC00226
	AL596442.2	TRBV13
	LINC02804	TRBV18
	AC126915.2	TRBV15
	NKAIN3-IT1	AC245041.2
	CCL18	TRBV12-4
	AL121827.2	AL034550.2
	DACH1	TRAC
	AC015922.3	LINC02351
	AC008556.1	TRBV7-9
	AC083809.1	LUNAR1
	AC018553.1	SSTR3
	ZNF229	CHMP1B2P
	AC023310.4	AC110285.6
	AC092645.1	AC099521.3
	AC093535.2	AC004408.2
	AL353726.2	LINC01163
	AC003973.2
	FAM230C
	AL158211.5
	AC023024.2
	AC093642.2
	LINC01127
