# Supplementary material for: Myasthenia gravis-specific aberrant neuromuscular gene expression by medullary thymic epithelial cells in thymoma
Source: Nat Commun. 2022 Jul 22;13:4230. doi: 10.1038/s41467-022-31951-8 (PMC9305039; doi:10.1038/s41467-022-31951-8)
Supplement: Supplementary file 6 — Supplementary Data 3 [file 41467_2022_31951_MOESM6_ESM.xlsx]

## Sheet: Sheet1
ID	Description	GeneRatio	BgRatio	pvalue	p.adjust	qvalue	geneID	Count
R-HSA-112316	Neuronal System	15/104	413/10654	1.05278403305816e-05	0.00346365946876136	0.00330241728264561	BCHE/GABRA5/GABRB3/GRIN2A/KCNA1/KCNC1/KCND3/KCNH2/KCNH5/KCNK2/MAPT/NEFL/PTPRD/SLITRK4/SYT7	15
R-HSA-1296072	Voltage gated Potassium channels	5/104	43/10654	5.76876009858132e-05	0.00948961036216628	0.00904784478619597	KCNA1/KCNC1/KCND3/KCNH2/KCNH5	5
R-HSA-1296071	Potassium Channels	6/104	99/10654	0.000402600900751206	0.0441518987823822	0.0420965152364419	KCNA1/KCNC1/KCND3/KCNH2/KCNH5/KCNK2	6
R-HSA-6809371	Formation of the cornified envelope	6/104	129/10654	0.00161569413155636	0.132890842320511	0.126704434527315	DSG1/DSG3/KRT15/KRT32/KRT6A/KRT6C	6
