# Supplementary material for: Myasthenia gravis-specific aberrant neuromuscular gene expression by medullary thymic epithelial cells in thymoma
Source: Nat Commun. 2022 Jul 22;13:4230. doi: 10.1038/s41467-022-31951-8 (PMC9305039; doi:10.1038/s41467-022-31951-8)
Supplement: Supplementary file 7 — Supplementary Data 4 [file 41467_2022_31951_MOESM7_ESM.xlsx]

## Sheet: Sheet1
module	ID	Description	GeneRatio	BgRatio	pvalue	p.adjust	qvalue	geneID	Count
black	R-HSA-3000157	Laminin interactions	3/40	30/10654	0.000185552962296108	0.0367394865346295	0.0339854899363399	HSPG2/ITGA2/ITGB1	3
turquoise	R-HSA-1474244	Extracellular matrix organization	71/507	301/10654	8.50748999802342e-31	6.44867741850175e-28	5.90151148283941e-28	ACAN/ADAMTS2/ADAMTS3/ADAMTS5/AGRN/APP/BGN/BMP2/BMP4/BMP7/CAPN6/COL11A1/COL12A1/COL14A1/COL19A1/COL1A1/COL1A2/COL23A1/COL26A1/COL28A1/COL2A1/COL4A3/COL5A1/COL6A1/COL6A2/COL6A3/COL8A2/COL9A3/COLGALT2/DCN/DDR2/ELN/EMILIN1/FBN2/FBN3/FMOD/FN1/GDF5/ITGB8/JAM2/KLK7/LAMA2/LAMA4/LAMB2/LAMB3/LAMC2/LOX/LRP4/LTBP2/MATN3/MATN4/MFAP2/MFAP4/MMP16/MMP17/MMP2/NID2/NRXN1/NTN4/P3H2/P3H3/P4HA3/PCOLCE/PCOLCE2/PDGFA/P…	71
turquoise	R-HSA-1474290	Collagen formation	29/507	90/10654	4.46774931728306e-17	1.69327699125028e-14	1.54960357899449e-14	ADAMTS2/ADAMTS3/COL11A1/COL12A1/COL14A1/COL19A1/COL1A1/COL1A2/COL23A1/COL26A1/COL28A1/COL2A1/COL4A3/COL5A1/COL6A1/COL6A2/COL6A3/COL8A2/COL9A3/COLGALT2/LAMB3/LAMC2/LOX/P3H2/P3H3/P4HA3/PCOLCE/PCOLCE2/PXDN	29
turquoise	R-HSA-1650814	Collagen biosynthesis and modifying enzymes	25/507	67/10654	1.25453802825203e-16	3.16979941805013e-14	2.90084407234417e-14	ADAMTS2/ADAMTS3/COL11A1/COL12A1/COL14A1/COL19A1/COL1A1/COL1A2/COL23A1/COL26A1/COL28A1/COL2A1/COL4A3/COL5A1/COL6A1/COL6A2/COL6A3/COL8A2/COL9A3/COLGALT2/P3H2/P3H3/P4HA3/PCOLCE/PCOLCE2	25
turquoise	R-HSA-1474228	Degradation of the extracellular matrix	33/507	140/10654	9.02042883561927e-15	1.70937126434985e-12	1.56433226386134e-12	ACAN/ADAMTS5/CAPN6/COL11A1/COL12A1/COL14A1/COL19A1/COL1A1/COL1A2/COL23A1/COL26A1/COL2A1/COL4A3/COL5A1/COL6A1/COL6A2/COL6A3/COL8A2/COL9A3/DCN/ELN/FBN2/FBN3/FN1/KLK7/LAMB3/LAMC2/MMP16/MMP17/MMP2/SCUBE1/SCUBE3/SPOCK3	33
turquoise	R-HSA-3000178	ECM proteoglycans	24/507	76/10654	3.97659996989221e-14	6.02852555435659e-12	5.5170092213873e-12	ACAN/AGRN/APP/BGN/COL1A1/COL1A2/COL2A1/COL4A3/COL5A1/COL6A1/COL6A2/COL6A3/COL9A3/DCN/FMOD/FN1/LAMA2/LAMA4/LAMB2/LRP4/MATN3/MATN4/TNC/VCAN	24
turquoise	R-HSA-8948216	Collagen chain trimerization	17/507	44/10654	5.25470081593124e-12	6.63843869745979e-10	6.07517164508541e-10	COL11A1/COL12A1/COL14A1/COL19A1/COL1A1/COL1A2/COL23A1/COL26A1/COL28A1/COL2A1/COL4A3/COL5A1/COL6A1/COL6A2/COL6A3/COL8A2/COL9A3	17
turquoise	R-HSA-3000171	Non-integrin membrane-ECM interactions	18/507	59/10654	1.22345172087087e-10	1.32482343488588e-08	1.21241305872767e-08	AGRN/COL11A1/COL1A1/COL1A2/COL2A1/COL4A3/COL5A1/DDR2/FN1/LAMA2/LAMA4/LAMB2/LAMB3/LAMC2/NRXN1/NTN4/PDGFA/TNC	18
turquoise	R-HSA-2022090	Assembly of collagen fibrils and other multimeric structures	18/507	61/10654	2.26856358492812e-10	2.14946399671939e-08	1.96708342429952e-08	COL11A1/COL12A1/COL14A1/COL1A1/COL1A2/COL2A1/COL4A3/COL5A1/COL6A1/COL6A2/COL6A3/COL8A2/COL9A3/LAMB3/LAMC2/LOX/PCOLCE/PXDN	18
turquoise	R-HSA-9006934	Signaling by Receptor Tyrosine Kinases	55/507	473/10654	5.06415690922223e-10	4.26514548576717e-08	3.90325076395023e-08	ADAP1/ANOS1/APOE/CILP/COL11A1/COL1A1/COL1A2/COL2A1/COL4A3/COL5A1/COL6A1/COL6A2/COL6A3/COL9A3/ERBB2/ERBB4/FGF17/FGF7/FGFR1/FGFRL1/FLRT2/FLRT3/FN1/GABRA1/GABRG2/GALNT3/IGF2/KITLG/LAMA2/LAMA4/LAMB2/LAMB3/LAMC2/LRIG1/MET/MST1R/NEDD4/NRP1/NRP2/NTF3/NTF4/NTRK1/NTRK3/PCSK6/PDGFA/PDGFRA/PDGFRB/PLAT/SH2D2A/SH3GL2/SHC2/SPRY1/THBS4/VAV3/VEGFC	55
turquoise	R-HSA-381426	Regulation of Insulin-like Growth Factor (IGF) transport and uptake by Insulin-like Growth Factor Binding Proteins (IGFBPs)	25/507	125/10654	7.32685485766297e-10	5.55375598210853e-08	5.08252352757884e-08	APOE/APP/BMP4/C3/C4A/C4B/CCN1/CDH2/FN1/FSTL1/GAS6/IGF2/IGFALS/IGFBP4/IGFBP5/IGFBP6/IGFBP7/LAMB2/MATN3/MMP2/MXRA8/PAPPA/SCG3/TNC/VCAN	25
turquoise	R-HSA-1442490	Collagen degradation	17/507	64/10654	4.34768641967823e-09	2.955551511625e-07	2.70477495647948e-07	COL11A1/COL12A1/COL14A1/COL19A1/COL1A1/COL1A2/COL23A1/COL26A1/COL2A1/COL4A3/COL5A1/COL6A1/COL6A2/COL6A3/COL8A2/COL9A3/MMP2	17
turquoise	R-HSA-8874081	MET activates PTK2 signaling	12/507	30/10654	4.67897336932718e-09	2.955551511625e-07	2.70477495647948e-07	COL11A1/COL1A1/COL1A2/COL2A1/COL5A1/FN1/LAMA2/LAMA4/LAMB2/LAMB3/LAMC2/MET	12
turquoise	R-HSA-2129379	Molecules associated with elastic fibres	13/507	38/10654	9.98430282251071e-09	5.82161656881778e-07	5.32765632391462e-07	BMP2/BMP4/BMP7/ELN/EMILIN1/FBN2/FBN3/FN1/GDF5/ITGB8/LTBP2/MFAP2/MFAP4	13
turquoise	R-HSA-1566948	Elastic fibre formation	14/507	45/10654	1.09226862748227e-08	5.91385442593974e-07	5.4120678609836e-07	BMP2/BMP4/BMP7/ELN/EMILIN1/FBN2/FBN3/FN1/GDF5/ITGB8/LOX/LTBP2/MFAP2/MFAP4	14
turquoise	R-HSA-8957275	Post-translational protein phosphorylation	20/507	108/10654	1.43953093663226e-07	7.27442966644837e-06	6.6571992087064e-06	APOE/APP/BMP4/C3/C4A/C4B/CCN1/CDH2/FN1/FSTL1/GAS6/IGFBP4/IGFBP5/IGFBP7/LAMB2/MATN3/MXRA8/SCG3/TNC/VCAN	20
turquoise	R-HSA-8875878	MET promotes cell motility	12/507	41/10654	2.64273051015911e-07	1.25199357918788e-05	1.14576276723346e-05	COL11A1/COL1A1/COL1A2/COL2A1/COL5A1/FN1/LAMA2/LAMA4/LAMB2/LAMB3/LAMC2/MET	12
turquoise	R-HSA-419037	NCAM1 interactions	12/507	42/10654	3.54190606275282e-07	1.57927340915685e-05	1.44527312405827e-05	AGRN/CACNA1C/CACNA1G/COL2A1/COL4A3/COL5A1/COL6A1/COL6A2/COL6A3/COL9A3/GDNF/GFRA1	12
turquoise	R-HSA-375165	NCAM signaling for neurite out-growth	14/507	63/10654	1.10915718855896e-06	4.67078416070939e-05	4.27447127052838e-05	AGRN/CACNA1C/CACNA1G/COL2A1/COL4A3/COL5A1/COL6A1/COL6A2/COL6A3/COL9A3/FGFR1/GDNF/GFRA1/SPTB	14
turquoise	R-HSA-216083	Integrin cell surface interactions	16/507	85/10654	2.0420194049506e-06	8.14658267869767e-05	7.45535062527671e-05	AGRN/COL1A1/COL1A2/COL23A1/COL2A1/COL4A3/COL5A1/COL6A1/COL6A2/COL6A3/COL8A2/COL9A3/FN1/ITGB8/JAM2/TNC	16
turquoise	R-HSA-977606	Regulation of Complement cascade	11/507	47/10654	9.30408842482781e-06	0.000352624951300974	0.000322704961682186	C1R/C1S/C3/C4A/C4B/CFB/CFHR3/CFI/CLU/PROS1/SERPING1	11
turquoise	R-HSA-3781865	Diseases of glycosylation	20/507	143/10654	1.35242773925219e-05	0.000469134962976409	0.000429329177338499	ACAN/ADAMTS2/ADAMTS20/ADAMTS3/ADAMTS5/ADAMTSL3/AGRN/BGN/DCN/FMOD/GALNT3/GPC4/LARGE1/MUC3A/OGN/OMD/SBSPON/THSD4/THSD7A/VCAN	20
turquoise	R-HSA-166658	Complement cascade	12/507	58/10654	1.42349658950625e-05	0.000469134962976409	0.000429329177338499	C1R/C1S/C3/C4A/C4B/CFB/CFHR3/CFI/CLU/FCN2/PROS1/SERPING1	12
turquoise	R-HSA-186797	Signaling by PDGF	12/507	58/10654	1.42349658950625e-05	0.000469134962976409	0.000429329177338499	COL2A1/COL4A3/COL5A1/COL6A1/COL6A2/COL6A3/COL9A3/PDGFA/PDGFRA/PDGFRB/PLAT/THBS4	12
turquoise	R-HSA-6806834	Signaling by MET	14/507	79/10654	1.830656782178e-05	0.000578182433704551	0.000529124043620746	COL11A1/COL1A1/COL1A2/COL2A1/COL5A1/FN1/LAMA2/LAMA4/LAMB2/LAMB3/LAMC2/LRIG1/MET/SH3GL2	14
turquoise	R-HSA-2173782	Binding and Uptake of Ligands by Scavenger Receptors	10/507	42/10654	2.02249568377021e-05	0.000613220691319126	0.000561189328675607	APOE/CD36/COL1A1/COL1A2/COLEC12/LRP1/MSR1/SAA1/SCARA5/STAB1	10
turquoise	R-HSA-446728	Cell junction organization	15/507	91/10654	2.28280266133303e-05	0.000665524775880937	0.000609055446890068	CDH11/CDH13/CDH2/CDH4/CDH6/CDH8/CLDN10/CLDN8/FLNC/KRT14/LAMB3/LAMC2/NECTIN3/SDK1/SDK2	15
turquoise	R-HSA-1500931	Cell-Cell communication	18/507	129/10654	3.74453933086939e-05	0.00105124474548111	0.000962047336858843	CDH11/CDH13/CDH2/CDH4/CDH6/CDH8/CLDN10/CLDN8/FLNC/KIRREL1/KRT14/LAMB3/LAMC2/NECTIN3/SDK1/SDK2/SFTPA1/SFTPA2	18
turquoise	R-HSA-5687613	Diseases associated with surfactant metabolism	5/507	10/10654	4.9415561414492e-05	0.00133774984114946	0.00122424266812595	SFTPA1/SFTPA2/SFTPB/SFTPC/SLC34A2	5
turquoise	R-HSA-166663	Initial triggering of complement	7/507	23/10654	6.67616033349242e-05	0.00174501018371974	0.00159694724492614	C1R/C1S/C3/C4A/C4B/CFB/FCN2	7
turquoise	R-HSA-3560782	Diseases associated with glycosaminoglycan metabolism	9/507	41/10654	0.000104303379051959	0.00263539871071283	0.00241178690509618	ACAN/AGRN/BGN/DCN/FMOD/GPC4/OGN/OMD/VCAN	9
turquoise	R-HSA-2243919	Crosslinking of collagen fibrils	6/507	18/10654	0.000128176987821198	0.00313413408930543	0.00286820492272223	COL1A1/COL1A2/COL4A3/LOX/PCOLCE/PXDN	6
turquoise	R-HSA-3000480	Scavenging by Class A Receptors	6/507	19/10654	0.000179856069092611	0.00426034063663123	0.00389885360302733	APOE/COL1A1/COL1A2/COLEC12/MSR1/SCARA5	6
turquoise	R-HSA-421270	Cell-cell junction organization	11/507	64/10654	0.000190832491259274	0.00438336449619786	0.00401143897096847	CDH11/CDH13/CDH2/CDH4/CDH6/CDH8/CLDN10/CLDN8/NECTIN3/SDK1/SDK2	11
turquoise	R-HSA-1638091	Heparan sulfate/heparin (HS-GAG) metabolism	10/507	55/10654	0.000230425352486873	0.00513712991720735	0.00470124790367955	AGRN/BGN/DCN/GPC4/HPSE2/HS3ST3A1/HS3ST4/HS6ST2/HS6ST3/VCAN	10
turquoise	R-HSA-5173105	O-linked glycosylation	15/507	112/10654	0.000260531715588528	0.00564237258331727	0.00516362106985985	ADAMTS2/ADAMTS20/ADAMTS3/ADAMTS5/ADAMTSL3/B3GNT7/GALNT17/GALNT3/GALNT9/GCNT1/LARGE1/MUC3A/SBSPON/THSD4/THSD7A	15
turquoise	R-HSA-5083635	Defective B3GALTL causes Peters-plus syndrome (PpS)	8/507	37/10654	0.00028281504151132	0.00595482781848836	0.00544956468877076	ADAMTS2/ADAMTS20/ADAMTS3/ADAMTS5/ADAMTSL3/SBSPON/THSD4/THSD7A	8
turquoise	R-HSA-3906995	Diseases associated with O-glycosylation of proteins	11/507	68/10654	0.000331309776062034	0.00678737325013573	0.00621146920127683	ADAMTS2/ADAMTS20/ADAMTS3/ADAMTS5/ADAMTSL3/GALNT3/LARGE1/MUC3A/SBSPON/THSD4/THSD7A	11
turquoise	R-HSA-5173214	O-glycosylation of TSR domain-containing proteins	8/507	38/10654	0.000343531694449396	0.00685255327349058	0.00627111874354992	ADAMTS2/ADAMTS20/ADAMTS3/ADAMTS5/ADAMTSL3/SBSPON/THSD4/THSD7A	8
turquoise	R-HSA-3000157	Laminin interactions	7/507	30/10654	0.000414820303739046	0.00806240487779993	0.00737831525408992	COL4A3/LAMA2/LAMA4/LAMB2/LAMB3/LAMC2/NID2	7
turquoise	R-HSA-2214320	Anchoring fibril formation	5/507	15/10654	0.000482714256111967	0.00914743515332177	0.00837128144152068	COL1A1/COL1A2/COL4A3/LAMB3/LAMC2	5
turquoise	R-HSA-418990	Adherens junctions interactions	7/507	33/10654	0.00076909257395543	0.014154510738341	0.0129535100355044	CDH11/CDH13/CDH2/CDH4/CDH6/CDH8/NECTIN3	7
turquoise	R-HSA-1630316	Glycosaminoglycan metabolism	15/507	124/10654	0.000784286874683803	0.014154510738341	0.0129535100355044	ACAN/AGRN/B3GNT7/BGN/DCN/FMOD/GPC4/HPSE2/HS3ST3A1/HS3ST4/HS6ST2/HS6ST3/OGN/OMD/VCAN	15
turquoise	R-HSA-3560783	Defective B4GALT7 causes EDS, progeroid type	5/507	20/10654	0.00204538002060974	0.0344532901249374	0.0315299516627326	AGRN/BGN/DCN/GPC4/VCAN	5
turquoise	R-HSA-3560801	Defective B3GAT3 causes JDSSDHD	5/507	20/10654	0.00204538002060974	0.0344532901249374	0.0315299516627326	AGRN/BGN/DCN/GPC4/VCAN	5
turquoise	R-HSA-4420332	Defective B3GALT6 causes EDSP2 and SEMDJL1	5/507	20/10654	0.00204538002060974	0.0344532901249374	0.0315299516627326	AGRN/BGN/DCN/GPC4/VCAN	5
turquoise	R-HSA-5683826	Surfactant metabolism	6/507	30/10654	0.00252065165035484	0.0414363891450733	0.0379205394342498	ADRA2C/SFTPA1/SFTPA2/SFTPB/SFTPC/SLC34A2	6
turquoise	R-HSA-2022857	Keratan sulfate degradation	4/507	13/10654	0.00256927478867869	0.0414363891450733	0.0379205394342498	ACAN/FMOD/OGN/OMD	4
turquoise	R-HSA-2219530	Constitutive Signaling by Aberrant PI3K in Cancer	10/507	75/10654	0.00279074888373783	0.0440705761223599	0.0403312174206849	ERBB2/ERBB4/FGF17/FGF7/FGFR1/KITLG/MET/PDGFA/PDGFRA/PDGFRB	10
turquoise	R-HSA-2022928	HS-GAG biosynthesis	6/507	31/10654	0.0030022178564194	0.046442472146243	0.0425018596644551	AGRN/GPC4/HS3ST3A1/HS3ST4/HS6ST2/HS6ST3	6
turquoise	R-HSA-114608	Platelet degranulation	14/507	129/10654	0.00326069725499022	0.0494321703856517	0.0452378840218643	APP/CD36/CLU/FN1/GAS6/IGF2/ISLR/PCDH7/PDGFA/PROS1/RARRES2/SCG3/SERPING1/VEGFC	14
blue	R-HSA-202433	Generation of second messenger molecules	12/571	33/10654	6.30105798820541e-08	6.26955269826438e-05	5.62452334105072e-05	CD247/CD3D/CD3E/CD3G/CD4/GRAP2/HLA-DQB2/ITK/LAT/LCK/WAS/ZAP70	12
blue	R-HSA-141424	Amplification of signal from the kinetochores	19/571	96/10654	6.18142664985238e-07	0.000197149588437899	0.000176866279815222	AURKB/BIRC5/BUB1/BUB1B/CDC20/CDCA8/CENPA/CENPE/CENPF/CENPM/KIF2C/KNL1/NDC80/NUF2/PLK1/SGO1/SKA1/SPC24/SPC25	19
blue	R-HSA-141444	Amplification of signal from unattached kinetochores via a MAD2 inhibitory signal	19/571	96/10654	6.18142664985238e-07	0.000197149588437899	0.000176866279815222	AURKB/BIRC5/BUB1/BUB1B/CDC20/CDCA8/CENPA/CENPE/CENPF/CENPM/KIF2C/KNL1/NDC80/NUF2/PLK1/SGO1/SKA1/SPC24/SPC25	19
blue	R-HSA-2500257	Resolution of Sister Chromatid Cohesion	22/571	126/10654	7.92561159549342e-07	0.000197149588437899	0.000176866279815222	AURKB/BIRC5/BUB1/BUB1B/CCNB2/CDC20/CDCA5/CDCA8/CDK1/CENPA/CENPE/CENPF/CENPM/KIF2C/KNL1/NDC80/NUF2/PLK1/SGO1/SKA1/SPC24/SPC25	22
blue	R-HSA-69618	Mitotic Spindle Checkpoint	20/571	112/10654	1.74219678388127e-06	0.000346697159992372	0.000311027973206593	AURKB/BIRC5/BUB1/BUB1B/CDC20/CDCA8/CENPA/CENPE/CENPF/CENPM/KIF2C/KNL1/NDC80/NUF2/PLK1/SGO1/SKA1/SPC24/SPC25/UBE2C	20
blue	R-HSA-202430	Translocation of ZAP-70 to Immunological synapse	8/571	19/10654	2.8959153895368e-06	0.000480239302098187	0.000430830921110037	CD247/CD3D/CD3E/CD3G/CD4/HLA-DQB2/LCK/ZAP70	8
blue	R-HSA-202733	Cell surface interactions at the vascular wall	22/571	137/10654	3.38580246765426e-06	0.000481267636473713	0.000431753457529446	ATP1B1/CD2/CEACAM6/EPCAM/GRB7/IGLL1/ITGA3/ITGA4/ITGAL/JCHAIN/LCK/MERTK/OLR1/SDC1/SDC2/SDC4/SELL/SIRPG/SLC7A8/SPN/THBD/VPREB1	22
blue	R-HSA-198933	Immunoregulatory interactions between a Lymphoid and a non-Lymphoid cell	21/571	132/10654	6.55877512002817e-06	0.000734410738633969	0.000658852479620847	CD1A/CD1B/CD1C/CD1D/CD247/CD3D/CD3E/CD3G/CD8A/CD8B/FCGR1A/FCGR3A/ICAM3/ICAM5/ITGA4/ITGAL/LAIR1/SELL/SFTPD/SH2D1A/TREML2	21
blue	R-HSA-69620	Cell Cycle Checkpoints	35/571	293/10654	6.64291120372434e-06	0.000734410738633969	0.000658852479620847	AURKB/BIRC5/BRIP1/BUB1/BUB1B/CCNA2/CCNB2/CDC20/CDC25C/CDC45/CDCA8/CDK1/CENPA/CENPE/CENPF/CENPM/EXO1/GTSE1/H2AX/H2BC9/KIF2C/KNL1/MCM10/NDC80/NUF2/PKMYT1/PLK1/PSMB11/RMI2/SFN/SGO1/SKA1/SPC24/SPC25/UBE2C	35
blue	R-HSA-156711	Polo-like kinase mediated events	7/571	16/10654	9.16526076893978e-06	0.000911943446509509	0.000818120119164309	CCNB2/CDC25C/CENPF/FOXM1/MYBL2/PKMYT1/PLK1	7
blue	R-HSA-202427	Phosphorylation of CD3 and TCR zeta chains	8/571	22/10654	1.06146646273731e-05	0.000960144664021471	0.000861362258757162	CD247/CD3D/CD3E/CD3G/CD4/HLA-DQB2/LCK/PTPRC	8
blue	R-HSA-6785807	Interleukin-4 and Interleukin-13 signaling	18/571	108/10654	1.54733824845481e-05	0.00128300129767711	0.00115100248656989	BIRC5/CCL22/F13A1/FOS/GATA3/IL2RG/IL6R/LCN2/MMP3/MUC1/MYC/NOS2/PTGS2/RORC/SOCS1/SOX2/TIMP1/VEGFA	18
blue	R-HSA-68877	Mitotic Prometaphase	26/571	200/10654	2.37827169364145e-05	0.00182029256551788	0.00163301570543154	AURKB/BIRC5/BUB1/BUB1B/CCNB2/CDC20/CDCA5/CDCA8/CDK1/CENPA/CENPE/CENPF/CENPM/KIF2C/KNL1/NCAPG/NCAPH/NDC80/NEK2/NUF2/PLK1/SGO1/SKA1/SMC4/SPC24/SPC25	26
blue	R-HSA-1474244	Extracellular matrix organization	34/571	301/10654	2.95175497514751e-05	0.00209785442876555	0.00188202121723691	ADAM12/ADAM9/CEACAM6/COL4A5/COL4A6/COL5A2/COL7A1/COL8A1/CTSG/DMD/EFEMP1/FBLN1/ICAM3/ICAM5/ITGA3/ITGA4/ITGAL/ITGB4/LAMA1/LAMA3/MMP10/MMP13/MMP14/MMP3/NID1/SDC1/SDC2/SDC4/SERPINE1/SPP1/TGFB2/THBS1/TIMP1/TPSAB1	34
blue	R-HSA-2467813	Separation of Sister Chromatids	24/571	190/10654	7.74314566477872e-05	0.00481971127358663	0.00432384571277595	AURKB/BIRC5/BUB1/BUB1B/CDC20/CDCA5/CDCA8/CENPA/CENPE/CENPF/CENPM/ESPL1/KIF2C/KNL1/NDC80/NUF2/PLK1/PSMB11/PTTG1/SGO1/SKA1/SPC24/SPC25/UBE2C	24
blue	R-HSA-69205	G1/S-Specific Transcription	8/571	28/10654	7.75028948516443e-05	0.00481971127358663	0.00432384571277595	CDC45/CDK1/CDT1/E2F1/RRM2/TFDP2/TK1/TYMS	8
blue	R-HSA-3000157	Laminin interactions	8/571	30/10654	0.000132705083678929	0.00776715048591378	0.00696804402227441	COL4A5/COL4A6/COL7A1/ITGA3/ITGB4/LAMA1/LAMA3/NID1	8
blue	R-HSA-389948	PD-1 signaling	7/571	23/10654	0.000141310040497533	0.0078113050163914	0.0070076558094683	CD247/CD3D/CD3E/CD3G/CD4/HLA-DQB2/LCK	7
blue	R-HSA-2514853	Condensation of Prometaphase Chromosomes	5/571	11/10654	0.000153240176762217	0.00802494609886348	0.0071993168916543	CCNB2/CDK1/NCAPG/NCAPH/SMC4	5
blue	R-HSA-5663220	RHO GTPases Activate Formins	19/571	140/10654	0.000165624991351525	0.00823984331973837	0.00739210487716281	AURKB/BIRC5/BUB1/BUB1B/CDC20/CDCA8/CENPA/CENPE/CENPF/CENPM/KIF2C/KNL1/NDC80/NUF2/PLK1/SGO1/SKA1/SPC24/SPC25	19
blue	R-HSA-68882	Mitotic Anaphase	24/571	201/10654	0.00018729187923783	0.00887406761150669	0.00796107837562303	AURKB/BIRC5/BUB1/BUB1B/CDC20/CDCA5/CDCA8/CENPA/CENPE/CENPF/CENPM/ESPL1/KIF2C/KNL1/NDC80/NUF2/PLK1/PSMB11/PTTG1/SGO1/SKA1/SPC24/SPC25/UBE2C	24
blue	R-HSA-2555396	Mitotic Metaphase and Anaphase	24/571	202/10654	0.000202111639705558	0.00914095825031953	0.00820051054881879	AURKB/BIRC5/BUB1/BUB1B/CDC20/CDCA5/CDCA8/CENPA/CENPE/CENPF/CENPM/ESPL1/KIF2C/KNL1/NDC80/NUF2/PLK1/PSMB11/PTTG1/SGO1/SKA1/SPC24/SPC25/UBE2C	24
blue	R-HSA-69273	Cyclin A/B1/B2 associated events during G2/M transition	7/571	25/10654	0.000252288390876095	0.0105260450070203	0.00944309565295239	CCNA2/CCNB2/CDC25C/CDK1/FOXM1/PKMYT1/PLK1	7
blue	R-HSA-3000171	Non-integrin membrane-ECM interactions	11/571	59/10654	0.000253894552933154	0.0105260450070203	0.00944309565295239	COL4A5/COL4A6/COL5A2/DMD/ITGB4/LAMA1/LAMA3/SDC1/SDC2/SDC4/THBS1	11
blue	R-HSA-5173105	O-linked glycosylation	16/571	112/10654	0.000295882528034886	0.0117761246157885	0.0105645635273088	ADAMTS15/ADAMTS17/B3GNT3/CFP/GALNT13/GALNT7/GCNT3/GCNT4/LARGE2/MUC1/MUC15/MUC20/MUC4/SEMA5A/ST6GALNAC2/THBS1	16
blue	R-HSA-1538133	G0 and Early G1	7/571	27/10654	0.000424437404339437	0.0162428929737592	0.0145717780923013	CCNA2/CDK1/E2F1/MYBL2/MYC/TFDP2/TOP2A	7
blue	R-HSA-418594	G alpha (i) signalling events	38/571	406/10654	0.000549114688032881	0.0196106967994031	0.0175930927118687	ADCY1/ADCY5/AKR1C3/CAMK2B/CAMK4/CCL25/CCR7/CCR9/CXCL10/CXCL11/CXCL9/CXCR4/GNB3/GNG13/GNG4/GPC2/GPC6/HCAR2/HCAR3/HTR5A/LPAR3/LRAT/MCHR1/NMUR2/NPY1R/PDE1C/PRKCG/PRKCQ/PTGDR2/RGS1/RGS10/RGS21/S1PR4/S1PR5/SDC1/SDC2/SDC4/SSTR3	38
blue	R-HSA-3656237	Defective EXT2 causes exostoses 2	5/571	14/10654	0.000580380291457352	0.0196106967994031	0.0175930927118687	GPC2/GPC6/SDC1/SDC2/SDC4	5
blue	R-HSA-3656253	Defective EXT1 causes exostoses 1, TRPS2 and CHDS	5/571	14/10654	0.000580380291457352	0.0196106967994031	0.0175930927118687	GPC2/GPC6/SDC1/SDC2/SDC4	5
blue	R-HSA-202403	TCR signaling	16/571	119/10654	0.000591277290434266	0.0196106967994031	0.0175930927118687	CD247/CD3D/CD3E/CD3G/CD4/GRAP2/HLA-DQB2/ITK/LAT/LCK/PRKCQ/PSMB11/PTPRC/TRAT1/WAS/ZAP70	16
blue	R-HSA-453279	Mitotic G1-G1/S phases	18/571	149/10654	0.00100865119409586	0.0323744496169477	0.029043674451385	CCNA2/CDC45/CDK1/CDK6/CDKN2B/CDKN2C/CDKN2D/CDT1/E2F1/E2F2/MCM10/MYBL2/MYC/RRM2/TFDP2/TK1/TOP2A/TYMS	18
blue	R-HSA-1362300	Transcription of E2F targets under negative control by p107 (RBL1) and p130 (RBL2) in complex with HDAC1	5/571	16/10654	0.00115791946701695	0.0360040584275584	0.0322998588167887	CCNA2/CDK1/E2F1/MYBL2/TFDP2	5
blue	R-HSA-1462054	Alpha-defensins	4/571	10/10654	0.00132278706812061	0.0398840343266669	0.0357806517947776	CD4/DEFA4/DEFA6/PRSS3	4
blue	R-HSA-1592389	Activation of Matrix Metalloproteinases	7/571	33/10654	0.00154359957284419	0.0438823307137134	0.0393675921134398	CTSG/MMP10/MMP13/MMP14/MMP3/TIMP1/TPSAB1	7
blue	R-HSA-2559585	Oncogene Induced Senescence	7/571	33/10654	0.00154359957284419	0.0438823307137134	0.0393675921134398	CDK6/CDKN2B/CDKN2C/CDKN2D/E2F1/E2F2/TFDP2	7
blue	R-HSA-2029485	Role of phospholipids in phagocytosis	6/571	25/10654	0.00170388688655541	0.0470935403367397	0.0422484233859352	CD247/CD3G/FCGR1A/FCGR3A/PLD1/PLD4	6
blue	R-HSA-432040	Vasopressin regulates renal water homeostasis via Aquaporins	8/571	43/10654	0.00177750688176565	0.0477411173397171	0.0428293758308174	ADCY1/ADCY5/AQP3/AQP4/GNB3/GNG13/GNG4/MYO5B	8
blue	R-HSA-216083	Integrin cell surface interactions	12/571	85/10654	0.00182327885317513	0.0477411173397171	0.0428293758308174	COL4A5/COL4A6/COL5A2/COL7A1/COL8A1/ICAM3/ICAM5/ITGA3/ITGA4/ITGAL/SPP1/THBS1	12
blue	R-HSA-1442490	Collagen degradation	10/571	64/10654	0.00199435974147422	0.0496096985691711	0.0445057121255299	ADAM9/COL4A5/COL4A6/COL5A2/COL7A1/COL8A1/MMP10/MMP13/MMP14/MMP3	10
blue	R-HSA-913709	O-linked glycosylation of mucins	10/571	64/10654	0.00199435974147422	0.0496096985691711	0.0445057121255299	B3GNT3/GALNT13/GALNT7/GCNT3/GCNT4/MUC1/MUC15/MUC20/MUC4/ST6GALNAC2	10
yellow	R-HSA-112316	Neuronal System	17/120	413/10654	3.50615721582273e-06	0.00123066118275378	0.00116625861073682	BCHE/CACNA1B/GABRA5/GABRB3/GRIN2A/KCNA1/KCNC1/KCND3/KCNH2/KCNH5/KCNK2/KCNQ4/MAPT/NEFL/PTPRD/SLITRK4/SYT7	17
yellow	R-HSA-1296072	Voltage gated Potassium channels	6/120	43/10654	7.81147543048815e-06	0.00137091393805067	0.00129917170317592	KCNA1/KCNC1/KCND3/KCNH2/KCNH5/KCNQ4	6
yellow	R-HSA-1296071	Potassium Channels	7/120	99/10654	0.000122017099976132	0.0142760006972075	0.0135289135412133	KCNA1/KCNC1/KCND3/KCNH2/KCNH5/KCNK2/KCNQ4	7
green	R-HSA-1474244	Extracellular matrix organization	12/115	301/10654	9.51377163248927e-05	0.0352009550402103	0.0336487080896463	ADAM8/ADAMTS14/ASPN/COL10A1/COL11A2/COL17A1/COL3A1/COMP/ITGA11/LUM/MFAP5/MMP7	12
green	R-HSA-5669034	TNFs bind their physiological receptors	4/115	29/10654	0.000248411122540395	0.0402280606259402	0.0384541347661903	CD70/TNFRSF11B/TNFRSF18/TNFRSF4	4
green	R-HSA-1474290	Collagen formation	6/115	90/10654	0.000413406442736584	0.0402280606259402	0.0384541347661903	ADAMTS14/COL10A1/COL11A2/COL17A1/COL3A1/MMP7	6
green	R-HSA-2022090	Assembly of collagen fibrils and other multimeric structures	5/115	61/10654	0.000493507469141751	0.0402280606259402	0.0384541347661903	COL10A1/COL11A2/COL17A1/COL3A1/MMP7	5
green	R-HSA-1442490	Collagen degradation	5/115	64/10654	0.00061646042285854	0.0402280606259402	0.0384541347661903	COL10A1/COL11A2/COL17A1/COL3A1/MMP7	5
green	R-HSA-2142845	Hyaluronan metabolism	3/115	17/10654	0.000746065831543744	0.0402280606259402	0.0384541347661903	CEMIP/HAS1/HAS2	3
green	R-HSA-1650814	Collagen biosynthesis and modifying enzymes	5/115	67/10654	0.000761071417247517	0.0402280606259402	0.0384541347661903	ADAMTS14/COL10A1/COL11A2/COL17A1/COL3A1	5
green	R-HSA-3000480	Scavenging by Class A Receptors	3/115	19/10654	0.00104655239474669	0.0484030482570342	0.0462686321888009	COL3A1/COLEC11/MARCO	3
red	R-HSA-6783783	Interleukin-10 signaling	6/43	47/10654	2.85573303885283e-08	3.65533828973163e-06	2.79561234329804e-06	CCL4/CCL4L1/CCL5/CCR5/FCER2/IL6	6
red	R-HSA-380108	Chemokine receptors bind chemokines	6/43	59/10654	1.15616384299365e-07	7.39944859515939e-06	5.65911775781105e-06	CCL21/CCL4/CCL4L1/CCL5/CCR5/CXCR6	6
red	R-HSA-373076	Class A/1 (Rhodopsin-like receptors)	9/43	335/10654	5.91831038636594e-06	0.000252514576484947	0.000193123812607731	ACKR1/ADRA2A/CCL21/CCL4/CCL4L1/CCL5/CCR5/CNR1/CXCR6	9
red	R-HSA-375276	Peptide ligand-binding receptors	7/43	201/10654	1.38830308323956e-05	0.000444256986636659	0.00033976891247705	ACKR1/CCL21/CCL4/CCL4L1/CCL5/CCR5/CXCR6	7
red	R-HSA-418594	G alpha (i) signalling events	9/43	406/10654	2.76267045013795e-05	0.000682027894451735	0.000521616728486936	ADRA2A/CCL21/CCL4/CCL4L2/CCL4L1/CCL5/CCR5/CNR1/CXCR6	9
red	R-HSA-877300	Interferon gamma signaling	5/43	92/10654	3.19700575524251e-05	0.000682027894451735	0.000521616728486936	HLA-DQA1/HLA-DQA2/HLA-DRB5/IRF4/VCAM1	5
red	R-HSA-202430	Translocation of ZAP-70 to Immunological synapse	3/43	19/10654	5.67318287358758e-05	0.0010373820111703	0.000793392492095707	HLA-DQA1/HLA-DQA2/HLA-DRB5	3
red	R-HSA-6785807	Interleukin-4 and Interleukin-13 signaling	5/43	108/10654	6.90967088105216e-05	0.00104033511742583	0.000795651035531268	FCER2/IL6/IRF4/MMP9/VCAM1	5
red	R-HSA-449147	Signaling by Interleukins	9/43	461/10654	7.45150371808357e-05	0.00104033511742583	0.000795651035531268	CCL4/CCL4L1/CCL5/CCR5/FCER2/IL6/IRF4/MMP9/VCAM1	9
red	R-HSA-500792	GPCR ligand binding	9/43	468/10654	8.36949629101888e-05	0.00104033511742583	0.000795651035531268	ACKR1/ADRA2A/CCL21/CCL4/CCL4L1/CCL5/CCR5/CNR1/CXCR6	9
red	R-HSA-202427	Phosphorylation of CD3 and TCR zeta chains	3/43	22/10654	8.94037991537823e-05	0.00104033511742583	0.000795651035531268	HLA-DQA1/HLA-DQA2/HLA-DRB5	3
red	R-HSA-389948	PD-1 signaling	3/43	23/10654	0.000102525410255206	0.00109360437605553	0.000836391504713525	HLA-DQA1/HLA-DQA2/HLA-DRB5	3
red	R-HSA-388841	Costimulation by the CD28 family	4/43	70/10654	0.000173823234813229	0.0016322362030918	0.00124833854348304	CTLA4/HLA-DQA1/HLA-DQA2/HLA-DRB5	4
red	R-HSA-198933	Immunoregulatory interactions between a Lymphoid and a non-Lymphoid cell	5/43	132/10654	0.000178525834713166	0.0016322362030918	0.00124833854348304	CD19/CD22/LILRA4/SLAMF7/VCAM1	5
red	R-HSA-983695	Antigen activates B Cell Receptor (BCR) leading to generation of second messengers	3/43	32/10654	0.000279962850709789	0.00238901632605687	0.00182712597305336	CD19/CD22/CD79B	3
red	R-HSA-202433	Generation of second messenger molecules	3/43	33/10654	0.000307094638420835	0.00245675710736668	0.00187893430086432	HLA-DQA1/HLA-DQA2/HLA-DRB5	3
red	R-HSA-2197563	NOTCH2 intracellular domain regulates transcription	2/43	12/10654	0.00102360238203525	0.00735460929283116	0.00562482454139225	FCER2/GZMB	2
red	R-HSA-913531	Interferon Signaling	5/43	199/10654	0.00116919036781045	0.00735460929283116	0.00562482454139225	HLA-DQA1/HLA-DQA2/HLA-DRB5/IRF4/VCAM1	5
red	R-HSA-1237044	Erythrocytes take up carbon dioxide and release oxygen	2/43	13/10654	0.00120661558710511	0.00735460929283116	0.00562482454139225	HBA2/HBB	2
red	R-HSA-1480926	O2/CO2 exchange in erythrocytes	2/43	13/10654	0.00120661558710511	0.00735460929283116	0.00562482454139225	HBA2/HBB	2
red	R-HSA-2168880	Scavenging of heme from plasma	2/43	13/10654	0.00120661558710511	0.00735460929283116	0.00562482454139225	HBA2/HBB	2
red	R-HSA-2132295	MHC class II antigen presentation	4/43	123/10654	0.00147430354549018	0.00857776608285195	0.00656029807323381	HLA-DQA1/HLA-DQA2/HLA-DRB5/LAG3	4
red	R-HSA-202424	Downstream TCR signaling	3/43	98/10654	0.00713644153934731	0.0397158485668024	0.0303747854992815	HLA-DQA1/HLA-DQA2/HLA-DRB5	3
red	R-HSA-1980145	Signaling by NOTCH2	2/43	33/10654	0.00776082218399829	0.0413910516479909	0.0316559852242035	FCER2/GZMB	2
