# Supplementary material for: Myasthenia gravis-specific aberrant neuromuscular gene expression by medullary thymic epithelial cells in thymoma
Source: Nat Commun. 2022 Jul 22;13:4230. doi: 10.1038/s41467-022-31951-8 (PMC9305039; doi:10.1038/s41467-022-31951-8)
Supplement: Supplementary file 8 — Supplementary Data 5 [file 41467_2022_31951_MOESM8_ESM.xlsx]

## Sheet: Sheet1
Antigen	Gene	Reference	Reference (URL)
AChR	CHRNA1	Evoli, A et al. Paraneoplastic Disorders in Thymoma Patients. J. Thorac. Oncol. 9, S143-S147 (2014)	https://linkinghub.elsevier.com/retrieve/pii/S1556086415333384
RyR	RYR*	Skeie, GO et al. Titin and ryanodine receptor antibodies in myasthenia gravis. Acta Neurol Scand. 113, 12-23 (2006)	https://onlinelibrary.wiley.com/doi/pdf/10.1111/j.1600-0404.2006.00608.x
Titin	TTN	Chen, X et al. The significance of titin antibodies in myasthenia gravis. J. Neurol. 251, 1006-1011 (2004)	https://link.springer.com/article/10.1007%2Fs00415-004-0479-z
Kv1.4	KCNA4	Suzuki, S et al. Three Types of Striational Antibodies in Myasthenia Gravis. Autoimmune Dis. 740583 (2011)	https://doi.org/10.4061/2011/740583
Ganglionic AChR	CHRNA3	Vernino, S et al. Autoantibody Profiles and Neurological Correlations of Thymoma. Clin. Cancer Res. 10, 7270-7275 (2011)	https://clincancerres.aacrjournals.org/content/10/21/7270
VGKC-complex	KCNA*, KCN*	Evoli, A et al. Paraneoplastic Disorders in Thymoma Patients. J. Thorac. Oncol. 9, S143-S147 (2014)	https://linkinghub.elsevier.com/retrieve/pii/S1556086415333384
Casper2	CNTNAP2	Evoli, A et al. Paraneoplastic Disorders in Thymoma Patients. J. Thorac. Oncol. 9, S143-S147 (2014)	https://linkinghub.elsevier.com/retrieve/pii/S1556086415333384
AMPA	GRIA1, GRIA2, GRIA3, GRIA4	Evoli, A et al. Paraneoplastic Disorders in Thymoma Patients. J. Thorac. Oncol. 9, S143-S147 (2014)	https://linkinghub.elsevier.com/retrieve/pii/S1556086415333384
GABAAR	GABRA5...	Spatola, M et al. Investigations in GABAA receptor antibody-associated encephalitis. Neurology. 88, 1012-1020 (2017)	https://n.neurology.org/content/88/11/1012
GlyR	GLRA*, GLRB	Evoli, A et al. Paraneoplastic Disorders in Thymoma Patients. J. Thorac. Oncol. 9, S143-S147 (2014)	https://linkinghub.elsevier.com/retrieve/pii/S1556086415333384
VGCC	CACNA*	Evoli, A et al. Paraneoplastic Disorders in Thymoma Patients. J. Thorac. Oncol. 9, S143-S147 (2014)	https://linkinghub.elsevier.com/retrieve/pii/S1556086415333384
Hu (ANNA-1)	ELAVL*	Evoli, A et al. Paraneoplastic Disorders in Thymoma Patients. J. Thorac. Oncol. 9, S143-S147 (2014)	https://linkinghub.elsevier.com/retrieve/pii/S1556086415333384
Yo	CDR2	Evoli, A et al. Paraneoplastic Disorders in Thymoma Patients. J. Thorac. Oncol. 9, S143-S147 (2014)	https://linkinghub.elsevier.com/retrieve/pii/S1556086415333384
CRMP5 (CV2)	DPYSL5	Vernino, S et al. Autoantibody Profiles and Neurological Correlations of Thymoma. Clin. Cancer Res. 10, 7270-7275 (2011)	https://clincancerres.aacrjournals.org/content/10/21/7270
recoverin	RCVRN	Tanaka, A et al. Cancer-associated retinopathy caused by benign thymoma. Br. J. Ophthalmol. 94, 526-528 (2010)	https://bjo.bmj.com/content/94/4/526
GAD65	GAD65 Gad2	Evoli, A et al. Paraneoplastic Disorders in Thymoma Patients. J. Thorac. Oncol. 9, S143-S147 (2014)	https://linkinghub.elsevier.com/retrieve/pii/S1556086415333384
NMDAreceptor	GRIN*	Adaobi, L et al. Thymoma-associated panencephalitis: a newly emerging paraneoplastic neurologic syndrome. NEUROL-NEUROIMMUNOL. 4, 117-123 (2017)	https://nnjournal.net/article/view/1835
myosin	MYL*, MYH*, MYO*	Ohta, M et al. Anti-skeletal muscle antibodies in the sera from myasthenic patients with thymoma: identification of anti-myosin, actomyosin, actin, and α-actinin antibodies by a solid-phase radioimmunoassay and a Western blotting analysis. Clin. Chim. Acta. 187, 255-264 (1990)	https://www.sciencedirect.com/science/article/pii/000989819090110E?via%3Dihub
