# Supplementary material for: Myasthenia gravis-specific aberrant neuromuscular gene expression by medullary thymic epithelial cells in thymoma
Source: Nat Commun. 2022 Jul 22;13:4230. doi: 10.1038/s41467-022-31951-8 (PMC9305039; doi:10.1038/s41467-022-31951-8)
Supplement: Supplementary file 9 — Supplementary Data 6 [file 41467_2022_31951_MOESM9_ESM.xlsx]

## Sheet: Sheet1
CHRNA1
CHRNA3
RYR1
RYR2
RYR3
TTN
KCNA1
KCNA2
KCNA3
KCNA4
KCNA5
KCNA6
KCNA7
KCNA10
KCNB1
KCNB2
KCNC1
KCNC2
KCNC3
KCNC4
KCND1
KCND2
KCND3
KCNF1
KCNG1
KCNG2
KCNG3
KCNG4
KCNH1
KCNH2
KCNH3
KCNH4
KCNH5
KCNH6
KCNH7
KCNH8
KCNQ1
KCNQ2
KCNQ3
KCNQ4
KCNQ5
KCNS1
KCNS2
KCNS3
KCNV1
KCNV2
CNTNAP2
GRIA1
GRIA2
GRIA3
GRIA4
GABRA1
GABRA2
GABRA3
GABRA4
GABRA5
GLRA1
GLRA2
GLRA3
GLRA4
GLRB
CACNA1A
CACNA1B
CACNA1C
CACNA1D
CACNA1E
CACNA1F
CACNA1G
CACNA1H
CACNA1I
CACNA1S
CACNA2D1
CACNA2D2
CACNA2D3
CACNA2D4
ELAVL1
ELAVL2
ELAVL3
ELAVL4
CDR2
DPYSL5
PNMA2
RCVRN
GAD2
GRIN1
GRIN2A
GRIN2B
GRIN2C
GRIN2D
GRIN3A
GRIN3B
MYL1
MYL3
MYL4
MYL6
MYL6B
MYL10
MYLPF
MYL12A
MYL12B
MYL2
MYL5
MYL7
MYL9
MYO1A
MYO1B
MYO1C
MYO1D
MYO1E
MYO1F
MYO1G
MYO1H
MYH1
MYH10
MYH11
MYH13
MYH14
MYH15
MYH16
MYH2
MYH3
MYH4
MYH6
MYH7
MYH7B
MYH8
MYH9
MYO3A
MYO3B
MYO9A
MYO9B
MYO5A
MYO5B
MYO5C
MYO6
MYO7A
MYO7B
MYO10
MYO19
MYO15A
MYO15B
MYO16
MYO18A
MYO18B
