# Supplementary material for: Myasthenia gravis-specific aberrant neuromuscular gene expression by medullary thymic epithelial cells in thymoma
Source: Nat Commun. 2022 Jul 22;13:4230. doi: 10.1038/s41467-022-31951-8 (PMC9305039; doi:10.1038/s41467-022-31951-8)
Supplement: Supplementary file 10 — Supplementary Data 7 [file 41467_2022_31951_MOESM10_ESM.xlsx]

## Sheet: Sheet1
ID	Age at surgery	Gender	anti AchR Abs titer (nmol/L)	WHO classification	Immunological pretreatment	QMG score	Profiled cells after QC(Thymus)	Profiled cells after QC (Peripheral blood)
MG03	46	M	15	AB	No	0	13584	19588
MG21	55	F	1.5	B1	No	0	12133	0
MG22	49	F	0.3	B2	No	0	3598	11222
MG23	35	F	22	AB	Methylprednisolone I.V. (250mg/day for 3days and 500mg/day for 3days in a few month before sample collection) followed by oral prednisone (5mg/day for 1.5month)	10	4524	0
			reference range <=0.2nmo/L
