# Supplementary material for: Myasthenia gravis-specific aberrant neuromuscular gene expression by medullary thymic epithelial cells in thymoma
Source: Nat Commun. 2022 Jul 22;13:4230. doi: 10.1038/s41467-022-31951-8 (PMC9305039; doi:10.1038/s41467-022-31951-8)
Supplement: Supplementary file 11 — Supplementary Data 8 [file 41467_2022_31951_MOESM11_ESM.xlsx]

## Sheet: Sheet1
minor_cluster	Periphery	Thymus
Activated Treg	277	13
CD4 Tcm (Tfh)	924	141
CD4 Tcm (Th0)	909	270
CD4 Tcm (Th2)	348	3
CD4 Tcm (Th17)	783	18
CD4 Tem (Th1)	254	9
CD4 Tem (Th1/17)	1756	36
CD4 Temra (Th1)	391	2
CD4 Tnaive	5860	247
CD8 Tem	416	86
CD8 Temra	574	18
CD8 Tnaive	3275	172
CD8 Trm	26	165
Cycling DN/DP T cell	6	6316
DN T cell	3	3060
DP T cell	4	15832
Endothelial cell	0	69
GC B cell	165	61
ILC	7	46
Macrophage	0	582
Memory B cell (I)	988	38
Memory B cell (II)	511	33
Monocyte (CD14)	2075	287
Monocyte (CD16)	190	6
NK cell	661	50
NKT cell (periphery)	740	39
NKT cell (thymus)	1	89
Naive B cell	4909	334
Naive Treg	519	106
Normal fibroblast	0	220
Plasmablast	263	77
Pre GC B cell	317	70
T agonist	225	182
Thymic CD4 T cell (I)	37	721
Thymic CD4 T cell (II)	414	481
Thymic CD8 T cell	97	667
Thymic memory B cell	206	161
Tumor associated fibroblast	0	91
Unswitched memory B cell	1486	151
aa CD8 T cell (I)	7	1165
aa CD8 T cell (II)	794	219
cDC1	9	314
cDC2	83	116
cTEC	0	112
gd T cell	291	540
mTEC (I)	0	180
mTEC (II)	0	106
nmTEC	0	24
pDC	9	114
