# Supplementary material for: Myasthenia gravis-specific aberrant neuromuscular gene expression by medullary thymic epithelial cells in thymoma
Source: Nat Commun. 2022 Jul 22;13:4230. doi: 10.1038/s41467-022-31951-8 (PMC9305039; doi:10.1038/s41467-022-31951-8)
Supplement: Supplementary file 12 — Supplementary Data 9 [file 41467_2022_31951_MOESM12_ESM.xlsx]

## Sheet: Sheet1
	0	1	2	3	4
Endothelial cell	PECAM1	VWF	A2M	ADGRF5	AQP1
Tumor associated fibroblast	PDGFRA	ADH1B	FBN1	COL1A1	S100A4
Normal fibroblast	FN1	EGFL6	MATN4	PTN	VIM
cTEC	CCL25	PSMB11	LY75	PRSS16	PMP22
mTEC (I)	KRT15	IFI27	MT1X	CBR3	GPX2
mTEC (II)	CLDN4	SDC4	CLU	STEAP4	ALPI
nmTEC	GABRA5	NEFL	KRT15	KRT6C	IFI6
NK cell	GNLY	NKG7	TYROBP	KLRF1	GNLY
NKT cell (thymus)	XCL1	FOSB	JUN	XCL2	HSPA1A
NKT cell (periphery)	ZBTB16	ZNF462	SOCS3	TNFSF10	TRAT1
gd T cell	TRDC	RTKN2	SMC4	MME	TOX2
ILC	SPINK2	KLRB1	CD63	FCER1G	BST2
DN T cell	CDK6	IGLL1	DNTT	STMN1	NPM1
DP T cell	RAG1	CD1B	RAG2	ARPP21	MDM4
Cycling DN/DP T cell	HMGB2	TUBA1B	STMN1	HMGN2	TUBB
aa CD8 T cell (I)	CD8A	GNG4	SLAMF1	MYB	SH2D1A
aa CD8 T cell (II)	ZNF683	KLRK1	LYAR	GZMK	NCR3
Thymic CD8 T cell	ARMH1	CHI3L1	SATB1	SIRPG	CD8A
CD8 Tnaive	CD8B	KLRK1	S100B	LRRN3	PASK
CD8 Tem	EOMES	GZMK	CXCR4	CXCR3	CD84
CD8 Trm	RGS1	CCL4L2	CXCR6	CCL3L1	ITGA1
CD8 Temra	FCGR3A	NKG7	GNLY	KLRD1	CCL4
Thymic CD4 T cell (I)	SATB1	CCR9	TOX2	LZTFL1	FOS
Thymic CD4 T cell (II)	PRKD3	ARMH1	CLDN1	ID2	CD69
CD4 Tnaive	CCR7	NOG	SELL	AK5	TCF7
CD4 Tcm (Th0)	FOSB	FOS	CD69	CD84	GCNT4
CD4 Tcm (Th2)	GATA3	CCR4	CD84	ITGB1	ANXA1
T agonist	NR4A1	NFKBID	BCL2L11	REL	BACH2
CD4 Tcm (Tfh)	CXCR5	MAF	TIGIT	IKZF3	PDCD1
CD4 Tcm (Th17)	RORC	TNFRSF4	CCR6	LGALS1	ANXA2
CD4 Tem (Th1/17)	GZMK	KLRB1	CCL5	CEBPD	CXCR3
CD4 Tem (Th1)	GZMH	CST7	EOMES	S1PR5	CXCR3
CD4 Temra (Th1)	TBX21	CX3CR1	GNLY	FGFBP2	CCL5
Naive Treg	FOXP3	IKZF2	FCRL3	IL2RA	CTLA4
Activated Treg	CYTOR	CCR4	IKZF2	FANK1	FOXP3
cDC1	XCR1	CLEC9A	BATF3	RGCC	IRF8
cDC2	SIRPA	FCER1A	CD1C	CST3	CD74
pDC	CLEC4C	IL3RA	IRF7	TCF4	JCHAIN
Monocyte (CD14)	CD14	S100A8	S100A9	VCAN	FCN1
Monocyte (CD16)	FCGR3A	CD52	IFITM2	LST1	TCF7L2
Macrophage	MAFB	C1QC	C1QA	C1QB	A2M
Naive B cell	FCER2	IL4R	IGHD	KCNG1	NT5E
Pre GC B cell	STMN1	TYMS	TCL1A	PCLAF	ZWINT
GC B cell	BCL6	MEF2B	BACH2	RGS13	LRMP
Plasmablast	IGHG1	XBP1	MZB1	TXNDC5	FKBP11
Unswitched memory B cell	CD1C	FCRL2	SYK	LY6E	FGR
Thymic memory B cell	XIST	CD27	AIM2	TEX9	IGHA1
Memory B cell (I)	JCHAIN	PLD4	ITM2C	ALOX5	CCR7
Memory B cell (II)	S100A10	ANXA2	ITGB1	CRIP2	S100A4
