# Supplementary material for: Myasthenia gravis-specific aberrant neuromuscular gene expression by medullary thymic epithelial cells in thymoma
Source: Nat Commun. 2022 Jul 22;13:4230. doi: 10.1038/s41467-022-31951-8 (PMC9305039; doi:10.1038/s41467-022-31951-8)
Supplement: Supplementary file 13 — Supplementary Data 10 [file 41467_2022_31951_MOESM13_ESM.xlsx]

## Sheet: Sheet1
	Activated Treg	CD4 Tcm (Tfh)	CD4 Tcm (Th0)	CD4 Tcm (Th2)	CD4 Tcm (Th17)	CD4 Tem (Th1)	CD4 Tem (Th1/17)	CD4 Temra (Th1)	CD4 Tnaive	CD8 Tem	CD8 Temra	CD8 Tnaive	CD8 Trm	Cycling DN/DP T cell	DN T cell	DP T cell	Endothelial cell	GC B cell	ILC	Macrophage	Memory B cell (I)	Memory B cell (II)	Monocyte (CD14)	Monocyte (CD16)	NK cell	NKT cell (periphery)	NKT cell (thymus)	Naive B cell	Naive Treg	Normal fibroblast	Plasmablast	Pre GC B cell	T agonist	Thymic CD4 T cell (I)	Thymic CD4 T cell (II)	Thymic CD8 T cell	Thymic memory B cell	Tumor associated fibroblast	Unswitched memory B cell	aa CD8 T cell (I)	aa CD8 T cell (II)	cDC1	cDC2	cTEC	gd T cell	mTEC (I)	mTEC (II)	nmTEC	pDC
0	IL32	GIMAP7	GIMAP7	CRIP1	S100A4	CCL5	S100A4	GZMH	GIMAP7	GZMK	NKG7	RPS10	CCL5	HMGB2	AC002454.1	CD1E	GSN	MS4A1	KLRB1	C1QA	MS4A1	MS4A1	TYROBP	LST1	NKG7	LTB	CTSW	CD74	IL32	FN1	CD74	MS4A1	SARAF	ITM2A	ITM2A	ARMH1	MS4A1	DCN	MS4A1	LEF1	CTSW	CST3	CST3	PLTP	RTKN2	KRT19	CLU	KRT19	CCDC50
1	S100A4	IFITM1	HLA-B	S100A4	CRIP1	GZMA	IL32	GNLY	CCR7	CCL5	CCL5	RPS29	GZMK	TUBA1B	CDK6	MZB1	IGFBP7	CD79A	CTSW	C1QB	BANK1	CD74	LYZ	FCER1G	GNLY	PCED1B-AS1	FOSB	MS4A1	HLA-A	CST3	CD79A	HLA-DRA	NDFIP1	SATB1	ARMH1	GZMM	HLA-DRA	COL1A2	BANK1	TRAC	HCST	LYZ	TYROBP	PRSS16	TRDC	S100A14	APP	S100A14	TCF4
2	S100A10	HLA-A	IL7R	ANXA1	IL32	CST7	AHNAK	NKG7	IFITM1	GZMA	CST7	RPL34	GZMA	PCLAF	AC244502.1	ARPP21	CAV1	HLA-DRA	XCL1	C1QC	CD74	HLA-DRA	CST3	TYROBP	CST7	ZBTB16	XCL1	TCL1A	HLA-B	CPE	MS4A1	HLA-DRB5	IFITM1	TOX2	IL6ST	SIRPG	HLA-DPB1	GSN	CD79A	DUSP2	PPP2R5C	CPVL	FCER1G	CCL25	TRGC2	IFI27	NFIA	NFIB	IRF7
3	HLA-A	GIMAP5	IL32	IL32	S100A10	NKG7	ANXA1	CCL5	NOSIP	CST7	GNLY	RPS3A	CCL4	TYMS	H2AFY	CD1B	SPARCL1	CD74	SPINK2	MS4A7	CD79A	BANK1	S100A9	CTSS	KLRD1	TPT1	FOS	HLA-DRB5	TIGIT	TSC22D1	HLA-DRB5	CD74	CD5	CCR9	TMSB10	CLEC2D	CD74	CCDC80	HLA-DRB5	TOX2	B2M	HLA-DPA1	HLA-DRB1	GAS6	TRG-AS1	KRT5	SPINT2	CNN3	IRF8
4	SAMHD1	FXYD5	GIMAP5	FXYD5	AHNAK	PRF1	IFITM1	CST7	KLF2	IL32	GZMH	RPS27	CST7	H2AFZ	GAPDH	RAG1	A2M	HLA-DRB5	NFKBIA	MS4A6A	HLA-DRA	HLA-DRB5	MNDA	FCN1	GZMB	CRIP1	HCST	CD79A	HLA-C	CCN2	HLA-DRA	CD79A	HLA-E	BCL11B	NDFIP1	TOX2	HLA-DPA1	CST3	CD74	CD2	TRGC2	HLA-DPB1	HLA-DPB1	CST3	LIME1	CALML3	BCAM	LGALS3	LILRA4
5	B2M	HLA-B	GIMAP4	S100A10	IFITM1	IL32	IL7R	GZMA	GIMAP5	B2M	GZMA	RPS12	SRGN	TUBB	GSTP1	CD8B	IFI27	CD79B	CD63	CST3	HLA-DRB5	HLA-DPB1	FCN1	IFI30	PRF1	IL32	TRGC2	HLA-DRA	FOXP3	CD63	CD79B	HLA-DQA2	ARMH1	TRAC	SARAF	CHI3L2	HLA-DRB5	MGP	CD79B	ITM2A	TXNIP	HLA-DQB1	HLA-DQB1	IGFBP2	PPP2R5C	CTSV	KRT19	CLU	UGCG
6	CRIP1	HLA-C	B2M	GSTK1	ANXA1	S100A4	HLA-C	PRF1	LINC00861	HLA-B	GZMB	RPL39	B2M	MKI67	IGLL1	TFDP2	TIMP3	HLA-DQA1	XCL2	TYROBP	CD79B	CD79A	S100A8	CST3	GZMA	GIMAP4	SRGN	FCER2	S100A4	SERPINF1	HLA-DPA1	HLA-DPA1	CD6	CD3D	CD40LG	ABLIM1	CD79A	FBLN1	HLA-DRA	CD3D	KLRK1	LGALS1	HLA-DPA1	APP	SLFN5	MT1X	KRT8	MDK	TPM2
7	EMP3	IL32	HLA-C	VIM	FXYD5	GZMK	HLA-A	FGFBP2	SELL	HLA-A	KLRD1	NOSIP	IL32	HMGB1	FXYD2	CD8A	SPARC	TCL1A	CD69	A2M	RALGPS2	HLA-DPA1	CTSS	SERPINA1	CTSW	IL7R	HSPA1A	IGHM	B2M	CLU	HLA-DQA2	HLA-DPB1	LIMD2	CHI3L2	TRAC	CD3D	HLA-DQA2	CFD	HLA-DPA1	NUCB2	IL32	HLA-DRA	LYZ	MIR205HG	LEF1	CST3	CLDN4	RBMS3	JCHAIN
8	GSTK1	B2M	FXYD5	EMP3	EMP3	GZMH	HLA-B	S100A4	HLA-B	HLA-C	CTSW	RPS18	NKG7	HMGN2	HSPD1	CD99	VWF	HLA-DQA2	BST2	CD14	HLA-DPA1	HLA-DQA2	FCER1G	AIF1	FGFBP2	ANXA1	ZNF683	CD79B	IL10RA	LGALS1	IGHG3	HLA-DQA1	SIRPG	ARMH1	TPT1	SATB1	BANK1	C1R	HLA-DPB1	ACTB	GZMK	IRF8	FGL2	KRT5	TOX2	MIR205HG	SCPEP1	IFI27	PLD4
9	HLA-C	GIMAP4	KLF2	GIMAP7	VIM	B2M	KLRB1	CX3CR1	RPL30	HCST	PRF1	RPL13	GZMH	NUSAP1	YBX3	DNTT	ENG	HLA-DPB1	TNFRSF18	SAT1	HLA-DPB1	HLA-DQA1	TYMP	SMIM25	TYROBP	KLF2	HSPA1B	HLA-DPA1	FXYD5	GAS6	BANK1	CD79B	CORO1A	SOX4	HLA-E	TRAC	HLA-DQB1	C1S	HLA-DQA2	PTPN7	CD7	BASP1	HLA-DRA	IGFBP7	IKZF2	MDK	S100A14	KRT5	IGKC
10	ANXA2	GSTK1	HLA-A	AHNAK	S100A6	GZMM	CCL5	EFHD2	PCED1B-AS1	S100A4	S100A4	PCED1B-AS1	CCL4L2	STMN1	FABP5	ELOVL4	EGFL7	HLA-DPA1	FXYD5	NPC2	HLA-DQA1	HLA-DRB1	VCAN	TYMP	CCL5	PIM1	STK17A	HLA-DQA1	CD27	COL6A2	HLA-DQA1	TCL1A	CCR7	PTPRC	OXNAD1	LCP2	CD37	COL6A2	HLA-DQA1	TOX	HLA-B	S100A10	LST1	MDK	CD7	BST2	WFDC2	APLP2	SERPINF1
11	AHNAK	LIMS1	RPS12	HLA-C	GIMAP7	HLA-C	GZMK	KLRG1	SARAF	GZMM	HCST	RPS4X	HLA-C	TOP2A	PPP1R14B	MDM4	AQP1	HLA-DMB	LTC4S	SLC40A1	CD37	BLK	CD14	COTL1	KLRF1	B2M	KLRK1	HLA-DQA2	IFITM1	MDK	LINC00926	HLA-DRB1	NR4A1	ACTB	ID2	LAT	LINC01781	CCN1	HLA-DRB1	SLAMF1	CD27	HLA-DRB1	HLA-DQA1	SAA1	GYPC	KRT15	SLPI	NFIA	GZMB
12	ITGB1	CRIP1	RPL32	KLF2	HLA-C	KLRG1	B2M	IL32	GIMAP1	NKG7	CCL4	RPS27A	HLA-A	SMC2	UHRF1	PTP4A2	EPAS1	HLA-DMA	ID2	FCGRT	HLA-DQA2	HLA-DQB1	FTL	FCGR3A	HOPX	RPL10	MATK	HVCN1	HLA-E	PRRX1	HLA-DPB1	IGHM	B2M	FKBP5	CYTIP	ACTN1	HLA-DRB1	MFAP5	RALGPS2	SRGN	LYAR	FGL2	CPVL	KRT19	MYOM2	ANXA2	CD63	CEBPD	IL3RA
13	HLA-B	HLA-E	RPL30	B2M	HLA-A	HLA-A	S100A10	GZMB	RPL32	GIMAP4	GZMM	RPL21	HLA-B	CENPF	HSP90AB1	GIHCG	ADGRF5	NCF1	LINC00299	CTSB	HLA-DRB1	SYNGR2	LGALS1	FTL	FCGR3A	RPS29	JUNB	HLA-DPB1	GBP5	IGFBP5	HLA-DRB1	NCF1	CD27	LZTFL1	RPL23	STK17B	HLA-DQA1	FSTL1	CD37	SATB1	IFITM2	HLA-DQA1	HLA-DMA	DSP	ACTN1	IFITM3	CST3	BST2	TYROBP
14	IL10RA	CD27	RPS14	ITGB1	HLA-B	AHNAK	KLRG1	IFITM1	HLA-C	S100A10	HOPX	RPS15A	APOBEC3G	RRM2	CD99	SOX4	IGFBP4	HLA-DRB1	FXYD7	HLA-DRA	LINC00926	CD79B	LST1	SAT1	KLRB1	S100A4	XCL2	LINC00926	SAMHD1	FBLN1	IGHM	HLA-DQB1	ACTB	MALAT1	CLDN1	CD3E	HLA-DMA	SERPING1	HLA-DQB1	ACTG1	DUSP2	C1orf54	GRN	PAX1	HCST	TSC22D1	MDK	CALML3	CST3
15	S100A6	S100A4	HLA-E	HLA-A	GSTK1	ANXA1	GIMAP7	AHNAK	RPS14	LYAR	B2M	RPS28	RGS1	SMC4	NPM1	CD1A	HSPG2	MEF2C	FOS	HLA-DPA1	NIBAN3	CRIP1	CEBPD	TNFRSF1B	CCL4	EMP3	JUN	HLA-DRB1	GIMAP7	IGFBP7	RALGPS2	HLA-DMA	CD3E	LAT	SCML4	PTPRC	CD79B	C3	NIBAN3	IKZF2	HLA-C	GSTP1	MNDA	CYP1B1	PRKCH	HSPB1	SDC4	HSPB1	HERPUD1
16	GBP5	FYB1	GPR183	HLA-B	B2M	HLA-B	TGFB1	HOPX	RPS12	S100A6	IL32	RPS21	HCST	BIRC5	SLC25A3	RAG2	PECAM1	HLA-DQB1	TNFRSF4	SELENOP	ALOX5	CD37	IFI30	FTH1	GZMH	RPS27A	DUSP1	BANK1	SELL	SLPI	NCF1	FCER2	DENND2D	CD3E	RCAN3	CD2	VPREB3	CPE	FCRLA	ITGA4	TMSB4X	CD74	FCGRT	COL6A1	CD27	LGALS1	TSC22D1	IFITM3	SCT
17	CYTOR	SPOCK2	RPS25	S100A6	KLF2	EMP3	GZMA	FLNA	LDLRAP1	HLA-E	FGFBP2	RPS14	CD69	HIST1H4C	SMIM24	CD3D	IFITM3	CD37	MDFIC	MAF	SPIB	POU2AF1	SERPINA1	S100A4	HCST	RPS27	CD69	NCF1	TNFRSF1B	IFITM3	NIBAN3	HVCN1	TSHZ2	CD3G	CD27	DENND2D	BLK	MFAP4	HLA-DMA	MALAT1	GIMAP4	COTL1	IGSF6	WFDC2	AC004585.1	IFI6	KRT18	PERP	PLEK
18	KLF2	KLF2	ANXA1	IFITM1	FLT3LG	S100A10	CRIP1	S100A10	RPS25	GIMAP7	IFITM2	RPL9	CD2	DEK	SNHG29	CD38	GNG11	CD22	KRT81	APOE	CD24	SPIB	AIF1	BRI3	GZMM	RPL34	CD7	CD37	S100A10	IGFBP6	HLA-DMA	BANK1	PTPRC	NDFIP1	SERPINE2	OXNAD1	TNFRSF13C	IGFBP5	LINC00926	ID3	NKG7	BATF3	LGALS1	COL6A2	TRGC1	SAA1	CLDN7	CD63	MPEG1
19	FXYD5	GPR183	RPS27A	COTL1	CALM1	HCST	FXYD5	ANXA1	EEF1A1	CALM1	PPP2R5C	RPL38	DUSP2	NUCKS1	GSTO1	CD3G	PTPRB	IGHM	TRDC	HLA-DPB1	NCF1	HLA-DMA	S100A12	MS4A7	EFHD2	RPS14	CD63	HLA-DMA	RPS26	MXRA8	HVCN1	HLA-DMB	HLA-A	CD2	RPS24	CORO1A	CD24	IGFBP6	NCF1	MIR181A1HG	MBP	CTSZ	JAML	SERPINF1	LAT	CCL25	AQP5	KRT8	CLEC4C
20	SH3BGRL3	INPP4B	RPS15A	S100A11	GIMAP5	ITGB2	EMP3	HLA-C	RPS27A	PLAAT4	HLA-C	RPL32	HLA-E	TPX2	C19orf48	MALAT1	RAMP2	HVCN1	FOSB	DAB2	VPREB3	LINC00926	S100A11	CD68	MYOM2	S100A10	IFITM2	NIBAN3	SELPLG	COL6A1	HLA-DQB1	LINC00926	EEF1A1	RFLNB	SATB1	ITM2A	ADAM28	CD63	SPIB	LZTFL1	HLA-A	HLA-DRB5	SPI1	COL17A1	RPIA	PAX1	FOXC1	CALD1	BCL11A
21	SELPLG	AHNAK	RPS3	CALM1	S100A11	PLEK	GIMAP5	ITGB2	HLA-E	EMP3	CYBA	MT-ND3	CYTOR	MAD2L1	MIF	STMN1	ITGA6	FCRLA	MBP	CSF1R	FCRLA	PTPN6	MS4A6A	FGL2	IFITM2	JUNB	KLRC3	HLA-DQB1	RCAN3	VIM	SWAP70	MEF2C	LEPROTL1	XIST	RPS27	STK17A	HLA-B	LUM	IGHM	CD8A	ZNF683	SNX3	ALDH2	LGALS3	ATM	CEBPD	APLP2	ANXA2	PLAC8
22	CCR4	IL6R	PCED1B-AS1	PLP2	CRIP2	CRIP1	LYAR	PLEK	RPS15A	SYNE2	S100A6	TPT1	CCL3L1	PTMA	NAP1L1	AQP3	CLEC14A	CD19	FCER1G	SLCO2B1	HLA-DQB1	CD82	S100A4	S100A11	B2M	S100A6	DUSP2	MEF2C	KLF2	ADIRF	IGKC	NIBAN3	LCP2	DDIT4	CCR7	C9orf16	SCIMP	IFITM3	SWAP70	SH2D1A	KLRC3	CLEC9A	C1orf162	PRXL2A	TRDV1	SFN	PTMS	IGFBP2	PTPRE
23	HLA-E	TIGIT	CD48	SAMHD1	EEF1A1	CTSW	HLA-E	TBX21	TRABD2A	AHNAK	HLA-B	CCR7	GIMAP4	DUT	RAN	WAKMAR2	CD59	FCER2	SRGN	CD68	POU2AF1	AHNAK	TSPO	CFD	CYBA	HLA-B	TRG-AS1	HLA-DMB	SPOCK2	COL1A2	FCRLA	RALGPS2	PRKCH	IKZF1	HPGD	ACTB	LY86	TIMP3	SYNGR2	LCP2	MT-ATP6	RAB32	COTL1	S100A14	RAB37	GAS1	CRABP2	TSC22D1	C12orf75
24	DOK2	CD6	TOMM7	CRIP2	TGFB1	PLAAT4	KLF2	CRIP1	RPL19	GIMAP5	KLRG1	GZMM	GZMM	CKS2	STMN1	CYP2U1	FN1	SWAP70	AC020916.1	HSPA1A	SWAP70	PDLIM1	CYBB	LYZ	CD63	NOSIP	KLRC2	IGHD	CD44	MARCKS	ADAM28	FCRLA	LAPTM5	TRBC2	RPL9	RGS10	HLA-DMB	EFEMP1	LYN	GAPDH	MATK	LGALS2	HLA-DMB	CD63	EVL	KRT8	CALD1	GAS1	GPR183
25	PFN1	FYN	RPL13	PPDPF	ANXA2	SH3BGRL3	CALM1	SLC9A3R1	RPS13	PCED1B-AS1	EFHD2	RPS24	HLA-F	TMPO	NME2	SATB1	INSR	CD40	HSPA1B	HLA-DMA	SYNGR2	CPNE5	COTL1	SPI1	SPON2	IFITM2	IL2RB	PLPP5	GBP2	CALD1	IGHG2	CD37	SPOCK2	AC144521.1	TOX2	SARAF	AIM2	COL1A1	FCGR2B	PRKCH	CXCR3	HLA-DMA	HLA-DQA2	TBATA	CHST2	IGFBP2	CD9	COL6A1	SPIB
26	LSP1	SAMHD1	S100A4	SH3BGRL3	IL7R	S100A6	EEF1A1	IFITM2	GIMAP4	CXCR3	LYAR	RPL36A	PLAAT4	CENPM	PCLAF	PTCRA	BTNL9	IRF8	IFITM2	MARCKS	IGHG2	RALGPS2	S100A6	S100A6	SRGN	GIMAP7	TRDC	IL4R	CTLA4	CYP1B1	CD19	SWAP70	CD44	LEF1	SIRPG	CD8A	CHCHD10	SERPINF1	POU2F2	SH3BGRL3	TRG-AS1	SPI1	CTSH	TSC22D1	CD84	PLTP	ADIRF	LMNA	DERL3
27	VIM	KLRB1	IFITM1	HLA-E	LTB	FLNA	S100A6	GZMM	HLA-A	PSMB9	CALM1	RPS19	CXCR6	GAPDH	DUT	CD1C	COL4A1	LAPTM5	HSPA1A	FCGR2A	NAPSA	LSP1	BRI3	LILRA5	CLIC3	RPS10	DNAJB1	RALGPS2	PCED1B-AS1	GMDS	FCER2	CD22	HLA-B	ACTG1	RPS4X	LRRN3	IRF8	APOD	CD19	RTKN2	CST7	AC020656.1	HLA-DRB5	CPE	MBP	AC079467.1	IFITM3	ATP1B1	PPP1R14B
28	TGFB1	PASK	CRIP1	IFITM2	TNFRSF4	LYAR	GIMAP4	HLA-A	LDHB	SH3BGRL3	FCGR3A	RPL17	MT-ATP6	H2AFX	SOCS2	AL365440.2	RNASE1	STX7	GPR183	FTL	CXXC5	TNFRSF13B	GRN	NCF2	CD247	RPL13	S100A4	FCMR	GSTK1	DCN	IGHG1	CD19	TPT1	TUBA4A	TPRG1	RAC2	TNFRSF13B	CEBPD	IGHG2	JARID2	MT-CYB	HLA-DQA2	CTSZ	CALML3	MME	FTH1	TACSTD2	CEBPB	RGS1
29	LIME1	GIMAP1	RPL36	GIMAP4	PLP2	GIMAP7	GBP5	B2M	RPL14	COTL1	MT-ATP6	GIMAP7	CTSC	HIST1H1B	TRDC	AL138899.1	PODXL	BANK1	GSN	HLA-DRB5	SP140	CD24	NEAT1	CLEC12A	S100A4	ZNF462	MBP	SWAP70	PIK3IP1	PTGDS	PLPP5	FCRL1	HLA-C	SIRPG	LEF1	LEF1	IGHA1	COL6A1	HLA-DMB	HSP90AA1	HLA-E	VIM	ANXA5	RAMP1	PDCD1	PDLIM1	LEPROT	PAX9	MS4A6A
30	FOXP3	SUN2	CCR7	LIME1	SAMHD1	GNLY	IL10RA	TGFB1	RPL11	ANXA2	ANXA1	RPL36	IFNG	UBE2S	PEBP1	CD3E	HYAL2	SYNGR2	DUSP1	FGL2	OSBPL10	SCIMP	CLEC12A	CEBPB	HLA-C	CD52	HOPX	FCRL1	TBC1D4	TCF4	SYNGR2	IGHD	UBE2F	SLFN5	ETS1	ID3	BASP1	PI16	FCMR	FDX1	GZMM	PPT1	IFI30	APLP2	LCP2	PERP	DSP	RHOBTB3	NPC2
31	TLE5	TSHZ2	GIMAP1	IL10RA	FLNA	CALM1	SELPLG	EMP3	CD27	HLA-F	HLA-A	RPL23	CD48	LMNB1	SNRPE	LINC01226	RBP7	HLA-DOB	KIT	GRN	HLA-DMA	SWAP70	CD68	S100A9	HLA-B	SOCS3	HLA-A	AFF3	THEM4	GSN	HLA-DMB	PLPP5	RPS26	EVL	ANKRD55	CD7	2022-03-01	FBLN2	SNX2	SDCBP	NCR3	TMSB4X	RNASE6	CTSV	PTPRC	CSTB	SIX1	MEIS2	FCER1G
32	CALM1	PIM2	GSTK1	TGFB1	TAGLN2	KLF2	SUN2	SH3BGRL3	TOMM7	EOMES	LITAF	RPL28	TIGIT	CENPW	DNTT	LEF1	CDH5	LINC00926	RGS1	CTSD	HLA-B	IFI30	FGL2	CEBPD	METRNL	RPS21	LINC02446	LAPTM5	S100A6	APP	FCGR2B	CYB561A3	ABLIM1	IL32	PRKD3	PLEKHF1	RALGPS2	FBN1	NAPSA	PDCD1	TRDC	SHTN1	CD74	PMP22	ITGA6	COX7A1	PTPRF	CYP1B1	APP
33	SLC9A3R1	TC2N	TPT1	TRADD	IFITM2	TGFB1	S1PR1	S100A6	RCAN3	IL10RA	MT-ND3	RPL30	PRF1	PCNA	TYMS	SH2D1A	FLT1	CD72	TYROBP	PSAP	HLA-DMB	EZR	NCF2	HLA-DRB1	ABHD17A	RPL39	B2M	CD22	IL2RA	PDGFRL	POU2AF1	PAX5	CD40LG	ABLIM1	SYTL2	CD3G	HLA-C	SPARCL1	HVCN1	MAPRE2	MT-CO2	GRN	ANXA2	CSTB	CD3D	WFDC2	LGALS3	CTSV	JAML
34	FLNA	COTL1	RPL14	IL7R	ITGB1	IFITM1	SH3BGRL3	LITAF	RPL4	CRIP1	SRGN	RPS3	OASL	H2AFV	NASP	NAT14	NPDC1	PAX5	CAPG	HLA-DQB1	CTSH	HLA-B	SAT1	CALHM6	PLEK	RPL9	HLA-C	FCRLA	AHNAK	TIMP1	CD37	VPREB3	GIMAP5	BACH2	SCML1	TUBA4A	POU2F2	MT2A	AFF3	IKZF1	KLF2	ANXA2	AIF1	PDXK	CORO1A	S100A11	CFH	NFKBIA	CTSB
35	S1PR4	PCED1B-AS1	JUNB	GIMAP5	GIMAP4	HLA-E	RPS4Y1	HLA-B	RPS3	KLF2	MT-CYB	RPL10	CYBA	ASPM	SNRPF	RASSF6	CRIM1	SEL1L3	SRGAP3	IGSF6	MTRNR2L12	HLA-DMB	CSTA	LRRC25	CALM1	RPL21	RUNX3	CD19	GIMAP4	PMP22	MEF2C	LYN	FYN	ATP6V0E2	LEPROTL1	HLA-E	SEL1L3	PLAC9	SYK	ELF1	MT-CO3	IDO1	CEBPD	GP1BB	ID3	NEFL	PERP	CLTA	TGFBI
36	CD44	CNN2	RPS18	FLNA	TRADD	ANXA2	RORA	S1PR5	FLT3LG	GBP5	TXNIP	RPL27	HSPA1B	UBE2T	JCHAIN	SH3TC1	BCAM	BASP1	TRGC1	MS4A4A	TNFRSF13B	SEL1L3	SPI1	LGALS1	MATK	RPS15A	JUND	SNX2	GIMAP5	MFAP4	SNX2	EAF2	TRABD2A	THEMIS	UBXN10-AS1	SPOCK2	TXNIP	PMP22	CYB561A3	C9orf16	KLRD1	PTPRE	GSN	KRT14	LIMD2	IGFBP5	GMDS	STXBP6	RNASE6
37	CDC25B	SELPLG	INPP4B	PKM	SH3BGRL3	EFHD2	RPLP0	LSP1	TPT1	SRGN	SH3BGRL3	HCST	TRAC	ANP32B	GLUL	MIR181A1HG	PALMD	CD83	CTSD	FOLR2	EEF2	TAGLN2	SLC11A1	CYBB	PYHIN1	RPL17	IER2	HLA-DOB	FYN	CEBPD	CTSH	AFF3	SCML4	CASC15	B2M	HCST	POU2AF1	NNMT	2022-03-01	MYB	RTKN2	C1orf162	IL18	NFIA	MAD1L1	RHOC	EPCAM	NPC2	CTSC
38	CD52	LDLRAP1	SARAF	TAGLN2	PCED1B-AS1	IL10RA	AL138963.4	S1PR1	FXYD5	CYTOR	KLF2	LINC02446	PDCD1	H2AFY	VPREB1	TCF7	TM4SF1	NIBAN3	RGS9	CD63	COBLL1	LY86	NAMPT	NPC2	MT-ATP6	RPS24	HLA-F	BACH2	GIMAP1	SFRP4	CD22	SYNGR2	SERPINE2	CD96	RPS27A	TMSB10	LINC00926	S100A6	CD24	STMN1	MT-ND3	WDFY4	KCTD12	PASK	SEMA4D	HSPA2	CDH1	MIR205HG	GRN
39	ITGB7	CORO1B	RPL11	CD6	HLA-E	SLC9A3R1	GSTK1	PFN1	RPL13	SAMD3	S100A10	RPL3	HSPA1A	CKS1B	MSI2	H1FX	ADGRL4	RALGPS2	TIMP1	HLA-DRB1	LSP1	SP140	FPR1	NEAT1	HLA-A	CALM1	MT-ND3	EAF2	FCMR	PTMS	HLA-B	SPIB	PTGER4	MARCKSL1	TRABD2A	MT-CO1	CYBA	IFI27	CTSZ	SMIM24	GPR171	PLEK	CTSS	SPINT2	ITGB2-AS1	CNN3	ANXA2	PBX1	VAMP8
40	PBXIP1	PPDPF	SAMHD1	ANXA2	CD6	CCL4	SPOCK2	ABHD17A	TMEM204	MYL12A	PLEK	RPS16	TMSB4X	HMGB3	EIF4A1	BTG2	CD93	CYB561A3	IL2RB	ITM2B	IGHA1	HLA-C	CTSD	TIMP1	MT-ND3	TNFSF10	PLCG2	MTRNR2L12	ETS1	GADD45B	SPIB	POU2F2	CLEC2D	CORO1A	CCR4	OLFM2	SPIB	CCN5	ALOX5	SOX4	S100A4	ACTB	S100A11	PTPRF	TRAF3IP3	RPL36	ARHGAP29	DSP	LRRC26
41	CAPN2	EEF1A1	PIK3IP1	ARL6IP5	RPLP0	CX3CR1	CD6	HCST	EEF1B2	PRF1	KLRK1	RPS6	TRGC2	UHRF1	SNRPD1	ADA	PLVAP	IL4R	PPP1R15A	GPR34	TCF4	GNG7	CSF3R	MNDA	FCER1G	RPS28	HLA-E	ADAM28	IL2RB	PTN	CD40	LAPTM5	PFN1	MT-ATP6	GYPC	BACH2	IGKC	TAGLN	FCRL2	HCST	TRGC1	DNASE1L3	SAMHD1	FAM107A	SMC4	SAT1	NEAT1	FBLN1	ALOX5AP
42	TNFRSF1B	EMP3	RPL19	PCED1B-AS1	IL10RA	SAMD3	PRF1	HLA-E	NOG	ANXA1	CD63	GIMAP4	PYHIN1	KIF11	PSMA6	AEBP1	ESAM	EAF2	IL1R1	FCER1G	PLD4	ANXA2	DUSP1	LILRB2	ID2	RPL30	APOBEC3G	CD40	PPDPF	BST2	HLA-DOB	CD40	AL138963.4	SARAF	LAT	CD27	LAPTM5	TNXB	PDLIM1	GNG4	PTGDR	NDRG2	CLEC10A	GMDS	SKAP1	ISG15	GAS6	SAA1	RGS2
43	LFNG	LINC00861	LINC00861	GPR183	PLSCR3	EOMES	IFITM2	TGFBR3	RPS5	TMSB4X	TMSB4X	MT-CO3	CD27	EZH2	SERPINB1	NUCB2	ARHGAP29	POLD4	KRT86	CYBB	CTSZ	OSBPL10	JAML	CSF1R	MT-CO2	RPL27	HLA-B	ADK	LINC00861	ITM2B	SEL1L3	CD72	IL6ST	FYB1	PRMT2	TMIGD2	MEF2C	CCN2	POU2AF1	LIMD2	GYPC	LMNA	CD302	ALDH2	CPNE7	NUPR1	TSPAN4	MT1X	BTG2
44	NIBAN1	CALM1	RPS27	MYL12A	NOSIP	PFN1	S100A11	APOBEC3G	RPL35A	APOBEC3G	MT-CO2	RPS8	JUN	DHFR	MZB1	MTA3	COL4A2	TNFRSF13C	AHR	HSPA1B	SNX2	SNX2	FTH1	TSPO	LITAF	RPL23A	KLRD1	PAX5	LDLRAP1	CD81	HLA-C	HLA-DOB	TUBA4A	MAD1L1	RPS29	PFN1	IGHG1	ADH1B	BLK	TRBC2	MT-CO1	SAT1	RNF130	CALD1	RASGRP1	LGALS3	BST2	TCEAL9	CCDC88A
45	OPTN	IL10RA	RPL41	INPP4B	S1PR1	CTSC	FLNA	CTSC	RPLP2	PPP2R5C	MT-CO3	RPL35A	LAG3	ZWINT	ENO1	TCF12	TCF4	VPREB3	LST1	CD74	FCMR	CD52	APLP2	PILRA	RUNX3	RPL14	NCR3	CD83	PIM2	S100A6	ALOX5	PTPN6	TGFBR2	CD40LG	UBA52	EVL	P2RX5	SFRP2	CD22	HBS1L	PLAC8	ALDH2	SRGN	GPC4	PITPNC1	TYMP	RARRES2	COL6A2	HLA-DRA
46	COTL1	CD44	CD40LG	SELPLG	SELPLG	HLA-F	TIMP1	SAMD3	CD6	OPTN	LINC01871	RPL27A	PSMB9	NASP	HINT1	ZNF280D	CD34	POU2F2	GNLY	LTC4S	BLK	HVCN1	MPEG1	LYN	MYL12A	TXNIP	HSPE1	CYB561A3	LINC00402	LGALS3BP	AFF3	SNX2	ITM2A	STMN1	RPL34	IL32	FCRLA	ABCA8	PTPN6	PTMA	MT-ND4	C20orf27	TYMP	C20orf204	KLRB1	CCL19	COL18A1	DST	ITM2C
47	SKAP1	MAF	RCAN3	CD52	TNFRSF25	S1PR5	FLT3LG	CTSW	SAMHD1	CTSW	ZEB2	RPS23	CALM1	RANBP1	CCDC26	TSHR	EMP1	LAT2	RUNX3	KCTD12	HLA-C	NAPSA	SRGN	HCK	TXNIP	HLA-C	MT-ATP6	COL19A1	RPL8	RARRES2	GNG7	BLNK	TRAC	SATB1-AS1	QPCT	CD248	SMIM14	ZFP36	BLNK	HIVEP3	S100A10	PYCARD	S100A4	GOLM1	TCF7	PTN	FN1	LINC01551	CLIC3
48	CD27	CCR7	RPL21	CD5	KLRB1	FYN	HLA-F	KLF2	B2M	PYHIN1	PLAAT4	RPL14	JUNB	GMNN	NME1	MAL	CAVIN1	AFF3	JAML	TMEM176B	LYN	MTRNR2L12	GABARAP	PYCARD	HLA-E	RPL38	IL32	SYNGR2	LSP1	SCN7A	BIRC3	LAT2	STAT1	POLR2J3	RPS3A	BCL11B	RPS27	COL3A1	SP140	CENPV	LINC02446	NME2	S100A10	COL18A1	C9orf16	SORBS2	ALDH2	SQSTM1	CTSZ
49	CORO1A	TBC1D4	CD27	CAPN2	TIMP1	CD81	RPS3	CALM1	RPL10	LY6E	HLA-E	RPL10A	PLAAT3	RRM1	HES4	SSBP2	APP	LYN	CTSA	C3	ARHGAP24	AIM2	RGS2	CLEC7A	PLAC8	RPL18A	NKG7	CD72	RTKN2	S100A13	COBLL1	STX7	CD48	CD28	RNASET2	PRKCH	CD40	ACKR3	CTSH	H3F3A	CD52	S100B	FTH1	CEBPD	JARID2	MT2A	TUSC3	NFIC	ERN1
50	LMNA	RPS25	EMP3	SUN2	CAPN2	CXCR3	RPS26	SUN2	PIK3IP1	TRAC	C12orf75	RPL35	CXCR3	RAN	APEX1	PITPNM2	ROBO4	FCRL1	DNAJB1	RHOB	AIM2	2022-03-01	MYO1F	ASAH1	MYBL1	RPL19	CXCR3	STX7	SARAF	LAPTM4A	FCRL1	PDLIM1	LAT	CD247	NOSIP	CABIN1	SYNGR2	GPX3	CXXC5	NR4A1	ZFP36L2	EFHD2	PYCARD	SORBS2	ETS1	CLU	S100A16	KRT18	LILRB4
51	TAGLN2	SARAF	LDHB	EEF1A1	TLE5	GBP5	HOPX	FCRL6	EEF1G	ITGB2	MT-ND4	KLRK1	CTSW	MCM7	PPIA	TRBC2	CRIP2	REL	SEPTIN11	CTSZ	PDLIM1	COTL1	BLVRB	CFP	KLRK1	RPS3A	TNFRSF18	VPREB3	ITGB7	COL1A1	CD83	BACH2	SAMHD1	ARPC5	RPL21	CD96	RPL8	MMP2	IER2	BZW1	GIMAP7	ANXA5	LGALS2	POTEI	CD3G	PRSS16	CPE	CST3	CCDC186
52	TNFRSF25	RPL30	NOSIP	S1PR1	ITGB7	PCED1B-AS1	CNN2	SELPLG	RPL21	CD81	MT-CO1	RPL11	CLEC2B	CENPU	HSP90AA1	CAMK4	NFIB	TPD52	TXK	IER3	AFF3	IGKC	FCGRT	PSAP	KLF2	RPL27A	ID2	LYN	LFNG	ANXA2	IRF8	CD83	LEF1	ALOX5AP	RPL17	LIME1	HLA-A	PCOLCE	ARHGAP24	CD28	JUNB	DPYSL2	RAB32	SLIT3	RBL2	NFIB	PLCG2	SORBS2	CD74
53	TIGIT	S100A6	RPL34	SLC9A3R1	RPL14	LITAF	MTRNR2L12	IL10RA	TLE5	CAPN2	PSMB9	RPL19	SRSF7	CDT1	CTHRC1	APBB1IP	CALD1	BLNK	JUND	ADAP2	FCGR2B	MT-ND4L	CFD	FCGRT	TMSB4X	RPL35	CCL5	REL	SKAP1	SIX1	IER2	POLD4	CD28	ACTR3	ABLIM1	CRTAM	FAU	FOS	CD82	SOCS1	CCL5	CADM1	S100A6	ITM2B	TMSB4X	SPINT2	CD59	ERRFI1	SLC20A1
54	SPOCK2	PLAAT4	RPL39	ANXA6	RPL4	MYO1F	GPR183	ADGRG1	DENND2D	FLNA	RUNX3	RPL22	DTHD1	CLSPN	NUCB2	HDAC7	MMRN2	EZR	TMIGD2	CTSS	2022-03-01	IGHG2	CD93	MPEG1	ANXA1	FLT3LG	MT-ND4	MT-ND4L	FCRL3	CCDC3	POU2F2	IGKC	CD7	SIT1	RPL24	TPT1	RPL41	ANXA2	HLA-B	MAGEH1	PSMB9	PTMS	IL13RA1	PCSK6	DOK2	PHPT1	DST	RHOB	RNASET2
55	GBP2	CD40LG	CALM1	ZYX	RPL41	TBX21	TC2N	LGALS1	RPL22	LIME1	APOBEC3G	RPL23A	SAMD3	CDK1	PTMA	SMPD3	SLC9A3R2	LIMD2	COMMD7	HLA-DQA1	SYK	HLA-A	FOS	SLC7A7	PTGDR	LY6E	CD27	2022-03-01	PYHIN1	YBX3	CYB561A3	BLK	DHRS3	C9orf16	RPS12	NDFIP1	RPLP1	PDGFRL	PLD4	CCR9	ITGB2	TSPAN33	BASP1	COL27A1	RAP1B	FBLN1	LMNA	CPE	UNC93B1
56	ZYX	OPTN	VIM	LTB	RPS3	ZBTB38	CXCR3	ANXA2	RPL34	TIGIT	MYL12A	RPL26	S100A4	ATAD2	AREG	TRBC1	BST2	IGHD	KLRC1	MAFB	IER2	EVI2B	ZEB2	HLA-DPA1	PPP2R5C	MYL12A	PPP1R15A	CIITA	OPTN	NFIA	LYN	CIITA	LDLRAP1	ETS1	RPL10	B2M	HLA-E	EGR1	ADAM28	BCL6	SAMD3	CLEC7A	SAT1	LAPTM4A	AC008105.3	S100A13	KIAA1217	PTPRF	DNASE1L3
57	TMSB10	RPS15A	CD6	TLE5	RPS12	CYTOR	ANXA2	CD6	RPL29	CD44	TRGC2	RPL5	CLEC2D	TUBB4B	SPINK2	ITM2C	NOTCH4	POU2AF1	SMAP1	AIF1	CCDC50	CHCHD10	AC020916.1	IFITM3	IL2RB	RPL36	TXK	ZFP36L1	SESN3	FIBIN	TPD52	P2RX5	IL16	PFN1	IKZF1	ACTG1	PDLIM1	OGN	OSBPL10	ATP5MC3	MYL12A	CSTB	FOS	CD59	PARP1	FABP5	CD81	YBX3	IRF2BP2
58	TAP1	CD5	RPL3	RPS25	SUN2	SYNE2	PLAAT4	SSBP4	RPS6	VIM	SAMD3	RPS25	CD44	LSM4	HMGB1	GALNT7	CAVIN2	CTSH	IL7R	RNASE1	CD22	ACP5	VSIR	ANXA5	ARPC2	RPL5	AC044849.1	KCNG1	CDC25B	ALDH2	FCMR	COL19A1	GIMAP7	SAMD1	MSL3	COTL1	TLR10	LRP1	TNFRSF13B	PTPN22	ATM	CPNE3	PAK1	FOXC1	CRTAM	KRT18	ASAH1	EGFR	GAPT
59	FUT7	CD52	RPLP2	CD40LG	EEF2	MATK	MT-ND4L	CAPN2	RPL41	KLRG1	CRIP1	RPS15	TUBA4A	RAD51AP1	SRSF3	BCL11B	PLPP1	COL19A1	S100A4	CEBPD	LTB	POU2F2	FGR	DUSP1	MT-CO3	RPS25	CTSD	CD52	TLE5	CDKN1C	CYBA	CD180	ID2	SLAMF1	IL7R	PECAM1	SWAP70	S100A13	PAX5	GPR174	EMP3	FOS	CD63	KRT8	RAC2	NFIA	NPNT	FBXO2	C12orf45
60	HLA-F	S100A10	RPL10	IL6R	RPS25	SUN2	RPL41	MYL12A	RPL18	PFN1	MATK	PRKCQ-AS1	GBP5	CBX5	TXN	SEPTIN6	LIFR	2022-03-01	PDZK1	CD163	JCHAIN	CXXC5	AC007952.4	DUSP6	PLAAT4	HPGD	GYPC	SEL1L3	CRIP2	PLTP	NAPSA	TNFRSF13C	LDHB	CCND3	TMSB4X	ATM	CTSH	COL14A1	TCF4	CAMK4	RPS29	LY86	MS4A6A	KLK8	CTSW	DSP	CLDN3	KLF5	SEC61B
61	IL6R	TMSB4X	LDLRAP1	PFN1	INPP4B	MYL12A	CAPN2	PLAAT4	RPS18	PRDM1	PYHIN1	TXNIP	IKZF3	HELLS	C1QBP	LDLRAD4	SCARB1	SNX29	IER2	HLA-DMB	HLA-A	ALOX5	AC020656.1	LGALS3	MBP	MYOM2	SPRY2	POLD4	CORO1A	TAGLN	CXCR5	IL4R	BACH2	GNAS	RPS15A	CCR7	ARHGAP24	TIMP1	FCRL1	ITM2C	LIME1	BID	CD86	LGALS3BP	MATK	CXCL12	S100A13	FOS	BLNK
62	PI16	ETS1	S100A6	ITGB2	PBXIP1	APOBEC3G	RPS25	CCL4	RPS4Y1	TXNIP	MYBL1	MT-CO2	KLRK1	CARHSP1	H2AFZ	BCL2L1	SOX18	PLPP5	LMO4	CD302	RUBCNL	CYBA	PYCARD	FGR	MT-ND4	RPS18	MT-CYB	IRF8	SOD1	LGALS3	PAX5	BASP1	IL32	MLLT6	RPS25	LEPROTL1	CD53	COL6A3	CD52	NAB2	RPS27	HAVCR2	FCER1A	IFITM3	ITGB2	TUBB4B	NR2F2	SOCS3	ZFAT
63	IFITM1	RCAN3	RPS6	CORO1A	CDC25B	GIMAP4	RPL14	CD52	RPL3	CMC1	METRNL	RPL18	MT-ND1	AURKB	GNA15	CASC15	STOM	BLK	SCN1B	NEAT1	CD19	LAPTM5	CLEC7A	OAZ1	ZEB2	RPL26	SEPTIN11	TSPAN13	ZBTB38	MYL9	RUBCNL	FCGR2B	LINC00861	CAMK4	CD28	LBH	RPL39	LTBP4	FCRL3	COL6A3	C4orf48	CCND1	LY86	NEAT1	C4orf48	FAM107A	SCARA3	NBL1	GAS6
64	PPDPF	S1PR1	RPL9	FLT3LG	SPOCK2	S1PR1	SLC9A3R1	LY6E	AL138963.4	TAP1	EMP3	EEF1B2	FOSB	SIVA1	RANBP1	SCAI	EMCN	P2RX5	ENPP1	CPVL	BLNK	CTSZ	CD302	ZEB2	MT-CO1	RPL32	RPL27A	BIRC3	EMP3	EDNRA	IGHG4	HLA-DOA	ITK	TMSB10	TRAT1	DBN1	CD19	SELENOP	CCDC50	NDFIP2	TXK	ID2	AHR	EGFR	CYTIP	LMNA	S100A10	GADD45B	SUSD1
65	GIMAP4	TAGAP	RPLP1	TMSB10	PPDPF	ABHD17A	SH2D2A	MYO1F	ACTN1	MT-CYB	KLRC3	RPLP2	UBC	NCAPG	YWHAE	H3F3A	VIM	PLEKHA2	TTN	STAB1	MT-ND4L	ADAM28	EFHD2	SLC11A1	RAP1B	TRAC	LINC01871	HLA-DOA	CALM1	MT1X	HERPUD1	EZR	PKIA	MYL6	RPS18	CD8B	IFI30	SPARC	P2RX5	CLIC1	C1orf56	CLNK	AP1S2	LAMB1	ELF1	RHOB	CYP1B1	SPINT2	CYB561A3
66	ANXA5	PLSCR3	RPL35A	CD44	GPR183	APMAP	PTGER2	MBP	PABPC1	CYBA	ABHD17A	RPL18A	PRDM1	NUDT1	SOX4	GRAP2	RHOB	IGKC	CALM1	RNASE6	CHCHD10	TNFRSF13C	CFP	VSIR	GPR65	TRAT1	BTG2	SNX29	LDHB	FOXC1	BLNK	FCMR	TCF7	LCP2	LRRN3	MT-CYB	HLA-DOB	MT1X	HLA-C	TRBC1	STK17A	ARPC1B	OGFRL1	PERP	MT-CO1	GMDS	KRT7	CD59	RUNX2
67	CNN2	PFN1	EEF1B2	LINC00892	RPS4Y1	CMC1	RPS27A	LYAR	RPL8	CORO1A	GIMAP4	MT-ATP6	MT-CYB	IDH2	ADA	CHD1	MTUS1	CYBA	CAPN12	RGS1	CD40	COCH	OAZ1	HMOX1	CTSC	RPS16	TMSB4X	CALHM6	HLA-F	FTL	2022-03-01	ADAM28	TMSB10	TRBC1	MYOM2	EEF1A1	CLECL1	GAS1	IGKC	SELENOH	TMSB10	FCGRT	CYBA	ARHGAP29	IFITM2	ATP1B1	CAPN2	AC079467.1	HSPA1B
68	SPTAN1	PIK3IP1	TSHZ2	RPL41	RPL8	IFITM2	PRDM1	IL2RG	SUN2	GIMAP1	MBP	CTSW	SLF1	GTSE1	TKT	MAP1A	NFIA	ZFP36L1	ANXA1	ASAH1	CD82	LTB	TNFSF13B	C5AR1	ARL4C	GSTK1	CLIC1	FCRL3	RPL14	FCGRT	KIAA0040	IRF8	ACTN1	CABIN1	PTPRC	SATB1-AS1	COBLL1	PODN	HLA-A	CTTN	RPS24	HLA-DMB	ARPC1B	PTMS	TOX	NPC2	IGFBP5	DIPK2A	IGFLR1
69	TTC39C	ITGB1	SPOCK2	PLAAT4	ICAM2	PYHIN1	PBXIP1	PPDPF	NELL2	GPR183	PRDM1	RPL41	S100A6	PTTG1	AIF1	NEIL1	SPTBN1	FCRL3	RPL27A	CTSH	PTPN6	MEF2C	ANXA2	PECAM1	ITGB2	LINC01871	RGS2	CXCR5	FOXO1	MT-ATP6	FCRL3	SP140	RCAN3	RASGRP1	EEF1A1	RCAN3	BTNL9	MXRA8	LAPTM5	ARHGEF6	PLAAT4	RNH1	RAC1	MT-ATP6	DBN1	PCBD1	MYL9	KIAA1217	ZEB2
70	THEM4	RPS14	TXNIP	ITGB7	RPLP1	TGFBR3	MT-ND5	MATK	OXNAD1	FYN	RORA	TMSB10	ARPC5L	CCNA2	RPS4X	LETM1	TGFBR2	BACH2	CLEC2B	CREG1	POU2F2	KLF2	LGALS3	WARS	NEAT1	RTKN2	RPS29	BLNK	BATF	LMNA	PDLIM1	SEL1L3	NOSIP	GZMM	RPS16	LCK	NCF1	PCOLCE2	STX7	CLEC2D	TPST2	FLT3	AC020656.1	BCAM	TXK	GAS6	RBMS3	HSPA2	CYBB
71	ARL4C	RPL41	ITM2B	OPTN	RPS14	PSMB9	LY6E	HLA-F	GAS5	S1PR4	FCRL6	TRAC	BATF	KNL1	GIHCG	C12orf65	CD151	SNX2	SEC11A	FCGR3A	HVCN1	PLP2	CD36	FCGR2A	SAMD3	FXYD5	AC020916.1	TNFRSF13C	ATP1A1	SERPING1	CXXC5	TPD52	RPS4Y1	BTG1	DENND2D	IKZF1	HVCN1	SFRP4	EZR	PAK2	RUNX3	AIF1	LGALS3	CRYAB	SCML4	S100A16	PAX1	PTN	FOSB
72	ARHGDIB	LTB	PASK	HSPA8	HSPA8	GIMAP5	VIM	ITGB1	RPS8	RPL36AL	MT-ND1	RPL37	S100A10	MND1	MYL6B	DDIT4	LMNA	BCL11A	EIF4A2	CTSC	ADAM28	IGHA1	PSAP	PRELID1	TRDC	RPS12	PPP2R5C	PDLIM1	LAIR2	LHFPL6	P2RX5	BIRC3	LAG3	TMIGD2	CHRM3-AS2	RPS24	LAT2	FN1	ZFP36	CD69	CALM1	SAMHD1	RGS18	IRX2	ZNF683	MAGED2	TSPAN12	TCEAL4	SRGN
73	RASA3	PBXIP1	EEF1A1	RPL14	RPS27A	LSP1	PPDPF	CD81	RPS15	CD27	CCL4L2	MT-ND4	PTMS	PRC1	TPM4	ZNRF1	GAS6	CIITA	STK17A	PLXDC2	CYB561A3	EEF2	CEBPB	MAFB	LINC00299	RPL18	PRMT9	RPS26	S1PR4	AKAP12	CD24	CTSZ	CLDN1	ANKRD44	OCIAD2	IL27RA	CD82	LAPTM4A	BIRC3	NDFIP1	IL7R	MPEG1	IFNGR1	RBMS3	TPST2	PART1	LTBP3	ZFHX4	HSPA1A
74	ACTB	RPL32	RPS28	RPL4	RPL10	CYBA	RPS14	CD5	ABLIM1	SLC9A3R1	C1orf21	RPS13	CLIC1	UBE2C	RPLP0	LAIR1	RAPGEF3	GGA2	TNFSF11	MRC1	BIRC3	CD40	TNFRSF1B	CYBA	MYO1F	RPS4X	STK17B	RUBCNL	RPL36	S100A10	EAF2	REL	STK17B	TMSB4X	RPL39	MT-CO3	RPS25	CALD1	RUBCNL	SLC38A1	CYBA	GSN	GABARAP	LTBP3	GPR171	GADD45B	FCGRT	PCBD1	PLAAT3
75	PLSCR3	RPS12	RPS15	RASA3	PFN1	CAPN2	TNFRSF25	GBP5	RPL12	CD2	MYO1F	KLF2	RESF1	USP1	RPL15	RNASEH2B	NRP1	BIRC3	WDR83OS	ZFP36L1	FCRL2	NFKBIA	ASAH1	SH3BGRL3	SH2D2A	RPS8	RHOB	TCTN1	ITGB1	ANXA5	CD72	CXCR5	IL27RA	OCIAD2	GIMAP7	THEMIS	RPLP2	ASPN	IFNGR2	LYPD3	WDR86-AS1	RGCC	OTULINL	SLCO5A1	RIPOR2	COL6A2	ID4	ENAH	PLP2
76	FAS	RPL4	RPL23A	PBXIP1	RORA	LY6E	CD44	MYO1G	IL6ST	GBP2	ITGB2	RPS2	MT-ND3	HMGA1	GALNT2	SLA	DIPK2B	SMIM14	ELK3	MSR1	IRF8	LYN	KCTD12	ARPC1B	DOK2	CISH	SCML4	IGKC	HSPA8	COL3A1	VPREB3	CSK	RPL19	EVI2A	RETREG1	TBC1D10C	CD52	PDK4	IFI30	SEPTIN7	RIPOR2	KCNK6	CASP1	GNG11	STK17B	PAX9	LGALS1	IGFBP5	CYBA
77	HSPA8	RPS27A	RPL12	RPS12	RPL32	SH2D2A	RPS12	GIMAP7	RPS27	CD48	TYROBP	MT-CYB	DNAJB1	ANP32E	RCBTB2	CD2	SHANK3	ADAM28	MATK	C3AR1	IFI30	SSPN	GCA	NAMPT	AOAH	RPL3	EMB	LAT2	INPP4B	CDH11	TNFRSF13C	2022-03-01	TNFRSF25	FOS	RPS8	FBLN2	RPS18	GPNMB	HLA-DOB	CD38	LTB	FTH1	GSTP1	BACE2	JAK1	ALDH2	CD151	RHOC	PYCARD
78	BIN2	DENND2D	TC2N	RPL30	CD52	STOM	NOSIP	PCED1B-AS1	CORO1A	TGFB1	ARL4C	RPL12	GIMAP7	ATAD5	SNHG8	PALM2-AKAP2	MT-ND3	ZCCHC7	IGFBP7	HLA-DQA2	IGKC	CAPG	CYBA	CASP1	CX3CR1	RPL41	CLEC2B	RPL8	SIRPG	PCOLCE	FAM30A	IGHG3	MAML2	GPR174	CLEC2D	ETS1	IGHG3	LGALS1	MTRNR2L12	KDM5B	FCRL6	PAK1	TNFSF13B	FN1	ADSL	CD63	CRIM1	ALDH1L1	SELENOS
79	RNPEPL1	RPS26	RPS8	TAGAP	CISH	SAMHD1	SAMHD1	ANXA6	RPL18A	LINC00861	CLEC2B	HLA-B	JUND	FABP5	ACTG1	MED13L	SEC14L1	IGHG3	CRTAM	DUSP1	P2RX5	IRF8	ATP2B1-AS1	NAAA	PRDM1	PTGER2	ZFP36	PTPN6	ITK	BGN	CTSZ	SNX29	IL2RG	TPT1	MT-CYB	RASSF5	EZR	S100A10	CD83	GATA3	RPS10	LSP1	ANXA1	MT-ND4	CLEC2D	POLR2L	DUXAP8	ZFP36L1	RAB11FIP1
80	ALDOA	CD3E	RPL28	CD48	FUT7	PPDPF	IL2RG	C12orf75	RPL36	GSTK1	RPS29	RPS5	EOMES	HNRNPAB	PHB	TXN	ENPP2	COBLL1	PRR5	CD81	PAX5	CTSH	LILRA5	ABI3	SYTL3	RPL22	GPR171	POU2F2	BIRC3	MGP	LAT2	BTK	NFKBID	DDX5	CORO1A	RETREG1	ALOX5	IGFBP4	COBLL1	AK6	GIMAP1	DUSP1	VAMP8	SAT1	MT-CO2	S100A2	SAT1	IFI6	DAB2
81	SYNE2	RPL14	RPS13	ATP1A1	LY6E	MSN	GIMAP1	TRGV8	RPS16	CNN2	SYNE2	PRMT2	APOBEC3C	PSMA6	HNRNPA1	NFATC3	ADCY4	TSPAN33	NCAM1	MPEG1	CYBA	MT-ND6	CD63	HLA-DRA	APMAP	MAF	EGR1	CD180	CD48	PRSS23	IGHD	ALOX5	PKM	CLDN1	CD6	ID2	EEF1B2	ELN	KIAA0040	IL2RG	PITPNC1	RAB7B	PTPRE	MYL9	RPS24	KRT17	LIMCH1	CCL19	PPP1R15A
82	ITGB2	RPL36	AHNAK	PLSCR3	RPL19	MYBL1	PFN1	TAGLN2	RPL6	DOK2	ID2	TRABD2A	CRIP1	RPA3	IMPDH2	PAFAH2	CD63	PTPN6	SCML4	LGMN	CD52	SEMA4B	CTSZ	AC090559.1	RORA	UBA52	IGFBP2	BLK	TMSB10	CRYAB	PLD4	PLEKHA2	RPS25	AC023157.3	RPL3	LINC01550	RPS27A	PRELP	IRF8	TCF7	RPS27A	KCTD12	GLIPR1	BST2	PPP1R18	CDC42EP4	MARCKS	LAPTM4A	HLA-DMA
83	EZR	TLE5	RPL8	LY6E	MYL12A	OPTN	TAGAP	SRGN	NOP53	DENND2D	HLA-DRB1	RPL29	LY6E	ASF1B	GXYLT2	FBXL12	ITGB1	CD180	TSPO	RNF130	ZFP36	IER2	AGTRAP	ANXA2	CEBPD	HLA-A	HSP90AA1	BTK	AL138963.4	LY6K	LAPTM5	FCRL3	GZMM	SYNE1	BCL11B	STMN3	RPL23A	GADD45B	MEF2C	TMBIM6	ISG20	LGALS9	NPC2	COL4A2	STK17A	CRABP2	ELF3	GAS6	HLA-DPB1
84	HCLS1	TUBA4A	RPS16	CDC25B	GIMAP1	HOPX	STOM	RORA	TMSB10	LITAF	DOK2	LINC01871	MT-CO1	HIST1H3B	HELLS	PNISR	CDH13	CD52	DDIT4	FOS	RPS26	MKNK2	ATP6V0B	GABARAP	APOBEC3G	RPS19	IER5L	CYBA	RPL30	SLIT2	MTRNR2L12	POU2AF1	NFKB1	CFL1	ACTN1	LAYN	CTSZ	ANXA5	CYBA	SPN	PCED1B-AS1	TMSB10	CLEC4A	TMEM14C	SH3BGRL3	ZFP36	PGRMC1	MIR99AHG	SLC15A4
85	PSMB9	RPL8	RPSA	NOSIP	AL138963.4	TPST2	SYTL2	SH2D2A	TC2N	ZBTB38	LGALS1	B2M	F2R	NUCB2	NUDT1	CCR9	SELENOW	FCHSD2	HLA-A	IGF1	CD83	CRIP2	DUSP6	EFHD2	TTC38	RPL35A	NLRC5	SELL	CORO1B	COLEC12	BLK	ZFP36L1	SELL	GRAP2	RPS14	TMSB4X	RPSA	NFIA	ARHGAP17	ICOS	CD84	PSMB9	EFHD2	IFNGR1	SPINT2	MYL9	LGALS3BP	LIMA1	GSN
86	IL2RG	CDC25B	FYB1	LDHB	RPSA	IQGAP2	RPLP1	ZEB2	INPP4B	MYO1F	FLNA	PASK	LINC-PINT	HSP90AA1	RPS2	CBFA2T3	NEAT1	PLEKHF2	IL4I1	RNASET2	LINC01781	RHBDF2	AP1S2	CARD16	KLRC3	RPS3	MT-ND2	LIMD2	RPL41	NR2F2	CIITA	PLEKHF2	TMEM204	TKT	DHRS3	MT-ATP6	RPS23	CLU	SEMA4B	CFL1	ARID5B	FOSB	VIM	AC092666.1	BAZ2B	COL6A1	FARP1	PALLD	SAMHD1
87	CORO1B	PRKCH	S100A10	RPS14	RPL13	ANXA6	PCED1B-AS1	PPP1R18	CD7	TC2N	GPR65	RPS11	IL2RB	TK1	YBX1	CEP128	HOXD9	CSK	DLL1	AXL	COTL1	NIBAN3	SAMHD1	CTSZ	PRSS23	TMSB10	CST7	TPD52	ARL6IP5	CCN1	STX7	RPS26	EVL	STK17B	HLA-B	DDIT4	IGLC2	DUSP1	CIITA	FRY	MT-ND1	P2RY6	CIITA	CCDC3	UBTF	TRIP6	PRDX1	KRT15	P2RY14
88	PHACTR2	ATP1A1	FLT3LG	SPOCK2	RPL30	CORO1A	RPL8	TAP1	RPL5	STOM	ITGB1	SNHG29	PPP2R5C	FBXO5	PPA1	RORC	CX3CL1	LMO2	STN1	IFI30	TNFRSF13C	FGD2	NRGN	POU2F2	CD160	RPS2	KLF6	FCGR2B	PBXIP1	LRP1	CHCHD10	LIMD2	RPS13	DAD1	RPS10	CD5	FCGR2B	TIMP2	SNX3	DAD1	LITAF	ENO1	TIMP1	GAMT	ACTG1	CD9	RND3	TRIP6	RPS6KA4
89	PLP2	PKM	MYL12A	LSP1	S1PR4	PRDM1	SYNE2	ACTN4	LIMD2	CLDND1	PRSS23	RPS9	AC243829.1	KIF15	RPS17	LMO7	ANXA2	STAP1	STK17B	P2RY13	RPL8	CD53	TGFBI	MYO1F	C1orf21	RPL10A	CALM1	CNTNAP2	RASA3	MXRA5	ZFP36	NAPSA	RGCC	RCAN3	RPLP2	ANKRD44	B2M	LAMA2	LSP1	IKZF3	SH3BGRL3	TGFBI	ATP6V0B	YBX3	FYB1	CLTA	KLF5	DSC2	SULF2
90	ARL6IP5	TMEM204	RPS5	RPS15A	RPS15A	RORA	EEF2	ADGRE5	RPS28	TRADD	TBX21	RPL24	RPS29	CRNDE	MRPL57	SLAMF1	RHOC	TSPAN13	CLIC1	ANXA5	IFNGR2	PRKCB	LRP1	C19orf38	EMP3	ARL4C	MZF1-AS1	HHEX	JUNB	EGFLAM	MT-ND4L	CTSH	C12orf57	RAP1B	RPL30	AOAH	IGHG2	ISLR	HLA-E	SEMA4D	HLA-F	AP2S1	DPYSL2	TUSC3	BIN2	C19orf33	PLXNB2	EYA1	UBC
91	TMSB4X	HSPA8	RPL22	RPS27A	LDHB	IL2RB	MYH9	GIMAP4	IL7R	SUN2	RPS27	FAU	MT-ND2	DTYMK	EEF1B2	PAXIP1-AS1	CAV2	CTSZ	SLC1A5	ARHGAP18	GNG7	CIITA	ARPC1B	HLA-DPB1	PSMB9	FAU	CTSA	SNX22	TNFRSF25	IGFBP4	FADS3	TCTN1	MSL3	SERPINE2	RPS9	MLLT6	CXXC5	MGST1	MT-ND4L	CHD4	FUT7	SERPINB6	BRI3	PGRMC1	CHMP7	KIAA1217	PBX1	EGR1	AC007381.1
92	IQGAP2	RPS3	LTB	MBP	RPS18	LINC00861	CST7	CYBA	RPS23	CLEC2D	ARPC2	UBA52	CCL3	NUF2	CHCHD2	EPHB6	TINAGL1	LY86	ABHD15	SRGN	GGA2	LAT2	TNFAIP2	SRGN	BIN2	HLA-E	RPS6KA3	LINC02397	IL6R	DSTN	KLF2	TSPAN13	RPS15A	UBXN10-AS1	PIK3IP1	IQGAP1	GNG7	CD34	LAT2	ALOX5AP	IL2RB	RGS10	CSF2RA	PRRX1	RNF125	BEX3	IGFBP7	CTBP2	ALDH2
93	EVL	CD28	RPL4	CYLD	CD5	SRGN	HCST	RAP1B	RPSA	TUBA4A	TPST2	RPL37A	CD3D	C21orf58	PAICS	XBP1	LMCD1	BTK	CMTM6	LYZ	LY86	RPS26	NPC2	JAML	CD300A	GPR171	MYL12A	MT-ND6	RPL32	ID3	PTPN6	RPL8	CYLD	LY9	RPL27A	TSPAN14	RPS14	EMP1	AHNAK	CRIM1	BIN2	SMCO4	P2RY13	MYO10	MYL6	LY6E	MEIS2	SVIL	MGST2
94	LAT	LINC00402	DENND2D	TSPO	RPS26	SELPLG	TAGLN2	ADRB2	RPL9	MBP	C1orf56	LRRN3	MYL12A	FEN1	RPL7A	IKZF2	SASH1	SPIB	REEP5	IL18	BASP1	HLA-E	SH3BGRL3	GNAI2	C1orf56	GIMAP1	MT-ND1	PLEKHA2	FLT3LG	TSPAN4	ARHGAP24	CXXC5	CNN2	RETREG1	STAT1	SEPTIN1	RPL30	NR4A1	GGA2	SH2D2A	DOK2	CDK2AP1	PRELID1	FCGRT	DCP2	MEIS2	ITGAV	LMO3	OFD1
95	PRDM1	ACTB	RPL18	PSMB9	TPT1	RUNX3	CORO1A	APMAP	SELPLG	FAM107B	S1PR5	RPSA	ABI3	HIST1H1D	TFDP2	DAPK1	COL15A1	LINC02397	CLNK	HERPUD1	EVI2B	NCF1	STXBP2	C1orf162	CLIC1	EEF1A1	ZNF331	CSK	F5	NDRG2	SP140	MT-ND6	DUSP2	SELENOH	LDHB	SIT1	SP140	NFIB	JUNB	PGM2L1	RPL26	CHPT1	PLXDC2	TDGF1	EMP3	PTMS	C19orf33	CXCL12	PACSIN1
96	CSTB	RNASET2	CD44	CNN2	RPL3	CD6	MYL12A	RPS26	RPL28	F2R	CX3CR1	CD27	DUSP4	DLGAP5	CDCA7	ITPR2	PIK3R3	CYBB	ABCG2	TGFBI	EZR	EMP3	MCL1	CSTB	S1PR5	RPL37	PARP8	SPIB	EEF2	H2AFJ	CALHM6	ADK	RPS12	TMEM123	CD5	ABRACL	EVI2B	ADIRF	FGD2	TIAM1	APOBEC3G	PPP1R14B	NME2	LAMA5	ADAMTS10	TCEAL4	CNN3	PDK4	AC007952.4
97	CCR10	TOMM7	CYTIP	TOMM7	CD48	GIMAP1	RPS19	BIN2	EEF2	CLEC2B	PCED1B-AS1	RPL15	CD84	FANCI	LPAR6	RHPN1	ZBTB16	ITSN2	CTSC	TIMP2	SEL1L3	TLR10	ASGR1	GSTP1	LAIR2	EEF1B2	CRTAM	BTLA	CD3E	CD59	LCN8	FGD2	RPL30	DHRS3	MAML2	GPC3	RPL13A	SLPI	CD40	PARVG	PFN1	CCDC88A	FCGR2A	BTNL9	CLDND1	PRDX5	GALNT3	LGALS1	DNAJA1
98	MYH9	ICA1	TAGAP	RPL32	CD44	TAP1	RPL30	STK10	FAU	RORA	SH2D2A	GAS5	SH3BGRL3	MYBL2	HSPE1	KLF13	TIE1	HHEX	JUN	TBXAS1	ZFP36L1	HSH2D	MT-ND3	CPPED1	CD7	EEF1G	BTG1	NT5E	FAM102A	EGFL6	SEMA4B	IFI30	TRAT1	MICAL2	CALM1	DCHS1	RPL34	F3	CD72	MAST4	NOSIP	HCK	SERPINA1	SAA2	ACAP1	NDUFC1	IGFBP2	LIFR	BRI3
99	SUN2	ST8SIA1	IL6R	HINT1	SLC9A3R1	TNFRSF1B	RPL4	ARL4C	TCF7	GPR171	KLRF1	LINC00861	STK4	SPC25	RTN4	ADAM10	EHD2	CAMK2D	IQGAP2	CTSL	RIPOR2	NEK6	S100A10	FLNA	ADGRG1	RPS6	CYTIP	P2RX5	RPL12	SGCE	SNX22	MT-ND4L	ICOS	LEPROTL1	RPL19	TRBC2	PAX5	SCARA5	COTL1	BACH2	RPS21	SERPINF1	CAPG	KREMEN2	CD96	ENAH	CD46	SFN	HLA-DQA1
100	R3HDM4	LIME1	TRABD2A	ICAM2	MYH9	SLAMF7	ERN1	SYNE1	CD5	RPL41	CD52	SARAF	ID2	PHGDH	SLC25A5	GLCCI1	ADAM15	CXCR5	HSPA5	TNFSF13	FADS3	FCRLA	ITGB2	RGS2	CLEC2B	RPLP2	MT-CO2	HLA-B	RPS15	CD151	BASP1	PLD4	NAB2	ZNF215	ABRACL	MATK	CCDC50	CFH	TPD52	NFATC1	RAB37	SLAMF8	PLBD1	PTGDS	CD3E	CHCHD10	MUC1	SAT1	TSPAN13
101	ARPC1B	RPS18	RPS19	RPS3	ALDOA	DOK2	MYBL1	GSTK1	CNN2	FXYD5	MT-ND2	GIMAP1	ITGA1	BRCA2	BTF3	THEMIS	SEMA3G	ADK	SLC16A3	FOSB	CD180	CD180	LILRB3	IGSF6	TBX21	PRKD3	DNAJA1	PLEKHF2	SYNE2	MT-CYB	HLA-DOA	ARHGAP17	GBP2	SYTL2	ST6GAL1	ARHGEF1	NIBAN3	MT1E	CSK	HNRNPA3	CLIC1	RGS18	CALHM6	IL6ST	NUCB2	TBATA	DDR1	PLTP	LINC02812
102	ICAM3	ZBTB38	TMSB10	SARAF	RPL18	STAT4	HSPA8	PRR5L	PRKCQ-AS1	ITGB1	BIN2	EEF1G	TNFRSF1B	ORC6	CLEC11A	LCK	ECSCR	PARP1	B2M	PLTP	SEMA4B	HLA-DOB	HLA-DRB1	AP1S2	XCL2	TIMP1	MT-CO3	COBLL1	RPS25	RBMS3	EZR	CYBA	LY9	AC013264.1	RPL32	LIMD2	RPL21	NUPR1	CYBB	FZD3	RPL10	ASAP1	CSTA	DDR1	TESPA1	PDXK	LAPTM4A	KHDRBS3	HLA-DPA1
103	ANXA6	RASA3	RPL37	RPL36	LSP1	ADGRE5	PARP8	PXN	AK5	RPS27	CTSC	NACA	GPR174	HNRNPA2B1	ANKRD28	CHRNA3	TJP1	TLR10	JUNB	OGFRL1	KIAA0040	COBLL1	SLC7A7	FKBP1A	MALAT1	C1orf56	RGS1	GNG7	TNFRSF4	EDN3	BACE2	HHEX	ETS1	MSL3	RPL27	SERPINE2	RPS11	OLFML3	CHCHD10	COX6C	LINC01871	LCP1	PPT1	SMIM1	SOX4	DPYS	TSPAN3	FAM107A	ZFP36
104	CD5	SH3BGRL3	RPL17	RCAN3	SYTL1	IL2RG	ITM2B	CXCR3	ATP1A1	RUNX3	SYTL3	GYPC	FOS	CDCA7	TUBA1B	CHI3L2	ITGA1	LTB	TNFSF12	CLEC7A	JUNB	RPL41	RAB31	TCF7L2	GIMAP4	RPL11	CLEC2D	POU2AF1	RORA	PRDX1	CLIC4	SNX22	INPP4B	PRRC2B	TUBA4A	ABI3	RPL12	CAVIN1	LIMD2	AC004585.1	PRMT2	SRGN	FGR	RHOBTB3	CDC42SE1	NFKBIA	CCPG1	F3	SPCS1
105	SH3BP1	TNFRSF25	RPS21	RPS18	RPL6	RPL41	RPSA	SAMHD1	PRKCA	CCL4	AOAH	HLA-E	JAML	ADA	ANP32B	PTPN2	ACTN4	PDLIM1	HLA-F	MERTK	HLA-DOB	TCF4	CTSB	ARRB2	MT-CYB	RPL29	PIK3R1	IGHG3	ALDOA	SFRP2	CD180	CD52	EEF2	HLA-E	EVL	OCIAD2	RPL32	PXDC1	ZFP36L1	BICDL1	RPS28	MYL6	DUSP1	EPCAM	FAM107B	SCX	CCN2	PHLDA3	RRBP1
106	YWHAB	SLC9A3R1	RORA	CORO1B	RASA3	TC2N	LSP1	PRSS23	RPS26	MT-CO1	HLA-F	PFDN5	CRTAM	SNRPB	GINS2	RGS10	LAMB2	CORO1A	UNC93B1	GSN	HLA-E	LINC01781	C1orf162	ADGRE2	TXK	GIMAP5	FCRL6	FGD2	GIMAP6	NDN	BACH2	CHCHD10	FLT3LG	MAML3	TNFSF10	CYTIP	RPS26	TMEM176A	SEL1L3	ARHGDIB	RPL28	NAP1L1	2022-03-01	NDRG2	CXCR3	RHOBTB3	NPC2	MTUS1	CLN8
107	FLT3LG	SELL	FYN	TUBA4A	CORO1A	AKNA	TOMM7	SPN	NDFIP1	ABHD17A	CYTOR	RPL7A	CKLF	CDKN3	TRGC1	EDEM1	PLXND1	RUBCNL	GPR68	FTH1	FCRL1	P2RX5	CD300E	RNF149	PRMT2	RPL23	COQ7	ALOX5	STAM	CNN3	OSBPL10	GNG7	DOK2	RASSF5	RPL22	SAMD3	POLD4	CD151	BTK	AQP3	IFNG-AS1	CRIP1	AP2S1	MIR100HG	CD28	LINC01551	INSR	APP	ZDHHC17
108	TRAF3IP3	LDHB	PFDN5	CD3E	RPL11	SYNE1	RPL3	TPST2	RPS19	PHACTR2	MALAT1	LEPROTL1	RAB27A	KIFC1	CAPG	DGKA	MGST2	FAM30A	PLCG2	CYBA	TAGLN2	RIPOR2	C5AR1	LILRB1	SYNE2	RPS15	NR4A1	PHACTR1	CD28	CD9	TSPAN33	FAM30A	SESN3	DBNDD2	CD3D	PAG1	BCAS4	LMNA	EAF2	RAB8B	CLDND1	AHR	CD33	TNFAIP2	KAT6B	LGALS7B	DYNLT1	NUPR1	HLA-DMB
109	GIMAP7	RPL11	RPS2	TMSB4X	TC2N	CD48	RPL10	CAST	LEPROTL1	SELPLG	A2M-AS1	CYTIP	HSP90AA1	CCNB2	CLDN5	NREP	TM4SF18	ITPR1	RUNX2	LPAR6	SNX3	PNOC	HCK	APLP2	NCR3	RPS7	RAB8B	ZCCHC7	TMEM204	LAMA4	SCIMP	MTRNR2L12	NOG	IL6ST	RPL23A	ARPC5	RPS21	F10	KLF2	CD96	CHST2	CYTOR	TGFBI	ACADL	C16orf54	KRT7	CCND1	S100A16	DUSP5
110	ETS1	SIRPG	ATP1A1	RPSA	RPS2	CD44	FKBP11	CYTOR	RPL39	STAT4	TIGIT	IL7R	ITM2A	PPIA	PARK7	SIT1	ID1	SP100	CD44	ZFHX3	RPL41	RPL8	RNF130	FPR1	TPST2	KLRB1	PTPN7	EEF2	CARD16	APOD	HLA-A	CLEC17A	EGR3	SCML1	RPS6	SCML4	CD22	MRC2	TNFRSF13C	HIVEP2	XCL1	ENPP1	HERPUD1	PLXNA2	HIPK2	AMOTL1	COL6A2	DPYS	PHB
111	ARHGEF1	GPRIN3	PLAAT4	PI16	RPS19	WIPF1	S1PR4	OPTN	FYB1	MT-ND1	STAT4	TXK	PTPRC	CCDC34	PRDX6	PSAP	CNN3	CPNE5	DNAJA1	BRI3	MT-ND6	UVRAG	PLBD1	CD302	ACTN4	RPL28	AL499604.1	FCHSD2	PRDM1	FGFR1	REL	PIK3AP1	SRGN	ARAP2	CYLD	TTC24	RPS28	HSPG2	IGHG1	AC112721.2	CD48	VAMP8	HCK	C1QTNF12	WDR86-AS1	IFNGR1	CFB	SUSD6	FCHSD2
112	MYO1G	THEM4	PIM2	SLC2A4RG	PTGER2	TMSB4X	RPL32	MSN	IL32	CD84	TGFBR3	TOMM7	CFLAR	PXMP2	MRPL11	LZTFL1	JAM2	SPI1	TNFSF14	LRP1	CYBB	CD19	LRRK2	IRAK3	CHST12	ARID5B	KLRC4	TSPAN33	TRAF3IP3	CTSF	GGA2	BTLA	OXNAD1	EPHB6	RPL10A	MYL6	RPL9	TGFBR3	EVI2B	HMGN1	PRKCH	NET1	TSPO	TCEAL4	BCL11B	MRPL40	NTN4	SIX1	MEF2C
113	PIM2	PYHIN1	TTC39C	ALDOA	ANXA5	ARL4C	BHLHE40	TRAV17	RASA3	ANXA5	PIK3R1	NELL2	BTG1	ILF2	SNRPB	RUFY3	HTRA1	GNG7	METRNL	MT-ND1	IGHM	FCMR	IRAK3	CSTA	SH2D1B	RPL6	CAPN12	HLA-E	FLNA	TPM2	SYK	RUBCNL	EGR2	PLCH1	TNFRSF25	ATP6V0E2	PLD4	LGALS3BP	EEF2	NPTX2	RPS18	SPATS2L	LMO2	PHEX	KDM5B	SEM1	MIR99AHG	RAB34	SCN9A
114	RAC2	CYTH1	RPL10A	RPL8	TAGAP	STK10	EML4	TRBV5-6	RPL10A	STK4	PTGDR	CD48	ATP6V0E1	SLC25A5	ATP5MC1	PGM2L1	IFNGR1	BCAS4	CLSTN3	SPRED1	CXCR5	MTSS1	ANXA5	SOD2	HLA-F	RPL24	SLC2A3	KLF2	LEPROTL1	MATN4	COL19A1	PHACTR1	MAGEH1	H3F3A	RPL11	MAD1L1	OSBPL10	MT1M	TSPAN3	ADAM10	BTN3A2	H2AFY	CSF1R	SIX1	TXNIP	NDUFB1	TPM1	SYBU	SLAMF7
115	PLAAT4	PHACTR2	RPL18A	RPL10	RPL18A	FXYD5	CYB561	FYN	ETS1	CD6	RAP1B	RPLP1	ALOX5AP	BUB1B	NCL	HIST1H2AC	UTRN	SP140	ATP10D	JUN	CSK	ITGB1	FCGR2A	STXBP2	FCRL6	TOMM7	ACTN4	CTSH	CRIP1	LEPROT	TCF4	SNX3	CALM3	HSF2	BCL2	RPL10	RPL36	C1QTNF3	SPI1	MINDY2	RPS15A	HSPA1B	CARD16	KIAA1217	SULT1B1	RAB25	FAM13A	ALDH2	CAPG
116	CLIC1	MYH9	RPL13A	MVP	TOMM7	PREX1	RPL19	RUNX3	RIPOR2	ACTN4	IRF1	HLA-C	MT-CO2	YWHAE	NREP	MOB1B	TNS2	CLIC4	NME3	RAC1	QRSL1	TMEM154	DMXL2	IFITM2	CMC1	RPL37A	CD44	CTSZ	RPS4Y1	RRAS	TSPAN3	GGA2	MLLT3	LINC02812	RPL28	MT-CO2	RPS5	GNG11	CPNE5	SAMD1	AOAH	PPA1	CCDC88A	AQP5	IL32	ATP5IF1	COL6A1	PAX1	CXCR3
117	SYTL1	CD48	RPL29	RPL19	RCAN3	ACTN4	LTB	CORO1A	RPS3A	CFLAR	TRGC1	ARMH1	ZBTB38	SKA2	ARMH1	TOX	IFITM2	HLA-DOA	SH2D1B	HMOX1	TBC1D9	ATP2B1	IGSF6	LMO2	S100A6	RPS23	CCDC85B	RNASE6	RPL13	GAS1	ZFP36L1	PNOC	RAP1A	SMAP2	AGMAT	FLT3LG	RPL19	TMEM176B	SP110	PPFIBP1	TRAC	RPL27A	NDRG2	COL4A1	RTN4	IFIT3	C17orf58	WFDC2	LYN
118	LY6E	GBP2	LINC00402	MYH9	IL2RG	RASAL3	ITGB7	PYHIN1	CD48	RAB27A	ADGRG1	RPS7	XCL2	HMGN1	ATP5MC3	DDX17	NOSTRIN	LYL1	TSC22D3	LST1	LAPTM5	BASP1	ITGAM	MT-ND3	SH3BGRL3	NME2	TRGC1	EZR	RBM38	IRX2	IFT57	BCL11A	CD96	MT-CO2	GIMAP4	RPL10A	SSPN	CYBRD1	EGR1	ILF2	CYTIP	HSPA1A	ITGB2	CTSL	TLE5	CPE	IRX2	ING2	RASD1
119	PKM	RPL19	FAU	EEF2	CNN2	TXNIP	NFKBIA	CAPNS1	RPL23A	PSTPIP1	HLA-DPB1	RPL6	MAF	CHEK1	CENPU	TBC1D19	TACC1	CD53	AFF3	SGK1	SP100	ANXA4	CDA	CD300E	CAST	S100A11	NIBAN1	UVRAG	TTC39C	RHOB	BTK	CORO1A	MYH9	CCR4	LINC01871	LY9	NAPSA	ABCA6	PARP15	DCP2	KLRC2	CD86	SLC8A1	CMYA5	CCDC57	FOXC1	ARHGEF12	UBC	CYTH4
120	CORO7	IL6ST	THEM4	TMEM173	PKM	BIN2	SAMD3	SYTL2	RPLP1	SAMHD1	PLAAT3	IL32	MT-ND4	TFDP2	PXMP2	CD247	LPCAT2	SCIMP	TNFRSF25	IER5	FGD2	BLNK	FLNA	S100A10	C12orf75	RPL15	MCL1	MT-ND5	SLC9A3R1	PGRMC1	CHPT1	HLA-B	RPS18	PRMT8	GSTA4	ITM2C	TSPAN3	CXCL12	CD180	CD27	CMC1	CSRP1	FTL	EPHX1	NOSIP	TACSTD2	SORBS2	PART1	CXorf21
121	MBP	TRADD	RPL35	SIGIRR	PIM2	GBP2	CD40LG	EOMES	LTB	CD52	CAST	EEF1D	CMC1	NSD2	HMGN1	CD4	S1PR1	ALOX5	ARHGAP10	NRP1	POLD4	TFEB	PGD	ATP6V0B	LYAR	S1PR4	CAST	SP140	PKM	ZBTB16	TSPAN13	COBLL1	FDX1	FUS	HLA-C	TMEM123	REL	PROCR	RPS26	PTGER4	CLEC2D	IFNGR1	KCNK6	PDGFA	PTPN7	CCDC3	JUP	TP63	SFT2D2
122	ACTN4	RPLP1	RPL6	ACTB	THEM4	S100A11	MT-ND6	ADAM8	RPS2	EMB	TMSB10	LDHB	PLEKHF1	SNRPD1	SCCPDH	MYB	H19	IFI30	TOX2	CX3CR1	LIMD2	SNX22	RXRA	ARPC2	FKBP11	TLE5	UBC	GGA2	VIM	SERPINE2	CYBB	ZCCHC7	RPS27A	RAC2	RPL13	PLCG1	RPS2	IGFBP7	MT-ND6	BCAT1	RNF213	IER5	RGS2	BRD1	PCSK7	ANXA4	LAMB1	RAB25	HLA-DRB1
123	ATP2B1	CORO1A	RPS4X	TC2N	RPL12	ARL6IP5	AUTS2	STOM	TSHZ2	CTSC	PTGER2	GIMAP5	EMP3	DNAJC9	DANCR	NOTCH3	PTMS	SYK	ZFP36L1	TMEM176A	REL	CSK	TIMP1	LAMTOR4	ABI3	TRADD	PSMB9	KIAA0040	RPS15A	FAM107A	FCRL2	LYL1	GAS5	ABRACL	MT-ATP6	PPM1M	CYBB	ERRFI1	REL	HIPK1	CORO1A	ATG3	RNASET2	PEG10	CCR9	PRXL2A	IGFBP6	S100A13	CD68
124	STAM	CRIP2	NDFIP1	LMNA	ICAM3	MYL12B	RPS15A	YWHAQ	CD3E	BTN3A2	CMC1	EEF1A1	CTLA4	HIST1H3D	LDHA	SATB1-AS1	JAG2	SNX22	PREX1	CYFIP1	MAP3K1	ANXA6	PRAM1	STX11	IRF1	CORO1B	UBB	TAGAP	SUN2	MEG3	FGD2	CLIC4	THEM4	NDFIP2	RPL35A	AC136475.3	TEX9	FIBIN	ACP5	CACNA1C-AS2	SLFN5	AP1S2	PHACTR1	C3	LTB	CKB	MEG3	LAMP2	PARK7
125	RALGDS	RPS4Y1	SELL	CCR4	LIME1	MBP	PLSCR3	SLAMF7	GSTK1	NFATC2	BTN3A2	C1orf56	GPRIN3	SRSF3	ATP6AP1L	CIB2	HLA-E	DAPP1	CKLF	YWHAH	PRKCB	ZFP36	LILRB2	TNFSF10	RHOC	RPSA	AL627171.2	IER2	CD5	MAFB	IGLC2	OSBPL10	RAB43	SCML4	ATM	IL2RG	GPR183	ZBTB16	IGHD	GCNT4	RPS14	ARPC2	NCF2	NPTX1	ARPC2	CLDN7	CDKN1C	IRF6	COBLL1
126	LCP2	AL138963.4	PDE3B	TNFRSF25	NOP53	CCL4L2	ICAM2	S100A11	S1PR1	C12orf75	STOM	ATM	CCR5	CDK6	RPS24	PLCL1	KDR	CHCHD10	AC253572.2	NAIP	RIPOR1	CLIC1	MT-ND1	RXRA	LINC01871	RPL8	TPST2	PNOC	HAPLN3	FSTL1	RELB	ITSN2	SNX9	CLEC2D	RPS11	IL16	TPD52	CHRDL1	LY86	NFKBID	ATP5F1E	CKLF	CLEC7A	RHOC	GNAS	SIX1	FAM107A	KLF10	CSF2RB
127	TUBA4A	TRAF3IP3	EEF1G	HLA-F	LFNG	CD2	RBL2	MTRNR2L12	RPL37	IL2RB	TTC38	MT-ND1	MIAT	COX8A	MCM7	ADAMTS17	NECTIN2	RPS26	SLA	BLVRB	IKZF3	FAM30A	RBP7	NFKBIZ	OSTF1	WDR86-AS1	BTN3A2	FAM30A	TMEM173	COL6A3	POLD4	SPI1	CREM	TNRC6B	C9orf16	RBL2	COTL1	SEMA3C	WDFY4	ZNRF1	RPL21	SUB1	TMEM14C	KRT18	PFN1	FBXO2	TMEM14C	PRXL2A	TNNI2
128	PPP1R18	FLT3LG	RPL5	FUT7	RPS6	RPS3	ALDOA	PSMB9	CD40LG	IL7R	NCR3	NPM1	MIR155HG	YBX1	CDK2AP1	FLNB	VAMP5	UVRAG	AL021155.5	QKI	AHNAK	ZNF296	OSCAR	CTSC	IGFBP7	MAP3K1	MT-CO1	MTSS1	LY6E	C1R	TFEB	KIAA0040	RPS6	CRTAM	RPL26	ANXA2R	RPS10	AKAP12	FCER2	FOS	ANTKMT	SERPINF2	GNAI2	CHID1	NCR3	PALLD	SLC9A3R2	FRMD6	YPEL5
129	FANK1	ZYX	HLA-F	ARPC1B	ARL6IP5	CCDC88C	ITGB2	CD3E	GYPC	RPS15A	DUSP2	MYC	CHST12	SRSF10	RPLP1	CDK6	APOLD1	PIK3AP1	KLF6	ATP6V0B	MBD4	FXYD5	C19orf38	DMXL2	CHST2	LDHB	SH3BGRL3	ARHGAP17	PFN1	RHOBTB3	IFI30	TSPAN33	RPL10	VIPR2	CD226	TRABD2A	EAF2	PRRX1	HHEX	EGR2	KLRC4	DNAJC15	PLEKHO1	PRDX1	LPGAT1	GPC1	ANXA4	C19orf33	PHACTR1
130	ITK	RPL13	GAS5	LGALS1	EEF1G	NFATC2	VSIR	PLEKHF1	PPDPF	LSP1	MT2A	IFITM2	PDLIM2	NAP1L1	SNHG7	LUC7L3	HEG1	QRSL1	CARD19	TLR4	IGHA2	KYNU	CPVL	SAMHD1	SYNE1	MT-ND3	CD96	LY86	EML4	BEX3	LARGE2	CAMK2D	TNIK	LINC01550	ANK3	RPS18	RPL11	CNN3	LINC01857	PLCH1	SEPTIN7	PFDN2	RAB31	DST	ACTB	CALD1	MAOA	ZFP36	CD36
131	BATF	NOSIP	IFITM2	GRK6	ITM2B	FGFBP2	SYTL1	ATP2B4	RPL27	CAST	RASSF1	ID2	AC044849.1	KIF20B	ATP5MC2	MIR646HG	KCTD12	PHACTR1	NEU1	RASSF4	CIITA	CLECL1	GSTP1	SH3BP2	CD81	RIPOR2	SYNRG	STAP1	PLSCR3	LEPR	RIPOR1	UNC93B1	RPS5	OXNAD1	FLT3LG	SEC31B	RPL27A	NOVA1	RIPOR2	IDH2	RPL17	ATP6V0B	KLF4	CDH1	PPP2R5A	KLF4	CTSD	PAWR	AC253572.2
132	PXN	RPL6	RPL38	RPL11	ATP1A1	CD3E	STAT4	SYNE2	PIM2	TPST2	SYNE1	LDLRAP1	DUSP1	BRCA1	CLNS1A	HSPB1	ITGA5	TCTN1	TLE1	DOCK4	BTK	BAIAP3	CYP1B1	VAMP5	STAT4	RCAN3	DDX5	CLEC17A	MT-ND5	ANKH	AIM2	STAP1	TMC8	PLEKHF1	MT-CO3	PRMT2	METTL8	RHOB	HLA-DOA	PFN1	JAK1	TPMT	PEA15	FOXQ1	LCK	DUSP23	RRAS	CSTB	LAMP5
133	RCAN3	ITGB7	TUBA4A	TMBIM1	ANXA6	MYH9	TLE5	PPP1CA	RPLP0	SLAMF7	DSTN	MYL12A	H3F3B	SKA3	PNN	PTK7	DOCK9	STK17A	IL23R	ALDH2	MEF2C	NFKB2	RAB32	LILRB3	CEMIP2	RPS5	VIM	RPL18A	RPS3	BMP4	IFNGR2	FGR	GIMAP1	RGS12	RPL14	RPL17	STX7	SELENOM	TFEB	LBR	SRGN	HDAC9	RASSF4	BEX3	CELF2	NBL1	MIR100HG	ALCAM	ST6GALNAC4
134	S1PR1	TMSB10	RPL36A	AL138963.4	SPTAN1	CNN2	NSG1	ZYX	MAML2	WIPF1	ZBTB38	PIK3IP1	PSTPIP1	MRPL51	PRKDC	NLGN4X	LIMS2	IGLC2	SPTSSB	ZEB2	MKNK2	PDE4D	ALDH2	RRAS	SYNGR1	RPL7A	PDGFD	CLIC4	PLAAT4	IGFBP2	SNX29	RIPOR2	TESPA1	C11orf74	CORO1B	MALAT1	MARCKS	PTGIS	BACE2	SLC25A5	NLRC5	ANPEP	HAVCR2	GALNT11	MT-CO3	NR2F6	FRZB	PKP2	CDYL
135	STK10	LAT	SELPLG	TNFRSF4	TMBIM1	MAF	CD52	PLEKHG3	PCED1B	ITM2B	CLIC1	EIF3E	PPP1R15A	FAM111B	LSM7	FBLN5	MCF2L	CD24	MMRN1	VSIG4	KLF2	OAZ1	C4orf48	CDKN1C	JAK1	RPS13	SEPTIN7	LTB	TRAC	NRP2	TCL1A	EVI2B	JAK3	TOX	IFITM2	MSL3	LYL1	FBLN5	BASP1	CCR4	RPL13	FKBP1B	ITGAX	CCDC144NL-AS1	FCGRT	ADIRF	AMOTL2	NRP1	CD164
136	TMEM173	LSP1	SCML4	DOK2	PABPC1	FCRL6	TPT1	MYBL1	CYTIP	LINC02084	F2R	MT-CO1	KLF6	HIST1H3G	TIMM13	CXCR4	WWTR1	RPL8	AC245014.3	CXCL16	ARHGAP17	MT-ND5	NAIP	TNFSF13B	IL18RAP	NACA	PCED1B-AS1	NAPSA	PRKCH	COL14A1	DERL3	SP100	RPL21	ST6GAL1	PCED1B-AS1	DZIP3	RPS12	CD248	MAP3K1	PTPN14	RPL27	PKM	MT-ND3	PHLDA3	TRGV4	CLDN4	PPIC	CDH1	NFKBIZ
137	PREX1	S1PR4	ARL6IP5	RPLP0	ORAI1	GSTK1	RPS18	NFATC2	IFITM2	ARPC1B	CHST12	DSEL	CCND2	HNRNPR	ZFAS1	AC011893.1	RAMP3	FAM126A	TNFSF10	GADD45B	SP110	HHEX	TALDO1	PLXNB2	DHRS7	RPL36AL	CD244	ZFP36	RPS14	TWIST1	CPNE5	FADS3	TTN	IQGAP1	RPS2	DYRK2	FGD2	DSTN	POLD4	ZMIZ1	CD63	NDUFV2	FAM49B	TBX1	ESYT1	ISYNA1	WWTR1	FOSB	LINC00996
138	CD58	ITM2B	RPS3A	C1orf162	CD40LG	DENND2D	RPL6	ACTB	UBALD2	REEP5	CD300A	GPR155	SELENOM	TXN	RPL3	PCDH9	CALCRL	FCMR	ARL6IP5	CCL3	CLECL1	BCAS4	PTPRE	GPBAR1	GK5	NOP53	HSPH1	LTA4H	ARID5B	EPHX1	HHEX	LY86	PNRC1	SNHG14	UQCRB	RPL21	LINC02397	OAF	SP100	ARMH1	CDC42	FCER1G	CD300A	SCX	BZW1	MGST3	RBP1	RDX	KLF6
139	TBC1D10C	LAPTM5	KLRB1	SHISA5	RPL36	CLEC2B	TRADD	DOK2	RPS9	AC004585.1	APMAP	RCAN3	GIMAP1	ALYREF	COX5A	EPHX2	KIAA0355	KCNG1	GIMAP6	RAB32	STX7	IGHA2	LRRC25	SECTM1	NCAM1	RPS11	OXNAD1	CCR7	TAGAP	MIR99AHG	JUN	WDFY4	TC2N	CAMK1D	RPL37	DNMT3A	RPS15	LHFPL6	IQSEC1	LCP1	ARL4C	FNIP2	METRNL	TSPAN4	COX6C	LRRC17	P3H2	AMOTL1	PROC
140	RHOG	ITGB2	CD5	LCP2	CCR6	EML4	ICAM3	LINC02384	RPL31	ARL4C	SLAMF7	SELL	ANXA2	SGO1	MCM3	LRMP	PTPRM	DTX1	NLRC3	SPI1	NOTCH2	IGHG1	HLA-DRA	CPVL	PTPN4	RPL12	CLDND1	SP100	RPL4	CSTB	ARHGAP17	SMIM14	KDM6B	PPM1M	SELENOH	RASAL3	SP110	TFPI	CLECL1	RGS10	PSME2	EGLN3	ZEB2	PLOD2	MT-ATP6	FOSL2	RDX	CAV2	PLCG2
141	IL2RA	SIGIRR	ETS1	TXNIP	RPL23A	PRR5L	CD3E	TNFRSF1B	THEM4	RPS3	ACTN4	CPNE2	PPP2R2B	CDCA5	UGP2	BMF	FKBP9	RASGRP3	KDSR	RGS2	TSPAN3	ODC1	SERPINB1	RHOB	CCL3	CD40LG	PLAAT3	FOXO1	LTB	EBF1	BTLA	ADAM19	ITPKB	N4BP2L2	MAN1C1	RPS9	FXYD5	HTRA3	UNC93B1	DGKH	RPL41	CSF2RA	MS4A7	CREG1	SEPTIN7	PHLDA3	SLC12A2	SLIT3	SMPD3
142	LINC02694	TNIK	ITK	CSTB	ESYT1	ADAM8	CTSW	IQGAP2	TRAF3IP3	AC243829.1	MYL12B	MT-ND2	CD81	ESCO2	SET	PLXDC1	LAMA4	FCGR2B	AREG	MFSD1	ACP5	BTK	AOAH	ITGB2	PLAAT3	VIM	VAV3	CYBB	NCK2	RND3	NFKBIA	TFEB	RPLP2	AC005908.3	RPL12	MICAL2	FTL	HTRA1	PLEK	CDCA7	FAU	MGST2	NEAT1	AKAP12	SEPTIN6	ERRFI1	TMEM205	PHPT1	ZNRF2
143	SLFN5	FAM107B	CYLD	ICAM3	COTL1	LAG3	DPP4	ZBTB38	PFDN5	IFITM2	RPS3	S100B	RHOC	HNRNPD	OSTC	ODF2L	UACA	HLA-B	HSPE1	FRMD4B	TFEB	RPLP1	SDCBP	MYL6	KLRC1	AUTS2	TSPYL2	SNX3	AC243960.1	CAVIN1	WDFY4	SIPA1L3	GBP5	MEAK7	RPS13	AUTS2	SNX2	DST	NCOA3	TMEM263	STK4	ATP5F1E	MEF2C	GCSH	TMSB10	KRT6A	PLS3	MAOA	IQGAP2
144	PCED1B-AS1	RPL10	TMEM204	RPS4Y1	PRDM1	C12orf75	GZMM	STAT4	HSPA8	GBP4	CD81	COMMD6	CORO1A	SMC3	TRGC2	STK11IP	EMP2	WASHC4	PRMT9	IFNGR1	DENND5B	SPI1	ATP6V0D1	CMTM6	FLNA	ANK3	STK4	KMO	CAPN2	PHLDA1	TXNDC5	LSP1	SH2D2A	ANXA2R	XIST	TRAF3IP3	CPNE5	UAP1	DAPP1	CDK2AP2	MT-ND2	SNRNP25	RPS11	MIR99AHG	IRF2BP2	ZBED2	SNHG14	YWHAE	SAT1
145	CAP1	CYTIP	TRADD	SYTL1	CD28	TAGLN2	RPL23A	LCP2	PDE3B	KLRK1	TRAC	CLEC2D	CD70	MCM4	MCM4	IDNK	HLA-B	APLP2	AC044849.1	CD93	HHEX	RUBCNL	SOD2	VASP	DUSP2	CDC14A	RPL37A	GAPT	ICA1	SLC9A3R2	IGLC3	PARP1	PIK3IP1	RBMS1	EEF1B2	RPL23	BTK	OMD	GNG7	LEF1-AS1	LY6E	FAM49B	ABI3	CALR	SMIM24	RPLP1	ITM2B	PDGFC	AC023590.1
146	ANXA11	CYLD	CRIP2	ITK	RPS15	LIME1	PRNP	TLE5	RPL26	ATP6V0E1	RPL36AL	HLA-A	PCED1B-AS1	HNRNPA3	EBPL	STXBP2	MT-ATP6	DEF8	PPP1R10	PTMS	NCF4	LIMD2	MEGF9	MT-ND1	PCED1B-AS1	BCL2	CD48	BCL11A	TXNIP	CFB	TAGAP	FCHSD2	SCML1	PAG1	THEM4	ADRB1	TOMM7	LTBP2	IGHG3	C19orf53	IRF1	NAGA	VSIR	NBPF20	PPM1M	CCDC74A	SPINT1	MGST3	HSP90B1
147	FAM107B	RPS27	TNFRSF25	AL133415.1	AL133415.1	S1PR4	CD5	CD300A	RPS21	APMAP	NEAT1	PCED1B	TNFRSF9	NDC80	FKBP3	ACSF3	IGFBP3	PXK	HPGD	DST	LAT2	FLI1	AP2S1	SIGLEC10	NCR1	PRKX	AREG	APLP2	FAS	MIR100HG	SNX3	LTA4H	STK4	DCHS1	CEMIP2	RPS4X	TFEB	ADAMTS5	NOTCH2	BUB3	FAM107B	DAPP1	CTSB	SMAD5	RAB32	CAV2	PDXK	NEAT1	VEGFB
148	CD3E	LIMD2	CD3E	KLF6	RPLP2	ITGAL	RPL13	RNPEPL1	ITK	IQGAP2	ASCL2	CARS	CLDND1	HMMR	PSMA2	TMIGD2	CD81	FOXO1	GNAI2	KLF4	BCL11A	CNN2	ARRB2	ARPC3	CD226	AC005842.1	HPGD	RIPOR2	TOMM7	EGFR	OTUD1	ARPC3	ZAP70	PTMA	MYL6	LIMS2	RPL18	RNASE4	RPL8	RPIA	RASSF1	OTULINL	C20orf27	ARHGAP42	MMP25-AS1	SLPI	PAWR	LGALS3BP	HSP90AA1
149	EMB	RPS8	RPL26	CXCR3	WDR86-AS1	F2R	CD48	C1orf21	RPS7	RNF213	TRG-AS1	OXNAD1	LGALS1	CKAP2	SERBP1	MCPH1	BMPR2	ARPC3	UBC	GAS6	TLR10	VPREB3	RAC1	S100A8	PFN1	MYC	TRA2B	IGHV5-78	CYLD	FTH1	LY86	IFNGR2	HLA-F	SNRPN	ITK	RPS3A	RPS8	CDKN1C	TSPAN33	MYL6	XCL2	TPM3	AOAH	AL583808.1	IGFLR1	FXYD3	ADGRG6	ZBTB16	EGLN3
150	SHISA5	EEF2	UBA52	TTC39C	RPL29	NLRC5	PHACTR2	ITGB7	CD44	PSMB8	MYOM2	CALM1	LINC01943	FOXM1	RPL10A	ARHGEF7	PREX2	MICAL3	FXYD1	FPR3	NFKBIA	ITSN2	NUP214	EMP3	CEP78	RPL36A	ILF3-DT	BASP1	RPL11	SAT1	KMO	TAGLN2	GYPC	MT-CO3	RPL13A	JAML	RPS15A	LAMB2	HDAC9	NOP10	AC008105.3	SLAMF7	SEC11A	NFKBIA	ARHGEF1	SLC9A3R2	TMTC1	PSMB5	OPN3
151	RNF214	FLNA	IL6ST	ITM2B	RPS5	ITGB1	ZYX	TRAV8-1	LRRN3	GBP1	CCL3	SNHG5	ZNF831	FAM111A	VDAC1	DGKE	ECE1	NCOA3	LINC00996	TPP1	HSH2D	IFNGR2	TKT	RGS18	BTN3A2	CCND2	CYBA	NFKBIA	MCL1	MAOA	EVI2B	TCF4	SELPLG	SUB1	HLA-A	CTSD	RPL37	FILIP1L	PLAC8	TMED10	PSME1	CD63	CSTB	ADGRV1	TRGV3	PSAT1	LAMA5	PDLIM1	SLC35F3
152	OGDH	JAK3	LIMS1	TIMP1	BIN2	VIM	CAST	DHRS7	IL6R	RPL14	AHNAK	S100A6	GZMB	CENPH	HNRNPC	MSI2	SERPINH1	FAM3C	AL627171.2	CSF2RA	CNN2	PLEK	LAMTOR1	SMCO4	SEPTIN7	LPAR6	MACF1	STK17A	PDE3B	KRT8	TENT5C	TSPAN3	TOX2	SEPTIN1	SNX9	MAN1C1	CIITA	ABI3BP	MKNK2	NDUFB8	ICAM3	ZNF366	CXCL16	AC087392.1	CDC42	PITHD1	LMO7	S100A11	KCNK17
153	YPEL3	ICAM2	PRKCA	FAS	AQP3	RPL23A	GBP2	RASSF1	HLA-F	RPL23A	FYN	UQCRB	CD63	CBX3	TM7SF3	MPP1	AHNAK	STRBP	S100B	SDCBP	GRN	TAGAP	LY86	RHOG	FAM49B	EEF1D	SRGAP3	ITPR1	LIMD2	HSPA1A	PLEKHA2	GDI2	BICDL1	KDM5B	GPR171	SCML1	EBF1	PPIC	VPREB3	LUZP1	PIK3R1	CAMK2D	YWHAH	CCN2	CTSC	SLIRP	BEX3	KLF9	RGS18
154	CXCR3	IPCEF1	LEPROTL1	RPL23A	TNFSF12	RPS14	LCP2	GIMAP5	ARHGAP45	BIN2	XCL2	TOB1	ACTN4	CENPN	YWHAQ	GFI1	PRSS23	MBD4	UBB	AOAH	CHD7	LARGE2	ANPEP	AGTRAP	STOM	TNFRSF25	SELENOK	RPL41	CDKN1B	CRABP2	PNOC	CALHM6	RPS14	RASAL3	RPS21	SKAP1	FADS3	MT-ND3	SMIM14	EPHB6	RPS4X	MCUR1	RNH1	LIFR	HMGN1	IFIT1	SLC25A37	COL27A1	S100A4
155	CDC42SE1	SRGN	SUN2	TPT1	ZYX	BATF	CEBPD	MYH9	EEF1D	PDCD1	DHRS7	PLAC8	SAMSN1	PBK	TRG-AS1	PCSK5	PDK4	SYPL1	LINC00892	TREM2	WDFY4	CORO1A	RGS18	RNF130	RNF213	PLAC8	SRSF7	CAMK2D	SELENOM	ZNF503	SPI1	DAPP1	ZFP36L1	OSBPL8	ATP6V0E2	SOX4	CHD7	THBS2	SIPA1L3	GFOD1	RPL23A	CALR	CACNA2D3	SNHG14	ARID5B	CEBPB	ALCAM	FAM174A	SMIM5
156	S100A11	TCF7	LIME1	FAM102A	CORO7	EMB	WDR86-AS1	AKNA	FCMR	RPL36	CEMIP2	RPL8	GBP2	HIST1H2AH	AKR1C3	PLEKHG1	EFNB2	LSM10	PJA2	PPT1	ST14	PAX5	PILRA	FAM49A	MSN	CD55	ANTKMT	TSPAN3	CD52	LIFR	PMEPA1	CPNE5	DOCK10	TMBIM6	SAMD3	RGL4	CRIP1	MARCKS	IFT57	GNAS	CFLAR	EIF4EBP1	AXL	C1S	OGT	MAOA	FSTL1	TYMP	PMAIP1
157	CHST7	HLA-F	TLE5	RPL28	EEF1B2	RPL36AL	THEM4	FMNL1	RPL7A	BATF	SYTL2	RPL4	REEP5	DNMT1	PSMA4	CALN1	GPIHBP1	INPP5D	RHOC	DUSP6	HLA-DOA	IER5	CASP1	RHOC	PTGER2	HINT1	STOM	JUN	LIME1	APLP2	LCN10	KCNG1	SLC2A3	RNASET2	IL27RA	RPL13A	DAPP1	SVEP1	BCL11A	CBX3	ARPC1B	ATP5MF	LAP3	FAM210B	B2M	PPIC	TNFAIP2	LY6E	NOTCH4
158	CDKN1B	VIM	KLF6	RPL6	MTRNR2L12	SSBP4	FYN	MT-ND5	RPS4X	LAG3	CDC42SE2	COX7C	FASLG	SGO2	IDH2	HIST1H1C	PCAT19	OSBPL10	PNP	IL13RA1	CALHM6	R3HDM4	ACTB	GRN	CDC42	CRIP2	RNF213	RAB30	RNF214	C1S	CLEC17A	PPDPF	CD3D	HERC1	MALAT1	RPL9	PTPN6	COX7A1	IKZF3	CD1A	CD300A	CYB5R3	IL1B	TGFBI	DAAM1	NXN	RAB25	MORF4L2	SSR4
159	ATP8B2	IFITM2	PPDPF	TNFSF10	ARHGDIA	PARP8	PIM1	MXRA7	NACA	CSTB	PTPRC	MT2A	FYN	BUB1	RPL23	KDM5B	MT-ND2	FGD2	TMBIM6	CCL3L1	SETBP1	FCGR2B	FES	THEMIS2	TGFB1	MT-ATP6	EMP3	SAV1	CCR7	COL11A1	RAB30	SYK	PABPC1	GSPT2	STK17B	RPL24	RPL17	PLPP3	HSH2D	ARPC5	C16orf54	KLF4	LPCAT2	SGCE	ICAM3	CALN1	EFNA1	CD9	SIGLEC6
160	EEF2	RPS6	S1PR1	LAT	ARPC1B	PPP1R18	LGALS3	AUTS2	CYLD	CLIC1	RPL23A	ATP5F1E	LINC01871	HIST1H2AG	SELENOW	H1F0	S100A16	PNOC	MEF2A	SLC1A3	EEF1A1	PPDPF	GLIPR2	GNS	FYN	SAMHD1	AC245297.3	RPS5	RPL19	TMEM98	LINC02397	SELL	TLE5	COL6A3	AUTS2	PYGB	CD180	MAP1B	CTSS	SPCS2	MYO1F	DSE	NAIP	EFNB2	DUSP2	APOE	S100A11	SCARA3	NIBAN3
161	ZBTB38	RPS15	STK4	HMOX2	CTSA	ZYX	TNFSF12	BHLHE40	ITM2B	GPRIN3	ADRB2	RPS20	BTN3A2	HIST1H2AL	AC011893.1	UGP2	PTPN14	PARP14	NSMCE1	DNAJB1	SPI1	JUN	FOSB	RNASEK	CDC42SE1	SOCS1	LINC00539	EVI2B	LCP2	THY1	C16orf74	IGLC2	ITGB7	ANAPC16	SLFN5	HERC1	SYPL1	NTM	IER5	TMSB4X	NDUFB2	AC020916.1	ETS2	AC104041.1	STAT5B	EGFLAM	NR2F6	SYNPO2	ASIP
162	CTLA4	FCMR	TMSB4X	RNPEPL1	USP10	PBXIP1	CDC25B	GNG2	SH3YL1	S100A11	SEPTIN7	NDFIP1	RUNX3	SET	RPS9	SLC35A3	LDB2	ARHGAP17	ATP2B1-AS1	PLD3	TPD52	BIRC3	TLR4	LILRA2	RASSF1	APRT	ISG15	HLA-A	MTRNR2L12	NOVA1	SYVN1	CNN2	TPM3	ARID1B	PFN1	RPL19	NT5E	FXYD1	GAPT	CD3E	RPL36	METRNL	GPAT3	S100A13	PRMT1	NINJ1	CLDN8	GPNMB	GPM6B
163	CSK	LCP2	GPRIN3	PXN	TNFRSF18	BCL7C	NOP53	CDC25B	S100A6	CDC42SE2	KLRC4	CD8B	TNFSF14	KIF22	SUMO2	TENM1	PXN	EVI2B	TSPAN32	CD86	PARP15	CXCR5	LAMTOR4	ZFAND5	TGFBR3	RPS9	SAMD3	FAU	TRAF1	ARHGAP29	IGHV5-78	PXK	HIVEP2	MT-CO1	RPL6	CHST2	MT-CO1	CTSK	AIM2	CD200	LPGAT1	RAC1	PLEK	MYO1C	NLRC5	CCND1	PPL	TUBB4B	IL18R1
164	MYL12A	RPLP2	RPL24	RPS2	HINT1	CFLAR	MYO1F	RASAL3	GPSM3	EML4	LINC-PINT	TMSB4X	GBP1	CENPE	CDT1	ZEB1	PLPP3	SNX3	HLA-B	OTULINL	NCOA3	GAPT	BST1	CX3CR1	GLIPR2	ERN1	VAMP8	OTUD1	CYTIP	LAMB1	NFKB2	CYBB	WDR1	OLFM2	FYB1	FDX1	OAZ1	SDCBP	CXCR5	PSMA7	AC004585.1	CYBA	IGFLR1	MT-ND3	CD44	CAV1	PTGR1	C2CD4B	EPHB1
165	SOD1	RPL3	SLC2A4RG	SELENOM	SSBP4	LINC00623	RPS2	ITGAL	C12orf57	TSPO	CD48	CDC42SE2	MYL12B	TRDC	RPA3	CPLX1	COX7A1	ZNF318	RASSF1	VSIR	PNOC	REL	EHBP1L1	LCP1	HAVCR2	IL6ST	PIP4K2A	FADS3	NDFIP1	LARP6	CHD7	GAPT	CALM1	TPRG1	RPL37A	ADAMTS10	PFDN5	RBMS3	PRKCB	POMP	TGFB1	PLBD1	CLEC12A	MEG3	TRIB2	DST	FGFR2	TCF7L2	FCGRT
166	PPP1CA	MYL12A	SELENOM	ALOX5AP	DOK2	RAB27A	ADGRE5	RPS4Y1	FOXO1	IFITM1	LINC00623	ACTN1	CBLB	PRKDC	LDHB	OSBPL5	CYYR1	FADS3	GNAI1	SLC15A3	UNC93B1	CCDC50	LGALS2	CTSB	AC092821.3	GYPC	SNHG5	PRKCB	IKZF2	TNS2	SELL	RAB30	RPL32	MRC2	RPS20	DOCK10	TMEM154	PRSS23	MBD4	NR4A3	RPS3	PPIB	LRRC25	PRDX5	IL27RA	LGALS3BP	LMAN1	ATF3	IRF4
167	GNAI2	FAM102A	FAM107B	LDHA	RPL28	TUBA4A	RPL36AL	S1PR4	AC243960.1	MT2A	GIMAP7	NOP53	CYTIP	CDCA3	MCM5	KANSL1L	MYO6	TCF4	SMAD7	APOC1	FCRL3	CD22	MSRB1	CAMK1	SLAMF7	PI16	AKAP5	LARGE2	STK4	SMIM1	PLEKHF2	IER2	LINC00402	SAT2	STK4	CD6	PIK3AP1	MEDAG	ARHGAP25	BTBD11	RPL27A	RPS29	FES	KCNQ1OT1	NIN	EYA2	CCDC144NL-AS1	RAB13	ABHD15
168	GNB2	GPSM3	FAM102A	FYB1	RNASET2	ICAM3	ADAM8	CLIC1	CALM1	TGFBR3	RAB27A	IL6ST	PIP4K2A	CEP55	CKLF	PELI2	GRB10	SYVN1	C17orf49	MAN2B1	CPNE5	S100A10	RNF149	CXCL16	CD53	MT-CYB	NR4A2	ADAM19	AC133644.2	SCARA3	CSK	RIPOR1	RPS8	EFNA1	RPS19	DBNDD2	SP100	FOSB	PNOC	SLC7A5	UBA52	BLVRB	OAZ1	GGT5	TES	LMO3	FUCA1	FOXC1	AC020916.1
169	CALHM2	ARL6IP5	CCND2	ESYT1	TMEM204	ADRB2	RPL18	LAPTM5	MYL12A	SIGIRR	CEP78	PDE3B	TNFSF9	NCAPH	MCM6	RCSD1	CLDN5	ST6GAL1	TPT1	CD84	JUN	EBF1	NFAM1	CAP1	ALOX5AP	NCOA7	TSPAN32	C16orf74	KLF3	LONRF1	QRSL1	MTSS1	CHD3	AGMAT	RPS5	CD44	LY86-AS1	CD81	MTSS1	SLC3A2	RAC2	CD59	TPI1	ATP1B1	NRROS	STXBP6	B3GNT7	KLF4	ERCC1
170	TAP2	ARPC1B	PLSCR3	TRABD2A	FKBP11	CD52	TAP1	ID2	TGFBR2	RASAL3	TGFB1	DENND2D	RNF213	RNASEH2B	LSM5	CUX1	ARL15	UNC93B1	PLEKHF1	KLF6	EAF2	CYSLTR1	CCR2	SEC11A	PLEKHF1	TCEA3	DDX3X	2022-03-03	HCLS1	SBSPON	LINC01857	TMEM154	VIM	CEP85L	LIMD2	PTK2B	BCL11A	PLTP	ORAI2	RUNX1	RAP1B	PSMB8	FCGR2B	IGF1R	KLF2	PTGR1	ASPH	PLPP3	TRAF4
171	MVP	SLC2A4RG	RPS9	GIMAP1	CD3E	IDS	PSMB9	ZAP70	ITGA6	RPS14	IL2RB	CD7	STOM	CDCA8	GUCY1A1	SLC29A1	TSC22D1	MYO1E	FLOT1	FCHO2	CAPG	ARHGAP24	CREB5	CD300LF	ATM	COMMD6	ARL6IP5	CXXC5	ITM2B	ZFHX4	FGR	LINC02397	PIM2	CIAPIN1	LY9	ZAP70	GAPT	LGALS3	FXYD5	FUS	ANK1	MYCL	LAMTOR1	SH3PXD2A	SORL1	KLF5	GPC4	MRFAP1	FOS
172	MAT2B	EML4	TBC1D4	RPS15	PRNP	MT-ND5	RPL12	LINC00861	RPL24	SYNE1	KIF21A	FOXP1	VIM	MIS18BP1	SCGB3A1	GLUL	SORBS2	IGLC1	JMY	CALHM6	AL138963.4	YWHAZ	VMP1	SCIMP	ZBTB16	SMAGP	YPEL5	NFKB2	RPS18	COL12A1	HLA-E	MKNK2	IKZF1	DNMT3A	MT-CO1	LINC00672	RPL38	KLF4	LINC02397	LRMP	SPRY2	COMT	CPPED1	ANOS1	UBASH3B	BRI3	AGRN	SPATS2L	KCTD5
173	F5	SOD1	CORO1A	RPLP1	CYTH1	MYO1G	RPL36	MYL12B	CYTH1	PBXIP1	ANXA2	RIPOR2	TAP1	YWHAQ	CDK4	CCDC144A	FZD4	RAB30	COL9A2	PTAFR	METTL8	CYB561A3	GNAI2	TKT	PTPN12	RPL4	ADGRE5	SPI1	EIF3G	JAM2	SIPA1L3	SYVN1	RASSF5	YES1	RPS23	MRC2	ACP5	SDC2	SCIMP	CALM2	APRT	LGALS3	PLSCR1	TYMP	ADD3	ELF3	APOD	MT2A	SNX9
174	UCP2	CLEC2D	ITGB7	CD28	FAU	SYTL2	DHRS7	ORAI1	PRMT2	SPOCK2	IQGAP2	BTF3	PRR5L	MXD3	NUCKS1	ZNF107	CTNNA1	SMAP2	TMEM59	SERPINB6	FXYD5	CD86	AC253572.2	APOBEC3A	HSH2D	SH3BGRL3	TUBA4A	TAGLN2	FBLN7	PAX9	FCHSD2	ZFP36	ARHGEF1	TRAT1	PTGIR	CD9	SCPEP1	SMOC2	PIK3AP1	TNFRSF9	EOMES	FABP5	ZNF385A	SPPL2A	SFI1	DMKN	PRSS8	FOSL2	NRP1
175	ATP2B4	IL2RG	RNASET2	ZAP70	OPTN	KLRB1	EEF1B2	CCDC88C	EMP3	TNFRSF1B	CLEC2D	RPL7	ARHGAP18	H3F3A	GTF3A	SLC8A1-AS1	XAF1	MAP3K8	VWA5A	SLC8A1	SHMT2	RPS25	RNASEK	TGFBI	TNFRSF1B	PFDN5	TSPO	KHDRBS2	BTN3A2	SSPN	PLEK	BACE2	ZYX	TRAF3IP3	RPL18	RPS6	RPL13	EBF1	RASGRP2	CLDN1	PLCH2	TLR10	CD68	TSC2	TRGV5	PRDX6	EMP2	IFIT3	NME8
176	CASP8	HINT1	RPL27A	ANXA5	RPL34	ATP2B4	TMEM204	OASL	PLSCR3	MT-CO3	LINC02446	APRT	GIMAP5	HIST1H2BH	SRSF9	SIVA1	SYNE2	KMO	CCDC107	HSP90AA1	ZNF296	GRAMD1C	PLXDC2	BID	AC245297.3	CDC42	SERTAD1	CHD7	TGFB1	PRDX4	SEC11C	DEF8	PRKCA	CD69	MYL12A	COL6A3	RPL35	ANXA1	ZEB2	CHST2	TSPAN32	NAAA	PKIB	PLEKHH3	TRERF1	SNCG	EDIL3	MAF	LGMN
177	CLDND1	ARHGAP45	OXNAD1	CNBP	LINC00861	UPP1	LINC00861	COL6A2	TMC8	IRF1	EOMES	CRTAM	APMAP	HIST2H2AC	MZT2B	TP53INP1	VWA1	PLEK	CD200R1	LGALS3	FAU	TXNDC5	STAB1	BLVRB	PTGDS	PLSCR3	TNFSF14	MAP3K8	CNBP	FHL1	EBF1	ARHGAP24	ABHD17A	TRDMT1	TGFBR2	CD247	WASHC4	THBS1	FCHSD2	XCL1	LDLRAP1	ACTG1	PGLS	APBB2	FBLN2	BEND5	CREG1	AC093673.1	SKAP2
178	TBC1D4	ICAM3	RPS10	RPL13	PIM1	MFSD10	LTK	IRF1	MYC	ARL6IP5	ATP6V0E1	RPL13A	CDC42SE2	CKAP2L	LSM4	LINC00891	FABP4	OAZ1	PCDH9	S100A11	RHBDF2	NCF4	MGST1	ATP6V0C	ARPC5L	ITGB2	MTRNR2L8	LSP1	ZYX	PTPRF	CD82	MAP3K8	IFITM2	H3F3B	SKAP1	STAG3	HLA-F	THY1	RPL41	DDAH2	MAP3K1	COX5A	RPL27A	PLS3	YWHAB	LAPTM4A	LINC01551	ENPP3	IER5
179	HLA-DRB5	NDFIP1	IPCEF1	GATA3	CSTB	PPP1CA	PDIA3	GNAI2	ATM	IFNG-AS1	PFN1	HLA-F	SAT1	SNRPE	BEX3	AC096564.1	TMEM204	RGS13	RHOB	SERPINF1	SYVN1	SNX3	MT-ND2	BCL2A1	ITGB1	UBALD2	RPL13A	LYL1	BIN2	NFKBIA	DAPP1	DSP	CYTIP	MAST4	FLOT1	SMIM24	LSP1	CYP4B1	MT-ND5	PPM1M	KIR3DL2	IGFBP7	PRCP	FBLN1	SBK1	ARL4A	PLPP2	NEFL	MAPKAPK2
180	DUSP4	FBLN7	HSPA8	SSBP4	RPL13A	SHISA5	INPP4B	SHISA5	JAK3	PLEK	FKBP11	AAK1	SMAD7	MZT2B	RPL27A	CD2AP	EHD4	TNFRSF17	YME1L1	PYCARD	RPS4Y1	RASGRP2	AC090559.1	LGALS9	GNG2	CBR3	PREX1	OSBPL10	HABP4	PTPN13	MTSS1	KMO	FYB1	TNFSF8	RPL38	SELENOH	PKIG	RHOBTB3	TLR10	LINC01281	MYL6	GABARAP	CFP	FNBP1L	GIMAP7	SPATS2L	SLITRK5	MAPK6	HLA-DQA2
181	CD28	LINC00892	PLP2	ATP8B2	LGALS3	IL7R	RNPEPL1	PRDM1	PLAAT4	SH2D2A	SLC9A3R1	CD55	LGALS3	E2F2	RPL7	SLC7A6	ENTPD1	MEF2B	MB	SCARB2	TOMM7	RPLP2	CPPED1	LILRA1	LGALS1	SEC61G	GADD45B	RPS19	EEF1A1	EPB41L2	HSH2D	C16orf74	RPL12	PRKCH	RPS28	SLFN5	BHLHE41	FGFR1	SH3BP5	CAPZA1	STOM	CAP1	BST2	STOX1	AL109914.1	PBX1	ID1	NET1	PPP1R14A
182	BTN3A2	ANXA6	CORO1B	EVL	RPL10A	PLEKHF1	PDE3B	RAB29	RPL17	RPL28	ZNF683	UXT	APOL6	HMGN5	BAHCC1	VIPR2	FKBP1A	BTLA	IQGAP1	TLR7	EGR1	PRKCD	CAST	TNFAIP2	F2R	PPP2R5C	RPS24	FXYD5	VSIG1	ATOH8	NCOA3	TLR10	LYPD3	SEPTIN7	EEF1G	IGFBP2	INPP5D	NBL1	TMEM154	EVI2A	S100A6	EIF6	TMSB4X	CYP27A1	EEPD1	CYP1B1	CNTN4	CTNNA1	CTSS
183	HAPLN3	RPL12	CD52	NOP53	TAP1	SPN	RPS15	FGR	MTRNR2L12	PTPRC	LLGL2	HINT1	LINC02446	LSM5	ILF2	SSBP3	LEPROT	SLC9A7	CCDC69	HAVCR2	IER5	EEF1A1	GNS	RNH1	CYTOR	FAM13A	LY9	RPS4Y1	SHMT2	FERMT2	LSP1	CD24	RAPGEF6	STAT5A	CD69	CD28	ZFP36L1	EPHX1	LFNG	KAT6B	KLRG1	RAB31	LIMS1	RCN1	RUNX3	ING2	ADGRV1	MET	BST2
184	PYHIN1	RESF1	NELL2	ADAM8	PREX1	CBLB	RPL28	CFL1	RPL35	PIP4K2A	GPR171	LRRC75A	GPR171	SAC3D1	EIF1AX	ARGLU1	THSD7A	DGKD	TNFRSF19	LILRB4	MARCKS	EIF2AK3	OGFRL1	NUDT16	ADRB2	ATP5F1E	JAML	EIF2AK3	RNPEPL1	TMEM204	MBD4	RRAS2	RETREG1	SH2D1A	TC2N	MEAK7	IGLC3	LAMC1	RIPOR1	CA8	RPL19	PPP1R15A	RBPJ	UACA	STMN3	GCSH	PRRX1	NFE2L2	EIF4A3
185	CARD16	RPL28	TSC22D3	THEM4	HLA-F	RASA3	LAPTM5	CALHM2	ITGB7	NLRC5	PTPN4	NSA2	SYTL2	MCM3	ERH	C3orf52	HLA-A	GPR18	ARL14EP	GAA	LINC01857	BTNL9	SMIM25	AP2S1	TMSB10	UPP1	COA1	HLA-C	IL2RG	MXRA7	MT-ND6	PRKCB	PPM1M	B2M	TSPAN14	RPL3	NFKB2	FOSL2	TBC1D9	LCK	EEF1D	ZYX	CLIC1	MEIS2	PRKAR2B	RPS29	LY6K	PLXNA2	TLR9
186	TXNIP	SPTAN1	PBXIP1	PSME1	FAM107B	RALGDS	ORAI1	MT-ND4L	UBA52	SLC2A4RG	PRR5	SAMHD1	COTL1	PA2G4	CTSG	STARD4-AS1	TMCC3	ARHGAP24	APOBEC3G	NINJ1	PDE4B	LYPLAL1	VIM	ACTB	H3F3B	TTC39C	REEP5	SIPA1L3	MYH9	PLS3	RHBDF2	NFKB2	ANKRD55	MMRN1	EIF3E	RPL28	LYN	ITM2B	TAGLN2	MARCKSL1	CD3D	SEMA4A	CYBB	DIPK2A	LINC01307	DSTN	ITPRID2	TPM4	HSPE1
187	GBP1	TSPAN14	RPL27	NFATC2	VSIR	PPP2R2B	GPR65	RASA3	RBL2	SSBP4	ABI3	LITAF	DNAJA1	DDX39A	MGST2	TNRC6C	GJA1	WDFY4	PHTF1	LY86	SMIM14	PSMB9	LYN	SIDT2	DIP2A	CR1	CPNE7	BACE2	IPCEF1	FARP1	TCTN1	MTPN	ARHGAP45	UBE2H	LIMS2	ST6GAL1	FAM30A	TSPAN4	IGHA1	VIM	UTS2	CXCL16	LAMTOR2	ALDH3A2	TIAM1	APLP2	SPATS2L	MAP2	DHRS7
188	STK4	RPL29	AL138963.4	RPL18A	PGAM1	BTN3A2	ETS1	ARL6IP5	AC005842.1	KIF21A	ATM	FBXO32	APOBEC3D	SNRPF	MND1	RMND5A	CYB5R3	CNTNAP2	SKIL	BMP2K	RPS18	HLA-DOA	RETN	METRNL	USP28	ICAM3	ABCB1	CD55	TNIK	GGT5	LTA4H	CHD7	HSPA8	JPX	STAT5A	LAPTM5	RHBDF2	FERMT2	CLEC17A	CD6	ARPC2	TPI1	PPA1	ANKRD65	TBC1D10C	NDUFA4	CCDC3	GRAMD2B	RNF130
189	FMNL1	PABPC1	RPS7	TNFSF12	RPL35	CDC42EP3	PREX1	FXYD5	LAPTM5	CDC14A	CD226	OST4	RPL27A	SMC1A	NDST3	CD9	DPYSL2	RRAS2	CD300LF	MEF2A	GPR183	NT5E	LILRA2	KCTD12	ADGRE5	MT-ND4	ACAP1	CHPT1	PHACTR2	COL4A2	ZCCHC7	TAGAP	CHI3L2	GALNT6	IPCEF1	TMC8	HLA-DOA	SOD3	QRSL1	ARAP2	ABHD17A	GPAT3	LYN	C1R	LIMA1	PDK4	MAL2	SGPP2	PHEX
190	MCL1	HIVEP2	ICAM2	GPSM3	CCND2	FAS	ACTN4	PRNP	SLC2A4RG	STK10	RPS27A	FKBP11	AC245297.3	KIF2C	RPS6	CCDC18-AS1	ELK3	ARID5B	HLA-C	GNB4	NFKB2	RPL13A	P2RY13	TMSB4X	LCP1	SSR4	DGKD	CD24	LSR	GFRA1	SAV1	IGHV5-78	RPL4	RGS10	GIMAP1	TSEN54	CD48	YBX3	E2F5	IER3	DENND2D	CFL1	GPR183	COL9A3	SLC25A5	CTNNB1	SCARB2	BRI3	SNRNP25
191	PAG1	TRIB2	COMMD6	RPS27	CYB561	PLEKHG3	KLF6	CDC42EP3	EIF3L	CDC25B	TSEN54	RNF157	CXCL13	CDCA2	CENPH	DCK	ID3	SIPA1L1	MPG	HLA-DOA	WASHC4	CDK14	TLR2	PIK3AP1	IQGAP2	NPDC1	SPECC1	PIK3AP1	NOG	GNG12	MKNK2	DBNDD1	HPCAL1	SYNGAP1	FAU	PTPN7	SNX3	MYL9	GRN	TAF9	C12orf75	PCBD1	TPP1	JCAD	GCHFR	FOS	VEGFA	JUN	OTULINL
192	LGALS3	MVP	HINT1	RPLP2	RPL21	CD5	RPLP2	PREX1	RPL13A	ARPC2	RPL35	LIME1	TC2N	NEIL3	PRPS2	RBM33	CD9	GAPT	PEBP1	AP1B1	CHPT1	P2RY10	NFE2	KLF4	CRIP1	CYTIP	AOAH	CDCA7L	TNFSF12	MT-CO1	MAP3K1	OTUD1	BAG3	SLC25A5	FYN	ACAP1	RPL35A	PTMS	EMP3	OSBPL8	PTPRC	PSME2	APAF1	RGS12	LPXN	HLA-DQB1	PLEKHH3	NFIL3	MCOLN2
193	TRAC	ZAP70	IL10RA	SH3BP5	RPL26	CAST	FMNL1	CHST12	SIGIRR	ZFP36L2	CLIC3	BTG1	GLIPR2	ERH	RGS1	TRAT1	SPRY1	CALHM6	ADCY3	AHR	EML4	CLIC4	ZYX	RAC1	MT-ND1	PRKCQ-AS1	SNHG9	SMIM14	TUBA4A	LINC01551	WASHC4	C11orf24	PDE4D	CRLF3	GAS5	A1BG	QRSL1	ARID5B	METTL7A	HNRNPH1	CPNE2	FES	CTNND1	JAG2	GTF3A	BCAM	SERPINF1	CCDC3	TLR7
194	LRP10	PDE4DIP	RASA3	LPAR6	CYLD	PRKCH	PABPC1	LPCAT1	RAPGEF6	MYL12B	PTPN22	COX4I1	SYNE2	SRSF2	UQCRH	SERTAD2	EDNRB	RFTN1	DPF3	SIGLEC10	BACE2	MAP4K1	CLEC4A	EHBP1L1	CTSD	TOB1	NCALD	MTPN	ISG20	GPC4	EGR1	CRYBG1	SUN2	TPM4	JAK1	AC136475.5	RPL14	FHL1	FAM30A	CHI3L2	RPL35	CDK2AP2	GCA	PAX9	MALAT1	MT-ND3	ZG16B	COL18A1	PPIB
195	LCK	ALDOA	ZBTB38	PRDM1	GNB2	RNF213	PXN	CYTH1	PLEKHB1	ISG20	RAB29	PLAAT4	SLAMF7	LRR1	LRRC26	TSC22D1	RDX	VAV3	FAM241A	TNFAIP2	RPS25	PPP1R14A	MS4A7	MT-ND2	C5orf56	TC2N	EIF4A2	DAPP1	C12orf57	RAB34	UVRAG	CD53	NR4A3	TTC39B	RASSF8-AS1	CCND3	NFKBIA	SSPN	ITSN2	PITPNM1	ID2	LAMTOR1	VASP	S100A16	STK4	PTPRF	MBNL2	APBB2	MYCL
196	TSPO	ITK	MGAT4A	RPL36AL	GBP5	CLIC1	STK10	YWHAZ	ANKRD55	PARP8	KIR3DL2	GPR171	RGL4	TMEM106C	NDUFA4	MAPRE2	ACVRL1	CHD7	ATP6V0E2	SLC4A7	RASGRP2	SP100	2022-03-01	DOK2	STK4	NSMCE1	TRAF5	VAV3	CALM3	PAX1	BCAS4	MICAL3	PITPNC1	SEPTIN6	RTKN2	ARHGEF6	CTSS	SRPX	EML4	CD3G	RPL34	PGLS	SERPINF1	NFIB	PAK2	MSRB2	MIR205HG	CAV1	TXNDC5
197	TTN	TTC39C	NOP53	RPL3	ARHGAP15	C1orf21	GPRIN3	SKAP1	LY9	CD5	PIP4K2A	EIF3K	TNIP3	DIAPH3	H2AFV	ARL5C	TPM1	PLD4	PIP4K2A	LY96	LYL1	SYK	ATP5F1E	PRAM1	FGR	SARAF	H3F3B	WDFY4	PABPC1	EFEMP2	UNC93B1	CNTNAP2	SATB1	AC136475.5	ADAM23	HSF2	BLNK	MEG3	EBF1	ITPKB	PIM1	GNG5	SPINT2	KCNIP3	DYRK2	CSTA	PTPN13	PPP1CB	TACC1
198	THOC3	RPL13A	CNN2	RPL12	SLC2A4RG	IRF1	PSME1	PSME1	SPOCK2	MGST3	RPL21	CORO1A	MSC	HJURP	ATP5PF	ABHD17B	LAMC1	MKNK2	CPNE7	GLUL	SMARCB1	CAPN2	KLF4	MT-CO2	DSTN	TSPO	CD2	WASHC4	ICAM2	TMEM30B	SNX25	VAV3	RPL8	DYNLT1	CTSL	SYNE1	FCHSD2	MAFF	DENND5B	GNG5	EVL	LSM6	ARPC3	PRRG4	RNF213	HIGD1A	ERBB2	TIMP1	HSPH1
199	PRNP	SESN3	LY6E	RNASET2	STK10	ZAP70	P2RY8	PDIA3	COX4I1	RESF1	NDUFB7	SNHG16	NIBAN1	CD99	VAMP8	TIA1	NEDD9	IKZF3	IFI44	GPR183	BCAS4	RIPOR1	VAMP8	TESC	CTBP2	ADAM23	NEU1	PNRC1	ICAM3	MT-ND4	ADK	SYPL1	RNF19A	LIMS2	RPL18A	CRLF3	ZFAS1	ZFAND5	NCF4	PTPN6	RPS12	APOBR	EIF4A1	LEPROT	TSPAN14	BLVRB	RHOBTB3	ETV1	DPYSL2
