# Supplementary material for: Myasthenia gravis-specific aberrant neuromuscular gene expression by medullary thymic epithelial cells in thymoma
Source: Nat Commun. 2022 Jul 22;13:4230. doi: 10.1038/s41467-022-31951-8 (PMC9305039; doi:10.1038/s41467-022-31951-8)
Supplement: Supplementary file 14 — Supplementary Data 11 [file 41467_2022_31951_MOESM14_ESM.xlsx]

## Sheet: Sheet1
Term	es	nes	pval	fdr	geneset_size	matched_size	genes	ledge_genes					FDR : The BH procedure
Diseases of programmed cell death	0.718698	1.27655	0.00802407	0.144297	71	43	JUN;LMNA;YWHAE;SOD2;RBBP7;CAPNS1;CAST;GSDME;EZH2;CAPN1;CDK5R1;PRDX2;RIPK1;RBBP4;LMNB1;BCL2L11;FOXO3;TRADD;EED;H2AFX;GOLGA2;PRIM2;CAPN2;PRIM1;CDKN2A;SUZ12;C1QBP;TRAF2;POLA1;FADD;CDK5;PRDX1;DNMT3A;CDC25B;POLA2;DNMT1;CAPNS2;CDC25A;FASLG;CDC25C;CASP8;DNMT3B;APP	JUN;LMNA;YWHAE;SOD2;RBBP7;CAPNS1;CAST;GSDME;EZH2;CAPN1;CDK5R1;PRDX2;RIPK1;RBBP4;LMNB1;BCL2L11;FOXO3;TRADD;EED;H2AFX;GOLGA2;PRIM2;CAPN2;PRIM1;CDKN2A;SUZ12;C1QBP;TRAF2;POLA1;FADD;CDK5
RHOF GTPase cycle	0.718685	1.27606	0.0141414	0.144618	42	42	PIK3R1;VAMP3;RAB7A;ACTB;MCAM;DIAPH2;SOWAHC;DIAPH1;ACTN1;ARHGAP5;SRGAP2;BASP1;ARHGAP21;CAV1;TOR1AIP1;RHOF;BAIAP2L2;SNAP23;SLC4A7;CAPZB;LMNB1;BAIAP2L1;ARHGAP1;ARHGAP12;MTMR1;PIK3R2;FAM169A;ADD3;VANGL1;MYO9B;SENP1;ESYT1;DEPDC1B;AKAP12;TMPO;STEAP3;SYDE1;ARHGAP32;DIAPH3;ARHGAP39;FARP1;POTEE	PIK3R1;VAMP3;RAB7A;ACTB;MCAM;DIAPH2;SOWAHC;DIAPH1;ACTN1;ARHGAP5;SRGAP2;BASP1;ARHGAP21;CAV1;TOR1AIP1;RHOF;BAIAP2L2;SNAP23;SLC4A7;CAPZB;LMNB1;BAIAP2L1
Transferrin endocytosis and recycling	0.730897	1.27669	0.0214505	0.144839	31	31	STEAP2;ATP6V1F;ATP6V1B2;ATP6V1D;ATP6V0E1;ATP6V1E2;ATP6V1C1;ATP6AP1;ATP6V1H;ATP6V1A;ATP6V1G1;ATP6V1E1;ATP6V0A1;MCOLN1;ATP6V0C;ATP6V0B;TFRC;TCIRG1;ATP6V0A2;HFE;TF;ATP6V1G3;ATP6V0A4;ATP6V0D2;TFR2;ATP6V0D1;STEAP3;ATP6V1G2;ATP6V1B1;ATP6V1C2;ATP6V0E2	STEAP2;ATP6V1F;ATP6V1B2;ATP6V1D;ATP6V0E1;ATP6V1E2;ATP6V1C1;ATP6AP1;ATP6V1H;ATP6V1A;ATP6V1G1;ATP6V1E1;ATP6V0A1;MCOLN1;ATP6V0C;ATP6V0B
Transcription of the HIV genome	0.707977	1.27695	0.001	0.145163	74	70	TAF15;TAF2;POLR2I;CCNK;GTF2B;ELOA;TCEA1;POLR2A;TAF12;RNMT;NELFE;POLR2K;CDK9;TAF7;TAF10;POLR2G;SUPT16H;GTF2A1;POLR2F;TAF11;ELOC;TAF9B;MNAT1;SSRP1;GTF2F1;TAF13;ERCC2;TAF6;NCBP1;CCNT1;GTF2A2;POLR2D;POLR2E;POLR2H;ERCC3;GTF2H5;SUPT4H1;TAF1;TAF5;CCNT2;POLR2J;GTF2E2;POLR2L;ELOB;GTF2F2;RNGTT;NELFCD;TAF9;TAF3;SUPT5H;GTF2H2;NCBP2;GTF2E1;POLR2B;ELL;GTF2H1;POLR2C;NELFB;GTF2H3;TBP;TAF7L;CCNH;TAF1L;ELOA2;TAF4B…	TAF15;TAF2;POLR2I;CCNK;GTF2B;ELOA;TCEA1;POLR2A;TAF12;RNMT;NELFE;POLR2K;CDK9;TAF7;TAF10;POLR2G;SUPT16H;GTF2A1;POLR2F;TAF11;ELOC;TAF9B;MNAT1;SSRP1;GTF2F1;TAF13;ERCC2;TAF6;NCBP1;CCNT1;GTF2A2;POLR2D;POLR2E;POLR2H;ERCC3;GTF2H5;SUPT4H1;TAF1;TAF5;CCNT2;POLR2J;GTF2E2;POLR2L;ELOB;GTF2F2;RNGTT;NELFCD;TAF9;TAF3;SUPT5H;GTF2H2;NCBP2;GTF2E1;POLR2B;ELL
p75NTR signals via NF-kB	0.770408	1.27711	0.0530878	0.145712	16	16	UBC;NFKBIA;SQSTM1;MYD88;UBB;NFKB1;RIPK2;RELA;IKBKB;UBA52;NGF;NGFR;PRKCI;IRAK1;RPS27A;TRAF6	UBC;NFKBIA;SQSTM1;MYD88;UBB;NFKB1;RIPK2;RELA;IKBKB;UBA52;NGF
RIP-mediated NFkB activation via ZBP1	0.751367	1.27398	0.0684211	0.146279	17	17	NFKBIA;NKIRAS2;MYD88;NFKBIB;NFKB1;DHX9;RIPK1;RELA;IKBKB;TLR3;IKBKG;NFKB2;TICAM1;ZBP1;NKIRAS1;CHUK;RIPK3	NFKBIA;NKIRAS2;MYD88;NFKBIB;NFKB1;DHX9;RIPK1;RELA;IKBKB;TLR3;IKBKG;NFKB2;TICAM1
Toll Like Receptor 10 (TLR10) Cascade	0.706006	1.27717	0.001001	0.146542	85	84	FOS;JUN;DUSP6;UBC;NFKBIA;RPS6KA5;MAP2K4;PPP2CA;PELI1;PPP2CB;NKIRAS2;TLR5;MEF2A;MYD88;MAPK10;MAPKAPK2;MAPK1;NFKBIB;VRK3;UBB;NFKB1;UBE2V1;MAP3K7;DUSP7;MAP3K8;BTRC;RIPK2;PPP2R1B;TNIP2;UBE2N;SKP1;FBXW11;DUSP4;RELA;IRAK4;DUSP3;IKBKB;MAP2K6;UBA52;RPS6KA3;MAP3K1;MAPK7;RPS6KA1;MAPK14;SAA1;IKBKG;CREB1;PELI2;MAPKAPK3;MAP2K1;NFKB2;HMGB1;PPP2R1A;PELI3;TAB1;ELK1;ATF2;AGER;MAPK11;IRAK2;ATF1;IRAK1;ECSIT;TAB3;MA…	FOS;JUN;DUSP6;UBC;NFKBIA;RPS6KA5;MAP2K4;PPP2CA;PELI1;PPP2CB;NKIRAS2;TLR5;MEF2A;MYD88;MAPK10;MAPKAPK2;MAPK1;NFKBIB;VRK3;UBB;NFKB1;UBE2V1;MAP3K7;DUSP7;MAP3K8;BTRC;RIPK2;PPP2R1B;TNIP2;UBE2N;SKP1;FBXW11;DUSP4;RELA;IRAK4;DUSP3;IKBKB;MAP2K6;UBA52;RPS6KA3;MAP3K1;MAPK7;RPS6KA1;MAPK14;SAA1;IKBKG;CREB1;PELI2;MAPKAPK3;MAP2K1;NFKB2;HMGB1
Defective CFTR causes cystic fibrosis	0.709762	1.26896	0.003	0.14688	61	61	UBC;PSMB4;PSMA5;PSMD12;VCP;PSMB7;PSMA7;PSMD10;PSMB5;PSMD8;PSMA2;PSMA3;PSME2;PSMD1;PSMC6;PSMD2;PSMC4;PSMF1;PSMB2;DERL1;UBB;SEM1;PSMA6;PSMD3;PSMD13;PSMB9;PSME1;PSMD11;ERLIN2;PSMC1;UBA52;PSMA4;ERLIN1;PSMD14;PSMB6;PSMD5;PSMD4;PSMC2;PSMA1;PSMC3;PSME3;PSMD7;PSMD9;PSMB3;DERL2;SEL1L;PSMB1;RNF5;PSMD6;OS9;RNF185;PSMC5;RPS27A;PSMB8;CFTR;PSMA8;PSMB10;PSME4;ERLEC1;DERL3;PSMB11	UBC;PSMB4;PSMA5;PSMD12;VCP;PSMB7;PSMA7;PSMD10;PSMB5;PSMD8;PSMA2;PSMA3;PSME2;PSMD1;PSMC6;PSMD2;PSMC4;PSMF1;PSMB2;DERL1;UBB;SEM1;PSMA6;PSMD3;PSMD13;PSMB9;PSME1;PSMD11;ERLIN2;PSMC1;UBA52;PSMA4;ERLIN1;PSMD14;PSMB6;PSMD5;PSMD4;PSMC2;PSMA1;PSMC3;PSME3;PSMD7;PSMD9
TRAF6 mediated IRF7 activation	0.733357	1.27404	0.0224033	0.14702	28	28	IFIH1;EP300;CREBBP;DDX58;MAVS;SIKE1;TBK1;IRF7;TANK;TRAF2;IRF3;TRIM25;IKBKE;IFNA14;IFNA8;IFNA2;IFNA6;IFNA5;IFNA17;IFNA16;IFNA1;IFNA4;IFNA10;IFNB1;IFNA21;IFNA7;TRAF6;RNF135	IFIH1;EP300;CREBBP;DDX58;MAVS;SIKE1;TBK1;IRF7;TANK;TRAF2;IRF3;TRIM25;IKBKE
APC/C:Cdh1 mediated degradation of Cdc20 and other APC/C:Cdh1 targeted proteins in late mitosis/early G1	0.701832	1.27052	0.001001	0.147074	74	74	UBC;PSMB4;ANAPC10;PSMA5;PSMD12;PSMB7;PSMA7;PSMD10;PSMB5;PSMD8;PSMA2;ANAPC7;PSMA3;PSME2;PSMD1;UBE2S;PSMC6;PSMD2;PSMC4;PSMF1;PSMB2;ANAPC11;UBB;SEM1;CDC26;PSMA6;PSMD3;FZR1;PSMD13;PSMB9;PSME1;PSMD11;PTTG1;CDC23;PSMC1;UBA52;PSMA4;PSMD14;PSMB6;PSMD5;PSMD4;PSMC2;PSMA1;PSMC3;PSME3;PSMD7;PSMD9;UBE2D1;UBE2E1;AURKA;PSMB3;ANAPC16;ANAPC5;PSMB1;PSMD6;PLK1;PSMC5;RPS27A;PSMB8;ANAPC4;ANAPC2;PSMA8;PSMB10;SKP2;ANAP…	UBC;PSMB4;ANAPC10;PSMA5;PSMD12;PSMB7;PSMA7;PSMD10;PSMB5;PSMD8;PSMA2;ANAPC7;PSMA3;PSME2;PSMD1;UBE2S;PSMC6;PSMD2;PSMC4;PSMF1;PSMB2;ANAPC11;UBB;SEM1;CDC26;PSMA6;PSMD3;FZR1;PSMD13;PSMB9;PSME1;PSMD11;PTTG1;CDC23;PSMC1;UBA52;PSMA4;PSMD14;PSMB6;PSMD5;PSMD4;PSMC2;PSMA1;PSMC3;PSME3;PSMD7;PSMD9;UBE2D1;UBE2E1;AURKA;PSMB3;ANAPC16
Neurodegenerative Diseases	0.746499	1.27288	0.0373444	0.147223	22	22	JUN;LMNA;YWHAE;SOD2;CAPNS1;CAST;CAPN1;CDK5R1;PRDX2;LMNB1;BCL2L11;FOXO3;GOLGA2;CAPN2;CDK5;PRDX1;CDC25B;CAPNS2;CDC25A;FASLG;CDC25C;APP	JUN;LMNA;YWHAE;SOD2;CAPNS1;CAST;CAPN1;CDK5R1;PRDX2;LMNB1;BCL2L11;FOXO3;GOLGA2;CAPN2
MAPK targets/ Nuclear events mediated by MAP kinases	0.722539	1.26951	0.0203874	0.147281	31	31	FOS;JUN;DUSP6;RPS6KA5;PPP2CA;PPP2CB;MEF2A;MAPK10;MAPKAPK2;MAPK1;VRK3;DUSP7;PPP2R1B;DUSP4;DUSP3;RPS6KA3;MAPK7;RPS6KA1;MAPK14;CREB1;PPP2R1A;ELK1;ATF2;MAPK11;ATF1;MAPK8;MAPK9;PPP2R5D;MEF2C;MAPK3;RPS6KA2	FOS;JUN;DUSP6;RPS6KA5;PPP2CA;PPP2CB;MEF2A;MAPK10;MAPKAPK2;MAPK1;VRK3;DUSP7;PPP2R1B;DUSP4;DUSP3;RPS6KA3;MAPK7;RPS6KA1;MAPK14;CREB1
Regulation of IFNA signaling	0.731854	1.26916	0.0296827	0.147307	25	25	SOCS3;PTPN1;STAT1;JAK1;SOCS1;PTPN11;STAT2;PTPN6;IFNAR1;USP18;IFNA14;IFNA8;IFNA2;IFNA6;IFNA5;IFNA17;IFNA16;IFNA1;IFNA4;IFNA10;IFNB1;IFNA21;IFNA7;TYK2;IFNAR2	SOCS3;PTPN1;STAT1;JAK1;SOCS1
Processive synthesis on the C-strand of the telomere	0.751572	1.27727	0.0314795	0.14731	19	19	TINF2;TERF1;ACD;FEN1;TERF2;POLD2;WRN;RPA3;POT1;RPA2;BLM;RPA1;TERF2IP;POLD3;POLD4;LIG1;PCNA;DNA2;POLD1	TINF2;TERF1;ACD;FEN1;TERF2;POLD2;WRN;RPA3;POT1;RPA2;BLM;RPA1;TERF2IP;POLD3
Cdc20:Phospho-APC/C mediated degradation of Cyclin A	0.702094	1.2701	0.001001	0.147435	73	73	UBC;PSMB4;ANAPC10;PSMA5;PSMD12;PSMB7;PSMA7;PSMD10;PSMB5;PSMD8;PSMA2;ANAPC7;PSMA3;PSME2;PSMD1;UBE2S;PSMC6;PSMD2;PSMC4;PSMF1;PSMB2;ANAPC11;UBB;SEM1;CDC26;PSMA6;PSMD3;PSMD13;PSMB9;PSME1;PSMD11;CDC23;PSMC1;UBA52;PSMA4;CCNA2;PSMD14;PSMB6;PSMD5;PSMD4;PSMC2;PSMA1;PSMC3;PSME3;PSMD7;PSMD9;UBE2D1;UBE2E1;BUB3;PSMB3;BUB1B;ANAPC16;ANAPC5;PSMB1;PSMD6;CDK1;PSMC5;RPS27A;PSMB8;ANAPC4;ANAPC2;PSMA8;PSMB10;ANAPC1;MA…	UBC;PSMB4;ANAPC10;PSMA5;PSMD12;PSMB7;PSMA7;PSMD10;PSMB5;PSMD8;PSMA2;ANAPC7;PSMA3;PSME2;PSMD1;UBE2S;PSMC6;PSMD2;PSMC4;PSMF1;PSMB2;ANAPC11;UBB;SEM1;CDC26;PSMA6;PSMD3;PSMD13;PSMB9;PSME1;PSMD11;CDC23;PSMC1;UBA52;PSMA4;CCNA2;PSMD14;PSMB6;PSMD5;PSMD4;PSMC2;PSMA1;PSMC3;PSME3;PSMD7;PSMD9;UBE2D1;UBE2E1;BUB3;PSMB3;BUB1B;ANAPC16
Regulation of TNFR1 signaling	0.723658	1.27418	0.0130916	0.147592	38	35	UBC;BIRC3;XIAP;TAX1BP1;TNFRSF1A;RBCK1;BIRC2;UBB;USP4;OTUD7B;CFLAR;CLIP3;RIPK1;SHARPIN;IKBKB;TRAF1;UBA52;TRADD;OTULIN;IKBKG;TNFAIP3;RACK1;USP21;TRAF2;FADD;RNF31;CYLD;RPS27A;SPPL2B;TNF;SPPL2A;USP2;CHUK;CASP8;MADD	UBC;BIRC3;XIAP;TAX1BP1;TNFRSF1A;RBCK1;BIRC2;UBB;USP4;OTUD7B;CFLAR;CLIP3;RIPK1;SHARPIN;IKBKB;TRAF1;UBA52;TRADD;OTULIN;IKBKG;TNFAIP3;RACK1;USP21;TRAF2;FADD
Mitophagy	0.73472	1.27452	0.0226804	0.147636	29	28	UBC;SQSTM1;MAP1LC3B;TOMM7;VDAC1;TOMM5;TOMM20;MFN2;UBB;CSNK2A1;TOMM22;SRC;UBA52;CSNK2B;ATG12;TOMM40;ULK1;ATG5;PINK1;FUNDC1;TOMM6;MTERF3;TOMM70;RPS27A;CSNK2A2;PGAM5;MAP1LC3A;MFN1	UBC;SQSTM1;MAP1LC3B;TOMM7;VDAC1;TOMM5;TOMM20;MFN2;UBB;CSNK2A1;TOMM22;SRC;UBA52;CSNK2B;ATG12;TOMM40;ULK1;ATG5
G beta:gamma signalling through PI3Kgamma	0.73241	1.273	0.0386572	0.147822	25	25	AKT3;GNB5;GNB1;GNB2;GNG4;GNG7;GNG10;GNG12;AKT1;RHOA;GNG5;GNGT1;AKT2;GNG3;GNB3;PIK3CG;GNGT2;PIK3R5;PDPK1;GNG13;PIK3R6;GNG2;GNB4;GNG8;GNG11	AKT3;GNB5;GNB1;GNB2;GNG4;GNG7;GNG10;GNG12;AKT1;RHOA;GNG5
RUNX1 regulates transcription of genes involved in differentiation of HSCs	0.704794	1.27057	0.00100402	0.14784	99	71	UBC;RUNX1;PSMB4;PSMA5;TCF12;PSMD12;PSMB7;ITCH;PSMA7;PSMD10;PSMB5;PSMD8;PSMA2;PSMA3;PSME2;PSMD1;KMT2A;PSMC6;PSMD2;PSMC4;PSMF1;PSMB2;UBB;YAP1;SEM1;PSMA6;PSMD3;PSMD13;PSMB9;PSME1;MNAT1;PSMD11;LMO2;ABL1;PSMC1;UBA52;PSMA4;H2AFX;PSMD14;PSMB6;PSMD5;PSMD4;PSMC2;PSMA1;PSMC3;PSME3;PSMD7;PSMD9;PSMB3;TP73;PSMB1;LMO1;TCF3;PSMD6;CBFB;PSMC5;RPS27A;LDB1;PSMB8;CCNH;GATA1;TAL1;PSMA8;PSMB10;CDK7;PSME4;MYB;GATA3;SPI…	UBC;RUNX1;PSMB4;PSMA5;TCF12;PSMD12;PSMB7;ITCH;PSMA7;PSMD10;PSMB5;PSMD8;PSMA2;PSMA3;PSME2;PSMD1;KMT2A;PSMC6;PSMD2;PSMC4;PSMF1;PSMB2;UBB;YAP1;SEM1;PSMA6;PSMD3;PSMD13;PSMB9;PSME1;MNAT1;PSMD11;LMO2;ABL1;PSMC1;UBA52;PSMA4;H2AFX;PSMD14;PSMB6;PSMD5;PSMD4;PSMC2;PSMA1;PSMC3;PSME3;PSMD7;PSMD9
Interleukin-4 and Interleukin-13 signaling	0.699124	1.27089	0	0.147961	112	111	FOS;SOCS3;MCL1;JUNB;TIMP1;HSP90AA1;HIF1A;PIK3R1;CEBPD;RHOU;IL6R;MYC;STAT1;CDKN1A;IL13RA2;STAT3;FOXO1;RORA;HGF;JAK1;POU2F1;TGFB1;HMOX1;MMP9;FSCN1;NANOG;HSP90B1;SOCS1;AKT1;SOCS5;HSPA8;FGF2;BCL6;PIM1;ANXA1;ZEB1;CCND1;FOXO3;IL23A;ITGAM;ALOX5;IL10;IGHG1;SAA1;LCN2;MAOA;IL6;NDN;IL4R;IGHG4;PTGS2;ICAM1;TP53;ITGB1;LIF;STAT6;JAK3;BCL2L1;IL13RA1;FN1;CCL2;TNFRSF1B;VCAM1;TWIST1;BIRC5;MMP3;MMP1;FCER2;LBP;CCL22;…	FOS;SOCS3;MCL1;JUNB;TIMP1;HSP90AA1;HIF1A;PIK3R1;CEBPD;RHOU;IL6R;MYC;STAT1;CDKN1A;IL13RA2;STAT3;FOXO1;RORA;HGF;JAK1;POU2F1;TGFB1;HMOX1;MMP9;FSCN1;NANOG;HSP90B1;SOCS1;AKT1;SOCS5;HSPA8;FGF2;BCL6;PIM1;ANXA1;ZEB1;CCND1;FOXO3;IL23A;ITGAM;ALOX5;IL10;IGHG1;SAA1;LCN2;MAOA;IL6;NDN;IL4R;IGHG4;PTGS2;ICAM1;TP53;ITGB1;LIF;STAT6
Activation of anterior HOX genes in hindbrain development during early embryogenesis	0.705437	1.26954	0.005	0.14807	91	62	JUN;KMT2C;PCGF2;KDM6A;EP300;PBX1;CREBBP;MAFB;PAXIP1;YY1;RBBP7;POLR2I;RBBP5;POLR2A;EZH2;RXRA;POLR2K;EGR2;POLR2G;KMT2D;POLR2F;CTCF;RBBP4;HOXA4;EED;H2AFX;POLR2D;POLR2E;POLR2H;NCOA6;PIAS2;POLR2J;ASH2L;SUZ12;POLR2L;NCOA3;ZNF335;NCOR1;RARG;HDAC3;RARB;POLR2B;CNOT6;HOXA3;MEIS1;POLR2C;PKNOX1;PAX6;HOXD1;HOXD4;HOXD3;HOXB2;HOXB3;HOXB4;HOXB1;PAGR1;AJUBA;HOXA1;RARA;WDR5;HOXC4;HOXA2	JUN;KMT2C;PCGF2;KDM6A;EP300;PBX1;CREBBP;MAFB;PAXIP1;YY1;RBBP7;POLR2I;RBBP5;POLR2A;EZH2;RXRA;POLR2K;EGR2;POLR2G;KMT2D;POLR2F;CTCF;RBBP4;HOXA4;EED;H2AFX;POLR2D;POLR2E;POLR2H;NCOA6;PIAS2;POLR2J;ASH2L;SUZ12;POLR2L;NCOA3
Disassembly of the destruction complex and recruitment of AXIN to the membrane	0.727758	1.27729	0.0162602	0.14823	31	31	CSNK1A1;PPP2CA;PPP2CB;PPP2R5E;APC;CAV1;CTNNB1;GSK3B;PPP2R5A;PPP2R5C;CSNK1G2;PPP2R1B;FRAT2;PPP2R1A;LRP6;FZD1;AXIN1;DVL2;PPP2R5D;PPP2R5B;AMER1;FZD5;WNT8B;WNT1;WNT3A;WNT8A;DVL3;LRP5;DVL1;FRAT1;FZD2	CSNK1A1;PPP2CA;PPP2CB;PPP2R5E;APC;CAV1;CTNNB1;GSK3B;PPP2R5A;PPP2R5C;CSNK1G2;PPP2R1B
Cytosolic sensors of pathogen-associated DNA	0.707845	1.271	0.00200401	0.148535	63	62	UBC;IFI16;NFKBIA;DHX36;TRIM56;EP300;CREBBP;NKIRAS2;MYD88;CTNNB1;NFKBIB;UBB;NFKB1;XRCC5;POLR2K;POLR3A;DHX9;POLR1D;POLR3C;DDX41;POLR2F;RIPK1;TBK1;PRKDC;RELA;IKBKB;CGAS;UBA52;IRF7;POLR2E;POLR2H;TLR3;IKBKG;XRCC6;NFKB2;LRRFIP1;POLR2L;TRIM32;POLR3D;TICAM1;STAT6;TRIM21;IRF3;POLR3B;POLR3K;POLR3F;CRCP;POLR3GL;MRE11;ZBP1;NKIRAS1;RPS27A;POLR1C;POLR3H;NLRP4;NLRC3;TREX1;CHUK;POLR3E;RIPK3;POLR3G;DTX4	UBC;IFI16;NFKBIA;DHX36;TRIM56;EP300;CREBBP;NKIRAS2;MYD88;CTNNB1;NFKBIB;UBB;NFKB1;XRCC5;POLR2K;POLR3A;DHX9;POLR1D;POLR3C;DDX41;POLR2F;RIPK1;TBK1;PRKDC;RELA;IKBKB;CGAS;UBA52;IRF7;POLR2E;POLR2H;TLR3;IKBKG;XRCC6;NFKB2;LRRFIP1;POLR2L;TRIM32;POLR3D;TICAM1;STAT6;TRIM21;IRF3
DDX58/IFIH1-mediated induction of interferon-alpha/beta	0.701462	1.27129	0.001	0.148662	80	80	HSP90AA1;UBC;NFKBIA;IFIH1;EP300;CREBBP;TAX1BP1;NKIRAS2;DDX58;MAVS;TRAF3;UBE2D3;SIKE1;ISG15;ITCH;PCBP2;NFKBIB;UBB;HERC5;NFKB1;UBE2L6;UBE2D2;RIPK1;TBK1;RELA;UBE2K;IKBKB;DHX58;OTUD5;UBA52;MAP3K1;IRF7;ATG12;SAA1;IKBKG;TNFAIP3;HSP90AB1;NFKB2;ATG5;HMGB1;TANK;RNF216;UBE2D1;TRAF2;FADD;IRF3;TRIM25;AGER;IKBKE;CYLD;NKIRAS1;TOMM70;RPS27A;TKFC;S100A12;IFNA14;IFNA8;IFNA2;IFNA6;IFNA5;IFNA17;IFNA16;IFNA1;IFNA4;I…	HSP90AA1;UBC;NFKBIA;IFIH1;EP300;CREBBP;TAX1BP1;NKIRAS2;DDX58;MAVS;TRAF3;UBE2D3;SIKE1;ISG15;ITCH;PCBP2;NFKBIB;UBB;HERC5;NFKB1;UBE2L6;UBE2D2;RIPK1;TBK1;RELA;UBE2K;IKBKB;DHX58;OTUD5;UBA52;MAP3K1;IRF7;ATG12;SAA1;IKBKG;TNFAIP3;HSP90AB1;NFKB2;ATG5;HMGB1;TANK;RNF216;UBE2D1;TRAF2;FADD;IRF3
mRNA 3'-end processing	0.714296	1.27738	0.002002	0.148979	57	57	SRRM1;SRSF7;RBM8A;SRSF5;PAPOLA;SRSF2;PCF11;UPF3B;THOC2;CDC40;SRSF6;MAGOH;PABPN1;SLU7;DHX38;EIF4A3;SRSF3;FIP1L1;POLDIP3;THOC3;CPSF7;THOC7;DDX39B;NCBP1;CSTF1;CPSF3;DDX39A;CSTF2T;NUDT21;THOC5;WDR33;RNPS1;ZC3H11A;SRSF1;SRSF11;U2AF2;CPSF4;CHTOP;U2AF1L4;SARNP;CASC3;SRSF4;NCBP2;CSTF3;THOC1;THOC6;SRSF9;CPSF2;CPSF1;FYTTD1;SYMPK;MAGOHB;LUZP4;CSTF2;ALYREF;U2AF1;CLP1	SRRM1;SRSF7;RBM8A;SRSF5;PAPOLA;SRSF2;PCF11;UPF3B;THOC2;CDC40;SRSF6;MAGOH;PABPN1;SLU7;DHX38;EIF4A3;SRSF3;FIP1L1;POLDIP3;THOC3;CPSF7;THOC7;DDX39B;NCBP1;CSTF1;CPSF3;DDX39A;CSTF2T;NUDT21;THOC5;WDR33;RNPS1;ZC3H11A;SRSF1;SRSF11;U2AF2;CPSF4;CHTOP;U2AF1L4;SARNP;CASC3
Cellular response to heat stress	0.695027	1.26712	0	0.149119	101	99	HSP90AA1;DNAJB1;HSPA2;DNAJC2;YWHAE;TPR;DNAJB6;HSPH1;ST13;EP300;HSPB8;CREBBP;NUP54;TNFRSF21;VCP;RPTOR;MAPKAPK2;MAPK1;NUP133;RAE1;CAMK2B;SEC13;HIKESHI;GSK3B;UBB;BAG5;RPS19BP1;HSPA9;ATM;HSBP1;BAG1;NUP160;HSPA1B;HSPA8;RPA3;PTGES3;NUP58;DNAJC7;MRPL18;HSPA1A;BAG4;RPA2;CAMK2D;POM121;HSPA13;RPA1;HSPA4L;SIRT1;AAAS;HSF1;NUP88;HSPA12A;HSP90AB1;DEDD2;NUP214;ATR;AKT1S1;NUP155;HSPA5;EEF1A1;SEH1L;NUP93;SERPINH1…	HSP90AA1;DNAJB1;HSPA2;DNAJC2;YWHAE;TPR;DNAJB6;HSPH1;ST13;EP300;HSPB8;CREBBP;NUP54;TNFRSF21;VCP;RPTOR;MAPKAPK2;MAPK1;NUP133;RAE1;CAMK2B;SEC13;HIKESHI;GSK3B;UBB;BAG5;RPS19BP1;HSPA9;ATM;HSBP1;BAG1;NUP160;HSPA1B;HSPA8;RPA3;PTGES3;NUP58;DNAJC7;MRPL18;HSPA1A;BAG4;RPA2;CAMK2D;POM121;HSPA13;RPA1;HSPA4L;SIRT1;AAAS;HSF1;NUP88;HSPA12A;HSP90AB1;DEDD2;NUP214;ATR;AKT1S1;NUP155;HSPA5;EEF1A1;SEH1L;NUP93;SERPINH1…
Deregulated CDK5 triggers multiple neurodegenerative pathways in Alzheimer's disease models	0.746499	1.27177	0.0362319	0.149144	22	22	JUN;LMNA;YWHAE;SOD2;CAPNS1;CAST;CAPN1;CDK5R1;PRDX2;LMNB1;BCL2L11;FOXO3;GOLGA2;CAPN2;CDK5;PRDX1;CDC25B;CAPNS2;CDC25A;FASLG;CDC25C;APP	JUN;LMNA;YWHAE;SOD2;CAPNS1;CAST;CAPN1;CDK5R1;PRDX2;LMNB1;BCL2L11;FOXO3;GOLGA2;CAPN2
TNFR1-induced NFkappaB signaling pathway	0.714608	1.23944	0.0494845	0.149355	26	26	BIRC3;XIAP;TNFRSF1A;RBCK1;BIRC2;USP4;MAP3K7;OTUD7B;RIPK1;SHARPIN;IKBKB;TRAF1;TRADD;IKBKG;TNFAIP3;RACK1;USP21;TRAF2;TAB1;RNF31;CYLD;TAB3;TNF;USP2;CHUK;TAB2	BIRC3;XIAP;TNFRSF1A;RBCK1;BIRC2;USP4;MAP3K7;OTUD7B;RIPK1;SHARPIN;IKBKB;TRAF1;TRADD;IKBKG;TNFAIP3;RACK1;USP21;TRAF2;TAB1;RNF31
Pyroptosis	0.729606	1.26768	0.0296221	0.149382	27	27	TP63;CYCS;GSDMD;GSDME;IRF1;CHMP7;CHMP2A;CHMP4A;CHMP4B;BAX;CHMP3;CASP1;IRF2;HMGB1;CHMP2B;TP53;CHMP4C;CASP5;ELANE;GZMB;IL1A;CASP3;IL1B;IL18;CASP4;BAK1;CHMP6	TP63;CYCS;GSDMD;GSDME;IRF1;CHMP7;CHMP2A;CHMP4A;CHMP4B;BAX;CHMP3;CASP1;IRF2;HMGB1;CHMP2B;TP53
RNA Polymerase II Promoter Escape	0.705345	1.26667	0.0130916	0.149418	47	47	TAF15;TAF2;POLR2I;GTF2B;POLR2A;TAF12;POLR2K;TAF7;TAF10;POLR2G;GTF2A1;POLR2F;TAF11;TAF9B;MNAT1;GTF2F1;TAF13;ERCC2;TAF6;GTF2A2;POLR2D;POLR2E;POLR2H;ERCC3;GTF2H5;TAF1;TAF5;POLR2J;GTF2E2;POLR2L;GTF2F2;TAF9;TAF3;GTF2H2;GTF2E1;POLR2B;GTF2H1;POLR2C;GTF2H3;TBP;TAF7L;CCNH;TAF1L;TAF4B;GTF2H4;TAF4;CDK7	TAF15;TAF2;POLR2I;GTF2B;POLR2A;TAF12;POLR2K;TAF7;TAF10;POLR2G;GTF2A1;POLR2F;TAF11;TAF9B;MNAT1;GTF2F1;TAF13;ERCC2;TAF6;GTF2A2;POLR2D;POLR2E;POLR2H;ERCC3;GTF2H5;TAF1;TAF5;POLR2J;GTF2E2;POLR2L;GTF2F2;TAF9;TAF3;GTF2H2;GTF2E1;POLR2B
TCR signaling	0.677453	1.23919	0	0.149519	126	123	UBC;PIK3R1;NFKBIA;ENAH;PIK3CB;PSMB4;PSMA5;TRAC;PSMD12;PSMB7;PSMA7;PAG1;PSMD10;PSMB5;PSMD8;PSMA2;PSMA3;PSME2;PSMD1;PAK1;HLA-DQA2;PSMC6;PSMD2;PSMC4;PSMF1;PSMB2;HLA-DQB1;UBB;MALT1;NFKB1;UBE2V1;MAP3K7;SEM1;HLA-DRB5;VASP;PSMA6;BCL10;PSMD3;BTRC;RIPK2;NCK1;PSMD13;UBE2D2;PSMB9;PSME1;UBE2N;SKP1;PSMD11;FBXW11;RELA;PLCG1;GRAP2;HLA-DRA;IKBKB;PSMC1;UBA52;PSMA4;CDC34;HLA-DQA1;PAK2;ITK;PSMD14;IKBKG;PSMB6;PSMD5;…	UBC;PIK3R1;NFKBIA;ENAH;PIK3CB;PSMB4;PSMA5;TRAC;PSMD12;PSMB7;PSMA7;PAG1;PSMD10;PSMB5;PSMD8;PSMA2;PSMA3;PSME2;PSMD1;PAK1;HLA-DQA2;PSMC6;PSMD2;PSMC4;PSMF1;PSMB2;HLA-DQB1;UBB;MALT1;NFKB1;UBE2V1;MAP3K7;SEM1;HLA-DRB5;VASP;PSMA6;BCL10;PSMD3;BTRC;RIPK2;NCK1;PSMD13;UBE2D2;PSMB9;PSME1;UBE2N;SKP1;PSMD11;FBXW11;RELA;PLCG1;GRAP2;HLA-DRA;IKBKB;PSMC1;UBA52;PSMA4;CDC34;HLA-DQA1;PAK2;ITK;PSMD14;IKBKG;PSMB6;PSMD5;…
Interleukin-1 family signaling	0.699053	1.27757	0	0.149531	140	140	UBC;NFKBIA;SQSTM1;IL1R1;MAP2K4;PSMB4;PELI1;STAT3;NKIRAS2;PSMA5;PSMD12;MYD88;GSDMD;PSMB7;PTPN14;PSMA7;PSMD10;PSMB5;PSMD8;PSMA2;PSMA3;PSME2;PSMD1;RBX1;PSMC6;NFKBIB;PSMD2;PSMC4;PSMF1;PSMB2;UBB;NFKB1;UBE2V1;MAP3K7;SEM1;PSMA6;PTPN7;PTPN20;MAP3K8;PSMD3;BTRC;RIPK2;PSMD13;PSMB9;TNIP2;PSME1;UBE2N;SKP1;TBK1;PSMD11;FBXW11;PTPN12;RELA;IRAK4;IKBKB;PTPN13;PSMC1;CASP1;MAP2K6;UBA52;PSMA4;TOLLIP;IL1RL2;ALOX5;IL1R…	UBC;NFKBIA;SQSTM1;IL1R1;MAP2K4;PSMB4;PELI1;STAT3;NKIRAS2;PSMA5;PSMD12;MYD88;GSDMD;PSMB7;PTPN14;PSMA7;PSMD10;PSMB5;PSMD8;PSMA2;PSMA3;PSME2;PSMD1;RBX1;PSMC6;NFKBIB;PSMD2;PSMC4;PSMF1;PSMB2;UBB;NFKB1;UBE2V1;MAP3K7;SEM1;PSMA6;PTPN7;PTPN20;MAP3K8;PSMD3;BTRC;RIPK2;PSMD13;PSMB9;TNIP2;PSME1;UBE2N;SKP1;TBK1;PSMD11;FBXW11;PTPN12;RELA;IRAK4;IKBKB;PTPN13;PSMC1;CASP1;MAP2K6;UBA52;PSMA4;TOLLIP;IL1RL2;ALOX5;IL1R…
DARPP-32 events	0.735999	1.2713	0.0341615	0.149543	24	24	PDE4D;CALM1;PPP2CA;PPP2CB;PRKAR1A;PPP1CA;PPP3R1;PRKACB;PPP3CA;PRKAR2A;PPP2R1B;PPP3CB;PPP3CC;PPP2R1A;CDK5;PDE4A;PRKACA;PDE4C;PPP2R5D;PDE4B;PRKACG;PRKAR2B;PRKAR1B;PPP1R1B	PDE4D;CALM1;PPP2CA;PPP2CB;PRKAR1A;PPP1CA;PPP3R1;PRKACB;PPP3CA;PRKAR2A;PPP2R1B;PPP3CB
Dual incision in TC-NER	0.683538	1.23875	0.00901804	0.149609	65	65	UBC;EP300;POLR2I;RBX1;TCEA1;RFC2;POLR2A;RFC1;UBB;ZNF830;POLR2K;POLE3;POLR2G;POLD2;POLR2F;POLK;MNAT1;RPA3;XAB2;ERCC2;HMGN1;UBA52;ERCC1;RPA2;USP7;POLR2D;POLR2E;POLE2;POLR2H;ERCC3;ERCC4;GTF2H5;RPA1;POLR2J;POLD3;POLR2L;AQR;PRPF19;RFC4;XPA;POLD4;ERCC8;GTF2H2;POLE4;POLR2B;ERCC6;GTF2H1;CUL4B;RPS27A;POLR2C;GTF2H3;UVSSA;PCNA;DDB1;ERCC5;ISY1;POLD1;CCNH;CUL4A;PPIE;GTF2H4;RFC5;POLE;CDK7;RFC3	UBC;EP300;POLR2I;RBX1;TCEA1;RFC2;POLR2A;RFC1;UBB;ZNF830;POLR2K;POLE3;POLR2G;POLD2;POLR2F;POLK;MNAT1;RPA3;XAB2;ERCC2;HMGN1;UBA52;ERCC1;RPA2;USP7;POLR2D;POLR2E;POLE2;POLR2H;ERCC3;ERCC4;GTF2H5;RPA1;POLR2J;POLD3;POLR2L;AQR;PRPF19;RFC4;XPA;POLD4;ERCC8;GTF2H2;POLE4
TCF dependent signaling in response to WNT	0.675747	1.24058	0	0.149754	203	174	UBC;LEO1;MYC;SOX6;CSNK1A1;WNT9A;EP300;XIAP;YWHAZ;PPP2CA;CREBBP;PSMB4;KREMEN1;PPP2CB;PSMA5;SFRP1;PPP2R5E;PSMD12;PSMB7;PSMA7;APC;PSMD10;TCF7L2;PSMB5;RBBP5;PSMD8;PSMA2;PSMA3;CAV1;PSME2;PSMD1;MEN1;RBX1;PSMC6;CTNNB1;PSMD2;PSMC4;PSMF1;PSMB2;BCL9;GSK3B;UBB;PPP2R5A;TLE4;USP34;PPP2R5C;SEM1;PSMA6;SMURF2;PSMD3;CSNK2A1;CSNK1G2;LGR4;TLE2;BTRC;PPP2R1B;KMT2D;PSMD13;PSMB9;PYGO2;PSME1;AKT1;SOX4;PSMD11;SMARCA4;SOX…	UBC;LEO1;MYC;SOX6;CSNK1A1;WNT9A;EP300;XIAP;YWHAZ;PPP2CA;CREBBP;PSMB4;KREMEN1;PPP2CB;PSMA5;SFRP1;PPP2R5E;PSMD12;PSMB7;PSMA7;APC;PSMD10;TCF7L2;PSMB5;RBBP5;PSMD8;PSMA2;PSMA3;CAV1;PSME2;PSMD1;MEN1;RBX1;PSMC6;CTNNB1;PSMD2;PSMC4;PSMF1;PSMB2;BCL9;GSK3B;UBB;PPP2R5A;TLE4;USP34;PPP2R5C;SEM1;PSMA6;SMURF2;PSMD3;CSNK2A1;CSNK1G2;LGR4;TLE2;BTRC;PPP2R1B;KMT2D;PSMD13;PSMB9;PYGO2;PSME1;AKT1;SOX4;PSMD11;SMARCA4;SOX…
Downregulation of TGF-beta receptor signaling	0.733322	1.26721	0.0327198	0.14977	26	26	UBC;PPP1R15A;PPP1CB;STUB1;TGFB1;PPP1CA;UBB;PPP1CC;PMEPA1;SMURF2;SMAD7;STRAP;TGFBR2;UBA52;BAMBI;XPO1;USP15;SMAD2;TGFBR1;MTMR4;ZFYVE9;UCHL5;RPS27A;SMAD3;NEDD4L;SMURF1	UBC;PPP1R15A;PPP1CB;STUB1;TGFB1;PPP1CA;UBB;PPP1CC;PMEPA1;SMURF2;SMAD7;STRAP;TGFBR2;UBA52
Infection with Mycobacterium tuberculosis	0.719345	1.23966	0.0441026	0.149781	82	27	UBC;RAB7A;RAB5A;SFPQ;KPNB1;ENO1;B2M;MAPK1;TLR2;UBB;ATP6V1H;RNF213;UBA52;MRC1;GSK3A;PGK1;DUSP16;TRIM27;VPS33B;RPS27A;KPNA1;CTSG;NOS2;LTF;CORO1A;HGS;MAPK3	UBC;RAB7A;RAB5A;SFPQ;KPNB1;ENO1;B2M;MAPK1;TLR2;UBB;ATP6V1H;RNF213;UBA52;MRC1;GSK3A
Formation of HIV-1 elongation complex containing HIV-1 Tat	0.696269	1.23945	0.0331325	0.149834	47	43	POLR2I;ELOA;TCEA1;POLR2A;NELFE;POLR2K;CDK9;POLR2G;SUPT16H;POLR2F;ELOC;MNAT1;SSRP1;GTF2F1;ERCC2;NCBP1;CCNT1;POLR2D;POLR2E;POLR2H;ERCC3;GTF2H5;SUPT4H1;POLR2J;POLR2L;ELOB;GTF2F2;NELFCD;SUPT5H;GTF2H2;NCBP2;POLR2B;ELL;GTF2H1;POLR2C;NELFB;GTF2H3;CCNH;ELOA2;NELFA;GTF2H4;CTDP1;CDK7	POLR2I;ELOA;TCEA1;POLR2A;NELFE;POLR2K;CDK9;POLR2G;SUPT16H;POLR2F;ELOC;MNAT1;SSRP1;GTF2F1;ERCC2;NCBP1;CCNT1;POLR2D;POLR2E;POLR2H;ERCC3;GTF2H5;SUPT4H1;POLR2J;POLR2L;ELOB;GTF2F2;NELFCD;SUPT5H;GTF2H2;NCBP2;POLR2B;ELL
Protein folding	0.680914	1.23985	0.001001	0.149881	98	98	XRN2;GNB5;PFDN1;ACTB;GNB1;TUBB2A;STAT3;TUBA1A;TUBB4B;TCP1;NOP56;FBXW7;TBCA;USP11;PFDN4;CCT4;FKBP9;CCT7;TUBB2B;TUBA1C;TUBB6;DCAF7;FBXW4;FBXW5;RGS9;GNB2;TBCB;CCT6A;GNA11;CCT3;GNG4;CSNK2A1;GNG7;FBXW2;VBP1;GNG10;GNG12;CCT8;PFDN2;GNAQ;FBXL3;GNG5;TBCC;CCT5;CSNK2B;TUBAL3;TUBB1;TUBA4A;TUBB3;ARL2;PDCL;RGS6;TUBA1B;FBXL5;TP53;CCT2;AP3M1;LONP2;FBXO6;PFDN5;GNGT1;SKIV2L;HDAC3;CCNE2;FBXO4;WRAP53;CCT6B;TBCE;CSNK…	XRN2;GNB5;PFDN1;ACTB;GNB1;TUBB2A;STAT3;TUBA1A;TUBB4B;TCP1;NOP56;FBXW7;TBCA;USP11;PFDN4;CCT4;FKBP9;CCT7;TUBB2B;TUBA1C;TUBB6;DCAF7;FBXW4;FBXW5;RGS9;GNB2;TBCB;CCT6A;GNA11;CCT3;GNG4;CSNK2A1;GNG7;FBXW2;VBP1;GNG10;GNG12;CCT8;PFDN2;GNAQ;FBXL3;GNG5;TBCC;CCT5;CSNK2B;TUBAL3;TUBB1;TUBA4A;TUBB3;ARL2;PDCL;RGS6;TUBA1B;FBXL5;TP53;CCT2;AP3M1;LONP2;FBXO6;PFDN5;GNGT1;SKIV2L;HDAC3
NR1H3 & NR1H2 regulate gene expression linked to cholesterol transport and efflux	0.702185	1.24005	0.0393939	0.149899	44	37	APOE;EP300;TNRC6B;ABCA1;AGO3;GPS2;NCOR2;RXRA;ABCG8;NCOA1;AGO1;TBL1XR1;ARL4C;NR1H2;KDM3A;TNRC6A;EEPD1;APOC1;NCOR1;KDM1B;HDAC3;KDM1A;TNRC6C;RXRB;AGO2;TBL1X;MOV10;ABCG1;APOC2;APOC4;CETP;ABCG5;AGO4;KDM4A;APOD;NR1H3;PLTP	APOE;EP300;TNRC6B;ABCA1;AGO3;GPS2;NCOR2;RXRA;ABCG8;NCOA1;AGO1;TBL1XR1;ARL4C;NR1H2;KDM3A;TNRC6A;EEPD1;APOC1;NCOR1;KDM1B;HDAC3;KDM1A;TNRC6C;RXRB
Toll Like Receptor 7/8 (TLR7/8) Cascade	0.684702	1.24099	0.001	0.149904	91	91	FOS;JUN;DUSP6;UBC;NFKBIA;RPS6KA5;MAP2K4;PPP2CA;PELI1;PPP2CB;NKIRAS2;MEF2A;MYD88;MAPK10;MAPKAPK2;MAPK1;NFKBIB;VRK3;UBB;NFKB1;UBE2V1;MAP3K7;DUSP7;MAP3K8;BTRC;RIPK2;PPP2R1B;TNIP2;UBE2N;SKP1;FBXW11;DUSP4;RELA;IRAK4;DUSP3;IKBKB;MAP2K6;UBA52;RPS6KA3;MAP3K1;IRF7;MAPK7;RPS6KA1;MAPK14;SAA1;IKBKG;CREB1;PELI2;MAPKAPK3;MAP2K1;NFKB2;HMGB1;PPP2R1A;TICAM1;TLR4;PELI3;TAB1;ELK1;ATF2;AGER;MAPK11;IRAK2;ATF1;IRAK1;E…	FOS;JUN;DUSP6;UBC;NFKBIA;RPS6KA5;MAP2K4;PPP2CA;PELI1;PPP2CB;NKIRAS2;MEF2A;MYD88;MAPK10;MAPKAPK2;MAPK1;NFKBIB;VRK3;UBB;NFKB1;UBE2V1;MAP3K7;DUSP7;MAP3K8;BTRC;RIPK2;PPP2R1B;TNIP2;UBE2N;SKP1;FBXW11;DUSP4;RELA;IRAK4;DUSP3;IKBKB;MAP2K6;UBA52;RPS6KA3;MAP3K1;IRF7;MAPK7;RPS6KA1;MAPK14;SAA1;IKBKG;CREB1;PELI2;MAPKAPK3;MAP2K1;NFKB2;HMGB1
Cooperation of PDCL (PhLP1) and TRiC/CCT in G-protein beta folding	0.699531	1.2412	0.0312185	0.149978	38	38	GNB5;GNB1;TCP1;CCT4;CCT7;RGS9;GNB2;CCT6A;GNA11;CCT3;GNG4;CSNK2A1;GNG7;GNG10;GNG12;CCT8;GNAQ;GNG5;CCT5;CSNK2B;PDCL;RGS6;CCT2;GNGT1;CCT6B;CSNK2A2;GNG3;GNB3;RGS7;GNGT2;GNA15;GNA14;RGS11;GNG13;GNG2;GNB4;GNG8;GNG11	GNB5;GNB1;TCP1;CCT4;CCT7;RGS9;GNB2;CCT6A;GNA11;CCT3;GNG4;CSNK2A1;GNG7;GNG10;GNG12;CCT8;GNAQ;GNG5;CCT5;CSNK2B
Chromatin organization	0.672264	1.2388	0	0.150007	240	205	EPC1;KDM6B;MORF4L1;MORF4L2;KMT2C;JADE2;ACTB;KDM6A;EP300;ARID4B;CREBBP;KMT2E;GPS2;REST;KDM7A;RBBP7;NCOR2;GATAD2A;KDM5B;HAT1;CDK4;PHF20;KDM5A;RBBP5;TADA1;KMT2A;MRGBP;ELP6;TAF12;EZH2;HDAC10;SAP30;NFKB1;ING5;PRMT3;PHF2;KANSL1;TAF10;ASH1L;GATAD2B;JMJD6;PBRM1;CHD3;USP22;VPS72;NCOA1;ARID4A;KAT6A;KMT2D;HMG20B;YEATS4;SMYD3;TBL1XR1;MBIP;SMARCE1;KAT2B;CARM1;SMARCA4;TADA2A;RELA;RBBP4;TADA2B;ELP3;PRMT1;KANSL2…	EPC1;KDM6B;MORF4L1;MORF4L2;KMT2C;JADE2;ACTB;KDM6A;EP300;ARID4B;CREBBP;KMT2E;GPS2;REST;KDM7A;RBBP7;NCOR2;GATAD2A;KDM5B;HAT1;CDK4;PHF20;KDM5A;RBBP5;TADA1;KMT2A;MRGBP;ELP6;TAF12;EZH2;HDAC10;SAP30;NFKB1;ING5;PRMT3;PHF2;KANSL1;TAF10;ASH1L;GATAD2B;JMJD6;PBRM1;CHD3;USP22;VPS72;NCOA1;ARID4A;KAT6A;KMT2D;HMG20B;YEATS4;SMYD3;TBL1XR1;MBIP;SMARCE1;KAT2B;CARM1;SMARCA4;TADA2A;RELA;RBBP4;TADA2B;ELP3;PRMT1;KANSL2…
Nucleotide Excision Repair	0.683356	1.24063	0	0.150166	110	110	UBC;PIAS1;RAD23B;ACTB;EP300;YY1;POLR2I;SUMO1;INO80B;XPC;RBX1;TCEA1;RFC2;POLR2A;RFC1;COPS2;UBB;ZNF830;POLR2K;SUMO2;POLE3;PARP1;ACTR8;POLR2G;POLD2;UBE2I;COPS5;POLR2F;POLK;UBE2N;MNAT1;CHD1L;RPA3;COPS6;XAB2;SUMO3;ERCC2;RAD23A;HMGN1;DDB2;UBA52;INO80C;ERCC1;RPA2;USP7;POLR2D;POLR2E;POLE2;POLR2H;ERCC3;ERCC4;GTF2H5;RNF111;RPA1;UBE2V2;POLR2J;USP45;POLD3;POLR2L;COPS7A;RUVBL1;PARP2;CETN2;AQR;PRPF19;RFC4;XPA;…	UBC;PIAS1;RAD23B;ACTB;EP300;YY1;POLR2I;SUMO1;INO80B;XPC;RBX1;TCEA1;RFC2;POLR2A;RFC1;COPS2;UBB;ZNF830;POLR2K;SUMO2;POLE3;PARP1;ACTR8;POLR2G;POLD2;UBE2I;COPS5;POLR2F;POLK;UBE2N;MNAT1;CHD1L;RPA3;COPS6;XAB2;SUMO3;ERCC2;RAD23A;HMGN1;DDB2;UBA52;INO80C;ERCC1;RPA2;USP7;POLR2D;POLR2E;POLE2;POLR2H;ERCC3;ERCC4;GTF2H5;RNF111;RPA1;UBE2V2;POLR2J;USP45;POLD3;POLR2L;COPS7A;RUVBL1;PARP2;CETN2;AQR;PRPF19;RFC4;XPA;…
Complex I biogenesis	0.690798	1.23828	0.00601202	0.150286	57	57	NDUFAF2;NDUFB9;NDUFAF6;NDUFAF4;NDUFB2;NDUFA2;MT-ND6;NDUFS2;NDUFV3;NDUFS4;NDUFA1;NDUFA8;NUBPL;NDUFB6;NDUFA7;NDUFB3;NDUFB11;NDUFAF3;NDUFB1;TIMMDC1;NDUFA3;NDUFB10;NDUFC2;MT-ND2;NDUFS7;NDUFS8;NDUFA10;NDUFS3;NDUFB8;NDUFS5;NDUFV1;NDUFA12;NDUFV2;NDUFB7;NDUFA9;TMEM186;NDUFAF5;NDUFC1;NDUFA13;NDUFA6;NDUFA5;NDUFB4;MT-ND3;NDUFS1;ACAD9;ECSIT;MT-ND5;NDUFAF1;NDUFA11;NDUFB5;MT-ND1;TMEM126B;NDUFAF7;MT-ND4;NDUFAB1…	NDUFAF2;NDUFB9;NDUFAF6;NDUFAF4;NDUFB2;NDUFA2;MT-ND6;NDUFS2;NDUFV3;NDUFS4;NDUFA1;NDUFA8;NUBPL;NDUFB6;NDUFA7;NDUFB3;NDUFB11;NDUFAF3;NDUFB1;TIMMDC1;NDUFA3;NDUFB10;NDUFC2;MT-ND2;NDUFS7;NDUFS8;NDUFA10;NDUFS3;NDUFB8;NDUFS5;NDUFV1;NDUFA12;NDUFV2;NDUFB7;NDUFA9;TMEM186;NDUFAF5;NDUFC1;NDUFA13;NDUFA6;NDUFA5;NDUFB4;MT-ND3;NDUFS1;ACAD9;ECSIT;MT-ND5;NDUFAF1;NDUFA11
APC/C-mediated degradation of cell cycle proteins	0.680992	1.24011	0.003	0.150333	88	88	UBC;PSMB4;ANAPC10;PSMA5;PSMD12;PSMB7;PSMA7;PSMD10;PSMB5;PSMD8;PSMA2;ANAPC7;PSMA3;PSME2;PSMD1;UBE2S;PSMC6;PSMD2;PSMC4;PSMF1;PSMB2;FBXO5;ANAPC11;UBB;SEM1;CDC26;PSMA6;PSMD3;BTRC;FZR1;PSMD13;PSMB9;PSME1;SKP1;PSMD11;PTTG1;CDC23;PSMC1;UBA52;PSMA4;CCNA2;PSMD14;PSMB6;PSMD5;PSMD4;PSMC2;PSMA1;PSMC3;PSME3;PSMD7;PSMD9;UBE2D1;UBE2E1;AURKA;BUB3;PSMB3;BUB1B;ANAPC16;CDK2;ANAPC5;PSMB1;PSMD6;PLK1;CDK1;PSMC5;CUL1;R…	UBC;PSMB4;ANAPC10;PSMA5;PSMD12;PSMB7;PSMA7;PSMD10;PSMB5;PSMD8;PSMA2;ANAPC7;PSMA3;PSME2;PSMD1;UBE2S;PSMC6;PSMD2;PSMC4;PSMF1;PSMB2;FBXO5;ANAPC11;UBB;SEM1;CDC26;PSMA6;PSMD3;BTRC;FZR1;PSMD13;PSMB9;PSME1;SKP1;PSMD11;PTTG1;CDC23;PSMC1;UBA52;PSMA4;CCNA2;PSMD14;PSMB6;PSMD5;PSMD4;PSMC2;PSMA1;PSMC3;PSME3;PSMD7;PSMD9;UBE2D1;UBE2E1;AURKA;BUB3;PSMB3;BUB1B;ANAPC16
Transcription-Coupled Nucleotide Excision Repair (TC-NER)	0.678701	1.23519	0.002	0.150337	78	78	UBC;EP300;POLR2I;RBX1;TCEA1;RFC2;POLR2A;RFC1;COPS2;UBB;ZNF830;POLR2K;POLE3;POLR2G;POLD2;COPS5;POLR2F;POLK;MNAT1;RPA3;COPS6;XAB2;ERCC2;HMGN1;UBA52;ERCC1;RPA2;USP7;POLR2D;POLR2E;POLE2;POLR2H;ERCC3;ERCC4;GTF2H5;RPA1;POLR2J;POLD3;POLR2L;COPS7A;AQR;PRPF19;RFC4;XPA;POLD4;COPS3;ERCC8;XRCC1;LIG3;GTF2H2;POLE4;LIG1;POLR2B;ELL;ERCC6;GTF2H1;COPS8;CUL4B;RPS27A;COPS4;POLR2C;GTF2H3;UVSSA;PCNA;DDB1;ERCC5;ISY1;PO…	UBC;EP300;POLR2I;RBX1;TCEA1;RFC2;POLR2A;RFC1;COPS2;UBB;ZNF830;POLR2K;POLE3;POLR2G;POLD2;COPS5;POLR2F;POLK;MNAT1;RPA3;COPS6;XAB2;ERCC2;HMGN1;UBA52;ERCC1;RPA2;USP7;POLR2D;POLR2E;POLE2;POLR2H;ERCC3;ERCC4;GTF2H5;RPA1;POLR2J;POLD3;POLR2L;COPS7A;AQR;PRPF19;RFC4;XPA;POLD4;COPS3;ERCC8;XRCC1;LIG3;GTF2H2;POLE4;LIG1;POLR2B;ELL
GTP hydrolysis and joining of the 60S ribosomal subunit	0.677884	1.24127	0.002	0.150354	117	113	EIF2S3;RPS17;RPS20;EIF3E;EIF3H;RPL36A;RPS10;RPL37A;EIF2S1;EIF3A;EIF3K;RPS27;RPL36AL;RPL4;EIF5B;RPL38;EIF5;RPL22L1;EIF4A2;RPL24;RPL23;RPS29;EIF3J;RPL41;EIF3G;EIF3I;RPL39;RPL7;RPS21;EIF4E;EIF1AX;RPL28;RPL35;EIF4B;RPL27A;RPS26;EIF3L;EIF3F;EIF2S2;EIF4A1;RPSA;EIF3D;RPL31;RPL37;RPL3;RPL14;RPLP0;RPS16;RPS11;RPS3;RPS28;RPL5;RPL23A;UBA52;RPL30;RPL21;RPL35A;RPS13;RPL6;RPLP1;RPL19;RPS19;RPL22;RPL39L;RPS5;EI…	EIF2S3;RPS17;RPS20;EIF3E;EIF3H;RPL36A;RPS10;RPL37A;EIF2S1;EIF3A;EIF3K;RPS27;RPL36AL;RPL4;EIF5B;RPL38;EIF5;RPL22L1;EIF4A2;RPL24;RPL23;RPS29;EIF3J;RPL41;EIF3G;EIF3I;RPL39;RPL7;RPS21;EIF4E;EIF1AX;RPL28;RPL35;EIF4B;RPL27A;RPS26;EIF3L;EIF3F;EIF2S2;EIF4A1;RPSA;EIF3D;RPL31;RPL37;RPL3;RPL14;RPLP0;RPS16;RPS11;RPS3;RPS28;RPL5;RPL23A;UBA52;RPL30;RPL21;RPL35A;RPS13;RPL6;RPLP1;RPL19;RPS19;RPL22;RPL39L;RPS5;EI…
TGF-beta receptor signaling activates SMADs	0.726766	1.27764	0.0151976	0.150354	32	32	UBC;PPP1R15A;PPP1CB;STUB1;TGFB1;NEDD8;PPP1CA;UBB;FKBP1A;PPP1CC;PMEPA1;SMURF2;SMAD7;UBE2M;STRAP;TGFBR2;UBA52;SMAD4;BAMBI;XPO1;USP15;FURIN;SMAD2;CBL;TGFBR1;MTMR4;ZFYVE9;UCHL5;RPS27A;SMAD3;NEDD4L;SMURF1	UBC;PPP1R15A;PPP1CB;STUB1;TGFB1;NEDD8;PPP1CA;UBB;FKBP1A;PPP1CC;PMEPA1;SMURF2;SMAD7;UBE2M;STRAP;TGFBR2;UBA52;SMAD4
Tat-mediated elongation of the HIV-1 transcript	0.696269	1.24148	0.0273003	0.150396	47	43	POLR2I;ELOA;TCEA1;POLR2A;NELFE;POLR2K;CDK9;POLR2G;SUPT16H;POLR2F;ELOC;MNAT1;SSRP1;GTF2F1;ERCC2;NCBP1;CCNT1;POLR2D;POLR2E;POLR2H;ERCC3;GTF2H5;SUPT4H1;POLR2J;POLR2L;ELOB;GTF2F2;NELFCD;SUPT5H;GTF2H2;NCBP2;POLR2B;ELL;GTF2H1;POLR2C;NELFB;GTF2H3;CCNH;ELOA2;NELFA;GTF2H4;CTDP1;CDK7	POLR2I;ELOA;TCEA1;POLR2A;NELFE;POLR2K;CDK9;POLR2G;SUPT16H;POLR2F;ELOC;MNAT1;SSRP1;GTF2F1;ERCC2;NCBP1;CCNT1;POLR2D;POLR2E;POLR2H;ERCC3;GTF2H5;SUPT4H1;POLR2J;POLR2L;ELOB;GTF2F2;NELFCD;SUPT5H;GTF2H2;NCBP2;POLR2B;ELL
Chaperonin-mediated protein folding	0.6793	1.23655	0.004	0.1504	92	92	XRN2;GNB5;PFDN1;ACTB;GNB1;TUBB2A;STAT3;TUBA1A;TUBB4B;TCP1;NOP56;FBXW7;USP11;PFDN4;CCT4;FKBP9;CCT7;TUBB2B;TUBA1C;TUBB6;DCAF7;FBXW4;FBXW5;RGS9;GNB2;CCT6A;GNA11;CCT3;GNG4;CSNK2A1;GNG7;FBXW2;VBP1;GNG10;GNG12;CCT8;PFDN2;GNAQ;FBXL3;GNG5;CCT5;CSNK2B;TUBAL3;TUBB1;TUBA4A;TUBB3;PDCL;RGS6;TUBA1B;FBXL5;TP53;CCT2;AP3M1;LONP2;FBXO6;PFDN5;GNGT1;SKIV2L;HDAC3;CCNE2;FBXO4;WRAP53;CCT6B;CSNK2A2;KIFC3;GAPDHS;TUBB4A;T…	XRN2;GNB5;PFDN1;ACTB;GNB1;TUBB2A;STAT3;TUBA1A;TUBB4B;TCP1;NOP56;FBXW7;USP11;PFDN4;CCT4;FKBP9;CCT7;TUBB2B;TUBA1C;TUBB6;DCAF7;FBXW4;FBXW5;RGS9;GNB2;CCT6A;GNA11;CCT3;GNG4;CSNK2A1;GNG7;FBXW2;VBP1;GNG10;GNG12;CCT8;PFDN2;GNAQ;FBXL3;GNG5;CCT5;CSNK2B;TUBAL3;TUBB1;TUBA4A;TUBB3;PDCL;RGS6;TUBA1B;FBXL5;TP53;CCT2;AP3M1;LONP2;FBXO6;PFDN5;GNGT1;SKIV2L;HDAC3
HIV Life Cycle	0.672116	1.23534	0	0.150475	161	149	UBC;TPR;NMT1;RAN;RANBP1;NUP54;TAF15;PPIA;XRCC4;TAF2;POLR2I;CCNK;GTF2B;NUP133;RAE1;CHMP7;MVB12A;SEC13;ELOA;TCEA1;CHMP2A;POLR2A;TAF12;RNMT;UBB;VPS37A;XRCC5;NELFE;POLR2K;FEN1;CHMP4A;CDK9;UBAP1;TAF7;TAF10;POLR2G;CHMP4B;NUP160;SUPT16H;GTF2A1;POLR2F;TAF11;ELOC;TAF9B;MNAT1;SSRP1;GTF2F1;TAF13;CHMP5;ERCC2;CHMP3;NUP58;HMGA1;PDCD6IP;TAF6;UBA52;NCBP1;CCNT1;GTF2A2;POLR2D;POLR2E;POLR2H;ERCC3;POM121;GTF2H5;SUPT…	UBC;TPR;NMT1;RAN;RANBP1;NUP54;TAF15;PPIA;XRCC4;TAF2;POLR2I;CCNK;GTF2B;NUP133;RAE1;CHMP7;MVB12A;SEC13;ELOA;TCEA1;CHMP2A;POLR2A;TAF12;RNMT;UBB;VPS37A;XRCC5;NELFE;POLR2K;FEN1;CHMP4A;CDK9;UBAP1;TAF7;TAF10;POLR2G;CHMP4B;NUP160;SUPT16H;GTF2A1;POLR2F;TAF11;ELOC;TAF9B;MNAT1;SSRP1;GTF2F1;TAF13;CHMP5;ERCC2;CHMP3;NUP58;HMGA1;PDCD6IP;TAF6;UBA52;NCBP1;CCNT1;GTF2A2;POLR2D;POLR2E;POLR2H;ERCC3;POM121;GTF2H5;SUPT…
MAP kinase activation	0.722383	1.30391	0	0.150658	63	63	FOS;JUN;DUSP6;UBC;RPS6KA5;MAP2K4;PPP2CA;PPP2CB;MEF2A;MAPK10;MAPKAPK2;MAPK1;VRK3;UBB;NFKB1;UBE2V1;MAP3K7;DUSP7;MAP3K8;BTRC;RIPK2;PPP2R1B;TNIP2;UBE2N;SKP1;FBXW11;DUSP4;DUSP3;IKBKB;MAP2K6;UBA52;RPS6KA3;MAPK7;RPS6KA1;MAPK14;IKBKG;CREB1;MAPKAPK3;MAP2K1;PPP2R1A;TAB1;ELK1;ATF2;MAPK11;IRAK2;ATF1;IRAK1;TAB3;MAPK8;CUL1;RPS27A;MAPK9;PPP2R5D;MAP2K3;MAP2K7;NOD2;CHUK;NOD1;TRAF6;MEF2C;TAB2;MAPK3;RPS6KA2	FOS;JUN;DUSP6;UBC;RPS6KA5;MAP2K4;PPP2CA;PPP2CB;MEF2A;MAPK10;MAPKAPK2;MAPK1;VRK3;UBB;NFKB1;UBE2V1;MAP3K7;DUSP7;MAP3K8;BTRC;RIPK2;PPP2R1B;TNIP2;UBE2N;SKP1;FBXW11;DUSP4;DUSP3;IKBKB;MAP2K6;UBA52;RPS6KA3;MAPK7;RPS6KA1;MAPK14;IKBKG;CREB1;MAPKAPK3;MAP2K1
Regulated Necrosis	0.728182	1.30324	0.001002	0.15067	62	56	HSP90AA1;UBC;TP63;BIRC3;XIAP;CYCS;PELI1;SDCBP;GSDMD;STUB1;BIRC2;GSDME;IRF1;CHMP7;CHMP2A;FLOT2;UBB;TNFSF10;CHMP4A;TNFRSF10B;CHMP4B;CFLAR;FAS;RIPK1;BAX;CHMP3;CASP1;PDCD6IP;UBA52;TRADD;CDC37;IRF2;HMGB1;CHMP2B;TP53;TRAF2;FADD;TNFRSF10A;FLOT1;RPS27A;CHMP4C;OGT;CASP5;ELANE;GZMB;FASLG;IL1A;CASP3;RIPK3;IL1B;MLKL;IL18;CASP8;CASP4;BAK1;CHMP6	HSP90AA1;UBC;TP63;BIRC3;XIAP;CYCS;PELI1;SDCBP;GSDMD;STUB1;BIRC2;GSDME;IRF1;CHMP7;CHMP2A;FLOT2;UBB;TNFSF10;CHMP4A;TNFRSF10B;CHMP4B;CFLAR;FAS;RIPK1;BAX;CHMP3;CASP1;PDCD6IP;UBA52;TRADD;CDC37;IRF2;HMGB1;CHMP2B;TP53;TRAF2
PINK1-PRKN Mediated Mitophagy	0.746662	1.27787	0.0330579	0.150693	22	21	UBC;SQSTM1;MAP1LC3B;TOMM7;VDAC1;TOMM5;TOMM20;MFN2;UBB;TOMM22;UBA52;ATG12;TOMM40;ATG5;PINK1;TOMM6;MTERF3;TOMM70;RPS27A;MAP1LC3A;MFN1	UBC;SQSTM1;MAP1LC3B;TOMM7;VDAC1;TOMM5;TOMM20;MFN2;UBB;TOMM22;UBA52;ATG12;TOMM40;ATG5
Constitutive Signaling by NOTCH1 PEST Domain Mutants	0.685646	1.23273	0.0120361	0.150756	58	58	UBC;MYC;EP300;CREBBP;HEY2;RBPJ;NCOR2;JAG1;FBXW7;MAML1;NOTCH1;RBX1;ADAM17;HDAC10;UBB;MAML3;SNW1;APH1A;SKP1;TBL1XR1;KAT2B;PSEN1;MIB1;UBA52;HDAC11;HDAC1;MAML2;PSENEN;ADAM10;HDAC6;NCOR1;MAMLD1;HDAC8;HDAC3;NEURL1B;JAG2;HDAC2;APH1B;DLL1;HDAC4;CCNC;HES1;TBL1X;CUL1;RPS27A;KAT2A;NCSTN;HDAC5;HDAC9;HES5;CDK8;PSEN2;DLL4;MIB2;HDAC7;NEURL1;HEYL;HEY1	UBC;MYC;EP300;CREBBP;HEY2;RBPJ;NCOR2;JAG1;FBXW7;MAML1;NOTCH1;RBX1;ADAM17;HDAC10;UBB;MAML3;SNW1;APH1A;SKP1;TBL1XR1;KAT2B;PSEN1;MIB1;UBA52;HDAC11;HDAC1;MAML2
Signaling by ROBO receptors	0.669098	1.2348	0	0.150799	223	218	UBC;ENAH;RPS17;RPS20;RPL36A;RPS10;RBM8A;RPL37A;PSMB4;PABPC1;PRKCA;PSMA5;SRGAP2;GPC1;RPS27;RPL36AL;PSMD12;RPL4;PSMB7;COL4A5;SLIT3;PSMA7;RPL38;PSMD10;ISL1;RPL22L1;PSMB5;PSMD8;PSMA2;USP33;PSMA3;PSME2;PSMD1;PAK1;UPF3B;SRGAP1;RBX1;PSMC6;PSMD2;PSMC4;NRP1;PSMF1;PSMB2;RPL24;RPL23;RPS29;RPL41;ETF1;UBB;RPL39;PRKACB;RPL7;SEM1;RPS21;VASP;MAGOH;ABL2;ROBO2;PSMA6;PSMD3;RPL28;EIF4A3;RPL35;PRKAR2A;NCK1;PSMD13;RPL…	UBC;ENAH;RPS17;RPS20;RPL36A;RPS10;RBM8A;RPL37A;PSMB4;PABPC1;PRKCA;PSMA5;SRGAP2;GPC1;RPS27;RPL36AL;PSMD12;RPL4;PSMB7;COL4A5;SLIT3;PSMA7;RPL38;PSMD10;ISL1;RPL22L1;PSMB5;PSMD8;PSMA2;USP33;PSMA3;PSME2;PSMD1;PAK1;UPF3B;SRGAP1;RBX1;PSMC6;PSMD2;PSMC4;NRP1;PSMF1;PSMB2;RPL24;RPL23;RPS29;RPL41;ETF1;UBB;RPL39;PRKACB;RPL7;SEM1;RPS21;VASP;MAGOH;ABL2;ROBO2;PSMA6;PSMD3;RPL28;EIF4A3;RPL35;PRKAR2A;NCK1;PSMD13;RPL…
Regulation of PTEN gene transcription	0.699796	1.2568	0.00300601	0.150862	61	61	JUN;EGR1;RHEB;LAMTOR4;SNAI2;REST;RBBP7;GATAD2A;CBX6;SCMH1;RPTOR;MAPK1;EZH2;RING1;GATAD2B;CHD3;PHC2;LAMTOR3;RBBP4;BMI1;RRAGB;RNF2;CBX8;RRAGC;HDAC1;EED;CHD4;ATN1;RRAGD;SNAI1;RRAGA;SUZ12;LAMTOR1;PTEN;TP53;MTA1;MAF1;LAMTOR5;MTOR;MTA3;SLC38A9;ATF2;HDAC3;KDM1A;LAMTOR2;MBD3;MTA2;HDAC2;CBX4;RCOR1;MECOM;HDAC5;PPARG;CBX2;NR2E1;PHC1;PHC3;MLST8;HDAC7;SALL4;MAPK3	JUN;EGR1;RHEB;LAMTOR4;SNAI2;REST;RBBP7;GATAD2A;CBX6;SCMH1;RPTOR;MAPK1;EZH2;RING1;GATAD2B;CHD3;PHC2;LAMTOR3;RBBP4;BMI1;RRAGB;RNF2;CBX8;RRAGC;HDAC1;EED;CHD4;ATN1;RRAGD;SNAI1;RRAGA;SUZ12;LAMTOR1;PTEN;TP53;MTA1;MAF1;LAMTOR5;MTOR;MTA3;SLC38A9;ATF2;HDAC3;KDM1A;LAMTOR2
Negative regulation of MAPK pathway	0.707522	1.25709	0.0210421	0.150872	43	43	DUSP6;DUSP1;UBC;DUSP2;PPP2CA;PPP2CB;PPP2R5E;DUSP10;YWHAB;MAPK1;MAP2K2;UBB;PPP2R5A;DUSP7;PPP2R5C;PTPN7;PAQR3;PPP2R1B;DUSP5;DUSP9;ARAF;DUSP4;UBA52;MARK3;PTPN3;MAP2K1;PPP2R1A;PEBP1;KRAS;MAPK12;HRAS;DUSP16;RAF1;BRAF;NRAS;RPS27A;PPP2R5D;DUSP8;PPP2R5B;BRAP;KSR1;PPP5C;MAPK3	DUSP6;DUSP1;UBC;DUSP2;PPP2CA;PPP2CB;PPP2R5E;DUSP10;YWHAB;MAPK1;MAP2K2;UBB;PPP2R5A;DUSP7;PPP2R5C;PTPN7;PAQR3;PPP2R1B;DUSP5;DUSP9;ARAF;DUSP4;UBA52
HATs acetylate histones	0.681861	1.23537	0.00501002	0.150896	108	78	EPC1;MORF4L1;MORF4L2;JADE2;ACTB;EP300;CREBBP;RBBP7;HAT1;PHF20;TADA1;MRGBP;ELP6;TAF12;ING5;KANSL1;TAF10;USP22;VPS72;NCOA1;KAT6A;YEATS4;MBIP;KAT2B;TADA2A;TADA2B;ELP3;KANSL2;TAF5L;BRPF3;KAT5;ENY2;TADA3;CLOCK;KAT6B;NCOA2;BRD8;YEATS2;BRPF1;RUVBL1;MEAF6;KAT8;SGF29;ELP5;KANSL3;MSL2;ATXN7;ING4;TAF9;KAT7;ATF2;SAP130;SUPT3H;DR1;ACTL6A;MSL3;RUVBL2;TRRAP;HCFC1;EP400;MCRS1;SUPT20H;KAT2A;ING3;BRD1;ELP4;OGT;TAF…	EPC1;MORF4L1;MORF4L2;JADE2;ACTB;EP300;CREBBP;RBBP7;HAT1;PHF20;TADA1;MRGBP;ELP6;TAF12;ING5;KANSL1;TAF10;USP22;VPS72;NCOA1;KAT6A;YEATS4;MBIP;KAT2B;TADA2A;TADA2B;ELP3;KANSL2;TAF5L;BRPF3;KAT5;ENY2;TADA3;CLOCK;KAT6B;NCOA2;BRD8;YEATS2;BRPF1;RUVBL1;MEAF6;KAT8;SGF29;ELP5;KANSL3;MSL2;ATXN7;ING4;TAF9;KAT7;ATF2;SAP130;SUPT3H;DR1;ACTL6A;MSL3;RUVBL2;TRRAP;HCFC1
Polo-like kinase mediated events	0.749834	1.23656	0.077167	0.150901	16	16	WEE1;EP300;LIN54;LIN52;RBBP4;CENPF;CCNB2;PLK1;LIN9;LIN37;MYBL2;FOXM1;CDC25A;CDC25C;CCNB1;PKMYT1	WEE1;EP300;LIN54;LIN52;RBBP4;CENPF
Autophagy	0.67932	1.23616	0	0.150928	132	130	HSP90AA1;UBC;SQSTM1;RHEB;LAMP2;LAMTOR4;MAP1LC3B;RB1CC1;BECN1;DYNC1I1;VCP;RPTOR;TOMM7;VDAC1;CHMP7;MVB12A;TOMM5;TOMM20;PARK7;CHMP2A;MFN2;PRKAB2;IFT88;UBB;VPS37A;UBE2V1;ATM;CHMP4A;ATG4A;UBAP1;DYNLL1;ATG4B;DYNC1LI1;CHMP4B;ATG101;CSNK2A1;GABARAPL1;TOMM22;MTMR14;UBE2N;WDR45;LAMTOR3;GABARAP;HSPA8;RRAGB;SRC;CHMP3;UVRAG;UBA52;RRAGC;DYNC1I2;USP30;CSNK2B;ATG13;DYNLL2;PRKAA2;DYNC1H1;ATG3;PRKAG2;PLIN3;WIPI1;A…	HSP90AA1;UBC;SQSTM1;RHEB;LAMP2;LAMTOR4;MAP1LC3B;RB1CC1;BECN1;DYNC1I1;VCP;RPTOR;TOMM7;VDAC1;CHMP7;MVB12A;TOMM5;TOMM20;PARK7;CHMP2A;MFN2;PRKAB2;IFT88;UBB;VPS37A;UBE2V1;ATM;CHMP4A;ATG4A;UBAP1;DYNLL1;ATG4B;DYNC1LI1;CHMP4B;ATG101;CSNK2A1;GABARAPL1;TOMM22;MTMR14;UBE2N;WDR45;LAMTOR3;GABARAP;HSPA8;RRAGB;SRC;CHMP3;UVRAG;UBA52;RRAGC;DYNC1I2;USP30;CSNK2B;ATG13;DYNLL2;PRKAA2;DYNC1H1;ATG3;PRKAG2;PLIN3;WIPI1;A…
TP53 Regulates Transcription of DNA Repair Genes	0.684928	1.24148	0.008	0.150951	65	62	FOS;JUN;POLR2I;CCNK;ELOA;TCEA1;POLR2A;NELFE;ATM;POLR2K;CDK9;CDK13;POLR2G;SUPT16H;POLR2F;ELOC;MNAT1;SSRP1;GTF2F1;ERCC2;FANCC;DDB2;CCNT1;POLR2D;POLR2E;POLR2H;ERCC3;GTF2H5;SUPT4H1;CCNT2;CDK12;POLR2J;POLR2L;ELOB;ATR;TP53;GTF2F2;RAD51D;MLH1;PMS2;NELFCD;ATF2;SUPT5H;GTF2H2;FANCD2;POLR2B;ELL;GTF2H1;POLR2C;NELFB;GTF2H3;CCNH;ELOA2;NELFA;GTF2H4;BRCA1;MSH2;CHEK1;CTDP1;CDK7;MDC1;FANCI	FOS;JUN;POLR2I;CCNK;ELOA;TCEA1;POLR2A;NELFE;ATM;POLR2K;CDK9;CDK13;POLR2G;SUPT16H;POLR2F;ELOC;MNAT1;SSRP1;GTF2F1;ERCC2;FANCC;DDB2;CCNT1;POLR2D;POLR2E;POLR2H;ERCC3;GTF2H5;SUPT4H1;CCNT2;CDK12;POLR2J;POLR2L;ELOB;ATR;TP53;GTF2F2;RAD51D;MLH1;PMS2;NELFCD;ATF2;SUPT5H;GTF2H2;FANCD2;POLR2B;ELL
PTEN Regulation	0.690664	1.26295	0	0.150983	158	141	JUN;EGR1;UBC;AKT3;RHEB;LAMTOR4;SNAI2;XIAP;TNRC6B;PSMB4;AGO3;REST;PSMA5;RBBP7;GATAD2A;CBX6;PSMD12;PSMB7;STUB1;SCMH1;PSMA7;PSMD10;PML;RPTOR;PSMB5;PSMD8;PSMA2;PSMA3;PSME2;PSMD1;MAPK1;PSMC6;PSMD2;PSMC4;PSMF1;PSMB2;VAPA;EZH2;UBB;SEM1;RING1;GATAD2B;PSMA6;CNOT6L;CHD3;PSMD3;AGO1;CSNK2A1;PSMD13;PHC2;PSMB9;PSME1;AKT1;LAMTOR3;PSMD11;RBBP4;BMI1;RRAGB;FRK;PSMC1;RNF2;CBX8;UBA52;RRAGC;PSMA4;HDAC1;CSNK2B;TNRC6A;…	JUN;EGR1;UBC;AKT3;RHEB;LAMTOR4;SNAI2;XIAP;TNRC6B;PSMB4;AGO3;REST;PSMA5;RBBP7;GATAD2A;CBX6;PSMD12;PSMB7;STUB1;SCMH1;PSMA7;PSMD10;PML;RPTOR;PSMB5;PSMD8;PSMA2;PSMA3;PSME2;PSMD1;MAPK1;PSMC6;PSMD2;PSMC4;PSMF1;PSMB2;VAPA;EZH2;UBB;SEM1;RING1;GATAD2B;PSMA6;CNOT6L;CHD3;PSMD3;AGO1;CSNK2A1;PSMD13;PHC2;PSMB9;PSME1;AKT1;LAMTOR3;PSMD11;RBBP4;BMI1;RRAGB;FRK;PSMC1;RNF2;CBX8;UBA52;RRAGC;PSMA4;HDAC1;CSNK2B;TNRC6A;…
E3 ubiquitin ligases ubiquitinate target proteins	0.693396	1.23202	0.0220441	0.151032	57	45	UBC;LEO1;UBE2B;HLA-A;UBE2D3;VCP;WAC;RNF181;RNF20;DERL1;UBB;SELENOS;RTF1;HLA-B;BCL10;UBE2D2;UBE2N;PRKDC;UBE2J2;UBE2L3;UBA52;CDC73;UBE2V2;PEX10;RRAGA;PEX14;UBE2D1;WDR61;UBE2E1;CTR9;PEX13;UBE2A;RPS27A;PCNA;PEX12;RAD18;SHPRH;RNF144A;PEX2;RNF152;HLTF;PAF1;RNF40;PEX5;TMEM129	UBC;LEO1;UBE2B;HLA-A;UBE2D3;VCP;WAC;RNF181;RNF20;DERL1;UBB;SELENOS;RTF1;HLA-B;BCL10;UBE2D2;UBE2N;PRKDC;UBE2J2;UBE2L3;UBA52;CDC73;UBE2V2;PEX10;RRAGA;PEX14;UBE2D1;WDR61;UBE2E1;CTR9
Sema3A PAK dependent Axon repulsion	0.74068	1.2343	0.0949367	0.151073	16	16	HSP90AA1;CFL1;PAK1;NRP1;PLXNA4;PAK2;PLXNA2;HSP90AB1;FYN;FES;RAC1;LIMK1;PLXNA3;PLXNA1;PAK3;SEMA3A	HSP90AA1;CFL1;PAK1;NRP1;PLXNA4;PAK2;PLXNA2;HSP90AB1;FYN;FES;RAC1;LIMK1;PLXNA3
RNA Polymerase II Pre-transcription Events	0.703236	1.27813	0	0.151114	84	81	LEO1;TAF15;TAF2;POLR2I;CCNK;GTF2B;ELOA;TCEA1;POLR2A;TAF12;AFF4;NELFE;POLR2K;CDK9;TAF7;RTF1;TAF10;POLR2G;SUPT16H;GTF2A1;POLR2F;TAF11;ELOC;TAF9B;MNAT1;SSRP1;GTF2F1;TAF13;ERCC2;IWS1;TAF6;NCBP1;CCNT1;CDC73;GTF2A2;POLR2D;POLR2E;POLR2H;ERCC3;GTF2H5;SUPT4H1;TAF1;TAF5;CCNT2;POLR2J;GTF2E2;MLLT1;POLR2L;ELOB;GTF2F2;WDR61;SUPT6H;CTR9;NELFCD;TAF9;TAF3;SUPT5H;GTF2H2;NCBP2;GTF2E1;POLR2B;ELL;GTF2H1;EAF2;POLR2C;N…	LEO1;TAF15;TAF2;POLR2I;CCNK;GTF2B;ELOA;TCEA1;POLR2A;TAF12;AFF4;NELFE;POLR2K;CDK9;TAF7;RTF1;TAF10;POLR2G;SUPT16H;GTF2A1;POLR2F;TAF11;ELOC;TAF9B;MNAT1;SSRP1;GTF2F1;TAF13;ERCC2;IWS1;TAF6;NCBP1;CCNT1;CDC73;GTF2A2;POLR2D;POLR2E;POLR2H;ERCC3;GTF2H5;SUPT4H1;TAF1;TAF5;CCNT2;POLR2J;GTF2E2;MLLT1;POLR2L;ELOB;GTF2F2;WDR61;SUPT6H;CTR9;NELFCD;TAF9;TAF3;SUPT5H;GTF2H2;NCBP2;GTF2E1;POLR2B;ELL
Smooth Muscle Contraction	0.698413	1.23219	0.040404	0.151138	39	36	TPM4;MYL6;TPM3;CALM1;MYL12A;CALD1;ANXA2;VCL;ITGB5;PAK1;MYL5;ACTA2;MYH11;PXN;ANXA1;TPM1;PAK2;MYL12B;MYL6B;SORBS3;SORBS1;TPM2;MYL9;TLN1;TRIM72;CAV3;ACTG2;MYL7;MYL10;LMOD1;MYLK;DYSF;GUCY1A2;MYLPF;ANXA6;ITGA1	TPM4;MYL6;TPM3;CALM1;MYL12A;CALD1;ANXA2;VCL;ITGB5;PAK1;MYL5;ACTA2;MYH11;PXN;ANXA1;TPM1;PAK2;MYL12B;MYL6B
Macroautophagy	0.690421	1.26196	0	0.151161	117	115	HSP90AA1;UBC;SQSTM1;RHEB;LAMTOR4;MAP1LC3B;RB1CC1;BECN1;DYNC1I1;VCP;RPTOR;TOMM7;VDAC1;CHMP7;TOMM5;TOMM20;PARK7;CHMP2A;MFN2;PRKAB2;IFT88;UBB;UBE2V1;ATM;CHMP4A;ATG4A;DYNLL1;ATG4B;DYNC1LI1;CHMP4B;ATG101;CSNK2A1;GABARAPL1;TOMM22;MTMR14;UBE2N;WDR45;LAMTOR3;GABARAP;HSPA8;RRAGB;SRC;CHMP3;UVRAG;UBA52;RRAGC;DYNC1I2;USP30;CSNK2B;ATG13;DYNLL2;PRKAA2;DYNC1H1;ATG3;PRKAG2;PLIN3;WIPI1;ATG12;HSF1;ATG9A;RRAGD;TOMM…	HSP90AA1;UBC;SQSTM1;RHEB;LAMTOR4;MAP1LC3B;RB1CC1;BECN1;DYNC1I1;VCP;RPTOR;TOMM7;VDAC1;CHMP7;TOMM5;TOMM20;PARK7;CHMP2A;MFN2;PRKAB2;IFT88;UBB;UBE2V1;ATM;CHMP4A;ATG4A;DYNLL1;ATG4B;DYNC1LI1;CHMP4B;ATG101;CSNK2A1;GABARAPL1;TOMM22;MTMR14;UBE2N;WDR45;LAMTOR3;GABARAP;HSPA8;RRAGB;SRC;CHMP3;UVRAG;UBA52;RRAGC;DYNC1I2;USP30;CSNK2B;ATG13;DYNLL2;PRKAA2;DYNC1H1;ATG3;PRKAG2;PLIN3;WIPI1;ATG12;HSF1;ATG9A;RRAGD;TOMM…
CLEC7A (Dectin-1) signaling	0.691827	1.26536	0	0.151164	100	100	UBC;NFKBIA;CALM1;PSMB4;PSMA5;PSMD12;PSMB7;PSMA7;PSMD10;PSMB5;PSMD8;PSMA2;PSMA3;PSME2;PSMD1;PSMC6;PSMD2;PSMC4;PSMF1;PSMB2;UBB;MALT1;PPP3R1;NFKB1;UBE2V1;MAP3K7;RELB;SEM1;PPP3CA;PSMA6;BCL10;PSMD3;BTRC;PSMD13;UBE2D2;PSMB9;PSME1;UBE2N;SKP1;UBE2M;AHCYL1;PSMD11;FBXW11;PPP3CB;RELA;IKBKB;SRC;PSMC1;UBA52;PSMA4;CDC34;SYK;NFATC1;PSMD14;IKBKG;PSMB6;NFATC2;PSMD5;PYCARD;PSMD4;NFKB2;PSMC2;PSMA1;PSMC3;PSME3;PSMD7…	UBC;NFKBIA;CALM1;PSMB4;PSMA5;PSMD12;PSMB7;PSMA7;PSMD10;PSMB5;PSMD8;PSMA2;PSMA3;PSME2;PSMD1;PSMC6;PSMD2;PSMC4;PSMF1;PSMB2;UBB;MALT1;PPP3R1;NFKB1;UBE2V1;MAP3K7;RELB;SEM1;PPP3CA;PSMA6;BCL10;PSMD3;BTRC;PSMD13;UBE2D2;PSMB9;PSME1;UBE2N;SKP1;UBE2M;AHCYL1;PSMD11;FBXW11;PPP3CB;RELA;IKBKB;SRC;PSMC1;UBA52;PSMA4;CDC34;SYK;NFATC1;PSMD14;IKBKG;PSMB6;NFATC2;PSMD5;PYCARD;PSMD4;NFKB2;PSMC2;PSMA1;PSMC3;PSME3;PSMD7…
Eukaryotic Translation Initiation	0.676912	1.23664	0	0.151172	124	120	EIF2S3;RPS17;RPS20;EIF3E;EIF3H;RPL36A;RPS10;RPL37A;PABPC1;EIF2S1;EIF3A;EIF3K;RPS27;RPL36AL;RPL4;EIF5B;RPL38;EIF5;RPL22L1;EIF4A2;RPL24;RPL23;RPS29;EIF3J;RPL41;EIF3G;EIF3I;RPL39;RPL7;EIF2B1;RPS21;EIF4E;EIF1AX;RPL28;RPL35;EIF4B;RPL27A;RPS26;EIF3L;EIF3F;EIF2S2;EIF4A1;RPSA;EIF3D;RPL31;RPL37;RPL3;RPL14;RPLP0;RPS16;RPS11;RPS3;RPS28;RPL5;RPL23A;UBA52;RPL30;RPL21;RPL35A;RPS13;RPL6;RPLP1;RPL19;RPS19;RPL22;…	EIF2S3;RPS17;RPS20;EIF3E;EIF3H;RPL36A;RPS10;RPL37A;PABPC1;EIF2S1;EIF3A;EIF3K;RPS27;RPL36AL;RPL4;EIF5B;RPL38;EIF5;RPL22L1;EIF4A2;RPL24;RPL23;RPS29;EIF3J;RPL41;EIF3G;EIF3I;RPL39;RPL7;EIF2B1;RPS21;EIF4E;EIF1AX;RPL28;RPL35;EIF4B;RPL27A;RPS26;EIF3L;EIF3F;EIF2S2;EIF4A1;RPSA;EIF3D;RPL31;RPL37;RPL3;RPL14;RPLP0;RPS16;RPS11;RPS3;RPS28;RPL5;RPL23A;UBA52;RPL30;RPL21;RPL35A;RPS13;RPL6;RPLP1;RPL19;RPS19;RPL22;…
TNFR2 non-canonical NF-kB pathway	0.676627	1.23234	0.001	0.151197	101	100	UBC;BIRC3;PSMB4;TNFRSF12A;TNFRSF1A;PSMA5;TRAF3;PSMD12;PSMB7;PSMA7;PSMD10;BIRC2;PSMB5;PSMD8;PSMA2;PSMA3;PSME2;PSMD1;PSMC6;PSMD2;PSMC4;PSMF1;PSMB2;UBB;RELB;SEM1;TNFSF14;PSMA6;PSMD3;BTRC;CD40;PSMD13;PSMB9;PSME1;SKP1;UBE2M;PSMD11;FBXW11;PSMC1;UBA52;PSMA4;TNFSF15;TNFSF8;LTA;PSMD14;PSMB6;TNFRSF9;TNFRSF14;PSMD5;PSMD4;EDA;NFKB2;PSMC2;PSMA1;PSMC3;PSME3;PSMD7;PSMD9;TRAF2;MAP3K14;PSMB3;LTB;EDARADD;PSMB1;TNF…	UBC;BIRC3;PSMB4;TNFRSF12A;TNFRSF1A;PSMA5;TRAF3;PSMD12;PSMB7;PSMA7;PSMD10;BIRC2;PSMB5;PSMD8;PSMA2;PSMA3;PSME2;PSMD1;PSMC6;PSMD2;PSMC4;PSMF1;PSMB2;UBB;RELB;SEM1;TNFSF14;PSMA6;PSMD3;BTRC;CD40;PSMD13;PSMB9;PSME1;SKP1;UBE2M;PSMD11;FBXW11;PSMC1;UBA52;PSMA4;TNFSF15;TNFSF8;LTA;PSMD14;PSMB6;TNFRSF9;TNFRSF14;PSMD5;PSMD4;EDA;NFKB2;PSMC2;PSMA1;PSMC3;PSME3;PSMD7;PSMD9;TRAF2;MAP3K14;PSMB3;LTB
Signaling by NOTCH1 in Cancer	0.685646	1.23274	0.0100301	0.151231	58	58	UBC;MYC;EP300;CREBBP;HEY2;RBPJ;NCOR2;JAG1;FBXW7;MAML1;NOTCH1;RBX1;ADAM17;HDAC10;UBB;MAML3;SNW1;APH1A;SKP1;TBL1XR1;KAT2B;PSEN1;MIB1;UBA52;HDAC11;HDAC1;MAML2;PSENEN;ADAM10;HDAC6;NCOR1;MAMLD1;HDAC8;HDAC3;NEURL1B;JAG2;HDAC2;APH1B;DLL1;HDAC4;CCNC;HES1;TBL1X;CUL1;RPS27A;KAT2A;NCSTN;HDAC5;HDAC9;HES5;CDK8;PSEN2;DLL4;MIB2;HDAC7;NEURL1;HEYL;HEY1	UBC;MYC;EP300;CREBBP;HEY2;RBPJ;NCOR2;JAG1;FBXW7;MAML1;NOTCH1;RBX1;ADAM17;HDAC10;UBB;MAML3;SNW1;APH1A;SKP1;TBL1XR1;KAT2B;PSEN1;MIB1;UBA52;HDAC11;HDAC1;MAML2
ROS and RNS production in phagocytes	0.713337	1.26221	0.0282543	0.151242	36	36	ATP6V1F;ATP6V1B2;ATP6V1D;ATP6V0E1;ATP6V1E2;ATP6V1C1;RAC2;ATP6V1H;NCF2;SLC11A1;ATP6V1A;ATP6V1G1;ATP6V1E1;ATP6V0A1;ATP6V0C;ATP6V0B;NCF1;TCIRG1;HVCN1;CYBA;ATP6V0A2;CYBB;NOS1;ATP6V1G3;NOS3;ATP6V0A4;ATP6V0D2;NOS2;NCF4;ATP6V0D1;ATP6V1G2;ATP6V1B1;ATP6V1C2;LPO;MPO;ATP6V0E2	ATP6V1F;ATP6V1B2;ATP6V1D;ATP6V0E1;ATP6V1E2;ATP6V1C1;RAC2;ATP6V1H;NCF2;SLC11A1;ATP6V1A;ATP6V1G1;ATP6V1E1;ATP6V0A1;ATP6V0C;ATP6V0B;NCF1
Gap-filling DNA repair synthesis and ligation in TC-NER	0.682925	1.23292	0.0150451	0.151258	64	64	UBC;EP300;POLR2I;RBX1;TCEA1;RFC2;POLR2A;RFC1;UBB;ZNF830;POLR2K;POLE3;POLR2G;POLD2;POLR2F;POLK;MNAT1;RPA3;XAB2;ERCC2;HMGN1;UBA52;RPA2;USP7;POLR2D;POLR2E;POLE2;POLR2H;ERCC3;GTF2H5;RPA1;POLR2J;POLD3;POLR2L;AQR;PRPF19;RFC4;POLD4;ERCC8;XRCC1;LIG3;GTF2H2;POLE4;LIG1;POLR2B;ERCC6;GTF2H1;CUL4B;RPS27A;POLR2C;GTF2H3;UVSSA;PCNA;DDB1;ISY1;POLD1;CCNH;CUL4A;PPIE;GTF2H4;RFC5;POLE;CDK7;RFC3	UBC;EP300;POLR2I;RBX1;TCEA1;RFC2;POLR2A;RFC1;UBB;ZNF830;POLR2K;POLE3;POLR2G;POLD2;POLR2F;POLK;MNAT1;RPA3;XAB2;ERCC2;HMGN1;UBA52;RPA2;USP7;POLR2D;POLR2E;POLE2;POLR2H;ERCC3;GTF2H5;RPA1;POLR2J;POLD3;POLR2L;AQR;PRPF19;RFC4;POLD4;ERCC8;XRCC1;LIG3;GTF2H2;POLE4;LIG1
Signaling by ERBB2	0.69109	1.2372	0.024024	0.151294	50	50	HSP90AA1;UBC;AKT3;PIK3R1;NRG2;DIAPH1;PRKCA;HBEGF;EGFR;STUB1;YES1;UBB;NRG1;AKT1;PTPN12;PLCG1;RHOA;SHC1;SRC;UBA52;GRB2;EGF;CDC37;SOS1;NRG4;FYN;BTC;USP8;RNF41;CUL5;PRKCE;GRB7;PRKCD;KRAS;AKT2;HRAS;NRAS;PIK3CA;RPS27A;GAB1;MATK;NRG3;MEMO1;PTPN18;ERBB3;ERBIN;ERBB4;PTK6;EREG;ERBB2	HSP90AA1;UBC;AKT3;PIK3R1;NRG2;DIAPH1;PRKCA;HBEGF;EGFR;STUB1;YES1;UBB;NRG1;AKT1;PTPN12;PLCG1;RHOA;SHC1;SRC;UBA52;GRB2;EGF;CDC37;SOS1;NRG4;FYN;BTC;USP8;RNF41;CUL5;PRKCE;GRB7;PRKCD;KRAS;AKT2;HRAS
RNA Polymerase II Transcription Termination	0.700689	1.26341	0	0.151306	66	66	SRRM1;SRSF7;RBM8A;SRSF5;PAPOLA;SLBP;SRSF2;SNRPD3;PCF11;UPF3B;THOC2;SNRPE;CDC40;SRSF6;MAGOH;PABPN1;SLU7;DHX38;EIF4A3;SRSF3;FIP1L1;POLDIP3;THOC3;CPSF7;THOC7;DDX39B;SNRPB;NCBP1;CSTF1;CPSF3;DDX39A;CSTF2T;NUDT21;THOC5;WDR33;RNPS1;LSM11;ZC3H11A;SRSF1;SRSF11;U2AF2;CPSF4;CHTOP;U2AF1L4;SARNP;CASC3;SRSF4;LSM10;SNRPG;NCBP2;CSTF3;THOC1;THOC6;SRSF9;SNRPF;CPSF2;CPSF1;FYTTD1;SYMPK;MAGOHB;LUZP4;CSTF2;ZNF473;ALYR…	SRRM1;SRSF7;RBM8A;SRSF5;PAPOLA;SLBP;SRSF2;SNRPD3;PCF11;UPF3B;THOC2;SNRPE;CDC40;SRSF6;MAGOH;PABPN1;SLU7;DHX38;EIF4A3;SRSF3;FIP1L1;POLDIP3;THOC3;CPSF7;THOC7;DDX39B;SNRPB;NCBP1;CSTF1;CPSF3;DDX39A;CSTF2T;NUDT21;THOC5;WDR33;RNPS1;LSM11;ZC3H11A;SRSF1;SRSF11;U2AF2;CPSF4;CHTOP;U2AF1L4;SARNP;CASC3
Toll Like Receptor 9 (TLR9) Cascade	0.68194	1.24156	0.003	0.151309	94	94	FOS;JUN;DUSP6;UBC;NFKBIA;RPS6KA5;MAP2K4;PPP2CA;PELI1;PPP2CB;NKIRAS2;MEF2A;MYD88;MAPK10;MAPKAPK2;MAPK1;NFKBIB;VRK3;UBB;NFKB1;UBE2V1;MAP3K7;DUSP7;MAP3K8;BTRC;RIPK2;PPP2R1B;TNIP2;UBE2N;SKP1;FBXW11;DUSP4;RELA;IRAK4;DUSP3;IKBKB;MAP2K6;UBA52;EEA1;RPS6KA3;MAP3K1;IRF7;MAPK7;RPS6KA1;MAPK14;SAA1;IKBKG;CREB1;PELI2;MAPKAPK3;MAP2K1;NFKB2;HMGB1;PPP2R1A;TICAM1;TLR4;PELI3;TAB1;ELK1;ATF2;AGER;MAPK11;IRAK2;ATF1;IR…	FOS;JUN;DUSP6;UBC;NFKBIA;RPS6KA5;MAP2K4;PPP2CA;PELI1;PPP2CB;NKIRAS2;MEF2A;MYD88;MAPK10;MAPKAPK2;MAPK1;NFKBIB;VRK3;UBB;NFKB1;UBE2V1;MAP3K7;DUSP7;MAP3K8;BTRC;RIPK2;PPP2R1B;TNIP2;UBE2N;SKP1;FBXW11;DUSP4;RELA;IRAK4;DUSP3;IKBKB;MAP2K6;UBA52;EEA1;RPS6KA3;MAP3K1;IRF7;MAPK7;RPS6KA1;MAPK14;SAA1;IKBKG;CREB1;PELI2;MAPKAPK3;MAP2K1;NFKB2;HMGB1
ESR-mediated signaling	0.67244	1.2368	0	0.151315	192	161	FOS;JUN;FOSB;HSP90AA1;AKT3;JUND;PIK3R1;NRIP1;CHD1;FKBP5;ZNF217;MYC;GNB5;EP300;RUNX1;GNB1;CALM1;TNRC6B;CREBBP;AGO3;YY1;CAV2;HBEGF;EGFR;STAG1;SRF;EBAG9;DDX5;POLR2I;POU2F1;SMC1A;CAV1;MAPK1;STRN;POLR2A;MMP9;GPAM;SP1;POLR2K;CDK9;GNB2;POLR2G;GNG4;NCOA1;AGO1;GNG7;MED1;GTF2A1;POLR2F;GNG10;GNG12;AKT1;USF1;TFF3;KAT2B;CARM1;GNG5;GTF2F1;SHC1;PRMT1;SRC;CCND1;UHMK1;PTGES3;FOXO3;KCTD6;CCNT1;GNAI3;HDAC1;KAT5;EPG…	FOS;JUN;FOSB;HSP90AA1;AKT3;JUND;PIK3R1;NRIP1;CHD1;FKBP5;ZNF217;MYC;GNB5;EP300;RUNX1;GNB1;CALM1;TNRC6B;CREBBP;AGO3;YY1;CAV2;HBEGF;EGFR;STAG1;SRF;EBAG9;DDX5;POLR2I;POU2F1;SMC1A;CAV1;MAPK1;STRN;POLR2A;MMP9;GPAM;SP1;POLR2K;CDK9;GNB2;POLR2G;GNG4;NCOA1;AGO1;GNG7;MED1;GTF2A1;POLR2F;GNG10;GNG12;AKT1;USF1;TFF3;KAT2B;CARM1;GNG5;GTF2F1;SHC1;PRMT1;SRC;CCND1;UHMK1;PTGES3;FOXO3;KCTD6;CCNT1;GNAI3;HDAC1;KAT5;EPG…
Tat-mediated HIV elongation arrest and recovery	0.716805	1.24655	0.0393939	0.151342	35	31	POLR2I;ELOA;TCEA1;POLR2A;NELFE;POLR2K;CDK9;POLR2G;SUPT16H;POLR2F;ELOC;SSRP1;GTF2F1;CCNT1;POLR2D;POLR2E;POLR2H;SUPT4H1;POLR2J;POLR2L;ELOB;GTF2F2;NELFCD;SUPT5H;POLR2B;ELL;POLR2C;NELFB;ELOA2;NELFA;CTDP1	POLR2I;ELOA;TCEA1;POLR2A;NELFE;POLR2K;CDK9;POLR2G;SUPT16H;POLR2F;ELOC;SSRP1;GTF2F1;CCNT1;POLR2D;POLR2E;POLR2H;SUPT4H1;POLR2J;POLR2L;ELOB;GTF2F2;NELFCD;SUPT5H;POLR2B;ELL
Regulation of mitotic cell cycle	0.680992	1.2344	0.004	0.151349	88	88	UBC;PSMB4;ANAPC10;PSMA5;PSMD12;PSMB7;PSMA7;PSMD10;PSMB5;PSMD8;PSMA2;ANAPC7;PSMA3;PSME2;PSMD1;UBE2S;PSMC6;PSMD2;PSMC4;PSMF1;PSMB2;FBXO5;ANAPC11;UBB;SEM1;CDC26;PSMA6;PSMD3;BTRC;FZR1;PSMD13;PSMB9;PSME1;SKP1;PSMD11;PTTG1;CDC23;PSMC1;UBA52;PSMA4;CCNA2;PSMD14;PSMB6;PSMD5;PSMD4;PSMC2;PSMA1;PSMC3;PSME3;PSMD7;PSMD9;UBE2D1;UBE2E1;AURKA;BUB3;PSMB3;BUB1B;ANAPC16;CDK2;ANAPC5;PSMB1;PSMD6;PLK1;CDK1;PSMC5;CUL1;R…	UBC;PSMB4;ANAPC10;PSMA5;PSMD12;PSMB7;PSMA7;PSMD10;PSMB5;PSMD8;PSMA2;ANAPC7;PSMA3;PSME2;PSMD1;UBE2S;PSMC6;PSMD2;PSMC4;PSMF1;PSMB2;FBXO5;ANAPC11;UBB;SEM1;CDC26;PSMA6;PSMD3;BTRC;FZR1;PSMD13;PSMB9;PSME1;SKP1;PSMD11;PTTG1;CDC23;PSMC1;UBA52;PSMA4;CCNA2;PSMD14;PSMB6;PSMD5;PSMD4;PSMC2;PSMA1;PSMC3;PSME3;PSMD7;PSMD9;UBE2D1;UBE2E1;AURKA;BUB3;PSMB3;BUB1B;ANAPC16
DNA Damage Recognition in GG-NER	0.701147	1.23739	0.0283976	0.151362	38	38	UBC;RAD23B;ACTB;YY1;INO80B;XPC;RBX1;COPS2;UBB;PARP1;ACTR8;COPS5;COPS6;RAD23A;DDB2;UBA52;INO80C;COPS7A;RUVBL1;PARP2;CETN2;COPS3;ACTL6A;MCRS1;COPS8;CUL4B;TFPT;RPS27A;COPS4;INO80D;DDB1;COPS7B;CUL4A;INO80E;INO80;GPS1;ACTR5;NFRKB	UBC;RAD23B;ACTB;YY1;INO80B;XPC;RBX1;COPS2;UBB;PARP1;ACTR8;COPS5;COPS6;RAD23A;DDB2;UBA52;INO80C;COPS7A;RUVBL1;PARP2;CETN2
Global Genome Nucleotide Excision Repair (GG-NER)	0.681391	1.23539	0.001	0.151367	84	84	UBC;PIAS1;RAD23B;ACTB;YY1;SUMO1;INO80B;XPC;RBX1;RFC2;RFC1;COPS2;UBB;SUMO2;POLE3;PARP1;ACTR8;POLD2;UBE2I;COPS5;POLK;UBE2N;MNAT1;CHD1L;RPA3;COPS6;SUMO3;ERCC2;RAD23A;DDB2;UBA52;INO80C;ERCC1;RPA2;POLE2;ERCC3;ERCC4;GTF2H5;RNF111;RPA1;UBE2V2;USP45;POLD3;COPS7A;RUVBL1;PARP2;CETN2;RFC4;XPA;POLD4;COPS3;XRCC1;LIG3;GTF2H2;POLE4;LIG1;ACTL6A;PIAS3;GTF2H1;MCRS1;COPS8;CUL4B;TFPT;RPS27A;COPS4;INO80D;GTF2H3;PCNA;…	UBC;PIAS1;RAD23B;ACTB;YY1;SUMO1;INO80B;XPC;RBX1;RFC2;RFC1;COPS2;UBB;SUMO2;POLE3;PARP1;ACTR8;POLD2;UBE2I;COPS5;POLK;UBE2N;MNAT1;CHD1L;RPA3;COPS6;SUMO3;ERCC2;RAD23A;DDB2;UBA52;INO80C;ERCC1;RPA2;POLE2;ERCC3;ERCC4;GTF2H5;RNF111;RPA1;UBE2V2;USP45;POLD3;COPS7A;RUVBL1;PARP2;CETN2;RFC4;XPA;POLD4;COPS3;XRCC1;LIG3;GTF2H2;POLE4;LIG1
Toll Like Receptor 3 (TLR3) Cascade	0.693869	1.26246	0	0.15141	93	93	FOS;JUN;DUSP6;UBC;BIRC3;NFKBIA;RPS6KA5;MAP2K4;PPP2CA;PPP2CB;NKIRAS2;TRAF3;UBE2D3;MEF2A;MAPK10;BIRC2;MAPKAPK2;MAPK1;SARM1;NFKBIB;VRK3;UBB;NFKB1;UBE2V1;MAP3K7;DUSP7;MAP3K8;BTRC;RIPK2;PPP2R1B;UBE2D2;TNIP2;UBE2N;SKP1;RIPK1;TBK1;FBXW11;DUSP4;RELA;DUSP3;IKBKB;MAP2K6;UBA52;RPS6KA3;IRF7;TLR3;MAPK7;RPS6KA1;MAPK14;SAA1;IKBKG;CREB1;MAPKAPK3;MAP2K1;NFKB2;HMGB1;PPP2R1A;TANK;UBE2D1;TICAM1;FADD;IRF3;TAB1;ELK1;A…	FOS;JUN;DUSP6;UBC;BIRC3;NFKBIA;RPS6KA5;MAP2K4;PPP2CA;PPP2CB;NKIRAS2;TRAF3;UBE2D3;MEF2A;MAPK10;BIRC2;MAPKAPK2;MAPK1;SARM1;NFKBIB;VRK3;UBB;NFKB1;UBE2V1;MAP3K7;DUSP7;MAP3K8;BTRC;RIPK2;PPP2R1B;UBE2D2;TNIP2;UBE2N;SKP1;RIPK1;TBK1;FBXW11;DUSP4;RELA;DUSP3;IKBKB;MAP2K6;UBA52;RPS6KA3;IRF7;TLR3;MAPK7;RPS6KA1;MAPK14;SAA1;IKBKG;CREB1;MAPKAPK3;MAP2K1;NFKB2;HMGB1;PPP2R1A;TANK;UBE2D1;TICAM1;FADD;IRF3
HIV elongation arrest and recovery	0.719035	1.25718	0.0243161	0.151414	36	33	POLR2I;CCNK;ELOA;TCEA1;POLR2A;NELFE;POLR2K;CDK9;POLR2G;SUPT16H;POLR2F;ELOC;SSRP1;GTF2F1;CCNT1;POLR2D;POLR2E;POLR2H;SUPT4H1;CCNT2;POLR2J;POLR2L;ELOB;GTF2F2;NELFCD;SUPT5H;POLR2B;ELL;POLR2C;NELFB;ELOA2;NELFA;CTDP1	POLR2I;CCNK;ELOA;TCEA1;POLR2A;NELFE;POLR2K;CDK9;POLR2G;SUPT16H;POLR2F;ELOC;SSRP1;GTF2F1;CCNT1;POLR2D;POLR2E;POLR2H;SUPT4H1;CCNT2;POLR2J;POLR2L;ELOB;GTF2F2;NELFCD;SUPT5H;POLR2B;ELL
Metalloprotease DUBs	0.749149	1.24678	0.0671642	0.151429	31	17	UBC;STAMBP;EP300;BABAM1;BARD1;UBB;UIMC1;KAT2B;UBA52;PSMD14;MYSM1;RPS27A;BRCC3;NLRP3;STAM;BRCA1;STAMBPL1	UBC;STAMBP;EP300;BABAM1;BARD1;UBB;UIMC1;KAT2B;UBA52;PSMD14
Activation of HOX genes during differentiation	0.705437	1.26557	0.00500501	0.151448	91	62	JUN;KMT2C;PCGF2;KDM6A;EP300;PBX1;CREBBP;MAFB;PAXIP1;YY1;RBBP7;POLR2I;RBBP5;POLR2A;EZH2;RXRA;POLR2K;EGR2;POLR2G;KMT2D;POLR2F;CTCF;RBBP4;HOXA4;EED;H2AFX;POLR2D;POLR2E;POLR2H;NCOA6;PIAS2;POLR2J;ASH2L;SUZ12;POLR2L;NCOA3;ZNF335;NCOR1;RARG;HDAC3;RARB;POLR2B;CNOT6;HOXA3;MEIS1;POLR2C;PKNOX1;PAX6;HOXD1;HOXD4;HOXD3;HOXB2;HOXB3;HOXB4;HOXB1;PAGR1;AJUBA;HOXA1;RARA;WDR5;HOXC4;HOXA2	JUN;KMT2C;PCGF2;KDM6A;EP300;PBX1;CREBBP;MAFB;PAXIP1;YY1;RBBP7;POLR2I;RBBP5;POLR2A;EZH2;RXRA;POLR2K;EGR2;POLR2G;KMT2D;POLR2F;CTCF;RBBP4;HOXA4;EED;H2AFX;POLR2D;POLR2E;POLR2H;NCOA6;PIAS2;POLR2J;ASH2L;SUZ12;POLR2L;NCOA3
HIV Infection	0.683104	1.25851	0	0.151513	243	231	UBC;ARF1;TPR;NMT1;RAN;NPM1;PSMB4;KPNB1;AP2B1;PSMA5;RANBP1;NUP54;HLA-A;TAF15;PPIA;XRCC4;PSMD12;PSMB7;SLC25A5;TAF2;PSMA7;POLR2I;PSMD10;PSMB5;B2M;PSMD8;PSMA2;PSMA3;PSME2;PSMD1;CCNK;RBX1;GTF2B;PSMC6;NUP133;RAE1;CHMP7;PSMD2;MVB12A;PSMC4;PSMF1;PSMB2;SEC13;ELOA;TCEA1;CHMP2A;POLR2A;TAF12;RNMT;UBB;VPS37A;ATP6V1H;XRCC5;NELFE;POLR2K;FEN1;CHMP4A;SEM1;CDK9;UBAP1;CD8B;TAF7;TAF10;PSMA6;POLR2G;SLC25A4;AP1G1;CHMP…	UBC;ARF1;TPR;NMT1;RAN;NPM1;PSMB4;KPNB1;AP2B1;PSMA5;RANBP1;NUP54;HLA-A;TAF15;PPIA;XRCC4;PSMD12;PSMB7;SLC25A5;TAF2;PSMA7;POLR2I;PSMD10;PSMB5;B2M;PSMD8;PSMA2;PSMA3;PSME2;PSMD1;CCNK;RBX1;GTF2B;PSMC6;NUP133;RAE1;CHMP7;PSMD2;MVB12A;PSMC4;PSMF1;PSMB2;SEC13;ELOA;TCEA1;CHMP2A;POLR2A;TAF12;RNMT;UBB;VPS37A;ATP6V1H;XRCC5;NELFE;POLR2K;FEN1;CHMP4A;SEM1;CDK9;UBAP1;CD8B;TAF7;TAF10;PSMA6;POLR2G;SLC25A4;AP1G1;CHMP…
Synthesis of active ubiquitin: roles of E1 and E2 enzymes	0.718894	1.26361	0.0222672	0.151609	30	30	UBC;UBE2B;UBE2S;UBE2R2;UBE2H;UBB;UBE2W;USP9X;UBE2E3;UBE2D2;UBE2K;UBE2L3;UBA1;UBE2Z;UBA52;CDC34;USP7;OTULIN;UBE2T;UBA6;UBE2D1;UBE2E1;UBE2G1;UBE2Q2;UCHL3;UBE2A;RPS27A;UBE2G2;UBE2C;USP5	UBC;UBE2B;UBE2S;UBE2R2;UBE2H;UBB;UBE2W;USP9X;UBE2E3;UBE2D2;UBE2K;UBE2L3;UBA1;UBE2Z;UBA52;CDC34;USP7;OTULIN;UBE2T;UBA6;UBE2D1;UBE2E1;UBE2G1;UBE2Q2
Constitutive Signaling by NOTCH1 HD+PEST Domain Mutants	0.685646	1.23571	0.018018	0.151618	58	58	UBC;MYC;EP300;CREBBP;HEY2;RBPJ;NCOR2;JAG1;FBXW7;MAML1;NOTCH1;RBX1;ADAM17;HDAC10;UBB;MAML3;SNW1;APH1A;SKP1;TBL1XR1;KAT2B;PSEN1;MIB1;UBA52;HDAC11;HDAC1;MAML2;PSENEN;ADAM10;HDAC6;NCOR1;MAMLD1;HDAC8;HDAC3;NEURL1B;JAG2;HDAC2;APH1B;DLL1;HDAC4;CCNC;HES1;TBL1X;CUL1;RPS27A;KAT2A;NCSTN;HDAC5;HDAC9;HES5;CDK8;PSEN2;DLL4;MIB2;HDAC7;NEURL1;HEYL;HEY1	UBC;MYC;EP300;CREBBP;HEY2;RBPJ;NCOR2;JAG1;FBXW7;MAML1;NOTCH1;RBX1;ADAM17;HDAC10;UBB;MAML3;SNW1;APH1A;SKP1;TBL1XR1;KAT2B;PSEN1;MIB1;UBA52;HDAC11;HDAC1;MAML2
Transcriptional regulation of white adipocyte differentiation	0.683189	1.23686	0.00300601	0.151648	84	84	CEBPB;CEBPD;KLF4;KLF5;EP300;CREBBP;PPARGC1A;NCOR2;MED30;CHD9;CDK4;TGFB1;HELZ2;MED31;ZNF638;MED15;RXRA;NFKB1;MED6;CEBPA;MED13;THRAP3;EGR2;MED10;MED8;NCOA1;MED1;MED27;MED22;TBL1XR1;MED17;CARM1;RELA;PPARA;TGS1;MED29;WNT10B;CDK19;NCOA6;MED4;MED28;MED19;FAM120B;SREBF1;NCOA2;MED14;MED13L;NCOA3;NCOR1;MED26;MED21;MED20;SMARCD3;HDAC3;PLIN1;MED16;NR2F2;SREBF2;MED9;MED12;CCND3;CCNC;TBL1X;EBF1;MED18;ANGPTL4;…	CEBPB;CEBPD;KLF4;KLF5;EP300;CREBBP;PPARGC1A;NCOR2;MED30;CHD9;CDK4;TGFB1;HELZ2;MED31;ZNF638;MED15;RXRA;NFKB1;MED6;CEBPA;MED13;THRAP3;EGR2;MED10;MED8;NCOA1;MED1;MED27;MED22;TBL1XR1;MED17;CARM1;RELA;PPARA;TGS1;MED29;WNT10B;CDK19;NCOA6;MED4;MED28;MED19;FAM120B;SREBF1;NCOA2;MED14;MED13L
Activation of APC/C and APC/C:Cdc20 mediated degradation of mitotic proteins	0.693189	1.26299	0.002	0.151649	77	77	UBC;PSMB4;ANAPC10;PSMA5;PSMD12;PSMB7;PSMA7;PSMD10;PSMB5;PSMD8;PSMA2;ANAPC7;PSMA3;PSME2;PSMD1;UBE2S;PSMC6;PSMD2;PSMC4;PSMF1;PSMB2;ANAPC11;UBB;SEM1;CDC26;PSMA6;PSMD3;PSMD13;PSMB9;PSME1;PSMD11;PTTG1;CDC23;PSMC1;UBA52;PSMA4;CCNA2;PSMD14;PSMB6;PSMD5;PSMD4;PSMC2;PSMA1;PSMC3;PSME3;PSMD7;PSMD9;UBE2D1;UBE2E1;BUB3;PSMB3;BUB1B;ANAPC16;ANAPC5;PSMB1;PSMD6;PLK1;CDK1;PSMC5;RPS27A;PSMB8;ANAPC4;ANAPC2;PSMA8;PSMB1…	UBC;PSMB4;ANAPC10;PSMA5;PSMD12;PSMB7;PSMA7;PSMD10;PSMB5;PSMD8;PSMA2;ANAPC7;PSMA3;PSME2;PSMD1;UBE2S;PSMC6;PSMD2;PSMC4;PSMF1;PSMB2;ANAPC11;UBB;SEM1;CDC26;PSMA6;PSMD3;PSMD13;PSMB9;PSME1;PSMD11;PTTG1;CDC23;PSMC1;UBA52;PSMA4;CCNA2;PSMD14;PSMB6;PSMD5;PSMD4;PSMC2;PSMA1;PSMC3;PSME3;PSMD7;PSMD9;UBE2D1;UBE2E1;BUB3;PSMB3;BUB1B;ANAPC16
mTORC1-mediated signalling	0.714485	1.23296	0.0613497	0.151664	24	24	RHEB;LAMTOR4;RPTOR;YWHAB;FKBP1A;EIF4E;EIF4B;LAMTOR3;RRAGB;RRAGC;RRAGD;EEF2K;RRAGA;LAMTOR1;AKT1S1;LAMTOR5;RPS6KB1;MTOR;SLC38A9;RPS6;LAMTOR2;EIF4G1;MLST8;EIF4EBP1	RHEB;LAMTOR4;RPTOR;YWHAB;FKBP1A;EIF4E;EIF4B;LAMTOR3;RRAGB;RRAGC;RRAGD;EEF2K;RRAGA;LAMTOR1;AKT1S1;LAMTOR5;RPS6KB1;MTOR;SLC38A9;RPS6;LAMTOR2
SUMOylation of RNA binding proteins	0.694099	1.23547	0.0341023	0.151686	47	47	TPR;PCGF2;HNRNPK;NUP54;HNRNPC;SCMH1;SUMO1;NUP133;RAE1;SEC13;SUMO2;RING1;UBE2I;NUP160;PHC2;BMI1;RNF2;NUP58;CBX8;NOP58;POM121;AAAS;NUP88;NUP214;NUP155;SEH1L;NUP93;NUP50;NUP98;NUP42;RANBP2;NUP35;POM121C;NUP205;CBX4;NUP210;NUP62;NUP43;NUP107;CBX2;NUP37;PHC1;NUP188;PHC3;NUP85;NUP153;NDC1	TPR;PCGF2;HNRNPK;NUP54;HNRNPC;SCMH1;SUMO1;NUP133;RAE1;SEC13;SUMO2;RING1;UBE2I;NUP160;PHC2;BMI1;RNF2;NUP58;CBX8;NOP58;POM121;AAAS;NUP88;NUP214;NUP155;SEH1L;NUP93;NUP50;NUP98;NUP42;RANBP2;NUP35
SUMO E3 ligases SUMOylate target proteins	0.679699	1.2551	0	0.151706	169	168	NRIP1;NFKBIA;PIAS1;TPR;ING2;PCGF2;HNRNPK;EP300;NPM1;SP100;NR3C1;CREBBP;PPARGC1A;NUP54;NCOR2;RORA;STAG1;XRCC4;HNRNPC;SCMH1;DDX5;SUMO1;PML;DAXX;SMC1A;XPC;SMC5;NUP133;RAE1;NSMCE2;HIPK2;SEC13;PARK7;RXRA;SUMO2;RING1;PARP1;MDM2;CHD3;NCOA1;UBE2I;TOPORS;NUP160;WRN;VHL;ZNF131;PHC2;HERC2;SP3;MBD1;ZBED1;HIC1;RELA;BMI1;EID3;PPARA;THRB;SUMO3;TDG;RNF2;NR1H2;NUP58;CBX8;NOP58;NR4A2;CTBP1;SIN3A;HDAC1;TOP2B;RNF168…	NRIP1;NFKBIA;PIAS1;TPR;ING2;PCGF2;HNRNPK;EP300;NPM1;SP100;NR3C1;CREBBP;PPARGC1A;NUP54;NCOR2;RORA;STAG1;XRCC4;HNRNPC;SCMH1;DDX5;SUMO1;PML;DAXX;SMC1A;XPC;SMC5;NUP133;RAE1;NSMCE2;HIPK2;SEC13;PARK7;RXRA;SUMO2;RING1;PARP1;MDM2;CHD3;NCOA1;UBE2I;TOPORS;NUP160;WRN;VHL;ZNF131;PHC2;HERC2;SP3;MBD1;ZBED1;HIC1;RELA;BMI1;EID3;PPARA;THRB;SUMO3;TDG;RNF2;NR1H2;NUP58;CBX8;NOP58;NR4A2;CTBP1;SIN3A;HDAC1;TOP2B;RNF168…
Regulation of PTEN stability and activity	0.699273	1.25584	0.00300601	0.151757	69	69	UBC;AKT3;XIAP;PSMB4;PSMA5;PSMD12;PSMB7;STUB1;PSMA7;PSMD10;PSMB5;PSMD8;PSMA2;PSMA3;PSME2;PSMD1;PSMC6;PSMD2;PSMC4;PSMF1;PSMB2;UBB;SEM1;PSMA6;PSMD3;CSNK2A1;PSMD13;PSMB9;PSME1;AKT1;PSMD11;FRK;PSMC1;UBA52;PSMA4;CSNK2B;PSMD14;PSMB6;PSMD5;PSMD4;RNF146;OTUD3;PSMC2;PSMA1;PSMC3;PTEN;PSME3;PSMD7;PSMD9;PSMB3;PSMB1;AKT2;TNKS2;TRIM27;MKRN1;PSMD6;PSMC5;RPS27A;CSNK2A2;PSMB8;PSMA8;PSMB10;WWP2;PSME4;TNKS;PREX2;USP…	UBC;AKT3;XIAP;PSMB4;PSMA5;PSMD12;PSMB7;STUB1;PSMA7;PSMD10;PSMB5;PSMD8;PSMA2;PSMA3;PSME2;PSMD1;PSMC6;PSMD2;PSMC4;PSMF1;PSMB2;UBB;SEM1;PSMA6;PSMD3;CSNK2A1;PSMD13;PSMB9;PSME1;AKT1;PSMD11;FRK;PSMC1;UBA52;PSMA4;CSNK2B;PSMD14;PSMB6;PSMD5;PSMD4;RNF146;OTUD3;PSMC2;PSMA1;PSMC3;PTEN;PSME3;PSMD7;PSMD9
Transport of Mature mRNA derived from an Intron-Containing Transcript	0.687995	1.24617	0.001001	0.151769	74	74	SRRM1;TPR;SRSF7;RBM8A;SRSF5;NUP54;SRSF2;UPF3B;NUP133;RAE1;THOC2;SEC13;CDC40;SRSF6;MAGOH;SLU7;DHX38;NUP160;NXT1;EIF4A3;SRSF3;POLDIP3;THOC3;THOC7;DDX39B;NUP58;NCBP1;POM121;DDX39A;AAAS;THOC5;NUP88;RNPS1;ZC3H11A;SRSF1;SRSF11;U2AF2;CHTOP;NUP214;U2AF1L4;SARNP;CASC3;NUP155;SEH1L;GLE1;NUP93;NXF1;SRSF4;NUP50;NUP98;NUP42;RANBP2;NUP35;NCBP2;THOC1;THOC6;POM121C;NUP205;SRSF9;NUP210;NUP62;FYTTD1;MAGOHB;NUP43;N…	SRRM1;TPR;SRSF7;RBM8A;SRSF5;NUP54;SRSF2;UPF3B;NUP133;RAE1;THOC2;SEC13;CDC40;SRSF6;MAGOH;SLU7;DHX38;NUP160;NXT1;EIF4A3;SRSF3;POLDIP3;THOC3;THOC7;DDX39B;NUP58;NCBP1;POM121;DDX39A;AAAS;THOC5;NUP88;RNPS1;ZC3H11A;SRSF1;SRSF11;U2AF2;CHTOP;NUP214;U2AF1L4;SARNP;CASC3;NUP155;SEH1L;GLE1;NUP93;NXF1;SRSF4;NUP50;NUP98;NUP42;RANBP2;NUP35
Regulation of HSF1-mediated heat shock response	0.690607	1.25732	0.002	0.15177	83	81	DNAJB1;HSPA2;DNAJC2;YWHAE;TPR;DNAJB6;HSPH1;ST13;NUP54;TNFRSF21;MAPKAPK2;MAPK1;NUP133;RAE1;SEC13;HIKESHI;GSK3B;UBB;BAG5;RPS19BP1;HSPA9;ATM;HSBP1;BAG1;NUP160;HSPA1B;HSPA8;RPA3;NUP58;DNAJC7;MRPL18;HSPA1A;BAG4;RPA2;POM121;HSPA13;RPA1;HSPA4L;SIRT1;AAAS;HSF1;NUP88;HSPA12A;DEDD2;NUP214;ATR;NUP155;HSPA5;SEH1L;NUP93;SERPINH1;NUP50;NUP98;NUP42;RANBP2;NUP35;BAG3;POM121C;NUP205;COL4A6;NUP210;HSPA14;NUP62;HSP…	DNAJB1;HSPA2;DNAJC2;YWHAE;TPR;DNAJB6;HSPH1;ST13;NUP54;TNFRSF21;MAPKAPK2;MAPK1;NUP133;RAE1;SEC13;HIKESHI;GSK3B;UBB;BAG5;RPS19BP1;HSPA9;ATM;HSBP1;BAG1;NUP160;HSPA1B;HSPA8;RPA3;NUP58;DNAJC7;MRPL18;HSPA1A;BAG4;RPA2;POM121;HSPA13;RPA1;HSPA4L;SIRT1;AAAS;HSF1;NUP88;HSPA12A;DEDD2;NUP214;ATR;NUP155;HSPA5;SEH1L;NUP93;SERPINH1;NUP50;NUP98;NUP42;RANBP2
Signaling by TGFB family members	0.68371	1.2416	0.002	0.151771	102	102	JUNB;UBC;PPP1R15A;MYC;TFDP2;PPP1CB;SERPINE1;NCOR2;UBE2D3;STUB1;TGIF1;SKIL;FST;TGFB1;CCNK;MEN1;NEDD8;ACVR1B;PPP1CA;DRAP1;BMPR2;UBB;FKBP1A;SP1;CDK9;PPP1CC;PARP1;SMAD5;PMEPA1;USP9X;SMURF2;SKI;SMAD7;INHBA;SNW1;UBE2M;STRAP;TGFBR2;RHOA;PPM1A;FSTL1;F11R;CDKN2B;UBA52;CCNT1;HDAC1;SMAD4;FSTL3;INHBB;ZFYVE16;RNF111;PARD3;SMAD1;CCNT2;BAMBI;WWTR1;BMPR1A;ACVR2A;UBE2D1;XPO1;ACVR2B;ARHGEF18;NCOR1;USP15;FURIN;SMAD…	JUNB;UBC;PPP1R15A;MYC;TFDP2;PPP1CB;SERPINE1;NCOR2;UBE2D3;STUB1;TGIF1;SKIL;FST;TGFB1;CCNK;MEN1;NEDD8;ACVR1B;PPP1CA;DRAP1;BMPR2;UBB;FKBP1A;SP1;CDK9;PPP1CC;PARP1;SMAD5;PMEPA1;USP9X;SMURF2;SKI;SMAD7;INHBA;SNW1;UBE2M;STRAP;TGFBR2;RHOA;PPM1A;FSTL1;F11R;CDKN2B;UBA52;CCNT1;HDAC1;SMAD4;FSTL3;INHBB;ZFYVE16;RNF111;PARD3;SMAD1;CCNT2;BAMBI;WWTR1;BMPR1A;ACVR2A;UBE2D1;XPO1;ACVR2B;ARHGEF18;NCOR1;USP15;FURIN
Protein ubiquitination	0.696935	1.25872	0.003	0.151778	77	65	UBC;LEO1;UBE2B;HLA-A;UBE2D3;VCP;WAC;RNF181;RNF20;UBE2S;UBE2R2;UBE2H;DERL1;UBB;SELENOS;UBE2W;RTF1;HLA-B;USP9X;BCL10;UBE2E3;UBE2D2;UBE2N;PRKDC;UBE2J2;UBE2K;UBE2L3;UBA1;UBE2Z;UBA52;CDC73;CDC34;USP7;UBE2V2;OTULIN;PEX10;UBE2T;UBA6;RRAGA;PEX14;UBE2D1;WDR61;UBE2E1;UBE2G1;CTR9;UBE2Q2;PEX13;UCHL3;UBE2A;RPS27A;UBE2G2;PCNA;PEX12;RAD18;SHPRH;RNF144A;PEX2;RNF152;HLTF;PAF1;UBE2C;RNF40;USP5;PEX5;TMEM129	UBC;LEO1;UBE2B;HLA-A;UBE2D3;VCP;WAC;RNF181;RNF20;UBE2S;UBE2R2;UBE2H;DERL1;UBB;SELENOS;UBE2W;RTF1;HLA-B;USP9X;BCL10;UBE2E3;UBE2D2;UBE2N;PRKDC;UBE2J2;UBE2K;UBE2L3;UBA1;UBE2Z;UBA52;CDC73;CDC34;USP7;UBE2V2;OTULIN;PEX10;UBE2T;UBA6;RRAGA;PEX14;UBE2D1;WDR61;UBE2E1;UBE2G1;CTR9;UBE2Q2
CTLA4 inhibitory signaling	0.739812	1.26137	0.0453141	0.151796	21	21	AKT3;PPP2CA;PPP2CB;PPP2R5E;YES1;PPP2R5A;PPP2R5C;PPP2R1B;AKT1;SRC;PTPN11;FYN;PPP2R1A;LCK;AKT2;LYN;PPP2R5D;PPP2R5B;CD80;CTLA4;CD86	AKT3;PPP2CA;PPP2CB;PPP2R5E;YES1;PPP2R5A;PPP2R5C;PPP2R1B;AKT1;SRC;PTPN11;FYN;PPP2R1A;LCK
HCMV Early Events	0.696276	1.24245	0.00901804	0.151796	187	60	TPR;GPS2;RBBP7;NUP54;NCOR2;EGFR;IRS1;DYNC1I1;PML;DAXX;NUP133;RAE1;SEC13;DUT;EZH2;NFKB1;DYNLL1;DYNC1LI1;NUP160;TBL1XR1;RBBP4;CBX1;NUP58;DYNC1I2;EED;DYNLL2;POM121;DYNC1H1;AAAS;CREB1;NUP88;SUZ12;NUP214;ITGB1;NUP155;SEH1L;NUP93;NUP50;NCOR1;NUP98;NUP42;RANBP2;ELK1;NUP35;HDAC3;TRIM28;DYNC1LI2;POM121C;NUP205;DBP;NUP210;TBL1X;NUP62;NUP43;NUP107;NUP37;NUP188;NUP85;NUP153;NDC1	TPR;GPS2;RBBP7;NUP54;NCOR2;EGFR;IRS1;DYNC1I1;PML;DAXX;NUP133;RAE1;SEC13;DUT;EZH2;NFKB1;DYNLL1;DYNC1LI1;NUP160;TBL1XR1;RBBP4;CBX1;NUP58;DYNC1I2;EED;DYNLL2;POM121;DYNC1H1;AAAS;CREB1;NUP88;SUZ12;NUP214;ITGB1;NUP155;SEH1L;NUP93;NUP50;NCOR1;NUP98;NUP42;RANBP2;ELK1;NUP35;HDAC3
RHO GTPases activate PKNs	0.701652	1.23742	0.0478128	0.1518	63	35	RHOB;YWHAE;MYL6;PPP1CB;YWHAZ;YWHAG;YWHAH;MYH9;SFN;YWHAB;PAK1;MYH11;RHOA;RHOC;H2AFX;AR;MYL12B;PPP1R12B;NCOA2;MYH10;PKN2;RAC1;PKN1;KDM4C;KDM1A;MYL9;PPP1R12A;KLK3;PKN3;CDC25C;PDPK1;YWHAQ;PPP1R14A;KLK2;MYH14	RHOB;YWHAE;MYL6;PPP1CB;YWHAZ;YWHAG;YWHAH;MYH9;SFN;YWHAB;PAK1;MYH11;RHOA;RHOC;H2AFX;AR;MYL12B;PPP1R12B;NCOA2;MYH10;PKN2;RAC1;PKN1;KDM4C;KDM1A
Meiosis	0.689926	1.24197	0.0100301	0.151865	88	59	LMNA;HSPA2;SYNE2;TINF2;RBBP8;SYNE1;TERF1;STAG1;CDK4;NBN;SMC1A;ACD;ATM;TERF2;UBE2I;RPA3;POT1;LMNB1;RPA2;H2AFX;BLM;MSH4;RAD51C;RPA1;SMC1B;RAD21;DIDO1;TERF2IP;SUN2;ATR;SUN1;STAG2;BRCA2;MLH1;REC8;CDK2;MLH3;PSMC3IP;RAD50;SYCE1;MRE11;MND1;SYCP2;SMC3;SPO11;SYCE2;SYCP3;TEX12;SYCP1;TEX15;PRDM9;BRCA1;DMC1;TOP3A;FKBP6;RAD51;MSH5;STAG3;SYCE3	LMNA;HSPA2;SYNE2;TINF2;RBBP8;SYNE1;TERF1;STAG1;CDK4;NBN;SMC1A;ACD;ATM;TERF2;UBE2I;RPA3;POT1;LMNB1;RPA2;H2AFX;BLM;MSH4;RAD51C;RPA1;SMC1B;RAD21;DIDO1;TERF2IP;SUN2;ATR;SUN1;STAG2;BRCA2;MLH1;REC8;CDK2;MLH3;PSMC3IP
Meiotic synapsis	0.727796	1.27824	0.0151668	0.151867	60	34	LMNA;HSPA2;SYNE2;TINF2;SYNE1;TERF1;STAG1;SMC1A;ACD;TERF2;UBE2I;POT1;LMNB1;H2AFX;SMC1B;RAD21;DIDO1;TERF2IP;SUN2;ATR;SUN1;STAG2;REC8;SYCE1;SYCP2;SMC3;SYCE2;SYCP3;TEX12;SYCP1;BRCA1;FKBP6;STAG3;SYCE3	LMNA;HSPA2;SYNE2;TINF2;SYNE1;TERF1;STAG1;SMC1A;ACD;TERF2;UBE2I;POT1;LMNB1;H2AFX;SMC1B;RAD21;DIDO1;TERF2IP;SUN2;ATR;SUN1;STAG2
APC/C:Cdc20 mediated degradation of mitotic proteins	0.696949	1.25606	0.00500501	0.151968	76	76	UBC;PSMB4;ANAPC10;PSMA5;PSMD12;PSMB7;PSMA7;PSMD10;PSMB5;PSMD8;PSMA2;ANAPC7;PSMA3;PSME2;PSMD1;UBE2S;PSMC6;PSMD2;PSMC4;PSMF1;PSMB2;ANAPC11;UBB;SEM1;CDC26;PSMA6;PSMD3;PSMD13;PSMB9;PSME1;PSMD11;PTTG1;CDC23;PSMC1;UBA52;PSMA4;CCNA2;PSMD14;PSMB6;PSMD5;PSMD4;PSMC2;PSMA1;PSMC3;PSME3;PSMD7;PSMD9;UBE2D1;UBE2E1;BUB3;PSMB3;BUB1B;ANAPC16;ANAPC5;PSMB1;PSMD6;CDK1;PSMC5;RPS27A;PSMB8;ANAPC4;ANAPC2;PSMA8;PSMB10;ANA…	UBC;PSMB4;ANAPC10;PSMA5;PSMD12;PSMB7;PSMA7;PSMD10;PSMB5;PSMD8;PSMA2;ANAPC7;PSMA3;PSME2;PSMD1;UBE2S;PSMC6;PSMD2;PSMC4;PSMF1;PSMB2;ANAPC11;UBB;SEM1;CDC26;PSMA6;PSMD3;PSMD13;PSMB9;PSME1;PSMD11;PTTG1;CDC23;PSMC1;UBA52;PSMA4;CCNA2;PSMD14;PSMB6;PSMD5;PSMD4;PSMC2;PSMA1;PSMC3;PSME3;PSMD7;PSMD9;UBE2D1;UBE2E1;BUB3;PSMB3;BUB1B;ANAPC16
Deubiquitination	0.675648	1.24679	0	0.152031	282	252	UBC;HIF1A;ADRB2;RNF128;BIRC3;NFKBIA;MYC;IFIH1;RAD23B;STAMBP;ACTB;EP300;PSMB4;USP3;YY1;DDX58;BABAM1;PSMA5;MAVS;BECN1;ASXL1;TRAF3;FOXK1;PSMD12;VCP;PSMB7;PSMA7;APC;MBD5;WDR20;PSMD10;BIRC2;PSMB5;PSMD8;PSMA2;USP33;MUL1;TGFB1;INO80B;PSMA3;PSME2;PSMD1;USP42;NEDD8;USP11;WDR48;PSMC6;VDAC1;PSMD2;VDAC2;BARD1;PSMC4;TOMM20;PSMF1;PSMB2;PTRH2;USP28;UBB;USP34;USP4;RCE1;MAP3K7;USP47;USP16;SEM1;MDM2;ACTR8;VCPIP1;T…	UBC;HIF1A;ADRB2;RNF128;BIRC3;NFKBIA;MYC;IFIH1;RAD23B;STAMBP;ACTB;EP300;PSMB4;USP3;YY1;DDX58;BABAM1;PSMA5;MAVS;BECN1;ASXL1;TRAF3;FOXK1;PSMD12;VCP;PSMB7;PSMA7;APC;MBD5;WDR20;PSMD10;BIRC2;PSMB5;PSMD8;PSMA2;USP33;MUL1;TGFB1;INO80B;PSMA3;PSME2;PSMD1;USP42;NEDD8;USP11;WDR48;PSMC6;VDAC1;PSMD2;VDAC2;BARD1;PSMC4;TOMM20;PSMF1;PSMB2;PTRH2;USP28;UBB;USP34;USP4;RCE1;MAP3K7;USP47;USP16;SEM1;MDM2;ACTR8;VCPIP1;T…
Degradation of DVL	0.727803	1.304	0.00300601	0.152037	57	57	UBC;PSMB4;PSMA5;PSMD12;PSMB7;PSMA7;PSMD10;PSMB5;PSMD8;PSMA2;PSMA3;PSME2;PSMD1;RBX1;PSMC6;PSMD2;PSMC4;PSMF1;PSMB2;UBB;SEM1;PSMA6;PSMD3;PSMD13;PSMB9;PSME1;PSMD11;PSMC1;UBA52;PSMA4;PSMD14;KLHL12;PSMB6;PSMD5;PSMD4;PSMC2;PSMA1;PSMC3;PSME3;PSMD7;PSMD9;PSMB3;PSMB1;DVL2;PSMD6;DACT1;PSMC5;RPS27A;PSMB8;HECW1;PSMA8;DVL3;PSMB10;DVL1;PSME4;CUL3;PSMB11	UBC;PSMB4;PSMA5;PSMD12;PSMB7;PSMA7;PSMD10;PSMB5;PSMD8;PSMA2;PSMA3;PSME2;PSMD1;RBX1;PSMC6;PSMD2;PSMC4;PSMF1;PSMB2;UBB;SEM1;PSMA6;PSMD3;PSMD13;PSMB9;PSME1;PSMD11;PSMC1;UBA52;PSMA4;PSMD14;KLHL12;PSMB6;PSMD5;PSMD4;PSMC2;PSMA1;PSMC3;PSME3;PSMD7;PSMD9
Cell-extracellular matrix interactions	0.75663	1.26442	0.0675966	0.152072	16	16	PARVB;ACTN1;FBLIM1;FERMT2;RSU1;ILK;FLNA;VASP;LIMS1;PXN;TESK1;ITGB1;PARVA;FLNC;ARHGEF6;LIMS2	PARVB;ACTN1;FBLIM1;FERMT2;RSU1;ILK;FLNA;VASP;LIMS1;PXN;TESK1
Formation of TC-NER Pre-Incision Complex	0.687288	1.233	0.0160643	0.152072	53	53	UBC;EP300;POLR2I;RBX1;TCEA1;POLR2A;COPS2;UBB;ZNF830;POLR2K;POLR2G;COPS5;POLR2F;MNAT1;COPS6;XAB2;ERCC2;HMGN1;UBA52;USP7;POLR2D;POLR2E;POLR2H;ERCC3;GTF2H5;POLR2J;POLR2L;COPS7A;AQR;PRPF19;XPA;COPS3;ERCC8;GTF2H2;POLR2B;ERCC6;GTF2H1;COPS8;CUL4B;RPS27A;COPS4;POLR2C;GTF2H3;UVSSA;DDB1;ISY1;CCNH;COPS7B;CUL4A;PPIE;GPS1;GTF2H4;CDK7	UBC;EP300;POLR2I;RBX1;TCEA1;POLR2A;COPS2;UBB;ZNF830;POLR2K;POLR2G;COPS5;POLR2F;MNAT1;COPS6;XAB2;ERCC2;HMGN1;UBA52;USP7;POLR2D;POLR2E;POLR2H;ERCC3;GTF2H5;POLR2J;POLR2L;COPS7A;AQR;PRPF19;XPA;COPS3;ERCC8
Iron uptake and transport	0.686045	1.23357	0.0170341	0.1521	59	59	UBC;STEAP2;ATP6V1F;CYBRD1;ATP6V1B2;ATP6V1D;ATP6V0E1;ATP6V1E2;ATP6V1C1;NEDD8;ATP6AP1;HMOX1;UBB;ATP6V1H;IREB2;SKP1;FTL;ATP6V1A;ATP6V1G1;ATP6V1E1;FTH1;ATP6V0A1;CAND1;UBA52;MCOLN1;ATP6V0C;ATP6V0B;LCN2;FBXL5;TFRC;SLC22A17;HMOX2;SLC11A2;TCIRG1;FLVCR1;ACO1;ALAD;ATP6V0A2;HFE;CUL1;RPS27A;TF;GLRX3;ATP6V1G3;ATP6V0A4;ATP6V0D2;TFR2;FTMT;ABCG2;SLC46A1;ATP6V0D1;STEAP3;ATP6V1G2;ATP6V1B1;HEPH;ATP6V1C2;CP;ATP6V0E2…	UBC;STEAP2;ATP6V1F;CYBRD1;ATP6V1B2;ATP6V1D;ATP6V0E1;ATP6V1E2;ATP6V1C1;NEDD8;ATP6AP1;HMOX1;UBB;ATP6V1H;IREB2;SKP1;FTL;ATP6V1A;ATP6V1G1;ATP6V1E1;FTH1;ATP6V0A1;CAND1;UBA52;MCOLN1;ATP6V0C;ATP6V0B;LCN2;FBXL5;TFRC;SLC22A17;HMOX2;SLC11A2;TCIRG1;FLVCR1;ACO1;ALAD
Regulation of APC/C activators between G1/S and early anaphase	0.692676	1.25413	0.002	0.15215	81	81	UBC;PSMB4;ANAPC10;PSMA5;PSMD12;PSMB7;PSMA7;PSMD10;PSMB5;PSMD8;PSMA2;ANAPC7;PSMA3;PSME2;PSMD1;UBE2S;PSMC6;PSMD2;PSMC4;PSMF1;PSMB2;FBXO5;ANAPC11;UBB;SEM1;CDC26;PSMA6;PSMD3;BTRC;FZR1;PSMD13;PSMB9;PSME1;SKP1;PSMD11;CDC23;PSMC1;UBA52;PSMA4;CCNA2;PSMD14;PSMB6;PSMD5;PSMD4;PSMC2;PSMA1;PSMC3;PSME3;PSMD7;PSMD9;UBE2D1;UBE2E1;BUB3;PSMB3;BUB1B;ANAPC16;CDK2;ANAPC5;PSMB1;PSMD6;PLK1;CDK1;PSMC5;CUL1;RPS27A;PSMB8;…	UBC;PSMB4;ANAPC10;PSMA5;PSMD12;PSMB7;PSMA7;PSMD10;PSMB5;PSMD8;PSMA2;ANAPC7;PSMA3;PSME2;PSMD1;UBE2S;PSMC6;PSMD2;PSMC4;PSMF1;PSMB2;FBXO5;ANAPC11;UBB;SEM1;CDC26;PSMA6;PSMD3;BTRC;FZR1;PSMD13;PSMB9;PSME1;SKP1;PSMD11;CDC23;PSMC1;UBA52;PSMA4;CCNA2;PSMD14;PSMB6;PSMD5;PSMD4;PSMC2;PSMA1;PSMC3;PSME3;PSMD7;PSMD9;UBE2D1;UBE2E1;BUB3;PSMB3;BUB1B;ANAPC16
SUMOylation of DNA damage response and repair proteins	0.696706	1.26472	0.003	0.152201	77	77	PIAS1;TPR;PCGF2;SP100;NUP54;STAG1;XRCC4;SCMH1;SUMO1;PML;SMC1A;XPC;SMC5;NUP133;RAE1;NSMCE2;SEC13;SUMO2;RING1;PARP1;UBE2I;NUP160;WRN;PHC2;HERC2;BMI1;EID3;SUMO3;TDG;RNF2;NUP58;CBX8;RNF168;BLM;POM121;RPA1;PIAS2;AAAS;NUP88;PIAS4;RAD21;CDKN2A;NUP214;NUP155;CETN2;STAG2;SEH1L;NSMCE4A;NUP93;NUP50;NUP98;NUP42;RANBP2;NUP35;RAD52;POM121C;NUP205;SMC6;CBX4;NUP210;NUP62;NUP43;NSMCE3;NSMCE1;SMC3;NUP107;CBX2;NUP3…	PIAS1;TPR;PCGF2;SP100;NUP54;STAG1;XRCC4;SCMH1;SUMO1;PML;SMC1A;XPC;SMC5;NUP133;RAE1;NSMCE2;SEC13;SUMO2;RING1;PARP1;UBE2I;NUP160;WRN;PHC2;HERC2;BMI1;EID3;SUMO3;TDG;RNF2;NUP58;CBX8;RNF168;BLM;POM121;RPA1;PIAS2;AAAS;NUP88;PIAS4;RAD21;CDKN2A;NUP214;NUP155;CETN2;STAG2;SEH1L;NSMCE4A;NUP93;NUP50;NUP98;NUP42;RANBP2
APC/C:Cdc20 mediated degradation of Securin	0.709053	1.2797	0.00200602	0.152217	68	68	UBC;PSMB4;ANAPC10;PSMA5;PSMD12;PSMB7;PSMA7;PSMD10;PSMB5;PSMD8;PSMA2;ANAPC7;PSMA3;PSME2;PSMD1;UBE2S;PSMC6;PSMD2;PSMC4;PSMF1;PSMB2;ANAPC11;UBB;SEM1;CDC26;PSMA6;PSMD3;PSMD13;PSMB9;PSME1;PSMD11;PTTG1;CDC23;PSMC1;UBA52;PSMA4;PSMD14;PSMB6;PSMD5;PSMD4;PSMC2;PSMA1;PSMC3;PSME3;PSMD7;PSMD9;UBE2D1;UBE2E1;PSMB3;ANAPC16;ANAPC5;PSMB1;PSMD6;PSMC5;RPS27A;PSMB8;ANAPC4;ANAPC2;PSMA8;PSMB10;ANAPC1;CDC16;CDC27;CDC20;…	UBC;PSMB4;ANAPC10;PSMA5;PSMD12;PSMB7;PSMA7;PSMD10;PSMB5;PSMD8;PSMA2;ANAPC7;PSMA3;PSME2;PSMD1;UBE2S;PSMC6;PSMD2;PSMC4;PSMF1;PSMB2;ANAPC11;UBB;SEM1;CDC26;PSMA6;PSMD3;PSMD13;PSMB9;PSME1;PSMD11;PTTG1;CDC23;PSMC1;UBA52;PSMA4;PSMD14;PSMB6;PSMD5;PSMD4;PSMC2;PSMA1;PSMC3;PSME3;PSMD7;PSMD9;UBE2D1;UBE2E1;PSMB3;ANAPC16
Hedgehog ligand biogenesis	0.704357	1.27926	0.004004	0.152236	65	65	UBC;PSMB4;PSMA5;PSMD12;VCP;PSMB7;PSMA7;PSMD10;PSMB5;PSMD8;PSMA2;PSMA3;PSME2;PSMD1;ADAM17;PSMC6;PSMD2;SYVN1;PSMC4;PSMF1;PSMB2;UBB;SEM1;PSMA6;PSMD3;PSMD13;PSMB9;PSME1;PSMD11;PSMC1;UBA52;PSMA4;PSMD14;PSMB6;PSMD5;PSMD4;PSMC2;PSMA1;PSMC3;PSME3;PSMD7;PSMD9;HHAT;PSMB3;DERL2;SEL1L;PSMB1;P4HB;PSMD6;OS9;PSMC5;RPS27A;PSMB8;GPC5;DHH;IHH;SHH;NOTUM;PSMA8;PSMB10;DISP2;PSME4;ERLEC1;SCUBE2;PSMB11	UBC;PSMB4;PSMA5;PSMD12;VCP;PSMB7;PSMA7;PSMD10;PSMB5;PSMD8;PSMA2;PSMA3;PSME2;PSMD1;ADAM17;PSMC6;PSMD2;SYVN1;PSMC4;PSMF1;PSMB2;UBB;SEM1;PSMA6;PSMD3;PSMD13;PSMB9;PSME1;PSMD11;PSMC1;UBA52;PSMA4;PSMD14;PSMB6;PSMD5;PSMD4;PSMC2;PSMA1;PSMC3;PSME3;PSMD7;PSMD9;HHAT
Regulation of TP53 Activity through Acetylation	0.717516	1.26056	0.0313765	0.152245	30	29	AKT3;ING2;EP300;RBBP7;GATAD2A;PML;ING5;GATAD2B;CHD3;KAT6A;AKT1;RBBP4;MAP2K6;BRPF3;HDAC1;CHD4;BRD7;BRPF1;TP53;MEAF6;PIP4K2A;AKT2;PIP4K2C;MBD3;MTA2;HDAC2;PIP4K2B;BRD1;PIN1	AKT3;ING2;EP300;RBBP7;GATAD2A;PML;ING5;GATAD2B;CHD3;KAT6A;AKT1;RBBP4;MAP2K6;BRPF3;HDAC1;CHD4;BRD7;BRPF1;TP53;MEAF6;PIP4K2A;AKT2;PIP4K2C;MBD3;MTA2;HDAC2
Pausing and recovery of Tat-mediated HIV elongation	0.716805	1.24204	0.0436105	0.152262	35	31	POLR2I;ELOA;TCEA1;POLR2A;NELFE;POLR2K;CDK9;POLR2G;SUPT16H;POLR2F;ELOC;SSRP1;GTF2F1;CCNT1;POLR2D;POLR2E;POLR2H;SUPT4H1;POLR2J;POLR2L;ELOB;GTF2F2;NELFCD;SUPT5H;POLR2B;ELL;POLR2C;NELFB;ELOA2;NELFA;CTDP1	POLR2I;ELOA;TCEA1;POLR2A;NELFE;POLR2K;CDK9;POLR2G;SUPT16H;POLR2F;ELOC;SSRP1;GTF2F1;CCNT1;POLR2D;POLR2E;POLR2H;SUPT4H1;POLR2J;POLR2L;ELOB;GTF2F2;NELFCD;SUPT5H;POLR2B;ELL
Mitochondrial protein import	0.691071	1.2425	0.00600601	0.152265	65	65	CHCHD10;CMC4;HSPD1;CS;TOMM7;TIMM50;TIMM17A;VDAC1;TOMM5;TOMM20;TIMM44;MTX2;COX17;HSPA9;SAMM50;CHCHD5;SLC25A4;PMPCB;CYC1;SLC25A6;TOMM22;ACO2;TIMM10B;CHCHD7;TIMM10;ATP5F1B;TIMM8B;TIMM9;GRPEL2;CHCHD2;TIMM23;COX19;SLC25A12;SLC25A13;CMC2;NDUFB8;MTX1;TOMM40;CHCHD3;PITRM1;ATP5F1A;COA6;HSCB;PMPCA;DNAJC19;TIMM13;FXN;COQ2;CHCHD4;ATP5MC1;TOMM6;PAM16;TIMM17B;TIMM8A;COA4;TOMM70;GFER;TIMM22;BCS1L;OTC;LDHD;IDH3G…	CHCHD10;CMC4;HSPD1;CS;TOMM7;TIMM50;TIMM17A;VDAC1;TOMM5;TOMM20;TIMM44;MTX2;COX17;HSPA9;SAMM50;CHCHD5;SLC25A4;PMPCB;CYC1;SLC25A6;TOMM22;ACO2;TIMM10B;CHCHD7;TIMM10;ATP5F1B;TIMM8B;TIMM9;GRPEL2;CHCHD2;TIMM23;COX19;SLC25A12;SLC25A13;CMC2;NDUFB8;MTX1;TOMM40;CHCHD3;PITRM1;ATP5F1A;COA6;HSCB;PMPCA;DNAJC19;TIMM13;FXN;COQ2
Regulation of TP53 Degradation	0.70384	1.24162	0.0353179	0.15227	36	36	UBC;AKT3;PPP2CA;PPP2CB;SGK1;PHF20;DAXX;RFFL;UBB;ATM;PPP2R5C;MDM2;PPP2R1B;AKT1;UBA52;MDM4;USP7;CCNA2;CDKN2A;TP53;PPP2R1A;MTOR;CCNG1;CDK2;RNF34;AKT2;RICTOR;CDK1;RPS27A;PDPK1;CHEK2;USP2;MLST8;MAPKAP1;CCNA1;PRR5	UBC;AKT3;PPP2CA;PPP2CB;SGK1;PHF20;DAXX;RFFL;UBB;ATM;PPP2R5C;MDM2;PPP2R1B;AKT1;UBA52;MDM4;USP7;CCNA2;CDKN2A;TP53;PPP2R1A;MTOR;CCNG1;CDK2;RNF34;AKT2
Formation of RNA Pol II elongation complex	0.696116	1.24269	0.00400802	0.152293	61	58	LEO1;POLR2I;CCNK;ELOA;TCEA1;POLR2A;AFF4;NELFE;POLR2K;CDK9;RTF1;POLR2G;SUPT16H;POLR2F;ELOC;MNAT1;SSRP1;GTF2F1;ERCC2;IWS1;NCBP1;CCNT1;CDC73;POLR2D;POLR2E;POLR2H;ERCC3;GTF2H5;SUPT4H1;CCNT2;POLR2J;MLLT1;POLR2L;ELOB;GTF2F2;WDR61;SUPT6H;CTR9;NELFCD;SUPT5H;GTF2H2;NCBP2;POLR2B;ELL;GTF2H1;EAF2;POLR2C;NELFB;GTF2H3;MLLT3;CCNH;ELOA2;EAF1;NELFA;GTF2H4;CTDP1;CDK7;PAF1	LEO1;POLR2I;CCNK;ELOA;TCEA1;POLR2A;AFF4;NELFE;POLR2K;CDK9;RTF1;POLR2G;SUPT16H;POLR2F;ELOC;MNAT1;SSRP1;GTF2F1;ERCC2;IWS1;NCBP1;CCNT1;CDC73;POLR2D;POLR2E;POLR2H;ERCC3;GTF2H5;SUPT4H1;CCNT2;POLR2J;MLLT1;POLR2L;ELOB;GTF2F2;WDR61;SUPT6H;CTR9;NELFCD;SUPT5H;GTF2H2;NCBP2;POLR2B;ELL
ABC transporter disorders	0.686617	1.25383	0.005	0.152353	77	77	UBC;ABCA1;PSMB4;PSMA5;PSMD12;VCP;PSMB7;PSMA7;PSMD10;PSMB5;PSMD8;PSMA2;PSMA3;PSME2;PSMD1;PSMC6;PSMD2;PSMC4;PSMF1;PSMB2;DERL1;UBB;SEM1;ABCG8;PSMA6;PSMD3;PSMD13;PSMB9;PSME1;PSMD11;ERLIN2;PSMC1;UBA52;PSMA4;ERLIN1;PSMD14;PSMB6;PSMD5;PSMD4;PSMC2;PSMA1;PSMC3;PSME3;PSMD7;PSMD9;PSMB3;APOA1;DERL2;SEL1L;PSMB1;ABCB6;RNF5;PSMD6;ABCD4;OS9;RNF185;PSMC5;RPS27A;ABCD1;PSMB8;KCNJ11;ABCC8;ABCC2;ABCC9;ABCA12;ABCB11;A…	UBC;ABCA1;PSMB4;PSMA5;PSMD12;VCP;PSMB7;PSMA7;PSMD10;PSMB5;PSMD8;PSMA2;PSMA3;PSME2;PSMD1;PSMC6;PSMD2;PSMC4;PSMF1;PSMB2;DERL1;UBB;SEM1;ABCG8;PSMA6;PSMD3;PSMD13;PSMB9;PSME1;PSMD11;ERLIN2;PSMC1;UBA52;PSMA4;ERLIN1;PSMD14;PSMB6;PSMD5;PSMD4;PSMC2;PSMA1;PSMC3;PSME3;PSMD7;PSMD9
Chromatin modifying enzymes	0.672264	1.23329	0	0.152354	240	205	EPC1;KDM6B;MORF4L1;MORF4L2;KMT2C;JADE2;ACTB;KDM6A;EP300;ARID4B;CREBBP;KMT2E;GPS2;REST;KDM7A;RBBP7;NCOR2;GATAD2A;KDM5B;HAT1;CDK4;PHF20;KDM5A;RBBP5;TADA1;KMT2A;MRGBP;ELP6;TAF12;EZH2;HDAC10;SAP30;NFKB1;ING5;PRMT3;PHF2;KANSL1;TAF10;ASH1L;GATAD2B;JMJD6;PBRM1;CHD3;USP22;VPS72;NCOA1;ARID4A;KAT6A;KMT2D;HMG20B;YEATS4;SMYD3;TBL1XR1;MBIP;SMARCE1;KAT2B;CARM1;SMARCA4;TADA2A;RELA;RBBP4;TADA2B;ELP3;PRMT1;KANSL2…	EPC1;KDM6B;MORF4L1;MORF4L2;KMT2C;JADE2;ACTB;KDM6A;EP300;ARID4B;CREBBP;KMT2E;GPS2;REST;KDM7A;RBBP7;NCOR2;GATAD2A;KDM5B;HAT1;CDK4;PHF20;KDM5A;RBBP5;TADA1;KMT2A;MRGBP;ELP6;TAF12;EZH2;HDAC10;SAP30;NFKB1;ING5;PRMT3;PHF2;KANSL1;TAF10;ASH1L;GATAD2B;JMJD6;PBRM1;CHD3;USP22;VPS72;NCOA1;ARID4A;KAT6A;KMT2D;HMG20B;YEATS4;SMYD3;TBL1XR1;MBIP;SMARCE1;KAT2B;CARM1;SMARCA4;TADA2A;RELA;RBBP4;TADA2B;ELP3;PRMT1;KANSL2…
IKK complex recruitment mediated by RIP1	0.743812	1.27844	0.0376176	0.152373	23	23	UBC;BIRC3;UBE2D3;BIRC2;SARM1;UBB;UBE2V1;UBE2D2;UBE2N;RIPK1;IKBKB;UBA52;IKBKG;UBE2D1;TICAM1;TLR4;RPS27A;LY96;CHUK;TRAF6;TICAM2;RIPK3;CD14	UBC;BIRC3;UBE2D3;BIRC2;SARM1;UBB;UBE2V1;UBE2D2;UBE2N;RIPK1;IKBKB;UBA52;IKBKG;UBE2D1;TICAM1;TLR4
Oncogene Induced Senescence	0.712605	1.25512	0.0324873	0.152384	35	33	UBC;TFDP2;TNRC6B;ETS2;AGO3;CDK4;MAPK1;UBB;SP1;MDM2;ERF;AGO1;E2F3;CDKN2B;UBA52;MDM4;ID1;TNRC6A;CDKN2A;TP53;CDKN2C;TNRC6C;TFDP1;ETS1;RPS27A;CDK6;MOV10;AGO4;RB1;E2F2;E2F1;CDKN2D;MAPK3	UBC;TFDP2;TNRC6B;ETS2;AGO3;CDK4;MAPK1;UBB;SP1;MDM2;ERF;AGO1;E2F3;CDKN2B;UBA52;MDM4;ID1;TNRC6A
Regulation of ornithine decarboxylase (ODC)	0.73242	1.30512	0.00100301	0.152392	51	51	PSMB4;AZIN1;PSMA5;OAZ2;PSMD12;PSMB7;PSMA7;PSMD10;PSMB5;PSMD8;PSMA2;PSMA3;PSME2;PSMD1;PSMC6;PSMD2;PSMC4;PSMF1;PSMB2;SEM1;PSMA6;PSMD3;PSMD13;PSMB9;PSME1;PSMD11;PSMC1;OAZ1;PSMA4;PSMD14;PSMB6;PSMD5;PSMD4;PSMC2;PSMA1;PSMC3;PSME3;PSMD7;PSMD9;PSMB3;PSMB1;PSMD6;ODC1;PSMC5;NQO1;PSMB8;PSMA8;PSMB10;PSME4;OAZ3;PSMB11	PSMB4;AZIN1;PSMA5;OAZ2;PSMD12;PSMB7;PSMA7;PSMD10;PSMB5;PSMD8;PSMA2;PSMA3;PSME2;PSMD1;PSMC6;PSMD2;PSMC4;PSMF1;PSMB2;SEM1;PSMA6;PSMD3;PSMD13;PSMB9;PSME1;PSMD11;PSMC1;OAZ1;PSMA4;PSMD14;PSMB6;PSMD5;PSMD4;PSMC2;PSMA1;PSMC3;PSME3;PSMD7;PSMD9
Transport of Mature Transcript to Cytoplasm	0.688904	1.25877	0.003	0.152399	83	83	SRRM1;TPR;SRSF7;RBM8A;SRSF5;SLBP;NUP54;SRSF2;UPF3B;NUP133;RAE1;THOC2;SEC13;CDC40;SRSF6;MAGOH;EIF4E;SLU7;DHX38;NUP160;NXT1;EIF4A3;SRSF3;FIP1L1;POLDIP3;THOC3;THOC7;DDX39B;NUP58;NCBP1;CPSF3;POM121;DDX39A;AAAS;THOC5;NUP88;WDR33;RNPS1;ZC3H11A;SRSF1;SRSF11;U2AF2;CPSF4;CHTOP;NUP214;U2AF1L4;SARNP;CASC3;NUP155;SEH1L;GLE1;NUP93;NXF1;SRSF4;NUP50;NUP98;NUP42;RANBP2;NUP35;NCBP2;THOC1;THOC6;POM121C;NUP205;SRSF…	SRRM1;TPR;SRSF7;RBM8A;SRSF5;SLBP;NUP54;SRSF2;UPF3B;NUP133;RAE1;THOC2;SEC13;CDC40;SRSF6;MAGOH;EIF4E;SLU7;DHX38;NUP160;NXT1;EIF4A3;SRSF3;FIP1L1;POLDIP3;THOC3;THOC7;DDX39B;NUP58;NCBP1;CPSF3;POM121;DDX39A;AAAS;THOC5;NUP88;WDR33;RNPS1;ZC3H11A;SRSF1;SRSF11;U2AF2;CPSF4;CHTOP;NUP214;U2AF1L4;SARNP;CASC3;NUP155;SEH1L;GLE1;NUP93;NXF1;SRSF4;NUP50;NUP98;NUP42;RANBP2
RNA Polymerase II HIV Promoter Escape	0.705345	1.26363	0.0160804	0.152404	47	47	TAF15;TAF2;POLR2I;GTF2B;POLR2A;TAF12;POLR2K;TAF7;TAF10;POLR2G;GTF2A1;POLR2F;TAF11;TAF9B;MNAT1;GTF2F1;TAF13;ERCC2;TAF6;GTF2A2;POLR2D;POLR2E;POLR2H;ERCC3;GTF2H5;TAF1;TAF5;POLR2J;GTF2E2;POLR2L;GTF2F2;TAF9;TAF3;GTF2H2;GTF2E1;POLR2B;GTF2H1;POLR2C;GTF2H3;TBP;TAF7L;CCNH;TAF1L;TAF4B;GTF2H4;TAF4;CDK7	TAF15;TAF2;POLR2I;GTF2B;POLR2A;TAF12;POLR2K;TAF7;TAF10;POLR2G;GTF2A1;POLR2F;TAF11;TAF9B;MNAT1;GTF2F1;TAF13;ERCC2;TAF6;GTF2A2;POLR2D;POLR2E;POLR2H;ERCC3;GTF2H5;TAF1;TAF5;POLR2J;GTF2E2;POLR2L;GTF2F2;TAF9;TAF3;GTF2H2;GTF2E1;POLR2B
RHOBTB1 GTPase cycle	0.721508	1.24287	0.0591286	0.15241	23	23	SRRM1;TRA2B;ROCK1;RBBP6;TXNL1;HNRNPC;RHOBTB1;RNF20;SPEN;COPS2;CCT7;CPSF7;RBMX;PDE5A;CCT2;ROCK2;STK38;MYO6;COPS4;DBN1;GPS1;VIM;CUL3	SRRM1;TRA2B;ROCK1;RBBP6;TXNL1;HNRNPC;RHOBTB1;RNF20;SPEN;COPS2;CCT7;CPSF7;RBMX
Cap-dependent Translation Initiation	0.676912	1.23363	0	0.152423	124	120	EIF2S3;RPS17;RPS20;EIF3E;EIF3H;RPL36A;RPS10;RPL37A;PABPC1;EIF2S1;EIF3A;EIF3K;RPS27;RPL36AL;RPL4;EIF5B;RPL38;EIF5;RPL22L1;EIF4A2;RPL24;RPL23;RPS29;EIF3J;RPL41;EIF3G;EIF3I;RPL39;RPL7;EIF2B1;RPS21;EIF4E;EIF1AX;RPL28;RPL35;EIF4B;RPL27A;RPS26;EIF3L;EIF3F;EIF2S2;EIF4A1;RPSA;EIF3D;RPL31;RPL37;RPL3;RPL14;RPLP0;RPS16;RPS11;RPS3;RPS28;RPL5;RPL23A;UBA52;RPL30;RPL21;RPL35A;RPS13;RPL6;RPLP1;RPL19;RPS19;RPL22;…	EIF2S3;RPS17;RPS20;EIF3E;EIF3H;RPL36A;RPS10;RPL37A;PABPC1;EIF2S1;EIF3A;EIF3K;RPS27;RPL36AL;RPL4;EIF5B;RPL38;EIF5;RPL22L1;EIF4A2;RPL24;RPL23;RPS29;EIF3J;RPL41;EIF3G;EIF3I;RPL39;RPL7;EIF2B1;RPS21;EIF4E;EIF1AX;RPL28;RPL35;EIF4B;RPL27A;RPS26;EIF3L;EIF3F;EIF2S2;EIF4A1;RPSA;EIF3D;RPL31;RPL37;RPL3;RPL14;RPLP0;RPS16;RPS11;RPS3;RPS28;RPL5;RPL23A;UBA52;RPL30;RPL21;RPL35A;RPS13;RPL6;RPLP1;RPL19;RPS19;RPL22;…
Interferon Signaling	0.688468	1.26394	0	0.152429	205	199	SOCS3;EGR1;UBC;GBP1;CD44;PIAS1;PTPN1;TPR;MT2A;STAT1;EIF4G2;IFIT3;IFITM1;SP100;KPNB1;IFI6;IFI27;ADAR;IRF6;DDX58;XAF1;ARIH1;TRIM22;NUP54;TRIM14;IRF9;EIF2AK2;HLA-A;HLA-E;OAS1;GBP3;ISG15;JAK1;SUMO1;IFIT1;PML;PPM1B;B2M;HLA-DQA2;KPNA3;FLNA;TRIM35;IRF1;TRIM3;NUP133;RAE1;EIF4A2;CAMK2B;SEC13;IFITM3;HLA-DQB1;EIF4E3;TRIM5;UBB;IFIT5;HERC5;OAS2;ISG20;TRIM29;BST2;HLA-DRB5;RSAD2;IFIT2;TRIM38;EIF4E;OAS3;UBE2L6;H…	SOCS3;EGR1;UBC;GBP1;CD44;PIAS1;PTPN1;TPR;MT2A;STAT1;EIF4G2;IFIT3;IFITM1;SP100;KPNB1;IFI6;IFI27;ADAR;IRF6;DDX58;XAF1;ARIH1;TRIM22;NUP54;TRIM14;IRF9;EIF2AK2;HLA-A;HLA-E;OAS1;GBP3;ISG15;JAK1;SUMO1;IFIT1;PML;PPM1B;B2M;HLA-DQA2;KPNA3;FLNA;TRIM35;IRF1;TRIM3;NUP133;RAE1;EIF4A2;CAMK2B;SEC13;IFITM3;HLA-DQB1;EIF4E3;TRIM5;UBB;IFIT5;HERC5;OAS2;ISG20;TRIM29;BST2;HLA-DRB5;RSAD2;IFIT2;TRIM38;EIF4E;OAS3;UBE2L6;H…
CDK-mediated phosphorylation and removal of Cdc6	0.696237	1.25735	0.001	0.152444	73	73	UBC;PSMB4;ANAPC10;PSMA5;PSMD12;PSMB7;PSMA7;PSMD10;PSMB5;PSMD8;PSMA2;ANAPC7;PSMA3;PSME2;PSMD1;UBE2S;PSMC6;PSMD2;PSMC4;PSMF1;PSMB2;ANAPC11;UBB;SEM1;CDC26;PSMA6;PSMD3;FZR1;PSMD13;PSMB9;PSME1;PSMD11;CDC23;PSMC1;UBA52;PSMA4;CCNA2;PSMD14;PSMB6;PSMD5;PSMD4;PSMC2;PSMA1;PSMC3;PSME3;PSMD7;PSMD9;UBE2D1;UBE2E1;CDC6;PSMB3;ANAPC16;CDK2;ANAPC5;PSMB1;CCNE2;PSMD6;PSMC5;RPS27A;PSMB8;ANAPC4;ANAPC2;PSMA8;PSMB10;ANAP…	UBC;PSMB4;ANAPC10;PSMA5;PSMD12;PSMB7;PSMA7;PSMD10;PSMB5;PSMD8;PSMA2;ANAPC7;PSMA3;PSME2;PSMD1;UBE2S;PSMC6;PSMD2;PSMC4;PSMF1;PSMB2;ANAPC11;UBB;SEM1;CDC26;PSMA6;PSMD3;FZR1;PSMD13;PSMB9;PSME1;PSMD11;CDC23;PSMC1;UBA52;PSMA4;CCNA2;PSMD14;PSMB6;PSMD5;PSMD4;PSMC2;PSMA1;PSMC3;PSME3;PSMD7;PSMD9;UBE2D1;UBE2E1;CDC6;PSMB3;ANAPC16;CDK2
Cellular response to chemical stress	0.682932	1.25431	0.001	0.152451	164	158	UBC;COX8A;SOD2;CYCS;CREBBP;PSMB4;STAT3;PRDX6;PSMA5;NCOR2;NFE2L2;CHD9;COX7A2L;PSMD12;PSMB7;PSMA7;PSMD10;PSMB5;PSMD8;PSMA2;PSMA3;BLVRB;PSME2;PSMD1;HELZ2;RBX1;PSMC6;COX16;PSMD2;TXN;HMOX1;PSMC4;ATP7A;PSMF1;PSMB2;RXRA;COX14;UBB;CCS;SOD1;SEM1;NCF2;COX18;ABCC1;SOD3;NOX4;PSMA6;NCOA1;PSMD3;CSNK2A1;SCO1;PSMD13;MED1;HM13;PSMB9;PSME1;PRDX2;PRDX3;SKP1;TXNIP;FBXL17;COX7C;TBL1XR1;COX6C;COX7B;PSMD11;TXNRD2;CARM1…	UBC;COX8A;SOD2;CYCS;CREBBP;PSMB4;STAT3;PRDX6;PSMA5;NCOR2;NFE2L2;CHD9;COX7A2L;PSMD12;PSMB7;PSMA7;PSMD10;PSMB5;PSMD8;PSMA2;PSMA3;BLVRB;PSME2;PSMD1;HELZ2;RBX1;PSMC6;COX16;PSMD2;TXN;HMOX1;PSMC4;ATP7A;PSMF1;PSMB2;RXRA;COX14;UBB;CCS;SOD1;SEM1;NCF2;COX18;ABCC1;SOD3;NOX4;PSMA6;NCOA1;PSMD3;CSNK2A1;SCO1;PSMD13;MED1;HM13;PSMB9;PSME1;PRDX2;PRDX3;SKP1;TXNIP;FBXL17;COX7C;TBL1XR1;COX6C;COX7B;PSMD11;TXNRD2;CARM1…
Asymmetric localization of PCP proteins	0.698507	1.26078	0.004	0.152472	64	64	UBC;PSMB4;PSMA5;PSMD12;PSMB7;PSMA7;PSMD10;PSMB5;PSMD8;PSMA2;PSMA3;PSME2;PSMD1;PSMC6;PSMD2;PSMC4;PSMF1;PSMB2;UBB;SEM1;PSMA6;SMURF2;PSMD3;PSMD13;FZD7;PSMB9;PSME1;PSMD11;PSMC1;UBA52;PSMA4;PSMD14;PSMB6;PSMD5;PSMD4;PSMC2;PSMA1;PSMC3;FZD4;PSME3;PSMD7;PSMD9;PSMB3;SCRIB;FZD8;PSMB1;FZD1;DVL2;PSMD6;PSMC5;RPS27A;WNT5A;PRICKLE1;PSMB8;FZD5;PSMA8;PSMB10;SMURF1;VANGL2;PARD6A;FZD3;PSME4;FZD2;PSMB11	UBC;PSMB4;PSMA5;PSMD12;PSMB7;PSMA7;PSMD10;PSMB5;PSMD8;PSMA2;PSMA3;PSME2;PSMD1;PSMC6;PSMD2;PSMC4;PSMF1;PSMB2;UBB;SEM1;PSMA6;SMURF2;PSMD3;PSMD13;FZD7;PSMB9;PSME1;PSMD11;PSMC1;UBA52;PSMA4;PSMD14;PSMB6;PSMD5;PSMD4;PSMC2;PSMA1;PSMC3;FZD4;PSME3;PSMD7;PSMD9
Transcriptional Regulation by TP53	0.668011	1.23302	0	0.152538	368	361	FOS;JUN;UBC;GADD45A;NDRG1;AKT3;BTG2;TP63;RHEB;YWHAE;SESN3;TFDP2;LAMTOR4;ING2;CDKN1A;EP300;RBBP8;YWHAZ;COX8A;TNRC6B;YWHAG;YWHAH;NPM1;PMAIP1;CYCS;PPP2CA;CREBBP;PPP2CB;AGO3;SFN;RBBP7;GATAD2A;SGK1;TAF15;COX7A2L;TAF2;PERP;POLR2I;PHF20;PML;HIPK1;AIFM2;CNOT4;BNIP3L;RPTOR;DAXX;NBN;TP53BP2;DDIT4;YWHAB;RFFL;CCNK;COX16;TXN;HIPK2;BARD1;NUAK1;ELOA;TCEA1;RFC2;G6PD;PRKAB2;POLR2A;TAF12;IGFBP3;COX14;UBB;RMI1;NELF…	FOS;JUN;UBC;GADD45A;NDRG1;AKT3;BTG2;TP63;RHEB;YWHAE;SESN3;TFDP2;LAMTOR4;ING2;CDKN1A;EP300;RBBP8;YWHAZ;COX8A;TNRC6B;YWHAG;YWHAH;NPM1;PMAIP1;CYCS;PPP2CA;CREBBP;PPP2CB;AGO3;SFN;RBBP7;GATAD2A;SGK1;TAF15;COX7A2L;TAF2;PERP;POLR2I;PHF20;PML;HIPK1;AIFM2;CNOT4;BNIP3L;RPTOR;DAXX;NBN;TP53BP2;DDIT4;YWHAB;RFFL;CCNK;COX16;TXN;HIPK2;BARD1;NUAK1;ELOA;TCEA1;RFC2;G6PD;PRKAB2;POLR2A;TAF12;IGFBP3;COX14;UBB;RMI1;NELF…
RNA Polymerase II Transcription Initiation	0.705345	1.25346	0.0120603	0.152572	47	47	TAF15;TAF2;POLR2I;GTF2B;POLR2A;TAF12;POLR2K;TAF7;TAF10;POLR2G;GTF2A1;POLR2F;TAF11;TAF9B;MNAT1;GTF2F1;TAF13;ERCC2;TAF6;GTF2A2;POLR2D;POLR2E;POLR2H;ERCC3;GTF2H5;TAF1;TAF5;POLR2J;GTF2E2;POLR2L;GTF2F2;TAF9;TAF3;GTF2H2;GTF2E1;POLR2B;GTF2H1;POLR2C;GTF2H3;TBP;TAF7L;CCNH;TAF1L;TAF4B;GTF2H4;TAF4;CDK7	TAF15;TAF2;POLR2I;GTF2B;POLR2A;TAF12;POLR2K;TAF7;TAF10;POLR2G;GTF2A1;POLR2F;TAF11;TAF9B;MNAT1;GTF2F1;TAF13;ERCC2;TAF6;GTF2A2;POLR2D;POLR2E;POLR2H;ERCC3;GTF2H5;TAF1;TAF5;POLR2J;GTF2E2;POLR2L;GTF2F2;TAF9;TAF3;GTF2H2;GTF2E1;POLR2B
Formation of HIV elongation complex in the absence of HIV Tat	0.699458	1.24681	0.0161453	0.152584	48	45	POLR2I;CCNK;ELOA;TCEA1;POLR2A;NELFE;POLR2K;CDK9;POLR2G;SUPT16H;POLR2F;ELOC;MNAT1;SSRP1;GTF2F1;ERCC2;NCBP1;CCNT1;POLR2D;POLR2E;POLR2H;ERCC3;GTF2H5;SUPT4H1;CCNT2;POLR2J;POLR2L;ELOB;GTF2F2;NELFCD;SUPT5H;GTF2H2;NCBP2;POLR2B;ELL;GTF2H1;POLR2C;NELFB;GTF2H3;CCNH;ELOA2;NELFA;GTF2H4;CTDP1;CDK7	POLR2I;CCNK;ELOA;TCEA1;POLR2A;NELFE;POLR2K;CDK9;POLR2G;SUPT16H;POLR2F;ELOC;MNAT1;SSRP1;GTF2F1;ERCC2;NCBP1;CCNT1;POLR2D;POLR2E;POLR2H;ERCC3;GTF2H5;SUPT4H1;CCNT2;POLR2J;POLR2L;ELOB;GTF2F2;NELFCD;SUPT5H;GTF2H2;NCBP2;POLR2B;ELL
Deactivation of the beta-catenin transactivating complex	0.706205	1.2553	0.0180905	0.152596	42	42	UBC;SOX6;XIAP;YWHAZ;APC;TCF7L2;RBBP5;MEN1;CTNNB1;BCL9;UBB;TLE4;TLE2;BTRC;KMT2D;PYGO2;AKT1;SOX4;SOX7;UBA52;CTBP1;HDAC1;CTNNBIP1;TLE3;ASH2L;TCF7;XPO1;PYGO1;TLE1;BCL9L;CBY1;CHD8;AKT2;LEF1;RPS27A;SRY;SOX3;SOX17;SOX2;SOX13;SOX9;TCF7L1	UBC;SOX6;XIAP;YWHAZ;APC;TCF7L2;RBBP5;MEN1;CTNNB1;BCL9;UBB;TLE4;TLE2;BTRC;KMT2D;PYGO2;AKT1;SOX4;SOX7;UBA52;CTBP1;HDAC1;CTNNBIP1;TLE3;ASH2L;TCF7;XPO1;PYGO1;TLE1;BCL9L;CBY1;CHD8
RNA Polymerase II Transcription Initiation And Promoter Clearance	0.705345	1.259	0.0160643	0.152656	47	47	TAF15;TAF2;POLR2I;GTF2B;POLR2A;TAF12;POLR2K;TAF7;TAF10;POLR2G;GTF2A1;POLR2F;TAF11;TAF9B;MNAT1;GTF2F1;TAF13;ERCC2;TAF6;GTF2A2;POLR2D;POLR2E;POLR2H;ERCC3;GTF2H5;TAF1;TAF5;POLR2J;GTF2E2;POLR2L;GTF2F2;TAF9;TAF3;GTF2H2;GTF2E1;POLR2B;GTF2H1;POLR2C;GTF2H3;TBP;TAF7L;CCNH;TAF1L;TAF4B;GTF2H4;TAF4;CDK7	TAF15;TAF2;POLR2I;GTF2B;POLR2A;TAF12;POLR2K;TAF7;TAF10;POLR2G;GTF2A1;POLR2F;TAF11;TAF9B;MNAT1;GTF2F1;TAF13;ERCC2;TAF6;GTF2A2;POLR2D;POLR2E;POLR2H;ERCC3;GTF2H5;TAF1;TAF5;POLR2J;GTF2E2;POLR2L;GTF2F2;TAF9;TAF3;GTF2H2;GTF2E1;POLR2B
NOTCH1 Intracellular Domain Regulates Transcription	0.706126	1.25953	0.0110442	0.152731	48	48	UBC;HIF1A;MYC;EP300;CREBBP;HEY2;RBPJ;NCOR2;FBXW7;MAML1;NOTCH1;RBX1;HDAC10;UBB;TLE4;MAML3;TLE2;SNW1;SKP1;TBL1XR1;KAT2B;UBA52;HDAC11;HDAC1;MAML2;TLE3;NBEA;TLE1;HDAC6;NCOR1;MAMLD1;HDAC8;HDAC3;HDAC2;HDAC4;CCNC;HES1;TBL1X;CUL1;RPS27A;KAT2A;HDAC5;HDAC9;HES5;CDK8;HDAC7;HEYL;HEY1	UBC;HIF1A;MYC;EP300;CREBBP;HEY2;RBPJ;NCOR2;FBXW7;MAML1;NOTCH1;RBX1;HDAC10;UBB;TLE4;MAML3;TLE2;SNW1;SKP1;TBL1XR1;KAT2B;UBA52;HDAC11;HDAC1;MAML2
APC:Cdc20 mediated degradation of cell cycle proteins prior to satisfation of the cell cycle checkpoint	0.697974	1.25974	0.004004	0.152802	74	74	UBC;PSMB4;ANAPC10;PSMA5;PSMD12;PSMB7;PSMA7;PSMD10;PSMB5;PSMD8;PSMA2;ANAPC7;PSMA3;PSME2;PSMD1;UBE2S;PSMC6;PSMD2;PSMC4;PSMF1;PSMB2;ANAPC11;UBB;SEM1;CDC26;PSMA6;PSMD3;PSMD13;PSMB9;PSME1;PSMD11;CDC23;PSMC1;UBA52;PSMA4;CCNA2;PSMD14;PSMB6;PSMD5;PSMD4;PSMC2;PSMA1;PSMC3;PSME3;PSMD7;PSMD9;UBE2D1;UBE2E1;BUB3;PSMB3;BUB1B;ANAPC16;ANAPC5;PSMB1;PSMD6;CDK1;PSMC5;RPS27A;PSMB8;ANAPC4;ANAPC2;PSMA8;PSMB10;ANAPC1;MA…	UBC;PSMB4;ANAPC10;PSMA5;PSMD12;PSMB7;PSMA7;PSMD10;PSMB5;PSMD8;PSMA2;ANAPC7;PSMA3;PSME2;PSMD1;UBE2S;PSMC6;PSMD2;PSMC4;PSMF1;PSMB2;ANAPC11;UBB;SEM1;CDC26;PSMA6;PSMD3;PSMD13;PSMB9;PSME1;PSMD11;CDC23;PSMC1;UBA52;PSMA4;CCNA2;PSMD14;PSMB6;PSMD5;PSMD4;PSMC2;PSMA1;PSMC3;PSME3;PSMD7;PSMD9;UBE2D1;UBE2E1;BUB3;PSMB3;BUB1B;ANAPC16
TNF signaling	0.703558	1.25306	0.0100301	0.152853	47	44	UBC;BIRC3;XIAP;TAX1BP1;TNFRSF1A;RBCK1;BIRC2;ADAM17;UBB;USP4;MAP3K7;OTUD7B;SMPD2;CFLAR;CLIP3;RIPK1;SHARPIN;IKBKB;TRAF1;UBA52;BAG4;TRADD;OTULIN;IKBKG;TNFAIP3;RACK1;USP21;TRAF2;NSMAF;FADD;TAB1;SMPD3;RNF31;CYLD;TAB3;RPS27A;SPPL2B;TNF;SPPL2A;USP2;CHUK;CASP8;TAB2;MADD	UBC;BIRC3;XIAP;TAX1BP1;TNFRSF1A;RBCK1;BIRC2;ADAM17;UBB;USP4;MAP3K7;OTUD7B;SMPD2;CFLAR;CLIP3;RIPK1;SHARPIN;IKBKB;TRAF1;UBA52;BAG4;TRADD;OTULIN;IKBKG;TNFAIP3;RACK1;USP21;TRAF2;NSMAF;FADD;TAB1;SMPD3;RNF31
L13a-mediated translational silencing of Ceruloplasmin expression	0.676968	1.24292	0.001	0.152863	116	112	EIF2S3;RPS17;RPS20;EIF3E;EIF3H;RPL36A;RPS10;RPL37A;PABPC1;EIF2S1;EIF3A;EIF3K;RPS27;RPL36AL;RPL4;RPL38;RPL22L1;EIF4A2;RPL24;RPL23;RPS29;EIF3J;RPL41;EIF3G;EIF3I;RPL39;RPL7;RPS21;EIF4E;EIF1AX;RPL28;RPL35;EIF4B;RPL27A;RPS26;EIF3L;EIF3F;EIF2S2;EIF4A1;RPSA;EIF3D;RPL31;RPL37;RPL3;RPL14;RPLP0;RPS16;RPS11;RPS3;RPS28;RPL5;RPL23A;UBA52;RPL30;RPL21;RPL35A;RPS13;RPL6;RPLP1;RPL19;RPS19;RPL22;RPL39L;RPS5;EIF4H;…	EIF2S3;RPS17;RPS20;EIF3E;EIF3H;RPL36A;RPS10;RPL37A;PABPC1;EIF2S1;EIF3A;EIF3K;RPS27;RPL36AL;RPL4;RPL38;RPL22L1;EIF4A2;RPL24;RPL23;RPS29;EIF3J;RPL41;EIF3G;EIF3I;RPL39;RPL7;RPS21;EIF4E;EIF1AX;RPL28;RPL35;EIF4B;RPL27A;RPS26;EIF3L;EIF3F;EIF2S2;EIF4A1;RPSA;EIF3D;RPL31;RPL37;RPL3;RPL14;RPLP0;RPS16;RPS11;RPS3;RPS28;RPL5;RPL23A;UBA52;RPL30;RPL21;RPL35A;RPS13;RPL6;RPLP1;RPL19;RPS19;RPL22;RPL39L;RPS5;EIF4H;…
Pausing and recovery of HIV elongation	0.719035	1.2577	0.022335	0.152884	36	33	POLR2I;CCNK;ELOA;TCEA1;POLR2A;NELFE;POLR2K;CDK9;POLR2G;SUPT16H;POLR2F;ELOC;SSRP1;GTF2F1;CCNT1;POLR2D;POLR2E;POLR2H;SUPT4H1;CCNT2;POLR2J;POLR2L;ELOB;GTF2F2;NELFCD;SUPT5H;POLR2B;ELL;POLR2C;NELFB;ELOA2;NELFA;CTDP1	POLR2I;CCNK;ELOA;TCEA1;POLR2A;NELFE;POLR2K;CDK9;POLR2G;SUPT16H;POLR2F;ELOC;SSRP1;GTF2F1;CCNT1;POLR2D;POLR2E;POLR2H;SUPT4H1;CCNT2;POLR2J;POLR2L;ELOB;GTF2F2;NELFCD;SUPT5H;POLR2B;ELL
Fc epsilon receptor (FCERI) signaling	0.680708	1.24691	0	0.152951	210	207	FOS;JUN;UBC;PIK3R1;NFKBIA;PIK3CB;CALM1;MAP2K4;PSMB4;PSMA5;IGLC1;VAV3;PSMD12;PSMB7;PSMA7;MAPK10;PSMD10;PSMB5;PSMD8;PSMA2;PSMA3;PSME2;PSMD1;PAK1;MAPK1;PSMC6;PSMD2;PSMC4;PSMF1;PSMB2;UBB;MALT1;PPP3R1;NFKB1;UBE2V1;MAP3K7;SEM1;PPP3CA;PSMA6;BCL10;PSMD3;BTRC;PSMD13;UBE2D2;PSMB9;PSME1;UBE2N;SKP1;AHCYL1;PSMD11;FBXW11;PPP3CB;RELA;PLCG1;GRAP2;SHC1;IKBKB;PSMC1;UBA52;PSMA4;MAP3K1;CDC34;GRB2;SYK;PAK2;NFATC1;IGK…	FOS;JUN;UBC;PIK3R1;NFKBIA;PIK3CB;CALM1;MAP2K4;PSMB4;PSMA5;IGLC1;VAV3;PSMD12;PSMB7;PSMA7;MAPK10;PSMD10;PSMB5;PSMD8;PSMA2;PSMA3;PSME2;PSMD1;PAK1;MAPK1;PSMC6;PSMD2;PSMC4;PSMF1;PSMB2;UBB;MALT1;PPP3R1;NFKB1;UBE2V1;MAP3K7;SEM1;PPP3CA;PSMA6;BCL10;PSMD3;BTRC;PSMD13;UBE2D2;PSMB9;PSME1;UBE2N;SKP1;AHCYL1;PSMD11;FBXW11;PPP3CB;RELA;PLCG1;GRAP2;SHC1;IKBKB;PSMC1;UBA52;PSMA4;MAP3K1;CDC34;GRB2;SYK;PAK2;NFATC1;IGK…
BMAL1:CLOCK,NPAS2 activates circadian gene expression	0.741021	1.2786	0.0204708	0.152959	28	27	SERPINE1;BHLHE40;CREBBP;BHLHE41;NAMPT;CHD9;HELZ2;KLF15;RXRA;NCOA1;MED1;TBL1XR1;CARM1;PPARA;TGS1;CLOCK;NCOA6;NCOA2;NPAS2;SMARCD3;DBP;NOCT;TBL1X;ARNTL2;ARNTL;F7;AVP	SERPINE1;BHLHE40;CREBBP;BHLHE41;NAMPT;CHD9;HELZ2;KLF15;RXRA;NCOA1;MED1;TBL1XR1;CARM1;PPARA;TGS1;CLOCK;NCOA6;NCOA2;NPAS2
SUMOylation of transcription factors	0.74278	1.25438	0.0481675	0.152971	20	20	PIAS1;SUMO1;SUMO2;MDM2;UBE2I;SP3;HIC1;SUMO3;PIAS2;PIAS4;CDKN2A;TP53;MTA1;PIAS3;TFAP2C;TP53BP1;TFAP2A;FOXL2;TFAP2B;MITF	PIAS1;SUMO1;SUMO2;MDM2;UBE2I;SP3;HIC1;SUMO3;PIAS2;PIAS4;CDKN2A;TP53;MTA1
RNA Polymerase II Transcription Elongation	0.696116	1.25743	0.007	0.152987	61	58	LEO1;POLR2I;CCNK;ELOA;TCEA1;POLR2A;AFF4;NELFE;POLR2K;CDK9;RTF1;POLR2G;SUPT16H;POLR2F;ELOC;MNAT1;SSRP1;GTF2F1;ERCC2;IWS1;NCBP1;CCNT1;CDC73;POLR2D;POLR2E;POLR2H;ERCC3;GTF2H5;SUPT4H1;CCNT2;POLR2J;MLLT1;POLR2L;ELOB;GTF2F2;WDR61;SUPT6H;CTR9;NELFCD;SUPT5H;GTF2H2;NCBP2;POLR2B;ELL;GTF2H1;EAF2;POLR2C;NELFB;GTF2H3;MLLT3;CCNH;ELOA2;EAF1;NELFA;GTF2H4;CTDP1;CDK7;PAF1	LEO1;POLR2I;CCNK;ELOA;TCEA1;POLR2A;AFF4;NELFE;POLR2K;CDK9;RTF1;POLR2G;SUPT16H;POLR2F;ELOC;MNAT1;SSRP1;GTF2F1;ERCC2;IWS1;NCBP1;CCNT1;CDC73;POLR2D;POLR2E;POLR2H;ERCC3;GTF2H5;SUPT4H1;CCNT2;POLR2J;MLLT1;POLR2L;ELOB;GTF2F2;WDR61;SUPT6H;CTR9;NELFCD;SUPT5H;GTF2H2;NCBP2;POLR2B;ELL
Cellular Senescence	0.688177	1.25908	0	0.153211	168	130	FOS;JUN;CEBPB;UBC;KDM6B;TINF2;TFDP2;CDKN1A;TNRC6B;ETS2;MAP2K4;ANAPC10;AGO3;STAT3;RBBP7;TERF1;CBX6;SCMH1;CDK4;MAPK10;NBN;MAPKAPK2;ANAPC7;UBE2S;MAPK1;TXN;EZH2;ANAPC11;ACD;UBB;NFKB1;MAP4K4;SP1;ATM;RING1;MDM2;TERF2;MAP3K5;ERF;CDC26;TNIK;AGO1;E2F3;FZR1;PHC2;POT1;RELA;RBBP4;BMI1;LMNB1;CDC23;RNF2;HMGA1;MAP2K6;CDKN2B;CBX8;UBA52;MDM4;RPS6KA3;ID1;KAT5;ASF1A;TNRC6A;EED;H2AFX;MAPK7;CCNA2;RPS6KA1;MAPK14;IL6;M…	FOS;JUN;CEBPB;UBC;KDM6B;TINF2;TFDP2;CDKN1A;TNRC6B;ETS2;MAP2K4;ANAPC10;AGO3;STAT3;RBBP7;TERF1;CBX6;SCMH1;CDK4;MAPK10;NBN;MAPKAPK2;ANAPC7;UBE2S;MAPK1;TXN;EZH2;ANAPC11;ACD;UBB;NFKB1;MAP4K4;SP1;ATM;RING1;MDM2;TERF2;MAP3K5;ERF;CDC26;TNIK;AGO1;E2F3;FZR1;PHC2;POT1;RELA;RBBP4;BMI1;LMNB1;CDC23;RNF2;HMGA1;MAP2K6;CDKN2B;CBX8;UBA52;MDM4;RPS6KA3;ID1;KAT5;ASF1A;TNRC6A;EED;H2AFX;MAPK7;CCNA2;RPS6KA1;MAPK14;IL6;M…
Late Phase of HIV Life Cycle	0.67765	1.243	0	0.153238	148	136	UBC;TPR;NMT1;RAN;RANBP1;NUP54;TAF15;PPIA;TAF2;POLR2I;CCNK;GTF2B;NUP133;RAE1;CHMP7;MVB12A;SEC13;ELOA;TCEA1;CHMP2A;POLR2A;TAF12;RNMT;UBB;VPS37A;NELFE;POLR2K;CHMP4A;CDK9;UBAP1;TAF7;TAF10;POLR2G;CHMP4B;NUP160;SUPT16H;GTF2A1;POLR2F;TAF11;ELOC;TAF9B;MNAT1;SSRP1;GTF2F1;TAF13;CHMP5;ERCC2;CHMP3;NUP58;PDCD6IP;TAF6;UBA52;NCBP1;CCNT1;GTF2A2;POLR2D;POLR2E;POLR2H;ERCC3;POM121;GTF2H5;SUPT4H1;TAF1;TAF5;CCNT2;AAA…	UBC;TPR;NMT1;RAN;RANBP1;NUP54;TAF15;PPIA;TAF2;POLR2I;CCNK;GTF2B;NUP133;RAE1;CHMP7;MVB12A;SEC13;ELOA;TCEA1;CHMP2A;POLR2A;TAF12;RNMT;UBB;VPS37A;NELFE;POLR2K;CHMP4A;CDK9;UBAP1;TAF7;TAF10;POLR2G;CHMP4B;NUP160;SUPT16H;GTF2A1;POLR2F;TAF11;ELOC;TAF9B;MNAT1;SSRP1;GTF2F1;TAF13;CHMP5;ERCC2;CHMP3;NUP58;PDCD6IP;TAF6;UBA52;NCBP1;CCNT1;GTF2A2;POLR2D;POLR2E;POLR2H;ERCC3;POM121;GTF2H5;SUPT4H1;TAF1;TAF5;CCNT2;AAA…
MAPK6/MAPK4 signaling	0.703861	1.2797	0	0.153328	94	91	JUN;HSPB1;UBC;MAPK6;DNAJB1;MYC;TNRC6B;PSMB4;MAPK4;AGO3;MMP10;PSMA5;FOXO1;PSMD12;PSMB7;PSMA7;PSMD10;PSMB5;PSMD8;PSMA2;PSMA3;PSME2;PSMD1;PAK1;PSMC6;PSMD2;PSMC4;PSMF1;PSMB2;SEPTIN7;UBB;PRKACB;SEM1;PSMA6;PSMD3;AGO1;PSMD13;PSMB9;PSME1;PSMD11;PSMC1;FOXO3;UBA52;PSMA4;TNRC6A;CDC42;PAK2;RAG2;IGF2BP1;PSMD14;PSMB6;PSMD5;PSMD4;PSMC2;PSMA1;PSMC3;NCOA3;PSME3;PSMD7;PSMD9;XPO1;RAC1;PSMB3;TNRC6C;PSMB1;PRKACA;MAPK…	JUN;HSPB1;UBC;MAPK6;DNAJB1;MYC;TNRC6B;PSMB4;MAPK4;AGO3;MMP10;PSMA5;FOXO1;PSMD12;PSMB7;PSMA7;PSMD10;PSMB5;PSMD8;PSMA2;PSMA3;PSME2;PSMD1;PAK1;PSMC6;PSMD2;PSMC4;PSMF1;PSMB2;SEPTIN7;UBB;PRKACB;SEM1;PSMA6;PSMD3;AGO1;PSMD13;PSMB9;PSME1;PSMD11;PSMC1;FOXO3;UBA52;PSMA4;TNRC6A;CDC42;PAK2;RAG2;IGF2BP1;PSMD14;PSMB6;PSMD5;PSMD4;PSMC2;PSMA1;PSMC3;NCOA3;PSME3;PSMD7;PSMD9;XPO1;RAC1
Transcriptional activity of SMAD2/SMAD3:SMAD4 heterotrimer	0.736187	1.30409	0.00402414	0.153347	44	44	JUNB;UBC;MYC;TFDP2;SERPINE1;NCOR2;UBE2D3;TGIF1;SKIL;CCNK;MEN1;UBB;SP1;CDK9;PARP1;USP9X;SMURF2;SKI;SMAD7;SNW1;PPM1A;CDKN2B;UBA52;CCNT1;HDAC1;SMAD4;RNF111;CCNT2;WWTR1;UBE2D1;NCOR1;SMAD2;TFDP1;RBL1;CCNC;RPS27A;SMAD3;TRIM33;NEDD4L;ATP1B4;CDK8;E2F4;E2F5;TGIF2	JUNB;UBC;MYC;TFDP2;SERPINE1;NCOR2;UBE2D3;TGIF1;SKIL;CCNK;MEN1;UBB;SP1;CDK9;PARP1;USP9X;SMURF2;SKI;SMAD7;SNW1;PPM1A;CDKN2B;UBA52;CCNT1;HDAC1;SMAD4;RNF111;CCNT2;WWTR1
Cellular response to starvation	0.686747	1.25983	0	0.153352	161	155	CEBPB;ATF3;RHEB;ATP6V1F;EIF2S3;RPS17;RPS20;LAMTOR4;RPL36A;RPS10;ATP6V1B2;ATP6V1D;SH3BP4;RPL37A;ATP6V0E1;ATF4;EIF2S1;RPS27;RPL36AL;RPL4;RPL38;ATP6V1E2;RPTOR;RPL22L1;ATP6V1C1;DDIT3;NPRL2;SEC13;RPL24;RPL23;RPS29;RPL41;ATP6V1H;RPL39;RPL7;RPS21;SESN2;DEPDC5;ASNS;RPL28;RPL35;RPL27A;SESN1;RPS26;CEBPG;FNIP1;EIF2S2;ATP6V1A;LAMTOR3;RPSA;IMPACT;RPL31;ATP6V1G1;RPL37;RPL3;RPL14;RPLP0;ATP6V1E1;RRAGB;RPS16;BMT2…	CEBPB;ATF3;RHEB;ATP6V1F;EIF2S3;RPS17;RPS20;LAMTOR4;RPL36A;RPS10;ATP6V1B2;ATP6V1D;SH3BP4;RPL37A;ATP6V0E1;ATF4;EIF2S1;RPS27;RPL36AL;RPL4;RPL38;ATP6V1E2;RPTOR;RPL22L1;ATP6V1C1;DDIT3;NPRL2;SEC13;RPL24;RPL23;RPS29;RPL41;ATP6V1H;RPL39;RPL7;RPS21;SESN2;DEPDC5;ASNS;RPL28;RPL35;RPL27A;SESN1;RPS26;CEBPG;FNIP1;EIF2S2;ATP6V1A;LAMTOR3;RPSA;IMPACT;RPL31;ATP6V1G1;RPL37;RPL3;RPL14;RPLP0;ATP6V1E1;RRAGB;RPS16;BMT2…
HSF1 activation	0.756128	1.30542	0.00915565	0.153381	30	29	HSP90AA1;DNAJB1;YWHAE;DNAJB6;HSPH1;TNFRSF21;VCP;UBB;HSBP1;HSPA1B;RPA3;PTGES3;MRPL18;HSPA1A;RPA2;RPA1;HSF1;HSP90AB1;DEDD2;EEF1A1;SERPINH1;HDAC6;COL4A6;CRYBA4;RLN1;GML;HSPA1L;FKBP4;HSPA6	HSP90AA1;DNAJB1;YWHAE;DNAJB6;HSPH1;TNFRSF21;VCP;UBB;HSBP1;HSPA1B;RPA3;PTGES3;MRPL18;HSPA1A;RPA2;RPA1;HSF1;HSP90AB1;DEDD2;EEF1A1;SERPINH1;HDAC6
Ub-specific processing proteases	0.679705	1.25207	0	0.153401	205	179	UBC;HIF1A;ADRB2;RNF128;BIRC3;NFKBIA;MYC;IFIH1;PSMB4;USP3;DDX58;PSMA5;BECN1;PSMD12;PSMB7;PSMA7;WDR20;PSMD10;BIRC2;PSMB5;PSMD8;PSMA2;USP33;MUL1;PSMA3;PSME2;PSMD1;USP42;USP11;WDR48;PSMC6;VDAC1;PSMD2;VDAC2;PSMC4;TOMM20;PSMF1;PSMB2;PTRH2;USP28;UBB;USP34;USP4;RCE1;MAP3K7;USP47;USP16;SEM1;MDM2;TAF10;PSMA6;USP22;USP9X;SMURF2;PSMD3;PSMD13;SMAD7;PSMB9;PSME1;TAF9B;RIPK1;PSMD11;TADA2B;RNF123;PSMC1;DDB2;UBA52…	UBC;HIF1A;ADRB2;RNF128;BIRC3;NFKBIA;MYC;IFIH1;PSMB4;USP3;DDX58;PSMA5;BECN1;PSMD12;PSMB7;PSMA7;WDR20;PSMD10;BIRC2;PSMB5;PSMD8;PSMA2;USP33;MUL1;PSMA3;PSME2;PSMD1;USP42;USP11;WDR48;PSMC6;VDAC1;PSMD2;VDAC2;PSMC4;TOMM20;PSMF1;PSMB2;PTRH2;USP28;UBB;USP34;USP4;RCE1;MAP3K7;USP47;USP16;SEM1;MDM2;TAF10;PSMA6;USP22;USP9X;SMURF2;PSMD3;PSMD13;SMAD7;PSMB9;PSME1;TAF9B;RIPK1;PSMD11;TADA2B;RNF123;PSMC1;DDB2;UBA52…
Constitutive Signaling by Ligand-Responsive EGFR Cancer Variants	0.740039	1.24694	0.0580913	0.153504	19	19	HSP90AA1;UBC;PIK3R1;EGFR;UBB;PLCG1;SHC1;UBA52;GRB2;EGF;CDC37;SOS1;KRAS;HRAS;CBL;NRAS;PIK3CA;RPS27A;GAB1	HSP90AA1;UBC;PIK3R1;EGFR;UBB;PLCG1;SHC1;UBA52;GRB2;EGF;CDC37;SOS1
FCERI mediated NF-kB activation	0.7129	1.30609	0	0.153549	157	154	UBC;NFKBIA;PSMB4;PSMA5;IGLC1;PSMD12;PSMB7;PSMA7;PSMD10;PSMB5;PSMD8;PSMA2;PSMA3;PSME2;PSMD1;PSMC6;PSMD2;PSMC4;PSMF1;PSMB2;UBB;MALT1;NFKB1;UBE2V1;MAP3K7;SEM1;PSMA6;BCL10;PSMD3;BTRC;PSMD13;UBE2D2;PSMB9;PSME1;UBE2N;SKP1;PSMD11;FBXW11;RELA;IKBKB;PSMC1;UBA52;PSMA4;CDC34;IGKC;PSMD14;IKBKG;PSMB6;PSMD5;PSMD4;PSMC2;PSMA1;PSMC3;PSME3;PSMD7;PSMD9;UBE2D1;RASGRP1;IGLC2;PSMB3;TAB1;PSMB1;PSMD6;TAB3;LYN;PSMC5;CUL…	UBC;NFKBIA;PSMB4;PSMA5;IGLC1;PSMD12;PSMB7;PSMA7;PSMD10;PSMB5;PSMD8;PSMA2;PSMA3;PSME2;PSMD1;PSMC6;PSMD2;PSMC4;PSMF1;PSMB2;UBB;MALT1;NFKB1;UBE2V1;MAP3K7;SEM1;PSMA6;BCL10;PSMD3;BTRC;PSMD13;UBE2D2;PSMB9;PSME1;UBE2N;SKP1;PSMD11;FBXW11;RELA;IKBKB;PSMC1;UBA52;PSMA4;CDC34;IGKC;PSMD14;IKBKG;PSMB6;PSMD5;PSMD4;PSMC2;PSMA1;PSMC3;PSME3;PSMD7;PSMD9;UBE2D1;RASGRP1;IGLC2;PSMB3
Processing of Capped Intron-Containing Pre-mRNA	0.696999	1.28044	0	0.153566	244	241	SRRM1;TRA2B;TPR;SRSF7;HNRNPA0;PCBP1;RBM8A;HNRNPK;SRSF5;PAPOLA;SLBP;HNRNPUL1;NUP54;HNRNPD;HNRNPU;PHF5A;HNRNPA2B1;ZRSR2;HNRNPC;CWC25;SRSF2;RBM17;BUD31;SNRPN;HNRNPM;SNRPD3;LSM5;DDX5;POLR2I;PCBP2;YBX1;PCF11;UPF3B;HNRNPL;NUP133;RAE1;PRPF40A;U2SURP;SNU13;THOC2;SEC13;CCAR1;POLR2A;GPKOW;SUGP1;SNRPE;SF3B1;HNRNPA1;METTL3;HNRNPF;PRPF6;POLR2K;CDC40;SRSF6;HNRNPR;MAGOH;EIF4E;PABPN1;DHX9;PLRG1;SLU7;HNRNPH1;POLR…	SRRM1;TRA2B;TPR;SRSF7;HNRNPA0;PCBP1;RBM8A;HNRNPK;SRSF5;PAPOLA;SLBP;HNRNPUL1;NUP54;HNRNPD;HNRNPU;PHF5A;HNRNPA2B1;ZRSR2;HNRNPC;CWC25;SRSF2;RBM17;BUD31;SNRPN;HNRNPM;SNRPD3;LSM5;DDX5;POLR2I;PCBP2;YBX1;PCF11;UPF3B;HNRNPL;NUP133;RAE1;PRPF40A;U2SURP;SNU13;THOC2;SEC13;CCAR1;POLR2A;GPKOW;SUGP1;SNRPE;SF3B1;HNRNPA1;METTL3;HNRNPF;PRPF6;POLR2K;CDC40;SRSF6;HNRNPR;MAGOH;EIF4E;PABPN1;DHX9;PLRG1;SLU7;HNRNPH1;POLR…
Signaling by the B Cell Receptor (BCR)	0.678166	1.24373	0	0.153625	175	172	UBC;PIK3R1;NFKBIA;CALM1;STIM1;PSMB4;PSMA5;IGLC1;PPIA;PSMD12;PSMB7;PSMA7;PSMD10;PSMB5;PSMD8;PSMA2;PSMA3;PSME2;PSMD1;PSMC6;NFKBIB;PSMD2;PSMC4;PSMF1;PSMB2;UBB;FKBP1A;MALT1;PPP3R1;NFKB1;MAP3K7;SEM1;PPP3CA;PSMA6;BCL10;PSMD3;BTRC;NCK1;PSMD13;PSMB9;PSME1;SKP1;PRKCB;AHCYL1;PSMD11;FBXW11;PPP3CB;RELA;DAPP1;IKBKB;PSMC1;UBA52;PSMA4;ORAI2;GRB2;SYK;NFATC1;IGKC;CD22;PSMD14;IKBKG;SOS1;PSMB6;NFATC2;PSMD5;PSMD4;FY…	UBC;PIK3R1;NFKBIA;CALM1;STIM1;PSMB4;PSMA5;IGLC1;PPIA;PSMD12;PSMB7;PSMA7;PSMD10;PSMB5;PSMD8;PSMA2;PSMA3;PSME2;PSMD1;PSMC6;NFKBIB;PSMD2;PSMC4;PSMF1;PSMB2;UBB;FKBP1A;MALT1;PPP3R1;NFKB1;MAP3K7;SEM1;PPP3CA;PSMA6;BCL10;PSMD3;BTRC;NCK1;PSMD13;PSMB9;PSME1;SKP1;PRKCB;AHCYL1;PSMD11;FBXW11;PPP3CB;RELA;DAPP1;IKBKB;PSMC1;UBA52;PSMA4;ORAI2;GRB2;SYK;NFATC1;IGKC;CD22;PSMD14;IKBKG;SOS1;PSMB6;NFATC2;PSMD5;PSMD4;FY…
MyD88 dependent cascade initiated on endosome	0.684707	1.24305	0.001	0.153671	90	90	FOS;JUN;DUSP6;UBC;NFKBIA;RPS6KA5;MAP2K4;PPP2CA;PELI1;PPP2CB;NKIRAS2;MEF2A;MYD88;MAPK10;MAPKAPK2;MAPK1;NFKBIB;VRK3;UBB;NFKB1;UBE2V1;MAP3K7;DUSP7;MAP3K8;BTRC;RIPK2;PPP2R1B;TNIP2;UBE2N;SKP1;FBXW11;DUSP4;RELA;IRAK4;DUSP3;IKBKB;MAP2K6;UBA52;RPS6KA3;MAP3K1;IRF7;MAPK7;RPS6KA1;MAPK14;SAA1;IKBKG;CREB1;PELI2;MAPKAPK3;MAP2K1;NFKB2;HMGB1;PPP2R1A;TICAM1;TLR4;PELI3;TAB1;ELK1;ATF2;AGER;MAPK11;IRAK2;ATF1;IRAK1;E…	FOS;JUN;DUSP6;UBC;NFKBIA;RPS6KA5;MAP2K4;PPP2CA;PELI1;PPP2CB;NKIRAS2;MEF2A;MYD88;MAPK10;MAPKAPK2;MAPK1;NFKBIB;VRK3;UBB;NFKB1;UBE2V1;MAP3K7;DUSP7;MAP3K8;BTRC;RIPK2;PPP2R1B;TNIP2;UBE2N;SKP1;FBXW11;DUSP4;RELA;IRAK4;DUSP3;IKBKB;MAP2K6;UBA52;RPS6KA3;MAP3K1;IRF7;MAPK7;RPS6KA1;MAPK14;SAA1;IKBKG;CREB1;PELI2;MAPKAPK3;MAP2K1;NFKB2;HMGB1
HDACs deacetylate histones	0.715269	1.24733	0.0326531	0.153673	60	32	ARID4B;GPS2;REST;RBBP7;NCOR2;GATAD2A;HDAC10;SAP30;GATAD2B;CHD3;ARID4A;HMG20B;TBL1XR1;RBBP4;BRMS1;HDAC1;CHD4;SAP18;SAP30L;MTA1;MTA3;NCOR1;HDAC8;HDAC3;SUDS3;KDM1A;MBD3;MTA2;HDAC2;TBL1X;RCOR1;PHF21A	ARID4B;GPS2;REST;RBBP7;NCOR2;GATAD2A;HDAC10;SAP30;GATAD2B;CHD3;ARID4A;HMG20B;TBL1XR1;RBBP4;BRMS1;HDAC1;CHD4;SAP18;SAP30L;MTA1;MTA3;NCOR1;HDAC8;HDAC3;SUDS3;KDM1A;MBD3;MTA2;HDAC2
Mitotic Metaphase and Anaphase	0.677024	1.24417	0	0.153683	236	234	UBC;LMNA;TUBB2A;RAN;PPP2R2A;PPP2CA;PSMB4;KPNB1;NDE1;ANAPC10;PPP2CB;PSMA5;TUBA1A;NUP54;PPP2R5E;TUBB4B;ANKLE2;STAG1;RPS27;DYNC1I1;PSMD12;PSMB7;PSMA7;SUMO1;PSMD10;TAOK1;PSMB5;PSMD8;PSMA2;ANAPC7;PSMA3;SMC1A;PSME2;PSMD1;UBE2S;PSMC6;NUP133;CHMP7;PSMD2;PMF1;PSMC4;PSMF1;PSMB2;SEC13;CHMP2A;ZW10;FBXO5;ANAPC11;TUBB2B;TUBA1C;UBB;PPP2R5A;TUBB6;WAPL;CHMP4A;PPP2R5C;SEM1;PPP1CC;NUDC;DYNLL1;CDC26;PSMA6;DYNC1LI1;C…	UBC;LMNA;TUBB2A;RAN;PPP2R2A;PPP2CA;PSMB4;KPNB1;NDE1;ANAPC10;PPP2CB;PSMA5;TUBA1A;NUP54;PPP2R5E;TUBB4B;ANKLE2;STAG1;RPS27;DYNC1I1;PSMD12;PSMB7;PSMA7;SUMO1;PSMD10;TAOK1;PSMB5;PSMD8;PSMA2;ANAPC7;PSMA3;SMC1A;PSME2;PSMD1;UBE2S;PSMC6;NUP133;CHMP7;PSMD2;PMF1;PSMC4;PSMF1;PSMB2;SEC13;CHMP2A;ZW10;FBXO5;ANAPC11;TUBB2B;TUBA1C;UBB;PPP2R5A;TUBB6;WAPL;CHMP4A;PPP2R5C;SEM1;PPP1CC;NUDC;DYNLL1;CDC26;PSMA6;DYNC1LI1;C…
RHOBTB2 GTPase cycle	0.732485	1.24709	0.046875	0.153695	23	23	HSP90AA1;SRRM1;TRA2B;ACTN1;ACTG1;TXNL1;HNRNPC;CCT7;CCT6A;TMOD3;DDX39B;RBMX;CDC37;HSP90AB1;TWF1;PHIP;CCT2;STK38;MYO6;DBN1;RHOBTB2;MSI2;CUL3	HSP90AA1;SRRM1;TRA2B;ACTN1;ACTG1;TXNL1;HNRNPC;CCT7;CCT6A;TMOD3;DDX39B;RBMX;CDC37;HSP90AB1;TWF1;PHIP;CCT2;STK38
Downregulation of SMAD2/3:SMAD4 transcriptional activity	0.723126	1.24438	0.0668724	0.153714	23	23	UBC;NCOR2;UBE2D3;TGIF1;SKIL;UBB;PARP1;USP9X;SMURF2;SKI;PPM1A;UBA52;HDAC1;SMAD4;RNF111;UBE2D1;NCOR1;SMAD2;RPS27A;SMAD3;TRIM33;NEDD4L;TGIF2	UBC;NCOR2;UBE2D3;TGIF1;SKIL;UBB;PARP1;USP9X;SMURF2;SKI;PPM1A;UBA52;HDAC1;SMAD4;RNF111
Signaling by Ligand-Responsive EGFR Variants in Cancer	0.740039	1.24498	0.064143	0.153733	19	19	HSP90AA1;UBC;PIK3R1;EGFR;UBB;PLCG1;SHC1;UBA52;GRB2;EGF;CDC37;SOS1;KRAS;HRAS;CBL;NRAS;PIK3CA;RPS27A;GAB1	HSP90AA1;UBC;PIK3R1;EGFR;UBB;PLCG1;SHC1;UBA52;GRB2;EGF;CDC37;SOS1
HIV Transcription Elongation	0.696269	1.24344	0.0310933	0.153795	47	43	POLR2I;ELOA;TCEA1;POLR2A;NELFE;POLR2K;CDK9;POLR2G;SUPT16H;POLR2F;ELOC;MNAT1;SSRP1;GTF2F1;ERCC2;NCBP1;CCNT1;POLR2D;POLR2E;POLR2H;ERCC3;GTF2H5;SUPT4H1;POLR2J;POLR2L;ELOB;GTF2F2;NELFCD;SUPT5H;GTF2H2;NCBP2;POLR2B;ELL;GTF2H1;POLR2C;NELFB;GTF2H3;CCNH;ELOA2;NELFA;GTF2H4;CTDP1;CDK7	POLR2I;ELOA;TCEA1;POLR2A;NELFE;POLR2K;CDK9;POLR2G;SUPT16H;POLR2F;ELOC;MNAT1;SSRP1;GTF2F1;ERCC2;NCBP1;CCNT1;POLR2D;POLR2E;POLR2H;ERCC3;GTF2H5;SUPT4H1;POLR2J;POLR2L;ELOB;GTF2F2;NELFCD;SUPT5H;GTF2H2;NCBP2;POLR2B;ELL
Negative regulation of NMDA receptor-mediated neuronal transmission	0.751134	1.28121	0.0467775	0.153834	21	21	CALM1;NEFL;DLG2;CAMK1;CAMK2B;DLG1;GRIN2A;CAMK2D;CAMK4;PPM1F;DLG4;GRIN2D;LRRC7;GRIN1;GRIN2B;ACTN2;PPM1E;CAMK2A;DLG3;GRIN2C;CAMK2G	CALM1;NEFL;DLG2;CAMK1;CAMK2B;DLG1;GRIN2A;CAMK2D;CAMK4;PPM1F
Activation of the mRNA upon binding of the cap-binding complex and eIFs, and subsequent binding to 43S	0.686518	1.24387	0.012012	0.153873	61	60	EIF2S3;RPS17;RPS20;EIF3E;EIF3H;RPS10;PABPC1;EIF2S1;EIF3A;EIF3K;RPS27;EIF4A2;RPS29;EIF3J;EIF3G;EIF3I;RPS21;EIF4E;EIF1AX;EIF4B;RPS26;EIF3L;EIF3F;EIF2S2;EIF4A1;RPSA;EIF3D;RPS16;RPS11;RPS3;RPS28;RPS13;RPS19;RPS5;EIF4H;FAU;EIF3B;RPS14;EIF3M;RPS6;RPS2;RPS9;RPS4X;RPS24;EIF4G1;RPS15;RPS23;RPS8;RPS27A;RPS7;EIF3C;RPS4Y2;RPS3A;RPS27L;RPS25;RPS4Y1;RPS15A;EIF4EBP1;RPS12;RPS18	EIF2S3;RPS17;RPS20;EIF3E;EIF3H;RPS10;PABPC1;EIF2S1;EIF3A;EIF3K;RPS27;EIF4A2;RPS29;EIF3J;EIF3G;EIF3I;RPS21;EIF4E;EIF1AX;EIF4B;RPS26;EIF3L;EIF3F;EIF2S2;EIF4A1;RPSA;EIF3D;RPS16;RPS11;RPS3;RPS28
Signaling by NTRK1 (TRKA)	0.688297	1.25214	0	0.15389	116	116	FOS;FOSB;DUSP6;EGR1;JUNB;JUND;PIK3R1;F3;TRIB1;RPS6KA5;EGR3;CLTA;EP300;PIK3CB;PPP2CA;RALGDS;AP2B1;PPP2CB;STAT3;REST;TCF12;SGK1;SRF;IRS1;RAPGEF1;MEF2A;RALA;MAPKAPK2;YWHAB;MAPK1;MAP2K2;VRK3;CLTC;DUSP7;RAP1A;EGR2;CRK;FOSL1;PPP2R1B;ARC;CDK5R1;DNAL4;SH3GL2;AP2A2;DUSP4;PLCG1;RHOA;SHC1;DUSP3;SRC;RPS6KA3;ID1;GRB2;NTRK2;TPH1;NGF;DNM1;IRS2;CRKL;MAPK7;CHD4;RPS6KA1;RALB;MAPK14;SOS1;CREB1;MAPKAPK3;MAP2K1;PPP2R…	FOS;FOSB;DUSP6;EGR1;JUNB;JUND;PIK3R1;F3;TRIB1;RPS6KA5;EGR3;CLTA;EP300;PIK3CB;PPP2CA;RALGDS;AP2B1;PPP2CB;STAT3;REST;TCF12;SGK1;SRF;IRS1;RAPGEF1;MEF2A;RALA;MAPKAPK2;YWHAB;MAPK1;MAP2K2;VRK3;CLTC;DUSP7;RAP1A;EGR2;CRK;FOSL1;PPP2R1B;ARC;CDK5R1;DNAL4;SH3GL2;AP2A2;DUSP4;PLCG1;RHOA;SHC1;DUSP3;SRC;RPS6KA3;ID1;GRB2;NTRK2;TPH1;NGF;DNM1;IRS2;CRKL;MAPK7;CHD4;RPS6KA1;RALB;MAPK14;SOS1;CREB1;MAPKAPK3;MAP2K1
Ribosomal scanning and start codon recognition	0.691911	1.24515	0.007	0.153918	60	59	EIF2S3;RPS17;RPS20;EIF3E;EIF3H;RPS10;EIF2S1;EIF3A;EIF3K;RPS27;EIF5;EIF4A2;RPS29;EIF3J;EIF3G;EIF3I;RPS21;EIF4E;EIF1AX;EIF4B;RPS26;EIF3L;EIF3F;EIF2S2;EIF4A1;RPSA;EIF3D;RPS16;RPS11;RPS3;RPS28;RPS13;RPS19;RPS5;EIF4H;FAU;EIF3B;RPS14;EIF3M;RPS6;RPS2;RPS9;RPS4X;RPS24;EIF4G1;RPS15;RPS23;RPS8;RPS27A;RPS7;EIF3C;RPS4Y2;RPS3A;RPS27L;RPS25;RPS4Y1;RPS15A;RPS12;RPS18	EIF2S3;RPS17;RPS20;EIF3E;EIF3H;RPS10;EIF2S1;EIF3A;EIF3K;RPS27;EIF5;EIF4A2;RPS29;EIF3J;EIF3G;EIF3I;RPS21;EIF4E;EIF1AX;EIF4B;RPS26;EIF3L;EIF3F;EIF2S2;EIF4A1;RPSA;EIF3D;RPS16;RPS11;RPS3;RPS28
Antigen processing-Cross presentation	0.705023	1.28294	0	0.154036	109	106	UBC;VAMP3;SEC61G;PSMB4;SEC22B;PSMA5;HLA-A;HLA-E;PSMD12;MYD88;PSMB7;PSMA7;PSMD10;CTSV;VAMP8;PSMB5;B2M;PSMD8;PSMA2;PSMA3;PSME2;ITGB5;PSMD1;PSMC6;PSMD2;PSMC4;PSMF1;PSMB2;TLR2;UBB;SEC61B;SEC61A2;SEM1;NCF2;HLA-B;PSMA6;PSMD3;SNAP23;PSMD13;PSMB9;PSME1;PSMD11;LNPEP;CTSL;IKBKB;PSMC1;UBA52;PSMA4;TLR6;MRC1;STX4;PSMD14;IKBKG;NCF1;PSMB6;HLA-C;PSMD5;PSMD4;HMGB1;PSMC2;HLA-F;PSMA1;PSMC3;TIRAP;PSME3;PSMD7;PSMD9;P…	UBC;VAMP3;SEC61G;PSMB4;SEC22B;PSMA5;HLA-A;HLA-E;PSMD12;MYD88;PSMB7;PSMA7;PSMD10;CTSV;VAMP8;PSMB5;B2M;PSMD8;PSMA2;PSMA3;PSME2;ITGB5;PSMD1;PSMC6;PSMD2;PSMC4;PSMF1;PSMB2;TLR2;UBB;SEC61B;SEC61A2;SEM1;NCF2;HLA-B;PSMA6;PSMD3;SNAP23;PSMD13;PSMB9;PSME1;PSMD11;LNPEP;CTSL;IKBKB;PSMC1;UBA52;PSMA4;TLR6;MRC1;STX4;PSMD14;IKBKG;NCF1;PSMB6;HLA-C;PSMD5;PSMD4;HMGB1;PSMC2;HLA-F;PSMA1;PSMC3;TIRAP;PSME3;PSMD7;PSMD9;P…
RNA Polymerase II Transcription Pre-Initiation And Promoter Opening	0.705345	1.25234	0.0150451	0.15406	47	47	TAF15;TAF2;POLR2I;GTF2B;POLR2A;TAF12;POLR2K;TAF7;TAF10;POLR2G;GTF2A1;POLR2F;TAF11;TAF9B;MNAT1;GTF2F1;TAF13;ERCC2;TAF6;GTF2A2;POLR2D;POLR2E;POLR2H;ERCC3;GTF2H5;TAF1;TAF5;POLR2J;GTF2E2;POLR2L;GTF2F2;TAF9;TAF3;GTF2H2;GTF2E1;POLR2B;GTF2H1;POLR2C;GTF2H3;TBP;TAF7L;CCNH;TAF1L;TAF4B;GTF2H4;TAF4;CDK7	TAF15;TAF2;POLR2I;GTF2B;POLR2A;TAF12;POLR2K;TAF7;TAF10;POLR2G;GTF2A1;POLR2F;TAF11;TAF9B;MNAT1;GTF2F1;TAF13;ERCC2;TAF6;GTF2A2;POLR2D;POLR2E;POLR2H;ERCC3;GTF2H5;TAF1;TAF5;POLR2J;GTF2E2;POLR2L;GTF2F2;TAF9;TAF3;GTF2H2;GTF2E1;POLR2B
Apoptotic cleavage of cellular proteins	0.717954	1.27981	0.0170341	0.154064	38	38	LMNA;DSG3;SPTAN1;CASP7;ROCK1;GSN;STK26;APC;BIRC2;PLEC;DSG2;CTNNB1;TJP2;TJP1;PKP1;CDH1;LMNB1;ACIN1;FNTA;DSG1;CASP6;OCLN;BCAP31;DSP;PTK2;PRKCD;MAPT;STK24;PRKCQ;ADD1;SATB1;DBNL;BMX;CLSPN;GAS2;CASP3;CASP8;VIM	LMNA;DSG3;SPTAN1;CASP7;ROCK1;GSN;STK26;APC;BIRC2;PLEC;DSG2;CTNNB1;TJP2;TJP1;PKP1;CDH1;LMNB1;ACIN1;FNTA;DSG1;CASP6;OCLN;BCAP31;DSP;PTK2;PRKCD
MyD88-independent TLR4 cascade	0.689528	1.24744	0.002	0.154068	97	97	FOS;JUN;DUSP6;UBC;BIRC3;NFKBIA;RPS6KA5;MAP2K4;PPP2CA;PPP2CB;NKIRAS2;TRAF3;UBE2D3;MEF2A;MAPK10;BIRC2;MAPKAPK2;MAPK1;SARM1;NFKBIB;VRK3;UBB;NFKB1;UBE2V1;MAP3K7;DUSP7;MAP3K8;BTRC;RIPK2;PPP2R1B;UBE2D2;TNIP2;UBE2N;SKP1;RIPK1;TBK1;FBXW11;DUSP4;RELA;DUSP3;IKBKB;MAP2K6;UBA52;RPS6KA3;IRF7;MAPK7;RPS6KA1;PTPN11;MAPK14;SAA1;IKBKG;CREB1;MAPKAPK3;MAP2K1;NFKB2;HMGB1;PPP2R1A;TANK;UBE2D1;TICAM1;TLR4;FADD;IRF3;TAB1…	FOS;JUN;DUSP6;UBC;BIRC3;NFKBIA;RPS6KA5;MAP2K4;PPP2CA;PPP2CB;NKIRAS2;TRAF3;UBE2D3;MEF2A;MAPK10;BIRC2;MAPKAPK2;MAPK1;SARM1;NFKBIB;VRK3;UBB;NFKB1;UBE2V1;MAP3K7;DUSP7;MAP3K8;BTRC;RIPK2;PPP2R1B;UBE2D2;TNIP2;UBE2N;SKP1;RIPK1;TBK1;FBXW11;DUSP4;RELA;DUSP3;IKBKB;MAP2K6;UBA52;RPS6KA3;IRF7;MAPK7;RPS6KA1;PTPN11;MAPK14;SAA1;IKBKG;CREB1;MAPKAPK3;MAP2K1;NFKB2;HMGB1;PPP2R1A;TANK;UBE2D1;TICAM1;TLR4;FADD;IRF3
Hedgehog 'on' state	0.686878	1.24443	0.003003	0.154184	86	86	GAS1;UBC;GLI3;CSNK1A1;PSMB4;SPOP;PSMA5;PSMD12;BOC;PSMB7;ITCH;PSMA7;EVC2;PSMD10;PSMB5;PSMD8;PSMA2;PSMA3;PSME2;PSMD1;RBX1;PSMC6;PSMD2;PSMC4;PSMF1;PSMB2;UBB;SEM1;PSMA6;SMURF2;PSMD3;PSMD13;PSMB9;PSME1;EVC;GLI2;PSMD11;PSMC1;ULK3;UBA52;PSMA4;CDC73;NUMB;PSMD14;HHIP;PSMB6;SPOPL;PSMD5;PSMD4;PSMC2;PSMA1;PSMC3;GRK2;PSME3;PSMD7;PSMD9;KIF3A;PSMB3;KIF7;EFCAB7;GPR161;PSMB1;PTCH1;PSMD6;IQCE;ARRB2;PSMC5;RPS27A;PS…	GAS1;UBC;GLI3;CSNK1A1;PSMB4;SPOP;PSMA5;PSMD12;BOC;PSMB7;ITCH;PSMA7;EVC2;PSMD10;PSMB5;PSMD8;PSMA2;PSMA3;PSME2;PSMD1;RBX1;PSMC6;PSMD2;PSMC4;PSMF1;PSMB2;UBB;SEM1;PSMA6;SMURF2;PSMD3;PSMD13;PSMB9;PSME1;EVC;GLI2;PSMD11;PSMC1;ULK3;UBA52;PSMA4;CDC73;NUMB;PSMD14;HHIP;PSMB6;SPOPL;PSMD5;PSMD4;PSMC2;PSMA1;PSMC3;GRK2;PSME3;PSMD7;PSMD9
TICAM1, RIP1-mediated IKK complex recruitment	0.7674	1.28199	0.0229406	0.154218	19	19	UBC;BIRC3;UBE2D3;BIRC2;UBB;UBE2V1;UBE2D2;UBE2N;RIPK1;IKBKB;UBA52;TLR3;IKBKG;UBE2D1;TICAM1;RPS27A;CHUK;TRAF6;RIPK3	UBC;BIRC3;UBE2D3;BIRC2;UBB;UBE2V1;UBE2D2;UBE2N;RIPK1;IKBKB;UBA52;TLR3;IKBKG;UBE2D1;TICAM1
Translation initiation complex formation	0.693181	1.24305	0.007	0.154266	60	59	EIF2S3;RPS17;RPS20;EIF3E;EIF3H;RPS10;PABPC1;EIF2S1;EIF3A;EIF3K;RPS27;EIF4A2;RPS29;EIF3J;EIF3G;EIF3I;RPS21;EIF4E;EIF1AX;EIF4B;RPS26;EIF3L;EIF3F;EIF2S2;EIF4A1;RPSA;EIF3D;RPS16;RPS11;RPS3;RPS28;RPS13;RPS19;RPS5;EIF4H;FAU;EIF3B;RPS14;EIF3M;RPS6;RPS2;RPS9;RPS4X;RPS24;EIF4G1;RPS15;RPS23;RPS8;RPS27A;RPS7;EIF3C;RPS4Y2;RPS3A;RPS27L;RPS25;RPS4Y1;RPS15A;RPS12;RPS18	EIF2S3;RPS17;RPS20;EIF3E;EIF3H;RPS10;PABPC1;EIF2S1;EIF3A;EIF3K;RPS27;EIF4A2;RPS29;EIF3J;EIF3G;EIF3I;RPS21;EIF4E;EIF1AX;EIF4B;RPS26;EIF3L;EIF3F;EIF2S2;EIF4A1;RPSA;EIF3D;RPS16;RPS11;RPS3;RPS28
SUMOylation of intracellular receptors	0.728586	1.28062	0.0224261	0.154277	30	30	PIAS1;NR3C1;RORA;SUMO1;RXRA;SUMO2;UBE2I;PPARA;THRB;SUMO3;NR1H2;NR4A2;AR;PIAS2;PIAS4;THRA;PIAS3;NR2C1;HDAC4;PGR;NR1H4;NR5A1;NR5A2;NR1I2;PPARG;NR3C2;ESR1;RARA;NR1H3;VDR	PIAS1;NR3C1;RORA;SUMO1;RXRA;SUMO2;UBE2I;PPARA;THRB;SUMO3;NR1H2;NR4A2;AR;PIAS2;PIAS4;THRA
Host Interactions of HIV factors	0.69677	1.28147	0	0.154291	139	131	UBC;ARF1;TPR;RAN;NPM1;PSMB4;KPNB1;AP2B1;PSMA5;RANBP1;NUP54;HLA-A;PPIA;PSMD12;PSMB7;SLC25A5;PSMA7;PSMD10;PSMB5;B2M;PSMD8;PSMA2;PSMA3;PSME2;PSMD1;RBX1;PSMC6;NUP133;RAE1;PSMD2;PSMC4;PSMF1;PSMB2;SEC13;UBB;ATP6V1H;SEM1;CDK9;CD8B;PSMA6;SLC25A4;AP1G1;PSMD3;NUP160;BTRC;SLC25A6;PSMD13;PSMB9;PSME1;ELOC;SKP1;PSMD11;AP2A2;PSMC1;NUP58;HMGA1;UBA52;PSMA4;CCNT1;PAK2;POM121;PSMD14;AAAS;NUP88;PSMB6;PSMD5;PSMD4;FYN…	UBC;ARF1;TPR;RAN;NPM1;PSMB4;KPNB1;AP2B1;PSMA5;RANBP1;NUP54;HLA-A;PPIA;PSMD12;PSMB7;SLC25A5;PSMA7;PSMD10;PSMB5;B2M;PSMD8;PSMA2;PSMA3;PSME2;PSMD1;RBX1;PSMC6;NUP133;RAE1;PSMD2;PSMC4;PSMF1;PSMB2;SEC13;UBB;ATP6V1H;SEM1;CDK9;CD8B;PSMA6;SLC25A4;AP1G1;PSMD3;NUP160;BTRC;SLC25A6;PSMD13;PSMB9;PSME1;ELOC;SKP1;PSMD11;AP2A2;PSMC1;NUP58;HMGA1;UBA52;PSMA4;CCNT1;PAK2;POM121;PSMD14;AAAS;NUP88;PSMB6;PSMD5;PSMD4;FYN…
mRNA Splicing - Minor Pathway	0.693654	1.24754	0.0140421	0.154458	55	52	SRSF7;ZRSR2;SRSF2;SNRPD3;POLR2I;YBX1;SNU13;POLR2A;SNRPE;SF3B1;PRPF6;POLR2K;SRSF6;POLR2G;SNRPD2;POLR2F;SNRNP25;GTF2F1;SNRPB;ZCRB1;NCBP1;SNRNP40;POLR2D;POLR2E;POLR2H;TXNL4A;POLR2J;ZMAT5;SRSF1;SF3B4;POLR2L;PRPF8;GTF2F2;SNRNP35;SF3B2;SF3B6;PDCD7;SNRPG;NCBP2;EFTUD2;POLR2B;RNPC3;DDX23;SNRPF;SNRNP48;SNRNP200;DDX42;POLR2C;SNRPD1;SF3B5;SF3B3;LSM2	SRSF7;ZRSR2;SRSF2;SNRPD3;POLR2I;YBX1;SNU13;POLR2A;SNRPE;SF3B1;PRPF6;POLR2K;SRSF6;POLR2G;SNRPD2;POLR2F;SNRNP25;GTF2F1;SNRPB;ZCRB1;NCBP1;SNRNP40;POLR2D;POLR2E;POLR2H;TXNL4A;POLR2J;ZMAT5;SRSF1;SF3B4;POLR2L;PRPF8;GTF2F2;SNRNP35;SF3B2;SF3B6;PDCD7;SNRPG;NCBP2;EFTUD2;POLR2B;RNPC3;DDX23
TRAF6 mediated induction of NFkB and MAP kinases upon TLR7/8 or 9 activation	0.683322	1.24449	0.002	0.154626	89	89	FOS;JUN;DUSP6;UBC;NFKBIA;RPS6KA5;MAP2K4;PPP2CA;PELI1;PPP2CB;NKIRAS2;MEF2A;MYD88;MAPK10;MAPKAPK2;MAPK1;NFKBIB;VRK3;UBB;NFKB1;UBE2V1;MAP3K7;DUSP7;MAP3K8;BTRC;RIPK2;PPP2R1B;TNIP2;UBE2N;SKP1;FBXW11;DUSP4;RELA;IRAK4;DUSP3;IKBKB;MAP2K6;UBA52;RPS6KA3;MAP3K1;MAPK7;RPS6KA1;MAPK14;SAA1;IKBKG;CREB1;PELI2;MAPKAPK3;MAP2K1;NFKB2;HMGB1;PPP2R1A;TICAM1;TLR4;PELI3;TAB1;ELK1;ATF2;AGER;MAPK11;IRAK2;ATF1;IRAK1;ECSIT;…	FOS;JUN;DUSP6;UBC;NFKBIA;RPS6KA5;MAP2K4;PPP2CA;PELI1;PPP2CB;NKIRAS2;MEF2A;MYD88;MAPK10;MAPKAPK2;MAPK1;NFKBIB;VRK3;UBB;NFKB1;UBE2V1;MAP3K7;DUSP7;MAP3K8;BTRC;RIPK2;PPP2R1B;TNIP2;UBE2N;SKP1;FBXW11;DUSP4;RELA;IRAK4;DUSP3;IKBKB;MAP2K6;UBA52;RPS6KA3;MAP3K1;MAPK7;RPS6KA1;MAPK14;SAA1;IKBKG;CREB1;PELI2;MAPKAPK3;MAP2K1;NFKB2;HMGB1
Cyclin E associated events during G1/S transition	0.708938	1.28353	0.001	0.154665	83	83	UBC;AKT3;MYC;WEE1;TFDP2;CDKN1A;PSMB4;PSMA5;PSMD12;PSMB7;PSMA7;CDK4;PSMD10;PSMB5;PSMD8;PSMA2;PSMA3;PSME2;PSMD1;PSMC6;PSMD2;PSMC4;PSMF1;PSMB2;LIN54;UBB;SEM1;LIN52;PSMA6;PSMD3;PSMD13;PSMB9;PSME1;SKP1;AKT1;MNAT1;PSMD11;RBBP4;CCND1;PSMC1;UBA52;PSMA4;CCNA2;PSMD14;MAX;PSMB6;PSMD5;PSMD4;PSMC2;PSMA1;PSMC3;PSME3;PSMD7;PSMD9;CKS1B;PSMB3;CABLES1;CDK2;CDKN1B;PSMB1;AKT2;TFDP1;CCNE2;PSMD6;LIN9;PSMC5;RBL2;CUL1;R…	UBC;AKT3;MYC;WEE1;TFDP2;CDKN1A;PSMB4;PSMA5;PSMD12;PSMB7;PSMA7;CDK4;PSMD10;PSMB5;PSMD8;PSMA2;PSMA3;PSME2;PSMD1;PSMC6;PSMD2;PSMC4;PSMF1;PSMB2;LIN54;UBB;SEM1;LIN52;PSMA6;PSMD3;PSMD13;PSMB9;PSME1;SKP1;AKT1;MNAT1;PSMD11;RBBP4;CCND1;PSMC1;UBA52;PSMA4;CCNA2;PSMD14;MAX;PSMB6;PSMD5;PSMD4;PSMC2;PSMA1;PSMC3;PSME3;PSMD7;PSMD9
Signaling by Interleukins	0.671325	1.24768	0	0.154745	453	448	FOS;SOCS3;JUN;DUSP6;MCL1;JUNB;TIMP1;CCL19;HSP90AA1;UBC;ARF1;HIF1A;CNN2;PIK3R1;CEBPD;NFKBIA;RHOU;SQSTM1;IL6R;MYC;STAT1;LIFR;IL1R1;RPS6KA5;CDKN1A;SDC1;YWHAZ;PIK3CB;SOD2;MSN;MAP2K4;PPP2CA;PSMB4;PELI1;PPP2CB;IL13RA2;IL31RA;TNFRSF1A;STAT3;NKIRAS2;PSMA5;FOXO1;PDCD4;RORA;HGF;HNRNPA2B1;IRS1;RAPGEF1;PPIA;MEF2A;RALA;PSMD12;MYD88;GSDMD;PSMB7;TCP1;PTPN14;JAK1;PSMA7;CFL1;ANXA2;VAMP7;MAPK10;PSMD10;CCL5;PSMB5;M…	FOS;SOCS3;JUN;DUSP6;MCL1;JUNB;TIMP1;CCL19;HSP90AA1;UBC;ARF1;HIF1A;CNN2;PIK3R1;CEBPD;NFKBIA;RHOU;SQSTM1;IL6R;MYC;STAT1;LIFR;IL1R1;RPS6KA5;CDKN1A;SDC1;YWHAZ;PIK3CB;SOD2;MSN;MAP2K4;PPP2CA;PSMB4;PELI1;PPP2CB;IL13RA2;IL31RA;TNFRSF1A;STAT3;NKIRAS2;PSMA5;FOXO1;PDCD4;RORA;HGF;HNRNPA2B1;IRS1;RAPGEF1;PPIA;MEF2A;RALA;PSMD12;MYD88;GSDMD;PSMB7;TCP1;PTPN14;JAK1;PSMA7;CFL1;ANXA2;VAMP7;MAPK10;PSMD10;CCL5;PSMB5;M…
mRNA Splicing - Major Pathway	0.711376	1.3062	0	0.154972	180	180	SRRM1;TRA2B;SRSF7;HNRNPA0;PCBP1;RBM8A;HNRNPK;SRSF5;PAPOLA;HNRNPUL1;HNRNPD;HNRNPU;PHF5A;HNRNPA2B1;HNRNPC;CWC25;SRSF2;RBM17;BUD31;SNRPN;HNRNPM;SNRPD3;LSM5;DDX5;POLR2I;PCBP2;YBX1;PCF11;UPF3B;HNRNPL;PRPF40A;U2SURP;SNU13;CCAR1;POLR2A;GPKOW;SUGP1;SNRPE;SF3B1;HNRNPA1;HNRNPF;PRPF6;POLR2K;CDC40;SRSF6;HNRNPR;MAGOH;PABPN1;DHX9;PLRG1;SLU7;HNRNPH1;POLR2G;DHX38;SF1;EIF4A3;SNRPD2;SRSF3;PPIL4;SNW1;POLR2F;CTNNBL1…	SRRM1;TRA2B;SRSF7;HNRNPA0;PCBP1;RBM8A;HNRNPK;SRSF5;PAPOLA;HNRNPUL1;HNRNPD;HNRNPU;PHF5A;HNRNPA2B1;HNRNPC;CWC25;SRSF2;RBM17;BUD31;SNRPN;HNRNPM;SNRPD3;LSM5;DDX5;POLR2I;PCBP2;YBX1;PCF11;UPF3B;HNRNPL;PRPF40A;U2SURP;SNU13;CCAR1;POLR2A;GPKOW;SUGP1;SNRPE;SF3B1;HNRNPA1;HNRNPF;PRPF6;POLR2K;CDC40;SRSF6;HNRNPR;MAGOH;PABPN1;DHX9;PLRG1;SLU7;HNRNPH1;POLR2G;DHX38;SF1;EIF4A3;SNRPD2;SRSF3;PPIL4;SNW1;POLR2F;CTNNBL1…
HCMV Infection	0.69005	1.2507	0.001	0.154998	241	84	CEBPD;TPR;HNRNPK;GPS2;RBBP7;NUP54;NCOR2;EGFR;IRS1;DYNC1I1;PML;DAXX;NUP133;RAE1;CHMP7;MVB12A;SEC13;DUT;CHMP2A;EZH2;VPS37A;NFKB1;CHMP4A;UBAP1;DYNLL1;DYNC1LI1;CHMP4B;NUP160;TBL1XR1;RBBP4;CBX1;VPS36;CHMP1A;CHMP3;NUP58;DYNC1I2;EED;DYNLL2;POM121;DYNC1H1;AAAS;CREB1;NUP88;VPS37C;SUZ12;NUP214;CHMP2B;ITGB1;NUP155;SEH1L;NUP93;VPS37B;VPS25;NUP50;NCOR1;NUP98;NUP42;RANBP2;ELK1;NUP35;HDAC3;VPS37D;TRIM28;TSG101;…	CEBPD;TPR;HNRNPK;GPS2;RBBP7;NUP54;NCOR2;EGFR;IRS1;DYNC1I1;PML;DAXX;NUP133;RAE1;CHMP7;MVB12A;SEC13;DUT;CHMP2A;EZH2;VPS37A;NFKB1;CHMP4A;UBAP1;DYNLL1;DYNC1LI1;CHMP4B;NUP160;TBL1XR1;RBBP4;CBX1;VPS36;CHMP1A;CHMP3;NUP58;DYNC1I2;EED;DYNLL2;POM121;DYNC1H1;AAAS;CREB1;NUP88;VPS37C;SUZ12;NUP214;CHMP2B;ITGB1;NUP155;SEH1L;NUP93;VPS37B;VPS25;NUP50;NCOR1;NUP98;NUP42;RANBP2;ELK1;NUP35;HDAC3;VPS37D
Interferon gamma signaling	0.686148	1.25092	0.001	0.15503	93	90	SOCS3;GBP1;CD44;PIAS1;PTPN1;MT2A;STAT1;SP100;IRF6;TRIM22;TRIM14;IRF9;HLA-A;HLA-E;OAS1;GBP3;JAK1;SUMO1;PML;B2M;HLA-DQA2;TRIM35;IRF1;TRIM3;CAMK2B;HLA-DQB1;TRIM5;OAS2;TRIM29;HLA-DRB5;TRIM38;OAS3;HLA-B;MID1;IFI30;SOCS1;GBP6;IFNGR1;HLA-DRA;GBP2;IRF7;HLA-DQA1;IFNGR2;CAMK2D;PTPN11;PTPN2;HLA-C;IRF2;CIITA;HLA-F;ICAM1;TRIM6;TRIM21;IRF3;HLA-DPA1;TRIM25;TRIM68;HLA-DPB1;PRKCD;PTPN6;TRIM8;HLA-DRB1;TRIM62;TRIM4…	SOCS3;GBP1;CD44;PIAS1;PTPN1;MT2A;STAT1;SP100;IRF6;TRIM22;TRIM14;IRF9;HLA-A;HLA-E;OAS1;GBP3;JAK1;SUMO1;PML;B2M;HLA-DQA2;TRIM35;IRF1;TRIM3;CAMK2B;HLA-DQB1;TRIM5;OAS2;TRIM29;HLA-DRB5;TRIM38;OAS3;HLA-B;MID1;IFI30;SOCS1;GBP6;IFNGR1;HLA-DRA;GBP2;IRF7;HLA-DQA1;IFNGR2;CAMK2D;PTPN11;PTPN2;HLA-C;IRF2;CIITA;HLA-F;ICAM1;TRIM6;TRIM21;IRF3;HLA-DPA1;TRIM25
Cyclin A:Cdk2-associated events at S phase entry	0.707112	1.2821	0.001	0.155056	85	85	UBC;AKT3;MYC;WEE1;TFDP2;CDKN1A;PSMB4;PSMA5;PSMD12;PSMB7;PSMA7;CDK4;PSMD10;PSMB5;PSMD8;PSMA2;PSMA3;PSME2;PSMD1;PSMC6;PSMD2;PSMC4;PSMF1;PSMB2;LIN54;UBB;SEM1;LIN52;PSMA6;PSMD3;FZR1;PSMD13;PSMB9;PSME1;SKP1;AKT1;MNAT1;PSMD11;RBBP4;CCND1;PSMC1;UBA52;PSMA4;CCNA2;PSMD14;MAX;PSMB6;PSMD5;PSMD4;PSMC2;PSMA1;PSMC3;PSME3;PSMD7;PSMD9;CKS1B;PSMB3;CABLES1;CDK2;CDKN1B;PSMB1;AKT2;CDC25B;TFDP1;CCNE2;PSMD6;LIN9;PSMC5…	UBC;AKT3;MYC;WEE1;TFDP2;CDKN1A;PSMB4;PSMA5;PSMD12;PSMB7;PSMA7;CDK4;PSMD10;PSMB5;PSMD8;PSMA2;PSMA3;PSME2;PSMD1;PSMC6;PSMD2;PSMC4;PSMF1;PSMB2;LIN54;UBB;SEM1;LIN52;PSMA6;PSMD3;FZR1;PSMD13;PSMB9;PSME1;SKP1;AKT1;MNAT1;PSMD11;RBBP4;CCND1;PSMC1;UBA52;PSMA4;CCNA2;PSMD14;MAX;PSMB6;PSMD5;PSMD4;PSMC2;PSMA1;PSMC3;PSME3;PSMD7;PSMD9;CKS1B;PSMB3;CABLES1;CDK2;CDKN1B;PSMB1;AKT2;CDC25B;TFDP1
Regulation of TP53 Expression and Degradation	0.703833	1.24778	0.0292929	0.155128	37	37	UBC;AKT3;PPP2CA;PPP2CB;SGK1;PHF20;DAXX;RFFL;UBB;ATM;PPP2R5C;MDM2;PPP2R1B;AKT1;UBA52;MDM4;USP7;CCNA2;CDKN2A;TP53;PPP2R1A;MTOR;CCNG1;CDK2;RNF34;AKT2;RICTOR;CDK1;RPS27A;PRDM1;PDPK1;CHEK2;USP2;MLST8;MAPKAP1;CCNA1;PRR5	UBC;AKT3;PPP2CA;PPP2CB;SGK1;PHF20;DAXX;RFFL;UBB;ATM;PPP2R5C;MDM2;PPP2R1B;AKT1;UBA52;MDM4;USP7;CCNA2;CDKN2A;TP53;PPP2R1A;MTOR;CCNG1;CDK2;RNF34;AKT2
Separation of Sister Chromatids	0.678908	1.24939	0	0.15513	172	171	UBC;PPP2CA;PSMB4;NDE1;ANAPC10;PPP2CB;PSMA5;PPP2R5E;STAG1;RPS27;DYNC1I1;PSMD12;PSMB7;PSMA7;PSMD10;TAOK1;PSMB5;PSMD8;PSMA2;ANAPC7;PSMA3;SMC1A;PSME2;PSMD1;UBE2S;PSMC6;NUP133;PSMD2;PMF1;PSMC4;PSMF1;PSMB2;SEC13;ZW10;ANAPC11;UBB;PPP2R5A;WAPL;PPP2R5C;SEM1;PPP1CC;NUDC;DYNLL1;CDC26;PSMA6;DYNC1LI1;PSMD3;NUP160;MAPRE1;RCC2;PPP2R1B;PSMD13;PSMB9;PSME1;CENPP;AHCTF1;PSMD11;CLASP1;PTTG1;ITGB3BP;CDC23;PSMC1;UBA52…	UBC;PPP2CA;PSMB4;NDE1;ANAPC10;PPP2CB;PSMA5;PPP2R5E;STAG1;RPS27;DYNC1I1;PSMD12;PSMB7;PSMA7;PSMD10;TAOK1;PSMB5;PSMD8;PSMA2;ANAPC7;PSMA3;SMC1A;PSME2;PSMD1;UBE2S;PSMC6;NUP133;PSMD2;PMF1;PSMC4;PSMF1;PSMB2;SEC13;ZW10;ANAPC11;UBB;PPP2R5A;WAPL;PPP2R5C;SEM1;PPP1CC;NUDC;DYNLL1;CDC26;PSMA6;DYNC1LI1;PSMD3;NUP160;MAPRE1;RCC2;PPP2R1B;PSMD13;PSMB9;PSME1;CENPP;AHCTF1;PSMD11;CLASP1;PTTG1;ITGB3BP;CDC23;PSMC1;UBA52…
SUMOylation	0.680265	1.24963	0	0.15514	175	174	NRIP1;NFKBIA;PIAS1;TPR;ING2;PCGF2;HNRNPK;EP300;NPM1;SP100;NR3C1;CREBBP;PPARGC1A;NUP54;NCOR2;RORA;STAG1;XRCC4;HNRNPC;SCMH1;DDX5;SUMO1;PML;DAXX;SMC1A;XPC;SMC5;NUP133;RAE1;UBA2;NSMCE2;HIPK2;SEC13;PARK7;RXRA;SUMO2;RING1;PARP1;MDM2;CHD3;NCOA1;UBE2I;TOPORS;NUP160;WRN;VHL;ZNF131;PHC2;HERC2;SP3;MBD1;ZBED1;HIC1;RELA;BMI1;EID3;PPARA;THRB;SUMO3;TDG;RNF2;NR1H2;NUP58;CBX8;NOP58;NR4A2;CTBP1;SIN3A;HDAC1;TOP2B;S…	NRIP1;NFKBIA;PIAS1;TPR;ING2;PCGF2;HNRNPK;EP300;NPM1;SP100;NR3C1;CREBBP;PPARGC1A;NUP54;NCOR2;RORA;STAG1;XRCC4;HNRNPC;SCMH1;DDX5;SUMO1;PML;DAXX;SMC1A;XPC;SMC5;NUP133;RAE1;UBA2;NSMCE2;HIPK2;SEC13;PARK7;RXRA;SUMO2;RING1;PARP1;MDM2;CHD3;NCOA1;UBE2I;TOPORS;NUP160;WRN;VHL;ZNF131;PHC2;HERC2;SP3;MBD1;ZBED1;HIC1;RELA;BMI1;EID3;PPARA;THRB;SUMO3;TDG;RNF2;NR1H2;NUP58;CBX8;NOP58;NR4A2;CTBP1;SIN3A;HDAC1;TOP2B;S…
UCH proteinases	0.705747	1.28384	0.001001	0.15515	96	85	UBC;ACTB;PSMB4;YY1;PSMA5;ASXL1;FOXK1;PSMD12;PSMB7;PSMA7;MBD5;PSMD10;PSMB5;PSMD8;PSMA2;TGFB1;INO80B;PSMA3;PSME2;PSMD1;NEDD8;PSMC6;PSMD2;BARD1;PSMC4;PSMF1;PSMB2;UBB;SEM1;ACTR8;PSMA6;PSMD3;PSMD13;SMAD7;FOXK2;BAP1;PSMB9;PSME1;PSMD11;TGFBR2;PSMC1;UBA52;PSMA4;INO80C;ADRM1;PSMD14;PSMB6;ASXL2;PSMD5;PSMD4;PSMC2;PSMA1;PSMC3;PSME3;RUVBL1;PSMD7;PSMD9;PSMB3;UCHL1;USP15;KDM1B;PSMB1;ACTL6A;UCHL3;HCFC1;PSMD6;MBD…	UBC;ACTB;PSMB4;YY1;PSMA5;ASXL1;FOXK1;PSMD12;PSMB7;PSMA7;MBD5;PSMD10;PSMB5;PSMD8;PSMA2;TGFB1;INO80B;PSMA3;PSME2;PSMD1;NEDD8;PSMC6;PSMD2;BARD1;PSMC4;PSMF1;PSMB2;UBB;SEM1;ACTR8;PSMA6;PSMD3;PSMD13;SMAD7;FOXK2;BAP1;PSMB9;PSME1;PSMD11;TGFBR2;PSMC1;UBA52;PSMA4;INO80C;ADRM1;PSMD14;PSMB6;ASXL2;PSMD5;PSMD4;PSMC2;PSMA1;PSMC3;PSME3;RUVBL1;PSMD7;PSMD9
TRIF(TICAM1)-mediated TLR4 signaling	0.689528	1.2504	0.001	0.15518	97	97	FOS;JUN;DUSP6;UBC;BIRC3;NFKBIA;RPS6KA5;MAP2K4;PPP2CA;PPP2CB;NKIRAS2;TRAF3;UBE2D3;MEF2A;MAPK10;BIRC2;MAPKAPK2;MAPK1;SARM1;NFKBIB;VRK3;UBB;NFKB1;UBE2V1;MAP3K7;DUSP7;MAP3K8;BTRC;RIPK2;PPP2R1B;UBE2D2;TNIP2;UBE2N;SKP1;RIPK1;TBK1;FBXW11;DUSP4;RELA;DUSP3;IKBKB;MAP2K6;UBA52;RPS6KA3;IRF7;MAPK7;RPS6KA1;PTPN11;MAPK14;SAA1;IKBKG;CREB1;MAPKAPK3;MAP2K1;NFKB2;HMGB1;PPP2R1A;TANK;UBE2D1;TICAM1;TLR4;FADD;IRF3;TAB1…	FOS;JUN;DUSP6;UBC;BIRC3;NFKBIA;RPS6KA5;MAP2K4;PPP2CA;PPP2CB;NKIRAS2;TRAF3;UBE2D3;MEF2A;MAPK10;BIRC2;MAPKAPK2;MAPK1;SARM1;NFKBIB;VRK3;UBB;NFKB1;UBE2V1;MAP3K7;DUSP7;MAP3K8;BTRC;RIPK2;PPP2R1B;UBE2D2;TNIP2;UBE2N;SKP1;RIPK1;TBK1;FBXW11;DUSP4;RELA;DUSP3;IKBKB;MAP2K6;UBA52;RPS6KA3;IRF7;MAPK7;RPS6KA1;PTPN11;MAPK14;SAA1;IKBKG;CREB1;MAPKAPK3;MAP2K1;NFKB2;HMGB1;PPP2R1A;TANK;UBE2D1;TICAM1;TLR4;FADD;IRF3
Mitotic Anaphase	0.676256	1.25114	0	0.155189	235	233	UBC;LMNA;TUBB2A;RAN;PPP2R2A;PPP2CA;PSMB4;KPNB1;NDE1;ANAPC10;PPP2CB;PSMA5;TUBA1A;NUP54;PPP2R5E;TUBB4B;ANKLE2;STAG1;RPS27;DYNC1I1;PSMD12;PSMB7;PSMA7;SUMO1;PSMD10;TAOK1;PSMB5;PSMD8;PSMA2;ANAPC7;PSMA3;SMC1A;PSME2;PSMD1;UBE2S;PSMC6;NUP133;CHMP7;PSMD2;PMF1;PSMC4;PSMF1;PSMB2;SEC13;CHMP2A;ZW10;ANAPC11;TUBB2B;TUBA1C;UBB;PPP2R5A;TUBB6;WAPL;CHMP4A;PPP2R5C;SEM1;PPP1CC;NUDC;DYNLL1;CDC26;PSMA6;DYNC1LI1;CHMP4B;…	UBC;LMNA;TUBB2A;RAN;PPP2R2A;PPP2CA;PSMB4;KPNB1;NDE1;ANAPC10;PPP2CB;PSMA5;TUBA1A;NUP54;PPP2R5E;TUBB4B;ANKLE2;STAG1;RPS27;DYNC1I1;PSMD12;PSMB7;PSMA7;SUMO1;PSMD10;TAOK1;PSMB5;PSMD8;PSMA2;ANAPC7;PSMA3;SMC1A;PSME2;PSMD1;UBE2S;PSMC6;NUP133;CHMP7;PSMD2;PMF1;PSMC4;PSMF1;PSMB2;SEC13;CHMP2A;ZW10;ANAPC11;TUBB2B;TUBA1C;UBB;PPP2R5A;TUBB6;WAPL;CHMP4A;PPP2R5C;SEM1;PPP1CC;NUDC;DYNLL1;CDC26;PSMA6;DYNC1LI1;CHMP4B;…
Downstream TCR signaling	0.704603	1.28296	0	0.155208	104	102	UBC;PIK3R1;NFKBIA;PIK3CB;PSMB4;PSMA5;TRAC;PSMD12;PSMB7;PSMA7;PSMD10;PSMB5;PSMD8;PSMA2;PSMA3;PSME2;PSMD1;HLA-DQA2;PSMC6;PSMD2;PSMC4;PSMF1;PSMB2;HLA-DQB1;UBB;MALT1;NFKB1;UBE2V1;MAP3K7;SEM1;HLA-DRB5;PSMA6;BCL10;PSMD3;BTRC;RIPK2;PSMD13;UBE2D2;PSMB9;PSME1;UBE2N;SKP1;PSMD11;FBXW11;RELA;HLA-DRA;IKBKB;PSMC1;UBA52;PSMA4;CDC34;HLA-DQA1;PSMD14;IKBKG;PSMB6;PSMD5;PSMD4;PSMC2;PSMA1;PSMC3;PTEN;PSME3;PSMD7;PSMD9…	UBC;PIK3R1;NFKBIA;PIK3CB;PSMB4;PSMA5;TRAC;PSMD12;PSMB7;PSMA7;PSMD10;PSMB5;PSMD8;PSMA2;PSMA3;PSME2;PSMD1;HLA-DQA2;PSMC6;PSMD2;PSMC4;PSMF1;PSMB2;HLA-DQB1;UBB;MALT1;NFKB1;UBE2V1;MAP3K7;SEM1;HLA-DRB5;PSMA6;BCL10;PSMD3;BTRC;RIPK2;PSMD13;UBE2D2;PSMB9;PSME1;UBE2N;SKP1;PSMD11;FBXW11;RELA;HLA-DRA;IKBKB;PSMC1;UBA52;PSMA4;CDC34;HLA-DQA1;PSMD14;IKBKG;PSMB6;PSMD5;PSMD4;PSMC2;PSMA1;PSMC3;PTEN;PSME3;PSMD7;PSMD9…
G1/S DNA Damage Checkpoints	0.716223	1.2847	0.00100301	0.155252	68	67	UBC;CDKN1A;PSMB4;PSMA5;PSMD12;PSMB7;PSMA7;PSMD10;PHF20;PSMB5;PSMD8;PSMA2;PSMA3;PSME2;PSMD1;PSMC6;PSMD2;PSMC4;PSMF1;PSMB2;UBB;ATM;SEM1;MDM2;PSMA6;PSMD3;PSMD13;PSMB9;PSME1;PSMD11;PSMC1;UBA52;MDM4;PSMA4;CCNA2;PSMD14;PSMB6;PSMD5;CDKN2A;PSMD4;PSMC2;PSMA1;PSMC3;TP53;PSME3;PSMD7;PSMD9;PSMB3;CDK2;CDKN1B;PSMB1;ZNF385A;CCNE2;PSMD6;PSMC5;RPS27A;PSMB8;CDC25A;PSMA8;CHEK2;PSMB10;PCBP4;CCNA1;CHEK1;CCNE1;PSME4;P…	UBC;CDKN1A;PSMB4;PSMA5;PSMD12;PSMB7;PSMA7;PSMD10;PHF20;PSMB5;PSMD8;PSMA2;PSMA3;PSME2;PSMD1;PSMC6;PSMD2;PSMC4;PSMF1;PSMB2;UBB;ATM;SEM1;MDM2;PSMA6;PSMD3;PSMD13;PSMB9;PSME1;PSMD11;PSMC1;UBA52;MDM4;PSMA4;CCNA2;PSMD14;PSMB6;PSMD5;CDKN2A;PSMD4;PSMC2;PSMA1;PSMC3;TP53;PSME3;PSMD7;PSMD9
Signaling by FGFR2 IIIa TM	0.744818	1.25012	0.0649215	0.155289	19	19	POLR2I;POLR2A;POLR2K;POLR2G;POLR2F;FGF2;GTF2F1;NCBP1;FGFR2;POLR2D;POLR2E;POLR2H;POLR2J;POLR2L;GTF2F2;NCBP2;POLR2B;POLR2C;FGF1	POLR2I;POLR2A;POLR2K;POLR2G;POLR2F;FGF2;GTF2F1;NCBP1;FGFR2;POLR2D;POLR2E;POLR2H;POLR2J;POLR2L;GTF2F2
MECP2 regulates neuronal receptors and channels	0.742726	1.24982	0.0637409	0.155318	18	18	FKBP5;PTPN1;MET;NOTCH1;MECP2;GRIN2A;SIN3A;HDAC1;CREB1;PTPN4;HDAC2;GRIN2B;GPRIN1;GRIA2;TRPC3;OPRM1;SLC2A3;OPRK1	FKBP5;PTPN1;MET;NOTCH1;MECP2;GRIN2A;SIN3A;HDAC1;CREB1;PTPN4
Regulation of actin dynamics for phagocytic cup formation	0.669868	1.22989	0	0.155441	143	140	HSP90AA1;ACTR3;ACTB;MYH9;ACTG1;IGLC1;ARPC2;VAV3;ARPC1A;CFL1;ARPC4;ARPC5;PAK1;MAPK1;BRK1;WIPF2;CRK;CYFIP2;NCK1;ABI2;FCGR2A;WIPF3;ABL1;MYO5A;ACTR2;GRB2;CDC42;SYK;NCKIPSD;IGKC;NF2;IGHG1;ABI1;NCKAP1;WASF1;IGHG4;ARPC1B;HSP90AB1;IGHG3;WASF2;ELMO1;RAC1;IGLC2;LIMK1;PTK2;WASL;WAS;ARPC3;ELMO2;CYFIP1;MYO9B;CD247;IGHV1-69;IGHV2-70;IGHV7-81;IGLV2-23;IGLV3-22;IGLV4-3;IGLV2-8;IGLV3-16;IGLV2-11;IGLV3-12;IGLV2-14…	HSP90AA1;ACTR3;ACTB;MYH9;ACTG1;IGLC1;ARPC2;VAV3;ARPC1A;CFL1;ARPC4;ARPC5;PAK1;MAPK1;BRK1;WIPF2;CRK;CYFIP2;NCK1;ABI2;FCGR2A;WIPF3;ABL1;MYO5A;ACTR2;GRB2;CDC42;SYK;NCKIPSD;IGKC;NF2;IGHG1;ABI1;NCKAP1;WASF1;IGHG4;ARPC1B;HSP90AB1;IGHG3;WASF2;ELMO1;RAC1;IGLC2;LIMK1
Antiviral mechanism by IFN-stimulated genes	0.684718	1.24844	0.001	0.155472	85	82	UBC;TPR;STAT1;EIF4G2;KPNB1;DDX58;ARIH1;NUP54;EIF2AK2;OAS1;ISG15;JAK1;IFIT1;PPM1B;KPNA3;FLNA;NUP133;RAE1;EIF4A2;SEC13;EIF4E3;UBB;HERC5;OAS2;EIF4E;OAS3;UBE2L6;NUP160;EIF4A3;MX1;KPNA4;UBE2N;EIF4A1;EIF4E2;PLCG1;FLNB;NUP58;ABCE1;UBA52;POM121;KPNA5;AAAS;NUP88;NUP214;NUP155;SEH1L;NUP93;UBE2E1;NUP50;IRF3;NUP98;TRIM25;RNASEL;NUP42;RANBP2;NUP35;MX2;POM121C;EIF4G1;PDE12;NUP205;NUP210;NUP62;RPS27A;NUP43;KPNA…	UBC;TPR;STAT1;EIF4G2;KPNB1;DDX58;ARIH1;NUP54;EIF2AK2;OAS1;ISG15;JAK1;IFIT1;PPM1B;KPNA3;FLNA;NUP133;RAE1;EIF4A2;SEC13;EIF4E3;UBB;HERC5;OAS2;EIF4E;OAS3;UBE2L6;NUP160;EIF4A3;MX1;KPNA4;UBE2N;EIF4A1;EIF4E2;PLCG1;FLNB;NUP58;ABCE1;UBA52;POM121;KPNA5;AAAS;NUP88;NUP214;NUP155;SEH1L;NUP93;UBE2E1;NUP50;IRF3;NUP98;TRIM25;RNASEL;NUP42;RANBP2
Glycolysis	0.675436	1.22449	0.007	0.155482	72	72	TPR;PPP2CA;PPP2CB;NUP54;PKM;GAPDH;ENO1;PFKP;NUP133;RAE1;SEC13;PRKACB;NUP160;PPP2R1B;PFKM;TPI1;NUP58;PFKFB4;POM121;GPI;AAAS;NUP88;HK2;ADPGK;ALDOC;ALDOA;PFKFB3;NUP214;PGM2L1;HK1;PPP2R1A;PGAM1;NUP155;SEH1L;NUP93;GNPDA1;PGK1;NUP50;NUP98;GNPDA2;NUP42;RANBP2;NUP35;BPGM;PRKACA;PFKL;POM121C;NUP205;ENO2;NUP210;NUP62;PPP2R5D;PFKFB2;NUP43;ENO3;NUP107;GAPDHS;PFKFB1;ALDOB;GCKR;GCK;PRKACG;HK3;PGK2;PKLR;PGAM2;N…	TPR;PPP2CA;PPP2CB;NUP54;PKM;GAPDH;ENO1;PFKP;NUP133;RAE1;SEC13;PRKACB;NUP160;PPP2R1B;PFKM;TPI1;NUP58;PFKFB4;POM121;GPI;AAAS;NUP88;HK2;ADPGK;ALDOC;ALDOA;PFKFB3;NUP214;PGM2L1;HK1;PPP2R1A;PGAM1;NUP155;SEH1L;NUP93;GNPDA1;PGK1;NUP50;NUP98;GNPDA2;NUP42;RANBP2;NUP35
COPI-mediated anterograde transport	0.679418	1.23007	0.003	0.155497	83	83	ARF1;ARF5;ARCN1;SPTAN1;COPA;ANK3;STX5;DYNC1I1;DCTN6;COG2;ARF4;COPZ2;GBF1;DCTN4;TMED2;COPZ1;CAPZA2;BET1;CD59;ANK2;DYNLL1;DYNC1LI1;BET1L;DCTN3;USO1;RAB1B;GOLGB1;GOSR1;TMEM115;ARFGAP3;COPE;CAPZB;ACTR10;TMED7;TMED3;TMED9;DYNC1I2;DYNLL2;DYNC1H1;KDELR2;GOLGA2;ARFGAP1;KDELR1;COPB1;COPG1;COG1;ARF3;TMED10;FOLR1;SPTBN4;DYNC1LI2;RAB1A;NAPG;COG5;CAPZA1;SPTBN1;NAPA;COPB2;KDELR3;DCTN1;NSF;COG8;COG4;GORASP1;GOS…	ARF1;ARF5;ARCN1;SPTAN1;COPA;ANK3;STX5;DYNC1I1;DCTN6;COG2;ARF4;COPZ2;GBF1;DCTN4;TMED2;COPZ1;CAPZA2;BET1;CD59;ANK2;DYNLL1;DYNC1LI1;BET1L;DCTN3;USO1;RAB1B;GOLGB1;GOSR1;TMEM115;ARFGAP3;COPE;CAPZB;ACTR10;TMED7;TMED3;TMED9;DYNC1I2;DYNLL2;DYNC1H1;KDELR2;GOLGA2;ARFGAP1;KDELR1;COPB1;COPG1;COG1;ARF3
HIV Transcription Initiation	0.705345	1.2479	0.00601202	0.155518	47	47	TAF15;TAF2;POLR2I;GTF2B;POLR2A;TAF12;POLR2K;TAF7;TAF10;POLR2G;GTF2A1;POLR2F;TAF11;TAF9B;MNAT1;GTF2F1;TAF13;ERCC2;TAF6;GTF2A2;POLR2D;POLR2E;POLR2H;ERCC3;GTF2H5;TAF1;TAF5;POLR2J;GTF2E2;POLR2L;GTF2F2;TAF9;TAF3;GTF2H2;GTF2E1;POLR2B;GTF2H1;POLR2C;GTF2H3;TBP;TAF7L;CCNH;TAF1L;TAF4B;GTF2H4;TAF4;CDK7	TAF15;TAF2;POLR2I;GTF2B;POLR2A;TAF12;POLR2K;TAF7;TAF10;POLR2G;GTF2A1;POLR2F;TAF11;TAF9B;MNAT1;GTF2F1;TAF13;ERCC2;TAF6;GTF2A2;POLR2D;POLR2E;POLR2H;ERCC3;GTF2H5;TAF1;TAF5;POLR2J;GTF2E2;POLR2L;GTF2F2;TAF9;TAF3;GTF2H2;GTF2E1;POLR2B
CDT1 association with the CDC6:ORC:origin complex	0.693282	1.24814	0.01	0.155633	59	59	UBC;PSMB4;PSMA5;PSMD12;PSMB7;PSMA7;PSMD10;PSMB5;PSMD8;PSMA2;PSMA3;PSME2;PSMD1;PSMC6;PSMD2;PSMC4;PSMF1;PSMB2;UBB;SEM1;PSMA6;PSMD3;PSMD13;PSMB9;PSME1;PSMD11;CDT1;ORC4;PSMC1;UBA52;PSMA4;PSMD14;PSMB6;PSMD5;PSMD4;PSMC2;PSMA1;PSMC3;PSME3;PSMD7;PSMD9;CDC6;PSMB3;PSMB1;ORC5;GMNN;ORC1;PSMD6;PSMC5;RPS27A;PSMB8;PSMA8;ORC3;PSMB10;PSME4;ORC6;MCM8;PSMB11;ORC2	UBC;PSMB4;PSMA5;PSMD12;PSMB7;PSMA7;PSMD10;PSMB5;PSMD8;PSMA2;PSMA3;PSME2;PSMD1;PSMC6;PSMD2;PSMC4;PSMF1;PSMB2;UBB;SEM1;PSMA6;PSMD3;PSMD13;PSMB9;PSME1;PSMD11;CDT1;ORC4;PSMC1;UBA52;PSMA4;PSMD14;PSMB6;PSMD5;PSMD4;PSMC2;PSMA1;PSMC3;PSME3;PSMD7;PSMD9;CDC6;PSMB3
Nuclear Events (kinase and transcription factor activation)	0.692602	1.24893	0.00700701	0.155638	62	62	FOS;FOSB;DUSP6;EGR1;JUNB;JUND;F3;TRIB1;RPS6KA5;EGR3;EP300;PPP2CA;PPP2CB;REST;TCF12;SGK1;SRF;MEF2A;MAPKAPK2;MAPK1;VRK3;DUSP7;EGR2;FOSL1;PPP2R1B;ARC;CDK5R1;DUSP4;DUSP3;RPS6KA3;ID1;TPH1;MAPK7;CHD4;RPS6KA1;MAPK14;CREB1;PPP2R1A;NAB2;CDK5;SH3GL3;ELK1;ATF2;MAPK11;NAB1;ATF1;TF;PPP2R5D;RRAD;CDK5R2;EGR4;VGF;DNM2;ID2;LYL1;MEF2C;MAPK3;RPS6KA2;ASCL1;MEF2D;ID3;ID4	FOS;FOSB;DUSP6;EGR1;JUNB;JUND;F3;TRIB1;RPS6KA5;EGR3;EP300;PPP2CA;PPP2CB;REST;TCF12;SGK1;SRF;MEF2A;MAPKAPK2;MAPK1;VRK3;DUSP7;EGR2;FOSL1;PPP2R1B;ARC;CDK5R1;DUSP4;DUSP3;RPS6KA3;ID1;TPH1;MAPK7;CHD4;RPS6KA1;MAPK14;CREB1
G2/M DNA damage checkpoint	0.689458	1.2296	0.018018	0.155694	78	60	YWHAE;WEE1;RBBP8;YWHAZ;YWHAG;YWHAH;SFN;BABAM1;SUMO1;NBN;YWHAB;BARD1;RFC2;RMI1;ATM;WRN;HERC2;UBE2N;UIMC1;RPA3;RAD17;KAT5;RPA2;H2AFX;RNF168;RAD9B;BLM;RPA1;UBE2V2;PIAS4;TOPBP1;ATR;TP53;RFC4;RAD1;RAD50;NSD2;RNF8;MRE11;ATRIP;CDK1;TP53BP1;RHNO1;BRCC3;DNA2;HUS1;RAD9A;EXO1;BRIP1;CDC25C;CHEK2;YWHAQ;CCNB1;RFC5;BRCA1;TOP3A;CHEK1;RMI2;MDC1;RFC3	YWHAE;WEE1;RBBP8;YWHAZ;YWHAG;YWHAH;SFN;BABAM1;SUMO1;NBN;YWHAB;BARD1;RFC2;RMI1;ATM;WRN;HERC2;UBE2N;UIMC1;RPA3;RAD17;KAT5;RPA2;H2AFX;RNF168;RAD9B;BLM;RPA1;UBE2V2;PIAS4;TOPBP1;ATR;TP53
Gluconeogenesis	0.695416	1.22453	0.0482897	0.155863	34	34	GOT1;MDH2;GOT2;GAPDH;ENO1;SLC25A1;TPI1;SLC37A1;SLC25A12;SLC25A13;GPI;PCK2;ALDOC;ALDOA;PGAM1;PGK1;MDH1;ENO2;SLC37A4;PC;ENO3;FBP1;GAPDHS;SLC37A2;ALDOB;FBP2;G6PC2;G6PC;PGK2;PGAM2;G6PC3;SLC25A11;SLC25A10;PCK1	GOT1;MDH2;GOT2;GAPDH;ENO1;SLC25A1;TPI1;SLC37A1;SLC25A12;SLC25A13;GPI;PCK2;ALDOC;ALDOA;PGAM1;PGK1
Negative regulators of DDX58/IFIH1 signaling	0.709161	1.24858	0.0446247	0.155865	34	34	UBC;IFIH1;TAX1BP1;DDX58;MAVS;TRAF3;UBE2D3;ISG15;ITCH;PCBP2;UBB;HERC5;UBE2L6;UBE2D2;TBK1;UBE2K;OTUD5;UBA52;ATG12;TNFAIP3;ATG5;RNF216;UBE2D1;IRF3;TRIM25;IKBKE;CYLD;RPS27A;PIN1;NLRC5;UBA7;RNF135;RNF125;NLRX1	UBC;IFIH1;TAX1BP1;DDX58;MAVS;TRAF3;UBE2D3;ISG15;ITCH;PCBP2;UBB;HERC5;UBE2L6;UBE2D2;TBK1;UBE2K;OTUD5;UBA52;ATG12;TNFAIP3;ATG5;RNF216;UBE2D1;IRF3;TRIM25
Selective autophagy	0.7122	1.28399	0.00200401	0.155901	62	61	HSP90AA1;UBC;SQSTM1;MAP1LC3B;DYNC1I1;VCP;TOMM7;VDAC1;TOMM5;TOMM20;PARK7;MFN2;PRKAB2;IFT88;UBB;UBE2V1;ATM;DYNLL1;DYNC1LI1;CSNK2A1;TOMM22;UBE2N;HSPA8;SRC;UBA52;DYNC1I2;USP30;CSNK2B;DYNLL2;PRKAA2;DYNC1H1;PRKAG2;PLIN3;ATG12;HSF1;TOMM40;ULK1;ATG5;NBR1;EPAS1;HDAC6;PINK1;FUNDC1;TOMM6;PRKAG1;MTERF3;DYNC1LI2;ARL13B;TOMM70;RPS27A;CSNK2A2;PLIN2;PRKAG3;CFTR;CETN1;PGAM5;MAP1LC3A;MFN1;PRKAB1;PEX5;PCNT	HSP90AA1;UBC;SQSTM1;MAP1LC3B;DYNC1I1;VCP;TOMM7;VDAC1;TOMM5;TOMM20;PARK7;MFN2;PRKAB2;IFT88;UBB;UBE2V1;ATM;DYNLL1;DYNC1LI1;CSNK2A1;TOMM22;UBE2N;HSPA8;SRC;UBA52;DYNC1I2;USP30;CSNK2B;DYNLL2;PRKAA2;DYNC1H1;PRKAG2;PLIN3;ATG12;HSF1;TOMM40;ULK1;ATG5;NBR1;EPAS1;HDAC6;PINK1
ISG15 antiviral mechanism	0.679794	1.22468	0.011011	0.155907	76	74	UBC;TPR;STAT1;EIF4G2;KPNB1;DDX58;ARIH1;NUP54;EIF2AK2;ISG15;JAK1;IFIT1;PPM1B;KPNA3;NUP133;RAE1;EIF4A2;SEC13;EIF4E3;UBB;HERC5;EIF4E;UBE2L6;NUP160;EIF4A3;MX1;KPNA4;UBE2N;EIF4A1;EIF4E2;PLCG1;FLNB;NUP58;UBA52;POM121;KPNA5;AAAS;NUP88;NUP214;NUP155;SEH1L;NUP93;UBE2E1;NUP50;IRF3;NUP98;TRIM25;NUP42;RANBP2;NUP35;MX2;POM121C;EIF4G1;NUP205;NUP210;NUP62;RPS27A;NUP43;KPNA1;EIF4G3;USP18;NUP107;USP41;KPNA7;PIN1;…	UBC;TPR;STAT1;EIF4G2;KPNB1;DDX58;ARIH1;NUP54;EIF2AK2;ISG15;JAK1;IFIT1;PPM1B;KPNA3;NUP133;RAE1;EIF4A2;SEC13;EIF4E3;UBB;HERC5;EIF4E;UBE2L6;NUP160;EIF4A3;MX1;KPNA4;UBE2N;EIF4A1;EIF4E2;PLCG1;FLNB;NUP58;UBA52;POM121;KPNA5;AAAS;NUP88;NUP214;NUP155;SEH1L;NUP93;UBE2E1;NUP50;IRF3;NUP98;TRIM25;NUP42;RANBP2
Toll Like Receptor 5 (TLR5) Cascade	0.706006	1.2849	0	0.155958	85	84	FOS;JUN;DUSP6;UBC;NFKBIA;RPS6KA5;MAP2K4;PPP2CA;PELI1;PPP2CB;NKIRAS2;TLR5;MEF2A;MYD88;MAPK10;MAPKAPK2;MAPK1;NFKBIB;VRK3;UBB;NFKB1;UBE2V1;MAP3K7;DUSP7;MAP3K8;BTRC;RIPK2;PPP2R1B;TNIP2;UBE2N;SKP1;FBXW11;DUSP4;RELA;IRAK4;DUSP3;IKBKB;MAP2K6;UBA52;RPS6KA3;MAP3K1;MAPK7;RPS6KA1;MAPK14;SAA1;IKBKG;CREB1;PELI2;MAPKAPK3;MAP2K1;NFKB2;HMGB1;PPP2R1A;PELI3;TAB1;ELK1;ATF2;AGER;MAPK11;IRAK2;ATF1;IRAK1;ECSIT;TAB3;MA…	FOS;JUN;DUSP6;UBC;NFKBIA;RPS6KA5;MAP2K4;PPP2CA;PELI1;PPP2CB;NKIRAS2;TLR5;MEF2A;MYD88;MAPK10;MAPKAPK2;MAPK1;NFKBIB;VRK3;UBB;NFKB1;UBE2V1;MAP3K7;DUSP7;MAP3K8;BTRC;RIPK2;PPP2R1B;TNIP2;UBE2N;SKP1;FBXW11;DUSP4;RELA;IRAK4;DUSP3;IKBKB;MAP2K6;UBA52;RPS6KA3;MAP3K1;MAPK7;RPS6KA1;MAPK14;SAA1;IKBKG;CREB1;PELI2;MAPKAPK3;MAP2K1;NFKB2;HMGB1
Removal of the Flap Intermediate from the C-strand	0.774165	1.30647	0.0308183	0.156085	17	17	TINF2;TERF1;ACD;FEN1;TERF2;POLD2;WRN;RPA3;POT1;RPA2;RPA1;TERF2IP;POLD3;POLD4;PCNA;DNA2;POLD1	TINF2;TERF1;ACD;FEN1;TERF2;POLD2;WRN;RPA3;POT1;RPA2;RPA1;TERF2IP;POLD3
Heme signaling	0.684377	1.22496	0.0310621	0.156185	47	46	NRIP1;EP300;CREBBP;PPARGC1A;RORA;NFE2L2;CHD9;HELZ2;HMOX1;RXRA;CRTC1;NCOA1;MED1;TBL1XR1;CARM1;PPARA;TGS1;HBA1;CLOCK;NCOA6;SIRT1;CREB1;NCOA2;CRTC3;NPAS2;BACH1;XPO1;TLR4;NCOR1;APOA1;CRTC2;SMARCD3;ATF2;HDAC3;TBL1X;LY96;CLEC1B;APOB;SLC46A1;NR1D1;ARNTL;HBB;MEF2C;RAI1;MAFK;MEF2D	NRIP1;EP300;CREBBP;PPARGC1A;RORA;NFE2L2;CHD9;HELZ2;HMOX1;RXRA;CRTC1;NCOA1;MED1;TBL1XR1;CARM1;PPARA;TGS1;HBA1;CLOCK;NCOA6;SIRT1;CREB1;NCOA2;CRTC3;NPAS2;BACH1;XPO1;TLR4;NCOR1;APOA1;CRTC2;SMARCD3;ATF2;HDAC3
NRIF signals cell death from the nucleus	0.739597	1.22679	0.110874	0.156213	16	16	UBC;SQSTM1;UBB;APH1A;PSEN1;ITGB3BP;UBA52;NGF;PSENEN;NGFR;APH1B;MAPK8;RPS27A;NCSTN;PSEN2;TRAF6	UBC;SQSTM1;UBB;APH1A;PSEN1;ITGB3BP;UBA52;NGF;PSENEN
SARS-CoV-1 Infection	0.689895	1.22473	0.0201005	0.156219	61	50	UBC;PARP9;ST3GAL1;PARP14;MAP1LC3B;BECN1;PARP10;VCP;DDX5;SUMO1;CHMP7;GALNT1;CHMP2A;GSK3B;UBB;CHMP4A;CHMP4B;UBE2I;VHL;CTSL;CHMP3;UVRAG;ZCRB1;UBA52;GSK3A;ST6GALNAC4;CANX;CHMP2B;GANAB;PARP4;ST3GAL3;ST3GAL2;PARP6;MOGS;MGAT1;RPS27A;CHMP4C;ST6GALNAC3;ACE2;PIK3C3;RB1;PARP8;PIK3R4;ST6GALNAC2;PRKCSH;PARP16;ST6GAL1;CHMP6;TMPRSS2;ST3GAL4	UBC;PARP9;ST3GAL1;PARP14;MAP1LC3B;BECN1;PARP10;VCP;DDX5;SUMO1;CHMP7;GALNT1;CHMP2A;GSK3B;UBB;CHMP4A;CHMP4B;UBE2I;VHL;CTSL;CHMP3;UVRAG;ZCRB1;UBA52
Glycogen synthesis	0.73539	1.22528	0.1	0.156307	16	16	UBC;UGP2;UBB;PGM1;EPM2A;UBA52;GBE1;GYS1;PGM2L1;PGM2;GYG1;RPS27A;GYG2;GYS2;NHLRC1;PPP1R3C	UBC;UGP2;UBB;PGM1;EPM2A;UBA52;GBE1;GYS1;PGM2L1;PGM2
Regulation of expression of SLITs and ROBOs	0.670641	1.22819	0	0.156314	177	172	UBC;RPS17;RPS20;RPL36A;RPS10;RBM8A;RPL37A;PSMB4;PABPC1;PSMA5;RPS27;RPL36AL;PSMD12;RPL4;PSMB7;COL4A5;PSMA7;RPL38;PSMD10;ISL1;RPL22L1;PSMB5;PSMD8;PSMA2;USP33;PSMA3;PSME2;PSMD1;UPF3B;RBX1;PSMC6;PSMD2;PSMC4;PSMF1;PSMB2;RPL24;RPL23;RPS29;RPL41;ETF1;UBB;RPL39;RPL7;SEM1;RPS21;MAGOH;ROBO2;PSMA6;PSMD3;RPL28;EIF4A3;RPL35;PSMD13;RPL27A;RPS26;PSMB9;PSME1;ELOC;RPSA;PSMD11;RPL31;RPL37;RPL3;RPL14;RPLP0;RPS16;RP…	UBC;RPS17;RPS20;RPL36A;RPS10;RBM8A;RPL37A;PSMB4;PABPC1;PSMA5;RPS27;RPL36AL;PSMD12;RPL4;PSMB7;COL4A5;PSMA7;RPL38;PSMD10;ISL1;RPL22L1;PSMB5;PSMD8;PSMA2;USP33;PSMA3;PSME2;PSMD1;UPF3B;RBX1;PSMC6;PSMD2;PSMC4;PSMF1;PSMB2;RPL24;RPL23;RPS29;RPL41;ETF1;UBB;RPL39;RPL7;SEM1;RPS21;MAGOH;ROBO2;PSMA6;PSMD3;RPL28;EIF4A3;RPL35;PSMD13;RPL27A;RPS26;PSMB9;PSME1;ELOC;RPSA;PSMD11;RPL31;RPL37;RPL3;RPL14;RPLP0;RPS16;RP…
Regulation of RAS by GAPs	0.682246	1.22712	0.00601805	0.156336	68	68	UBC;PSMB4;PSMA5;PSMD12;PSMB7;PSMA7;PSMD10;PSMB5;PSMD8;PSMA2;PSMA3;PSME2;PSMD1;RBX1;PSMC6;PSMD2;PSMC4;PSMF1;PSMB2;UBB;SEM1;PSMA6;PSMD3;PSMD13;PSMB9;PSME1;PSMD11;PSMC1;UBA52;SPRED1;PSMA4;SPRED3;PSMD14;PSMB6;PSMD5;PSMD4;RASA1;PSMC2;PSMA1;PSMC3;PSME3;PSMD7;PSMD9;SPRED2;PSMB3;KRAS;PSMB1;NF1;DAB2IP;HRAS;RASA2;PSMD6;NRAS;SYNGAP1;RASAL2;PSMC5;RPS27A;PSMB8;RASA4;PSMA8;RASA3;KBTBD7;PSMB10;RASAL1;RASAL3;PSM…	UBC;PSMB4;PSMA5;PSMD12;PSMB7;PSMA7;PSMD10;PSMB5;PSMD8;PSMA2;PSMA3;PSME2;PSMD1;RBX1;PSMC6;PSMD2;PSMC4;PSMF1;PSMB2;UBB;SEM1;PSMA6;PSMD3;PSMD13;PSMB9;PSME1;PSMD11;PSMC1;UBA52;SPRED1;PSMA4;SPRED3;PSMD14;PSMB6;PSMD5;PSMD4;RASA1;PSMC2;PSMA1;PSMC3;PSME3;PSMD7;PSMD9;SPRED2;PSMB3;KRAS;PSMB1;NF1;DAB2IP;HRAS;RASA2
RNA Pol II CTD phosphorylation and interaction with CE	0.696649	1.22728	0.0798362	0.156353	27	27	POLR2I;POLR2A;RNMT;POLR2K;POLR2G;POLR2F;MNAT1;GTF2F1;ERCC2;POLR2D;POLR2E;POLR2H;ERCC3;GTF2H5;POLR2J;POLR2L;GTF2F2;RNGTT;SUPT5H;GTF2H2;POLR2B;GTF2H1;POLR2C;GTF2H3;CCNH;GTF2H4;CDK7	POLR2I;POLR2A;RNMT;POLR2K;POLR2G;POLR2F;MNAT1;GTF2F1;ERCC2;POLR2D;POLR2E;POLR2H;ERCC3;GTF2H5;POLR2J;POLR2L;GTF2F2;RNGTT;SUPT5H;GTF2H2;POLR2B
Incretin synthesis, secretion, and inactivation	0.727212	1.22912	0.0579111	0.156427	23	23	PCSK1;ISL1;TCF7L2;SEC11A;CTNNB1;SPCS2;SEC11C;SPCS3;SPCS1;FFAR1;GPR119;CDX2;PAX6;FFAR4;GNB3;GCG;GATA4;GNAT3;LEP;GIP;GRP;GNG13;DPP4	PCSK1;ISL1;TCF7L2;SEC11A;CTNNB1;SPCS2
Transcriptional regulation by RUNX1	0.665465	1.22502	0	0.156491	218	180	SOCS3;UBC;THBS1;LIFR;KMT2C;EP300;RUNX1;TNRC6B;CREBBP;PSMB4;RYBP;AGO3;KMT2E;PSMA5;ELF1;TCF12;CBX6;PSMD12;PSMB7;ITCH;SCMH1;PSMA7;PSMD10;PML;CTSV;PSMB5;RBBP5;PSMD8;PSMA2;PSMA3;PSME2;PSMD1;KMT2A;PSMC6;PSMD2;HIPK2;PSMC4;PSMF1;PSMB2;GPAM;UBB;YAP1;LGALS3;SEM1;RING1;TJP1;PBRM1;PSMA6;PSMD3;AGO1;CSNK2A1;KMT2D;PSMD13;PHC2;PSMB9;PSME1;MNAT1;PRKCB;SMARCE1;PSMD11;KAT2B;SMARCA4;CTSL;BMI1;PRMT1;LMO2;ABL1;SRC;CCN…	SOCS3;UBC;THBS1;LIFR;KMT2C;EP300;RUNX1;TNRC6B;CREBBP;PSMB4;RYBP;AGO3;KMT2E;PSMA5;ELF1;TCF12;CBX6;PSMD12;PSMB7;ITCH;SCMH1;PSMA7;PSMD10;PML;CTSV;PSMB5;RBBP5;PSMD8;PSMA2;PSMA3;PSME2;PSMD1;KMT2A;PSMC6;PSMD2;HIPK2;PSMC4;PSMF1;PSMB2;GPAM;UBB;YAP1;LGALS3;SEM1;RING1;TJP1;PBRM1;PSMA6;PSMD3;AGO1;CSNK2A1;KMT2D;PSMD13;PHC2;PSMB9;PSME1;MNAT1;PRKCB;SMARCE1;PSMD11;KAT2B;SMARCA4;CTSL;BMI1;PRMT1;LMO2;ABL1;SRC;CCN…
RAF activation	0.700486	1.22538	0.0395538	0.156494	34	34	PPP1CB;CALM1;PPP2CA;PPP2CB;PPP2R5E;SHOC2;YWHAB;CAMK2B;MAP2K2;PPP2R5A;PPP2R5C;PPP1CC;PHB;PPP2R1B;ARAF;SRC;MAP3K11;CAMK2D;MARK3;MAP2K1;PPP2R1A;MRAS;KRAS;HRAS;RAF1;BRAF;NRAS;PPP2R5D;PPP2R5B;BRAP;CAMK2A;KSR1;JAK2;CAMK2G	PPP1CB;CALM1;PPP2CA;PPP2CB;PPP2R5E;SHOC2;YWHAB;CAMK2B;MAP2K2;PPP2R5A;PPP2R5C;PPP1CC;PHB;PPP2R1B;ARAF;SRC;MAP3K11;CAMK2D;MARK3;MAP2K1;PPP2R1A;MRAS
Ovarian tumor domain proteases	0.726951	1.28518	0.0100908	0.156503	38	38	UBC;RNF128;IFIH1;DDX58;MAVS;TRAF3;VCP;APC;UBB;VCPIP1;ZRANB1;OTUD7B;RIPK2;TNIP2;RIPK1;RHOA;OTUD5;UBA52;IKBKG;TNFAIP3;TNIP3;OTUD3;PTEN;TP53;UBE2D1;TRIM25;OTUD7A;YOD1;CDK1;OTUB1;RPS27A;NOD2;OTUB2;NOD1;TRAF6;ESR1;RNF135;TNIP1	UBC;RNF128;IFIH1;DDX58;MAVS;TRAF3;VCP;APC;UBB;VCPIP1;ZRANB1;OTUD7B;RIPK2;TNIP2;RIPK1;RHOA;OTUD5;UBA52;IKBKG;TNFAIP3;TNIP3;OTUD3;PTEN;TP53;UBE2D1
Signaling by NOTCH1 PEST Domain Mutants in Cancer	0.685646	1.22686	0.0210421	0.156504	58	58	UBC;MYC;EP300;CREBBP;HEY2;RBPJ;NCOR2;JAG1;FBXW7;MAML1;NOTCH1;RBX1;ADAM17;HDAC10;UBB;MAML3;SNW1;APH1A;SKP1;TBL1XR1;KAT2B;PSEN1;MIB1;UBA52;HDAC11;HDAC1;MAML2;PSENEN;ADAM10;HDAC6;NCOR1;MAMLD1;HDAC8;HDAC3;NEURL1B;JAG2;HDAC2;APH1B;DLL1;HDAC4;CCNC;HES1;TBL1X;CUL1;RPS27A;KAT2A;NCSTN;HDAC5;HDAC9;HES5;CDK8;PSEN2;DLL4;MIB2;HDAC7;NEURL1;HEYL;HEY1	UBC;MYC;EP300;CREBBP;HEY2;RBPJ;NCOR2;JAG1;FBXW7;MAML1;NOTCH1;RBX1;ADAM17;HDAC10;UBB;MAML3;SNW1;APH1A;SKP1;TBL1XR1;KAT2B;PSEN1;MIB1;UBA52;HDAC11;HDAC1;MAML2
Signaling by CSF3 (G-CSF)	0.699895	1.22647	0.054878	0.156521	30	30	SOCS3;UBC;STAT1;STAT3;UBE2D3;JAK1;UBB;UBE2D2;SOCS1;ELOC;SHC1;UBA52;GRB2;SYK;PTPN11;RNF7;ELOB;UBE2D1;CUL5;KRAS;HCK;LYN;RPS27A;CSF3;CSF3R;TYK2;JAK2;STAT5A;GAB2;STAT5B	SOCS3;UBC;STAT1;STAT3;UBE2D3;JAK1;UBB;UBE2D2;SOCS1;ELOC;SHC1;UBA52;GRB2;SYK;PTPN11;RNF7;ELOB;UBE2D1
Signaling by Non-Receptor Tyrosine Kinases	0.681713	1.22793	0.0260521	0.15654	55	55	SOCS3;GPNMB;UBC;HIF1A;PTPN1;NRG2;NR3C1;SFPQ;KHDRBS1;KHDRBS3;STAT3;HBEGF;EGFR;CDK4;BCAR1;UBB;CRK;PXN;NRG1;AKT1;RHOA;CCND1;STAP2;ARHGAP35;UBA52;EGF;NRG4;RASA1;ARAP1;EPAS1;ELMO1;BTC;RAC1;CDK2;CDKN1B;KRAS;HRAS;DOK1;LINC01139;ELMO2;CBL;NRAS;LRRK2;RPS27A;KHDRBS2;SRMS;NRG3;ERBB3;PELP1;ERBB4;PTK6;CCNE1;EREG;DOCK1;ERBB2	SOCS3;GPNMB;UBC;HIF1A;PTPN1;NRG2;NR3C1;SFPQ;KHDRBS1;KHDRBS3;STAT3;HBEGF;EGFR;CDK4;BCAR1;UBB;CRK;PXN;NRG1;AKT1;RHOA;CCND1;STAP2;ARHGAP35;UBA52;EGF;NRG4;RASA1;ARAP1;EPAS1;ELMO1;BTC;RAC1
Signaling by NOTCH	0.669539	1.2261	0	0.156568	217	177	JUN;UBC;HIF1A;MYC;STAT1;TFDP2;EP300;RUNX1;YWHAZ;TNRC6B;PBX1;CREBBP;HEY2;PSMB4;RBPJ;AGO3;PSMA5;NCOR2;JAG1;EGFR;PSMD12;PSMB7;ITCH;FBXW7;PSMA7;MAML1;PSMD10;NOTCH1;B4GALT1;PSMB5;YBX1;PSMD8;PSMA2;PSMA3;PSME2;PSMD1;TMED2;RBX1;ADAM17;PSMC6;PSMD2;DTX2;PSMC4;PSMF1;PSMB2;HDAC10;ACTA2;RAB6A;UBB;TLE4;SEM1;PSMA6;PSMD3;AGO1;E2F3;MAML3;TLE2;PSMD13;SNW1;PSMB9;APH1A;PSME1;SKP1;AKT1;TBL1XR1;PSMD11;POFUT1;KAT2B;RFN…	JUN;UBC;HIF1A;MYC;STAT1;TFDP2;EP300;RUNX1;YWHAZ;TNRC6B;PBX1;CREBBP;HEY2;PSMB4;RBPJ;AGO3;PSMA5;NCOR2;JAG1;EGFR;PSMD12;PSMB7;ITCH;FBXW7;PSMA7;MAML1;PSMD10;NOTCH1;B4GALT1;PSMB5;YBX1;PSMD8;PSMA2;PSMA3;PSME2;PSMD1;TMED2;RBX1;ADAM17;PSMC6;PSMD2;DTX2;PSMC4;PSMF1;PSMB2;HDAC10;ACTA2;RAB6A;UBB;TLE4;SEM1;PSMA6;PSMD3;AGO1;E2F3;MAML3;TLE2;PSMD13;SNW1;PSMB9;APH1A;PSME1;SKP1;AKT1;TBL1XR1;PSMD11;POFUT1;KAT2B;RFN…
Nuclear Envelope (NE) Reassembly	0.68066	1.22825	0.006	0.156665	76	75	LMNA;TUBB2A;RAN;PPP2R2A;PPP2CA;KPNB1;TUBA1A;NUP54;TUBB4B;ANKLE2;SUMO1;NUP133;CHMP7;SEC13;CHMP2A;TUBB2B;TUBA1C;TUBB6;CHMP4A;CHMP4B;UBE2I;NUP160;TNPO1;AHCTF1;CC2D1B;LMNB1;CHMP3;NUP58;TUBAL3;TUBB1;POM121;IST1;TUBA4A;TUBB3;SIRT2;TUBA1B;CHMP2B;PPP2R1A;NUP155;VRK2;SEH1L;NUP93;RANGAP1;NUP98;NUP35;VRK1;EMD;RCC1;CCNB2;LEMD3;NUP205;CDK1;NUP62;BANF1;NUP43;CHMP4C;NUP107;TUBB4A;TUBA8;TUBA3C;TUBB8;TUBA4B;TUBA3…	LMNA;TUBB2A;RAN;PPP2R2A;PPP2CA;KPNB1;TUBA1A;NUP54;TUBB4B;ANKLE2;SUMO1;NUP133;CHMP7;SEC13;CHMP2A;TUBB2B;TUBA1C;TUBB6;CHMP4A;CHMP4B;UBE2I;NUP160;TNPO1;AHCTF1;CC2D1B;LMNB1;CHMP3;NUP58;TUBAL3;TUBB1;POM121;IST1;TUBA4A;TUBB3;SIRT2;TUBA1B;CHMP2B;PPP2R1A;NUP155;VRK2;SEH1L;NUP93;RANGAP1
Inactivation of CSF3 (G-CSF) signaling	0.712506	1.22566	0.0692865	0.156741	25	25	SOCS3;UBC;STAT1;STAT3;UBE2D3;JAK1;UBB;UBE2D2;SOCS1;ELOC;UBA52;SYK;RNF7;ELOB;UBE2D1;CUL5;HCK;LYN;RPS27A;CSF3;CSF3R;TYK2;JAK2;STAT5A;STAT5B	SOCS3;UBC;STAT1;STAT3;UBE2D3;JAK1;UBB;UBE2D2;SOCS1;ELOC;UBA52;SYK;RNF7;ELOB;UBE2D1
Signaling by PTK6	0.681713	1.22748	0.021	0.156762	55	55	SOCS3;GPNMB;UBC;HIF1A;PTPN1;NRG2;NR3C1;SFPQ;KHDRBS1;KHDRBS3;STAT3;HBEGF;EGFR;CDK4;BCAR1;UBB;CRK;PXN;NRG1;AKT1;RHOA;CCND1;STAP2;ARHGAP35;UBA52;EGF;NRG4;RASA1;ARAP1;EPAS1;ELMO1;BTC;RAC1;CDK2;CDKN1B;KRAS;HRAS;DOK1;LINC01139;ELMO2;CBL;NRAS;LRRK2;RPS27A;KHDRBS2;SRMS;NRG3;ERBB3;PELP1;ERBB4;PTK6;CCNE1;EREG;DOCK1;ERBB2	SOCS3;GPNMB;UBC;HIF1A;PTPN1;NRG2;NR3C1;SFPQ;KHDRBS1;KHDRBS3;STAT3;HBEGF;EGFR;CDK4;BCAR1;UBB;CRK;PXN;NRG1;AKT1;RHOA;CCND1;STAP2;ARHGAP35;UBA52;EGF;NRG4;RASA1;ARAP1;EPAS1;ELMO1;BTC;RAC1
FOXO-mediated transcription of cell death genes	0.741344	1.22731	0.100535	0.156762	16	16	EP300;CREBBP;FOXO1;CITED2;DDIT3;BBC3;BCL6;BCL2L11;FOXO3;NFYC;NFYA;PINK1;NFYB;FOXO4;STK11;FASLG	EP300;CREBBP;FOXO1;CITED2;DDIT3;BBC3;BCL6;BCL2L11;FOXO3;NFYC;NFYA;PINK1;NFYB
Translocation of SLC2A4 (GLUT4) to the plasma membrane	0.683167	1.22616	0.0261307	0.156836	51	51	YWHAE;RAB14;RAB13;RALGAPA2;C2CD5;YWHAZ;CALM1;YWHAG;YWHAH;MYH9;SFN;EXOC5;RALA;YWHAB;PRKAB2;RAB8A;RAB10;SNAP23;AKT1;LNPEP;MYO5A;RALGAPB;PRKAA2;STX4;PRKAG2;KIFAP3;RAB4A;ASPSCR1;RAC1;STXBP3;KIF3A;EXOC3;RAB11A;EXOC8;KIF3B;EXOC4;RHOQ;AKT2;PRKAG1;VAMP2;TBC1D1;EXOC7;EXOC6;EXOC1;PRKAG3;SLC2A4;YWHAQ;TBC1D4;PRKAB1;MYO1C;EXOC2	YWHAE;RAB14;RAB13;RALGAPA2;C2CD5;YWHAZ;CALM1;YWHAG;YWHAH;MYH9;SFN;EXOC5;RALA;YWHAB;PRKAB2;RAB8A;RAB10;SNAP23;AKT1;LNPEP;MYO5A;RALGAPB;PRKAA2;STX4;PRKAG2;KIFAP3;RAB4A;ASPSCR1;RAC1;STXBP3;KIF3A;EXOC3;RAB11A;EXOC8;KIF3B;EXOC4;RHOQ;AKT2
Signaling by NOTCH1 HD+PEST Domain Mutants in Cancer	0.685646	1.22541	0.018018	0.156893	58	58	UBC;MYC;EP300;CREBBP;HEY2;RBPJ;NCOR2;JAG1;FBXW7;MAML1;NOTCH1;RBX1;ADAM17;HDAC10;UBB;MAML3;SNW1;APH1A;SKP1;TBL1XR1;KAT2B;PSEN1;MIB1;UBA52;HDAC11;HDAC1;MAML2;PSENEN;ADAM10;HDAC6;NCOR1;MAMLD1;HDAC8;HDAC3;NEURL1B;JAG2;HDAC2;APH1B;DLL1;HDAC4;CCNC;HES1;TBL1X;CUL1;RPS27A;KAT2A;NCSTN;HDAC5;HDAC9;HES5;CDK8;PSEN2;DLL4;MIB2;HDAC7;NEURL1;HEYL;HEY1	UBC;MYC;EP300;CREBBP;HEY2;RBPJ;NCOR2;JAG1;FBXW7;MAML1;NOTCH1;RBX1;ADAM17;HDAC10;UBB;MAML3;SNW1;APH1A;SKP1;TBL1XR1;KAT2B;PSEN1;MIB1;UBA52;HDAC11;HDAC1;MAML2
Formation of the ternary complex, and subsequently, the 43S complex	0.682041	1.22759	0.0250501	0.156903	53	52	EIF2S3;RPS17;RPS20;EIF3E;EIF3H;RPS10;EIF2S1;EIF3A;EIF3K;RPS27;RPS29;EIF3J;EIF3G;EIF3I;RPS21;EIF1AX;RPS26;EIF3L;EIF3F;EIF2S2;RPSA;EIF3D;RPS16;RPS11;RPS3;RPS28;RPS13;RPS19;RPS5;FAU;EIF3B;RPS14;EIF3M;RPS6;RPS2;RPS9;RPS4X;RPS24;RPS15;RPS23;RPS8;RPS27A;RPS7;EIF3C;RPS4Y2;RPS3A;RPS27L;RPS25;RPS4Y1;RPS15A;RPS12;RPS18	EIF2S3;RPS17;RPS20;EIF3E;EIF3H;RPS10;EIF2S1;EIF3A;EIF3K;RPS27;RPS29;EIF3J;EIF3G;EIF3I;RPS21;EIF1AX;RPS26;EIF3L;EIF3F;EIF2S2;RPSA;EIF3D;RPS16;RPS11;RPS3;RPS28
XBP1(S) activates chaperone genes	0.689133	1.22831	0.0302115	0.156959	52	48	LMNA;SERP1;TSPYL2;SEC31A;XBP1;EXTL2;HDGF;SYVN1;CTDSP2;YIF1A;ACADVL;DNAJB9;TPP1;PDIA6;DNAJB11;EDEM1;SHC1;CXXC1;GSK3A;WIPI1;ARFGAP1;TATDN2;SRPRA;ZBTB17;SRPRB;TLN1;SSR1;KDELR3;DCTN1;PLA2G4B;PPP2R5B;PDIA5;HYOU1;ADD1;PREB;DNAJC3;MYDGF;GOSR2;EXTL1;FKBP14;EXTL3;WFS1;DDX11;ATP6V0D1;KLHDC3;SULT1A3;GFPT1;CUL7	LMNA;SERP1;TSPYL2;SEC31A;XBP1;EXTL2;HDGF;SYVN1;CTDSP2;YIF1A;ACADVL;DNAJB9;TPP1;PDIA6;DNAJB11;EDEM1;SHC1;CXXC1;GSK3A;WIPI1;ARFGAP1;TATDN2
RHOV GTPase cycle	0.698003	1.2257	0.0539715	0.157089	33	33	TPM4;PIK3R1;DST;IQGAP1;TPM3;SPTAN1;TXNL1;MYO9A;PAK1;CLTC;USP9X;NCK1;DLG5;ZNF512B;GIT1;CDC42;PAK2;SH3RF1;NCK2;ARHGAP12;WDR6;WASL;GIT2;VANGL1;SPTBN1;CEP97;RHOV;DEPDC1B;PEAK1;PAK6;ARHGEF7;CCP110;EPHA2	TPM4;PIK3R1;DST;IQGAP1;TPM3;SPTAN1;TXNL1;MYO9A;PAK1;CLTC;USP9X;NCK1;DLG5;ZNF512B;GIT1;CDC42;PAK2;SH3RF1;NCK2;ARHGAP12;WDR6
Toll Like Receptor TLR1:TLR2 Cascade	0.670565	1.22834	0.003	0.157345	102	100	FOS;JUN;DUSP6;UBC;NFKBIA;RPS6KA5;MAP2K4;PPP2CA;PELI1;PPP2CB;NKIRAS2;MEF2A;MYD88;MAPK10;MAPKAPK2;MAPK1;NFKBIB;TLR2;VRK3;UBB;NFKB1;UBE2V1;MAP3K7;DUSP7;MAP3K8;BTRC;RIPK2;PPP2R1B;TNIP2;SOCS1;UBE2N;SKP1;FBXW11;DUSP4;RELA;IRAK4;DUSP3;IKBKB;MAP2K6;UBA52;RPS6KA3;MAP3K1;TLR6;MAPK7;RPS6KA1;MAPK14;SAA1;IKBKG;CREB1;PELI2;MAPKAPK3;MAP2K1;NFKB2;HMGB1;TIRAP;PPP2R1A;TLR4;S100A9;PELI3;TAB1;ELK1;ATF2;AGER;MAPK11;I…	FOS;JUN;DUSP6;UBC;NFKBIA;RPS6KA5;MAP2K4;PPP2CA;PELI1;PPP2CB;NKIRAS2;MEF2A;MYD88;MAPK10;MAPKAPK2;MAPK1;NFKBIB;TLR2;VRK3;UBB;NFKB1;UBE2V1;MAP3K7;DUSP7;MAP3K8;BTRC;RIPK2;PPP2R1B;TNIP2;SOCS1;UBE2N;SKP1;FBXW11;DUSP4;RELA;IRAK4;DUSP3;IKBKB;MAP2K6;UBA52;RPS6KA3;MAP3K1;TLR6;MAPK7;RPS6KA1;MAPK14;SAA1;IKBKG;CREB1;PELI2;MAPKAPK3;MAP2K1;NFKB2;HMGB1;TIRAP;PPP2R1A
rRNA processing in the nucleus and cytosol	0.662376	1.22112	0.002	0.157486	199	191	XRN2;RPS17;RPS20;TSR1;RPL36A;RPS10;DKC1;DDX21;TRMT112;RPL37A;RPS27;RPL36AL;NOP10;RPL4;NOP56;DCAF13;RPL38;MPHOSPH10;EBNA1BP2;CSNK1D;NCL;RPL22L1;LTV1;GNL3;RIOK3;FBL;DDX52;IMP4;SNU13;RPL24;RPL23;RPS29;WDR3;RPL41;NOL11;RPL39;WDR75;RPL7;RPS21;NOP2;RPP38;THUMPD1;RPP14;RPL28;RPL35;RPL27A;RPS26;TBL3;EXOSC9;RPSA;RPL31;RPL37;RPL3;RPL14;RPLP0;KRR1;RPS16;NHP2;ERI1;EXOSC3;RPS11;UTP14A;RPS3;RPS28;RPL5;RPL23A;C…	XRN2;RPS17;RPS20;TSR1;RPL36A;RPS10;DKC1;DDX21;TRMT112;RPL37A;RPS27;RPL36AL;NOP10;RPL4;NOP56;DCAF13;RPL38;MPHOSPH10;EBNA1BP2;CSNK1D;NCL;RPL22L1;LTV1;GNL3;RIOK3;FBL;DDX52;IMP4;SNU13;RPL24;RPL23;RPS29;WDR3;RPL41;NOL11;RPL39;WDR75;RPL7;RPS21;NOP2;RPP38;THUMPD1;RPP14;RPL28;RPL35;RPL27A;RPS26;TBL3;EXOSC9;RPSA;RPL31;RPL37;RPL3;RPL14;RPLP0;KRR1;RPS16;NHP2;ERI1;EXOSC3;RPS11;UTP14A;RPS3;RPS28;RPL5;RPL23A;C…
Degradation of AXIN	0.719748	1.2852	0.0040282	0.157739	55	55	UBC;PSMB4;PSMA5;PSMD12;PSMB7;PSMA7;PSMD10;PSMB5;PSMD8;PSMA2;PSMA3;PSME2;PSMD1;PSMC6;PSMD2;PSMC4;PSMF1;PSMB2;UBB;SEM1;PSMA6;SMURF2;PSMD3;PSMD13;PSMB9;PSME1;PSMD11;PSMC1;UBA52;PSMA4;PSMD14;PSMB6;PSMD5;PSMD4;RNF146;PSMC2;PSMA1;PSMC3;PSME3;PSMD7;PSMD9;PSMB3;PSMB1;TNKS2;AXIN1;PSMD6;PSMC5;RPS27A;PSMB8;PSMA8;PSMB10;PSME4;TNKS;AXIN2;PSMB11	UBC;PSMB4;PSMA5;PSMD12;PSMB7;PSMA7;PSMD10;PSMB5;PSMD8;PSMA2;PSMA3;PSME2;PSMD1;PSMC6;PSMD2;PSMC4;PSMF1;PSMB2;UBB;SEM1;PSMA6;SMURF2;PSMD3;PSMD13;PSMB9;PSME1;PSMD11;PSMC1;UBA52;PSMA4;PSMD14;PSMB6;PSMD5;PSMD4;RNF146;PSMC2;PSMA1;PSMC3;PSME3;PSMD7;PSMD9
Activation of BAD and translocation to mitochondria	0.787523	1.2878	0.0419355	0.157776	15	15	AKT3;YWHAE;YWHAZ;YWHAG;YWHAH;SFN;YWHAB;PPP3R1;AKT1;BAD;PPP3CC;AKT2;BID;YWHAQ;BCL2	AKT3;YWHAE;YWHAZ;YWHAG;YWHAH;SFN;YWHAB;PPP3R1;AKT1;BAD;PPP3CC
S Phase	0.669046	1.22835	0	0.157815	162	162	UBC;AKT3;MYC;WEE1;TFDP2;CDKN1A;PSMB4;ANAPC10;PSMA5;STAG1;PSMD12;PSMB7;PSMA7;CDK4;PSMD10;PSMB5;PSMD8;PSMA2;ANAPC7;PSMA3;SMC1A;PSME2;PSMD1;UBE2S;RBX1;PSMC6;PSMD2;PSMC4;PSMF1;PSMB2;RFC2;RFC1;LIN54;ANAPC11;GSK3B;UBB;WAPL;FEN1;SEM1;POLE3;LIN52;CDC26;PSMA6;POLD2;PSMD3;FZR1;PSMD13;PSMB9;PSME1;SKP1;AKT1;MNAT1;RPA3;PSMD11;RBBP4;CDT1;ORC4;CCND1;CDC23;PSMC1;UBA52;PSMA4;RPA2;CDC45;GINS1;POLE2;CDCA5;GINS4;RPA…	UBC;AKT3;MYC;WEE1;TFDP2;CDKN1A;PSMB4;ANAPC10;PSMA5;STAG1;PSMD12;PSMB7;PSMA7;CDK4;PSMD10;PSMB5;PSMD8;PSMA2;ANAPC7;PSMA3;SMC1A;PSME2;PSMD1;UBE2S;RBX1;PSMC6;PSMD2;PSMC4;PSMF1;PSMB2;RFC2;RFC1;LIN54;ANAPC11;GSK3B;UBB;WAPL;FEN1;SEM1;POLE3;LIN52;CDC26;PSMA6;POLD2;PSMD3;FZR1;PSMD13;PSMB9;PSME1;SKP1;AKT1;MNAT1;RPA3;PSMD11;RBBP4;CDT1;ORC4;CCND1;CDC23;PSMC1;UBA52;PSMA4;RPA2;CDC45;GINS1;POLE2;CDCA5;GINS4;RPA…
MyD88:MAL(TIRAP) cascade initiated on plasma membrane	0.670565	1.22117	0.004	0.157819	102	100	FOS;JUN;DUSP6;UBC;NFKBIA;RPS6KA5;MAP2K4;PPP2CA;PELI1;PPP2CB;NKIRAS2;MEF2A;MYD88;MAPK10;MAPKAPK2;MAPK1;NFKBIB;TLR2;VRK3;UBB;NFKB1;UBE2V1;MAP3K7;DUSP7;MAP3K8;BTRC;RIPK2;PPP2R1B;TNIP2;SOCS1;UBE2N;SKP1;FBXW11;DUSP4;RELA;IRAK4;DUSP3;IKBKB;MAP2K6;UBA52;RPS6KA3;MAP3K1;TLR6;MAPK7;RPS6KA1;MAPK14;SAA1;IKBKG;CREB1;PELI2;MAPKAPK3;MAP2K1;NFKB2;HMGB1;TIRAP;PPP2R1A;TLR4;S100A9;PELI3;TAB1;ELK1;ATF2;AGER;MAPK11;I…	FOS;JUN;DUSP6;UBC;NFKBIA;RPS6KA5;MAP2K4;PPP2CA;PELI1;PPP2CB;NKIRAS2;MEF2A;MYD88;MAPK10;MAPKAPK2;MAPK1;NFKBIB;TLR2;VRK3;UBB;NFKB1;UBE2V1;MAP3K7;DUSP7;MAP3K8;BTRC;RIPK2;PPP2R1B;TNIP2;SOCS1;UBE2N;SKP1;FBXW11;DUSP4;RELA;IRAK4;DUSP3;IKBKB;MAP2K6;UBA52;RPS6KA3;MAP3K1;TLR6;MAPK7;RPS6KA1;MAPK14;SAA1;IKBKG;CREB1;PELI2;MAPKAPK3;MAP2K1;NFKB2;HMGB1;TIRAP;PPP2R1A
Estrogen-dependent gene expression	0.717554	1.3065	0	0.157871	122	91	FOS;JUN;FOSB;HSP90AA1;JUND;NRIP1;CHD1;ZNF217;MYC;EP300;RUNX1;TNRC6B;CREBBP;AGO3;YY1;STAG1;EBAG9;DDX5;POLR2I;POU2F1;SMC1A;POLR2A;GPAM;SP1;POLR2K;CDK9;POLR2G;NCOA1;AGO1;MED1;GTF2A1;POLR2F;USF1;TFF3;KAT2B;CARM1;GTF2F1;PRMT1;CCND1;PTGES3;KCTD6;CCNT1;HDAC1;KAT5;USF2;TNRC6A;H2AFX;GTF2A2;POLR2D;POLR2E;POLR2H;TLE3;POLR2J;RAD21;NCOA2;HSP90AB1;CXCL12;POLR2L;NCOA3;GTF2F2;STAG2;TGFA;ATF2;KDM1A;TNRC6C;POLR2B;…	FOS;JUN;FOSB;HSP90AA1;JUND;NRIP1;CHD1;ZNF217;MYC;EP300;RUNX1;TNRC6B;CREBBP;AGO3;YY1;STAG1;EBAG9;DDX5;POLR2I;POU2F1;SMC1A;POLR2A;GPAM;SP1;POLR2K;CDK9;POLR2G;NCOA1;AGO1;MED1;GTF2A1;POLR2F;USF1;TFF3;KAT2B;CARM1;GTF2F1;PRMT1;CCND1;PTGES3;KCTD6;CCNT1;HDAC1;KAT5;USF2;TNRC6A;H2AFX;GTF2A2;POLR2D;POLR2E;POLR2H;TLE3;POLR2J;RAD21;NCOA2;HSP90AB1;CXCL12;POLR2L;NCOA3;GTF2F2;STAG2
Regulation of TP53 Activity	0.66562	1.22306	0	0.15788	160	159	UBC;AKT3;TP63;ING2;EP300;RBBP8;PPP2CA;PPP2CB;RBBP7;GATAD2A;SGK1;TAF15;TAF2;PHF20;PML;HIPK1;DAXX;NBN;TP53BP2;RFFL;HIPK2;BARD1;NUAK1;RFC2;PRKAB2;TAF12;UBB;RMI1;ING5;ATM;PPP2R5C;MDM2;TAF7;JMY;TAF10;GATAD2B;CHD3;KAT6A;PLK3;BANP;CSNK2A1;WRN;SUPT16H;PPP2R1B;PPP1R13B;TAF11;CDK5R1;TAF9B;AKT1;SSRP1;RPA3;RBBP4;RAD17;TAF13;MAP2K6;TAF6;UBA52;MDM4;BRPF3;TP53RK;HDAC1;KAT5;CSNK2B;RPA2;USP7;RAD9B;BLM;PRKAA2;RPA1…	UBC;AKT3;TP63;ING2;EP300;RBBP8;PPP2CA;PPP2CB;RBBP7;GATAD2A;SGK1;TAF15;TAF2;PHF20;PML;HIPK1;DAXX;NBN;TP53BP2;RFFL;HIPK2;BARD1;NUAK1;RFC2;PRKAB2;TAF12;UBB;RMI1;ING5;ATM;PPP2R5C;MDM2;TAF7;JMY;TAF10;GATAD2B;CHD3;KAT6A;PLK3;BANP;CSNK2A1;WRN;SUPT16H;PPP2R1B;PPP1R13B;TAF11;CDK5R1;TAF9B;AKT1;SSRP1;RPA3;RBBP4;RAD17;TAF13;MAP2K6;TAF6;UBA52;MDM4;BRPF3;TP53RK;HDAC1;KAT5;CSNK2B;RPA2;USP7;RAD9B;BLM;PRKAA2;RPA1…
EPHB-mediated forward signaling	0.698406	1.22339	0.0507614	0.157981	34	34	ACTR3;ACTB;ROCK1;ACTG1;ARPC2;ARPC1A;CFL1;ARPC4;ARPC5;YES1;PAK1;ARHGEF28;RHOA;SRC;ACTR2;CDC42;ARPC1B;TIAM1;FYN;RASA1;ROCK2;RAC1;LIMK1;PTK2;WASL;HRAS;ARPC3;SDC2;LYN;ITSN1;GRIN1;GRIN2B;KALRN;LIMK2	ACTR3;ACTB;ROCK1;ACTG1;ARPC2;ARPC1A;CFL1;ARPC4;ARPC5;YES1;PAK1;ARHGEF28;RHOA;SRC;ACTR2;CDC42;ARPC1B;TIAM1;FYN;RASA1;ROCK2;RAC1;LIMK1;PTK2;WASL;HRAS
Respiratory electron transport	0.673786	1.22143	0.002	0.158059	103	103	COX8A;CYCS;UQCRC1;NDUFAF2;UQCRH;COX7A2L;NDUFB9;SDHD;NDUFAF6;NDUFAF4;COX16;NDUFB2;NDUFA2;MT-ND6;COX14;NDUFS2;UQCRFS1;NDUFV3;NDUFS4;NDUFA1;NDUFA8;NUBPL;NDUFB6;UQCRQ;COX18;CYC1;COQ10B;SCO1;ETFA;NDUFA7;UQCR10;UQCR11;NDUFB3;COX7C;COX6C;ETFB;COX7B;NDUFB11;UQCRB;NDUFAF3;NDUFB1;TIMMDC1;NDUFA3;NDUFB10;NDUFC2;MT-ND2;COX20;COX19;NDUFS7;NDUFS8;NDUFA10;NDUFS3;SCO2;SDHC;NDUFB8;SURF1;NDUFS5;NDUFV1;COX5B;COX6B1;…	COX8A;CYCS;UQCRC1;NDUFAF2;UQCRH;COX7A2L;NDUFB9;SDHD;NDUFAF6;NDUFAF4;COX16;NDUFB2;NDUFA2;MT-ND6;COX14;NDUFS2;UQCRFS1;NDUFV3;NDUFS4;NDUFA1;NDUFA8;NUBPL;NDUFB6;UQCRQ;COX18;CYC1;COQ10B;SCO1;ETFA;NDUFA7;UQCR10;UQCR11;NDUFB3;COX7C;COX6C;ETFB;COX7B;NDUFB11;UQCRB;NDUFAF3;NDUFB1;TIMMDC1;NDUFA3;NDUFB10;NDUFC2;MT-ND2;COX20;COX19;NDUFS7;NDUFS8;NDUFA10;NDUFS3;SCO2;SDHC;NDUFB8;SURF1;NDUFS5;NDUFV1;COX5B;COX6B1;…
Growth hormone receptor signaling	0.707743	1.22021	0.085567	0.15811	24	24	SOCS3;PTPN1;STAT1;STAT3;IRS1;PRLR;MAPK1;ADAM17;SOCS1;GHR;CISH;IRS2;PTPN6;SOCS2;LYN;GH2;GH1;PRL;JAK2;STAT5A;CSH1;SH2B1;MAPK3;STAT5B	SOCS3;PTPN1;STAT1;STAT3;IRS1;PRLR;MAPK1;ADAM17;SOCS1;GHR;CISH;IRS2
RNA polymerase II transcribes snRNA genes	0.708682	1.28553	0	0.158123	81	71	INTS6;NABP1;PHAX;RPRD2;POLR2I;INTS12;ICE1;PCF11;POU2F1;CCNK;GTF2B;NABP2;POLR2A;ELL2;SNAPC3;SP1;POLR2K;CDK9;SNAPC2;INTS10;POLR2G;GTF2A1;POLR2F;TAF11;ZC3H8;ICE2;RPAP2;GTF2F1;TAF13;TAF6;NCBP1;CCNT1;GTF2A2;POLR2D;POLR2E;POLR2H;INTS7;SUPT4H1;TAF8;TAF5;CCNT2;POLR2J;RPRD1B;GTF2E2;SRRT;ZNF143;SNAPC4;POLR2L;GTF2F2;SNAPC5;INTS2;INTS8;SSU72;TAF9;SUPT5H;NCBP2;GTF2E1;POLR2B;ELL;INTS9;POLR2C;TBP;SNAPC1;INTS5;R…	INTS6;NABP1;PHAX;RPRD2;POLR2I;INTS12;ICE1;PCF11;POU2F1;CCNK;GTF2B;NABP2;POLR2A;ELL2;SNAPC3;SP1;POLR2K;CDK9;SNAPC2;INTS10;POLR2G;GTF2A1;POLR2F;TAF11;ZC3H8;ICE2;RPAP2;GTF2F1;TAF13;TAF6;NCBP1;CCNT1;GTF2A2;POLR2D;POLR2E;POLR2H;INTS7;SUPT4H1;TAF8;TAF5;CCNT2;POLR2J;RPRD1B;GTF2E2;SRRT;ZNF143;SNAPC4;POLR2L;GTF2F2;SNAPC5;INTS2;INTS8;SSU72
Estrogen-dependent nuclear events downstream of ESR-membrane signaling	0.707132	1.22121	0.090535	0.158178	24	24	FOS;AKT3;HBEGF;EGFR;SRF;MAPK1;AKT1;CCND1;UHMK1;FOXO3;EPGN;EGF;CREB1;XPO1;BTC;TGFA;ELK1;AREG;CDKN1B;PTK2;AKT2;BCL2;EREG;MAPK3	FOS;AKT3;HBEGF;EGFR;SRF;MAPK1;AKT1;CCND1;UHMK1;FOXO3;EPGN;EGF;CREB1;XPO1;BTC;TGFA;ELK1;AREG;CDKN1B;PTK2;AKT2
Response of EIF2AK4 (GCN2) to amino acid deficiency	0.672784	1.22313	0.006	0.158185	106	102	CEBPB;ATF3;EIF2S3;RPS17;RPS20;RPL36A;RPS10;RPL37A;ATF4;EIF2S1;RPS27;RPL36AL;RPL4;RPL38;RPL22L1;DDIT3;RPL24;RPL23;RPS29;RPL41;RPL39;RPL7;RPS21;ASNS;RPL28;RPL35;RPL27A;RPS26;CEBPG;EIF2S2;RPSA;IMPACT;RPL31;RPL37;RPL3;RPL14;RPLP0;RPS16;RPS11;RPS3;RPS28;RPL5;RPL23A;UBA52;RPL30;RPL21;RPL35A;RPS13;RPL6;RPLP1;GCN1;RPL19;RPS19;RPL22;TRIB3;RPL39L;RPS5;FAU;RPL36;RPL12;RPL10;RPL9;RPL27;RPS14;RPL13A;RPS6;ATF2…	CEBPB;ATF3;EIF2S3;RPS17;RPS20;RPL36A;RPS10;RPL37A;ATF4;EIF2S1;RPS27;RPL36AL;RPL4;RPL38;RPL22L1;DDIT3;RPL24;RPL23;RPS29;RPL41;RPL39;RPL7;RPS21;ASNS;RPL28;RPL35;RPL27A;RPS26;CEBPG;EIF2S2;RPSA;IMPACT;RPL31;RPL37;RPL3;RPL14;RPLP0;RPS16;RPS11;RPS3;RPS28;RPL5;RPL23A;UBA52;RPL30;RPL21;RPL35A;RPS13;RPL6;RPLP1;GCN1;RPL19;RPS19;RPL22;TRIB3;RPL39L;RPS5;FAU;RPL36;RPL12;RPL10;RPL9;RPL27;RPS14;RPL13A;RPS6;ATF2…
FGFR2 alternative splicing	0.746024	1.29841	0.0212766	0.158228	28	26	HNRNPM;POLR2I;POLR2A;HNRNPA1;ESRP1;HNRNPF;POLR2K;HNRNPH1;POLR2G;POLR2F;GTF2F1;PTBP1;RBFOX2;NCBP1;POLR2D;POLR2E;POLR2H;POLR2J;POLR2L;TIAL1;GTF2F2;TIA1;NCBP2;POLR2B;POLR2C;ESRP2	HNRNPM;POLR2I;POLR2A;HNRNPA1;ESRP1;HNRNPF;POLR2K;HNRNPH1;POLR2G;POLR2F;GTF2F1;PTBP1;RBFOX2;NCBP1;POLR2D;POLR2E;POLR2H;POLR2J;POLR2L;TIAL1;GTF2F2
p53-Dependent G1 DNA Damage Response	0.720356	1.29979	0	0.15831	66	65	UBC;CDKN1A;PSMB4;PSMA5;PSMD12;PSMB7;PSMA7;PSMD10;PHF20;PSMB5;PSMD8;PSMA2;PSMA3;PSME2;PSMD1;PSMC6;PSMD2;PSMC4;PSMF1;PSMB2;UBB;ATM;SEM1;MDM2;PSMA6;PSMD3;PSMD13;PSMB9;PSME1;PSMD11;PSMC1;UBA52;MDM4;PSMA4;CCNA2;PSMD14;PSMB6;PSMD5;CDKN2A;PSMD4;PSMC2;PSMA1;PSMC3;TP53;PSME3;PSMD7;PSMD9;PSMB3;CDK2;CDKN1B;PSMB1;ZNF385A;CCNE2;PSMD6;PSMC5;RPS27A;PSMB8;PSMA8;CHEK2;PSMB10;PCBP4;CCNA1;CCNE1;PSME4;PSMB11	UBC;CDKN1A;PSMB4;PSMA5;PSMD12;PSMB7;PSMA7;PSMD10;PHF20;PSMB5;PSMD8;PSMA2;PSMA3;PSME2;PSMD1;PSMC6;PSMD2;PSMC4;PSMF1;PSMB2;UBB;ATM;SEM1;MDM2;PSMA6;PSMD3;PSMD13;PSMB9;PSME1;PSMD11;PSMC1;UBA52;MDM4;PSMA4;CCNA2;PSMD14;PSMB6;PSMD5;CDKN2A;PSMD4;PSMC2;PSMA1;PSMC3;TP53;PSME3;PSMD7;PSMD9
TP53 Regulates Metabolic Genes	0.674511	1.22149	0.007	0.158353	89	87	AKT3;TP63;RHEB;YWHAE;SESN3;LAMTOR4;YWHAZ;COX8A;TNRC6B;YWHAG;YWHAH;CYCS;AGO3;SFN;COX7A2L;RPTOR;DDIT4;YWHAB;COX16;TXN;G6PD;PRKAB2;COX14;SESN2;COX18;AGO1;SCO1;SESN1;PRDX2;AKT1;COX7C;COX6C;LAMTOR3;COX7B;RRAGB;RRAGC;GLS;TNRC6A;RRM2B;COX20;COX19;GPI;PRKAA2;PRDX5;PRKAG2;SCO2;RRAGD;SURF1;RRAGA;COX5B;TXNRD1;COX6B1;LAMTOR1;PTEN;TP53;LAMTOR5;MTOR;NDUFA4;COX6A1;SLC38A9;PRDX1;TNRC6C;LAMTOR2;AKT2;GSR;PRKAA1;CO…	AKT3;TP63;RHEB;YWHAE;SESN3;LAMTOR4;YWHAZ;COX8A;TNRC6B;YWHAG;YWHAH;CYCS;AGO3;SFN;COX7A2L;RPTOR;DDIT4;YWHAB;COX16;TXN;G6PD;PRKAB2;COX14;SESN2;COX18;AGO1;SCO1;SESN1;PRDX2;AKT1;COX7C;COX6C;LAMTOR3;COX7B;RRAGB;RRAGC;GLS;TNRC6A;RRM2B;COX20;COX19;GPI;PRKAA2;PRDX5;PRKAG2;SCO2;RRAGD;SURF1;RRAGA;COX5B;TXNRD1;COX6B1;LAMTOR1;PTEN;TP53;LAMTOR5;MTOR;NDUFA4;COX6A1;SLC38A9
Response of Mtb to phagocytosis	0.71147	1.22268	0.0959752	0.15844	39	23	UBC;RAB7A;RAB5A;SFPQ;KPNB1;ENO1;MAPK1;UBB;ATP6V1H;RNF213;UBA52;GSK3A;PGK1;DUSP16;TRIM27;VPS33B;RPS27A;KPNA1;CTSG;NOS2;CORO1A;HGS;MAPK3	UBC;RAB7A;RAB5A;SFPQ;KPNB1;ENO1;MAPK1;UBB;ATP6V1H;RNF213;UBA52
Cytoprotection by HMOX1	0.706293	1.29283	0	0.15845	128	123	UBC;COX8A;CYCS;CREBBP;PSMB4;STAT3;PSMA5;NCOR2;NFE2L2;CHD9;COX7A2L;PSMD12;PSMB7;PSMA7;PSMD10;PSMB5;PSMD8;PSMA2;PSMA3;BLVRB;PSME2;PSMD1;HELZ2;RBX1;PSMC6;COX16;PSMD2;HMOX1;PSMC4;PSMF1;PSMB2;RXRA;COX14;UBB;SEM1;COX18;ABCC1;PSMA6;NCOA1;PSMD3;CSNK2A1;SCO1;PSMD13;MED1;HM13;PSMB9;PSME1;SKP1;TXNIP;FBXL17;COX7C;TBL1XR1;COX6C;COX7B;PSMD11;CARM1;PPARA;STAP2;PSMC1;TGS1;UBA52;BLVRA;PSMA4;SIN3A;CSNK2B;COX20;HBA…	UBC;COX8A;CYCS;CREBBP;PSMB4;STAT3;PSMA5;NCOR2;NFE2L2;CHD9;COX7A2L;PSMD12;PSMB7;PSMA7;PSMD10;PSMB5;PSMD8;PSMA2;PSMA3;BLVRB;PSME2;PSMD1;HELZ2;RBX1;PSMC6;COX16;PSMD2;HMOX1;PSMC4;PSMF1;PSMB2;RXRA;COX14;UBB;SEM1;COX18;ABCC1;PSMA6;NCOA1;PSMD3;CSNK2A1;SCO1;PSMD13;MED1;HM13;PSMB9;PSME1;SKP1;TXNIP;FBXL17;COX7C;TBL1XR1;COX6C;COX7B;PSMD11;CARM1;PPARA;STAP2;PSMC1;TGS1;UBA52;BLVRA;PSMA4;SIN3A;CSNK2B;COX20;HBA…
TP53 Regulates Transcription of Cell Death Genes	0.68613	1.22025	0.0383451	0.158454	44	44	NDRG1;TP63;PMAIP1;CREBBP;PERP;AIFM2;BNIP3L;TP53BP2;IGFBP3;ATM;BBC3;TNFRSF10B;PPP1R13B;FAS;BAX;BCL6;CASP1;RABGGTB;TMEM219;ZNF420;CHM;CASP6;TP53;PRELID1;TNFRSF10D;TP73;TNFRSF10A;TP53INP1;RABGGTA;BID;PIDD1;APAF1;TP53AIP1;CASP2;CRADD;TRIAP1;PRELID3A;BIRC5;TP53I3;NLRC4;STEAP3;BCL2L14;TNFRSF10C;CASP10	NDRG1;TP63;PMAIP1;CREBBP;PERP;AIFM2;BNIP3L;TP53BP2;IGFBP3;ATM;BBC3;TNFRSF10B;PPP1R13B;FAS;BAX;BCL6;CASP1;RABGGTB;TMEM219;ZNF420;CHM;CASP6;TP53;PRELID1;TNFRSF10D;TP73;TNFRSF10A;TP53INP1;RABGGTA;BID
mRNA Capping	0.699666	1.22197	0.0675537	0.158484	29	29	POLR2I;POLR2A;RNMT;POLR2K;POLR2G;POLR2F;MNAT1;GTF2F1;ERCC2;NCBP1;POLR2D;POLR2E;POLR2H;ERCC3;GTF2H5;POLR2J;POLR2L;GTF2F2;RNGTT;SUPT5H;GTF2H2;NCBP2;POLR2B;GTF2H1;POLR2C;GTF2H3;CCNH;GTF2H4;CDK7	POLR2I;POLR2A;RNMT;POLR2K;POLR2G;POLR2F;MNAT1;GTF2F1;ERCC2;NCBP1;POLR2D;POLR2E;POLR2H;ERCC3;GTF2H5;POLR2J;POLR2L;GTF2F2;RNGTT;SUPT5H;GTF2H2;NCBP2;POLR2B
mRNA Splicing	0.707469	1.29899	0	0.158485	191	188	SRRM1;TRA2B;SRSF7;HNRNPA0;PCBP1;RBM8A;HNRNPK;SRSF5;PAPOLA;HNRNPUL1;HNRNPD;HNRNPU;PHF5A;HNRNPA2B1;ZRSR2;HNRNPC;CWC25;SRSF2;RBM17;BUD31;SNRPN;HNRNPM;SNRPD3;LSM5;DDX5;POLR2I;PCBP2;YBX1;PCF11;UPF3B;HNRNPL;PRPF40A;U2SURP;SNU13;CCAR1;POLR2A;GPKOW;SUGP1;SNRPE;SF3B1;HNRNPA1;HNRNPF;PRPF6;POLR2K;CDC40;SRSF6;HNRNPR;MAGOH;PABPN1;DHX9;PLRG1;SLU7;HNRNPH1;POLR2G;DHX38;SF1;EIF4A3;SNRPD2;SRSF3;PPIL4;SNW1;POLR2F;C…	SRRM1;TRA2B;SRSF7;HNRNPA0;PCBP1;RBM8A;HNRNPK;SRSF5;PAPOLA;HNRNPUL1;HNRNPD;HNRNPU;PHF5A;HNRNPA2B1;ZRSR2;HNRNPC;CWC25;SRSF2;RBM17;BUD31;SNRPN;HNRNPM;SNRPD3;LSM5;DDX5;POLR2I;PCBP2;YBX1;PCF11;UPF3B;HNRNPL;PRPF40A;U2SURP;SNU13;CCAR1;POLR2A;GPKOW;SUGP1;SNRPE;SF3B1;HNRNPA1;HNRNPF;PRPF6;POLR2K;CDC40;SRSF6;HNRNPR;MAGOH;PABPN1;DHX9;PLRG1;SLU7;HNRNPH1;POLR2G;DHX38;SF1;EIF4A3;SNRPD2;SRSF3;PPIL4;SNW1;POLR2F;C…
TGF-beta receptor signaling in EMT (epithelial to mesenchymal transition)	0.735065	1.22162	0.108165	0.158495	16	16	UBC;TGFB1;UBB;FKBP1A;TGFBR2;RHOA;F11R;UBA52;PARD3;ARHGEF18;TGFBR1;RPS27A;CGN;PRKCZ;SMURF1;PARD6A	UBC;TGFB1;UBB;FKBP1A;TGFBR2;RHOA;F11R;UBA52;PARD3
Influenza Infection	0.664982	1.22055	0.001	0.158499	169	157	HSP90AA1;TPR;RPS17;RPS20;CLTA;RPL36A;RPS10;RAN;RPL37A;KPNB1;NUP54;EIF2AK2;RPS27;RPL36AL;ISG15;RPL4;RPL38;POLR2I;RPL22L1;TGFB1;KPNA3;NUP133;RAE1;SEC13;RPL24;RPL23;POLR2A;RPS29;RPL41;CLTC;RPL39;RPL7;POLR2K;PARP1;RPS21;PABPN1;POLR2G;NUP160;RPL28;RPL35;SLC25A6;RPL27A;RPS26;POLR2F;KPNA4;RPSA;RPL31;RPL37;RPL3;RPL14;RPLP0;RPS16;GTF2F1;RPS11;RPS3;NUP58;RPS28;RPL5;RPL23A;UBA52;HSPA1A;POLR2D;POLR2E;POLR2H;…	HSP90AA1;TPR;RPS17;RPS20;CLTA;RPL36A;RPS10;RAN;RPL37A;KPNB1;NUP54;EIF2AK2;RPS27;RPL36AL;ISG15;RPL4;RPL38;POLR2I;RPL22L1;TGFB1;KPNA3;NUP133;RAE1;SEC13;RPL24;RPL23;POLR2A;RPS29;RPL41;CLTC;RPL39;RPL7;POLR2K;PARP1;RPS21;PABPN1;POLR2G;NUP160;RPL28;RPL35;SLC25A6;RPL27A;RPS26;POLR2F;KPNA4;RPSA;RPL31;RPL37;RPL3;RPL14;RPLP0;RPS16;GTF2F1;RPS11;RPS3;NUP58;RPS28;RPL5;RPL23A;UBA52;HSPA1A;POLR2D;POLR2E;POLR2H;…
Transcriptional regulation by small RNAs	0.685149	1.22227	0.0352823	0.15867	76	48	TPR;RAN;NUP54;POLR2I;NUP133;RAE1;SEC13;POLR2A;POLR2K;POLR2G;IPO8;NUP160;AGO1;POLR2F;NUP58;TNRC6A;H2AFX;POLR2D;POLR2E;POLR2H;POM121;AAAS;POLR2J;NUP88;POLR2L;NUP214;NUP155;SEH1L;NUP93;NUP50;NUP98;NUP42;RANBP2;NUP35;POLR2B;POM121C;NUP205;AGO2;NUP210;NUP62;POLR2C;NUP43;NUP107;NUP37;NUP188;NUP85;NUP153;NDC1	TPR;RAN;NUP54;POLR2I;NUP133;RAE1;SEC13;POLR2A;POLR2K;POLR2G;IPO8;NUP160;AGO1;POLR2F;NUP58;TNRC6A;H2AFX;POLR2D;POLR2E;POLR2H;POM121;AAAS;POLR2J;NUP88;POLR2L;NUP214;NUP155;SEH1L;NUP93;NUP50;NUP98;NUP42;RANBP2;NUP35
ER to Golgi Anterograde Transport	0.664782	1.21924	0	0.158785	136	136	COL7A1;ARF1;ARF5;ARCN1;SPTAN1;CTSZ;COPA;SEC31A;SEC22B;MIA2;PPP6R1;ANK3;STX5;DYNC1I1;DCTN6;COG2;ARF4;ANKRD28;CSNK1D;COPZ2;GBF1;DCTN4;SEC23A;TMED2;SCFD1;COPZ1;CAPZA2;SEC13;BET1;TRAPPC5;CD59;ANK2;SEC24B;DYNLL1;CNIH1;DYNC1LI1;BET1L;TRAPPC2L;DCTN3;USO1;RAB1B;GOLGB1;TFG;GOSR1;TMEM115;MCFD2;SEC24A;TRAPPC4;ARFGAP3;COPE;CAPZB;ACTR10;MIA3;TMED7;TMED3;TMED9;TRAPPC3;DYNC1I2;DYNLL2;SAR1B;DYNC1H1;KDELR2;SEC22A…	COL7A1;ARF1;ARF5;ARCN1;SPTAN1;CTSZ;COPA;SEC31A;SEC22B;MIA2;PPP6R1;ANK3;STX5;DYNC1I1;DCTN6;COG2;ARF4;ANKRD28;CSNK1D;COPZ2;GBF1;DCTN4;SEC23A;TMED2;SCFD1;COPZ1;CAPZA2;SEC13;BET1;TRAPPC5;CD59;ANK2;SEC24B;DYNLL1;CNIH1;DYNC1LI1;BET1L;TRAPPC2L;DCTN3;USO1;RAB1B;GOLGB1;TFG;GOSR1;TMEM115;MCFD2;SEC24A;TRAPPC4;ARFGAP3;COPE;CAPZB;ACTR10;MIA3;TMED7;TMED3;TMED9;TRAPPC3;DYNC1I2;DYNLL2;SAR1B;DYNC1H1;KDELR2;SEC22A…
G1/S Transition	0.665001	1.21978	0.001	0.158803	131	131	UBC;AKT3;MYC;WEE1;TFDP2;CDKN1A;PPP2CA;PSMB4;PPP2CB;PSMA5;PSMD12;PSMB7;PSMA7;CDK4;PSMD10;PSMB5;PSMD8;PSMA2;PSMA3;PSME2;PSMD1;PSMC6;PSMD2;PSMC4;PSMF1;PSMB2;FBXO5;LIN54;UBB;SEM1;POLE3;E2F6;LIN52;RPA4;PSMA6;DBF4;PSMD3;PPP2R1B;PSMD13;PSMB9;PSME1;SKP1;AKT1;MNAT1;RPA3;PSMD11;RBBP4;CDT1;ORC4;CCND1;PSMC1;UBA52;PSMA4;HDAC1;RPA2;CDC45;POLE2;RPA1;CCNA2;PSMD14;MAX;CDC7;PSMB6;PRIM2;PRIM1;PSMD5;PSMD4;PSMC2;PSMA…	UBC;AKT3;MYC;WEE1;TFDP2;CDKN1A;PPP2CA;PSMB4;PPP2CB;PSMA5;PSMD12;PSMB7;PSMA7;CDK4;PSMD10;PSMB5;PSMD8;PSMA2;PSMA3;PSME2;PSMD1;PSMC6;PSMD2;PSMC4;PSMF1;PSMB2;FBXO5;LIN54;UBB;SEM1;POLE3;E2F6;LIN52;RPA4;PSMA6;DBF4;PSMD3;PPP2R1B;PSMD13;PSMB9;PSME1;SKP1;AKT1;MNAT1;RPA3;PSMD11;RBBP4;CDT1;ORC4;CCND1;PSMC1;UBA52;PSMA4;HDAC1;RPA2;CDC45;POLE2;RPA1;CCNA2;PSMD14;MAX;CDC7;PSMB6;PRIM2;PRIM1;PSMD5;PSMD4;PSMC2;PSMA…
Oncogenic MAPK signaling	0.671906	1.22168	0.01	0.158804	80	80	DUSP6;LMNA;AKAP9;PPP1CB;IQGAP1;CALM1;KDM7A;QKI;VCL;DUSP10;SHOC2;YWHAB;MAPK1;CAMK2B;CNKSR2;MAP2K2;TRAK1;ZC3HAV1;ESRP1;DUSP7;RAP1A;PPP1CC;PHB;AGK;AGGF1;SND1;DUSP9;ARAF;AP3B1;KIAA1549;FXR1;SRC;BCL2L11;MAP3K11;SPRED1;SPRED3;CAMK2D;RAP1B;PAPSS1;MARK3;MAP2K1;TRIM24;MRAS;SPRED2;MPRIP;ITGA2B;CSK;PEBP1;KRAS;NF1;CNKSR1;HRAS;DUSP16;FN1;AGTRAP;CLCN6;RAF1;BRAF;NRAS;FAM114A2;ARRB2;TLN1;APBB1IP;DUSP8;BRAP;KSR2;…	DUSP6;LMNA;AKAP9;PPP1CB;IQGAP1;CALM1;KDM7A;QKI;VCL;DUSP10;SHOC2;YWHAB;MAPK1;CAMK2B;CNKSR2;MAP2K2;TRAK1;ZC3HAV1;ESRP1;DUSP7;RAP1A;PPP1CC;PHB;AGK;AGGF1;SND1;DUSP9;ARAF;AP3B1;KIAA1549;FXR1;SRC;BCL2L11;MAP3K11;SPRED1;SPRED3;CAMK2D;RAP1B;PAPSS1;MARK3;MAP2K1;TRIM24;MRAS;SPRED2;MPRIP;ITGA2B;CSK;PEBP1;KRAS;NF1;CNKSR1;HRAS;DUSP16;FN1;AGTRAP;CLCN6;RAF1
Depolymerisation of the Nuclear Lamina	0.74748	1.22025	0.108511	0.158866	15	15	LMNA;PRKCA;LPIN3;LPIN2;PRKCB;LMNB1;EMD;CTDNEP1;LEMD3;CDK1;CNEP1R1;LPIN1;TMPO;LEMD2;CCNB1	LMNA;PRKCA;LPIN3;LPIN2;PRKCB;LMNB1
G2/M Checkpoints	0.669187	1.22199	0	0.158877	151	133	UBC;YWHAE;WEE1;RBBP8;YWHAZ;YWHAG;YWHAH;PSMB4;SFN;BABAM1;PSMA5;PSMD12;PSMB7;PSMA7;SUMO1;PSMD10;PSMB5;NBN;PSMD8;PSMA2;YWHAB;PSMA3;PSME2;PSMD1;PSMC6;PSMD2;BARD1;PSMC4;PSMF1;PSMB2;RFC2;UBB;RMI1;ATM;SEM1;PSMA6;DBF4;PSMD3;WRN;PSMD13;HERC2;PSMB9;PSME1;UBE2N;UIMC1;RPA3;PSMD11;RAD17;ORC4;PSMC1;UBA52;PSMA4;KAT5;RPA2;H2AFX;RNF168;CDC45;RAD9B;BLM;RPA1;UBE2V2;PSMD14;PIAS4;CDC7;PSMB6;PSMD5;TOPBP1;PSMD4;PSMC2;P…	UBC;YWHAE;WEE1;RBBP8;YWHAZ;YWHAG;YWHAH;PSMB4;SFN;BABAM1;PSMA5;PSMD12;PSMB7;PSMA7;SUMO1;PSMD10;PSMB5;NBN;PSMD8;PSMA2;YWHAB;PSMA3;PSME2;PSMD1;PSMC6;PSMD2;BARD1;PSMC4;PSMF1;PSMB2;RFC2;UBB;RMI1;ATM;SEM1;PSMA6;DBF4;PSMD3;WRN;PSMD13;HERC2;PSMB9;PSME1;UBE2N;UIMC1;RPA3;PSMD11;RAD17;ORC4;PSMC1;UBA52;PSMA4;KAT5;RPA2;H2AFX;RNF168;CDC45;RAD9B;BLM;RPA1;UBE2V2;PSMD14;PIAS4;CDC7;PSMB6;PSMD5;TOPBP1;PSMD4;PSMC2;P…
Nonhomologous End-Joining (NHEJ)	0.689354	1.21955	0.0647773	0.158896	52	34	PAXIP1;BABAM1;XRCC4;SUMO1;NBN;BARD1;XRCC5;ATM;TDP1;HERC2;UBE2N;UIMC1;PRKDC;RIF1;KAT5;H2AFX;RNF168;UBE2V2;PIAS4;XRCC6;TDP2;DCLRE1C;LIG4;RAD50;NSD2;RNF8;MRE11;TP53BP1;BRCC3;POLM;NHEJ1;BRCA1;MDC1;POLL	PAXIP1;BABAM1;XRCC4;SUMO1;NBN;BARD1;XRCC5;ATM;TDP1;HERC2;UBE2N;UIMC1;PRKDC;RIF1;KAT5;H2AFX;RNF168;UBE2V2;PIAS4;XRCC6;TDP2;DCLRE1C
Intrinsic Pathway for Apoptosis	0.718457	1.28785	0.00801603	0.159017	55	55	AKT3;TP63;YWHAE;TFDP2;XIAP;YWHAZ;NMT1;YWHAG;YWHAH;CASP7;PMAIP1;CYCS;SFN;STAT3;GSDMD;GSDME;TP53BP2;YWHAB;MAPK1;PPP3R1;BBC3;DYNLL1;PPP1R13B;AKT1;BAX;DIABLO;BCL2L11;AVEN;BAD;DYNLL2;PPP3CC;APIP;CARD8;CDKN2A;C1QBP;TP53;CASP9;BCL2L1;TP73;AKT2;SEPTIN4;TFDP1;BID;UACA;MAPK8;APAF1;BMF;GZMB;CASP3;YWHAQ;BCL2;CASP8;E2F1;BAK1;MAPK3	AKT3;TP63;YWHAE;TFDP2;XIAP;YWHAZ;NMT1;YWHAG;YWHAH;CASP7;PMAIP1;CYCS;SFN;STAT3;GSDMD;GSDME;TP53BP2;YWHAB;MAPK1;PPP3R1;BBC3;DYNLL1;PPP1R13B;AKT1;BAX;DIABLO;BCL2L11;AVEN;BAD;DYNLL2;PPP3CC;APIP;CARD8;CDKN2A;C1QBP;TP53;CASP9
Reproduction	0.671092	1.22229	0.002	0.159048	114	85	LMNA;HSPA2;SYNE2;TINF2;RBBP8;SYNE1;TERF1;STAG1;CDK4;B4GALT1;NBN;SMC1A;ACD;ATM;TERF2;UBE2I;RPA3;POT1;LMNB1;RPA2;H2AFX;BLM;MSH4;RAD51C;RPA1;CD9;IZUMO4;SMC1B;RAD21;DIDO1;TERF2IP;CATSPERG;SUN2;ATR;SUN1;STAG2;BRCA2;MLH1;REC8;CDK2;MLH3;PSMC3IP;ACR;HVCN1;CATSPER2;RAD50;SYCE1;ZP3;MRE11;MND1;SYCP2;SMC3;CATSPERD;IZUMO1;IZUMO2;SPO11;SYCE2;ZP2;CATSPERB;ADAM21;SYCP3;CATSPER1;TEX12;ZP1;ADAM30;SYCP1;ZP4;TEX15;A…	LMNA;HSPA2;SYNE2;TINF2;RBBP8;SYNE1;TERF1;STAG1;CDK4;B4GALT1;NBN;SMC1A;ACD;ATM;TERF2;UBE2I;RPA3;POT1;LMNB1;RPA2;H2AFX;BLM;MSH4;RAD51C;RPA1;CD9;IZUMO4;SMC1B;RAD21;DIDO1;TERF2IP;CATSPERG;SUN2;ATR;SUN1;STAG2;BRCA2;MLH1;REC8;CDK2;MLH3;PSMC3IP;ACR;HVCN1
Hh mutants abrogate ligand secretion	0.718617	1.29196	0.00300601	0.159074	59	59	UBC;PSMB4;PSMA5;PSMD12;VCP;PSMB7;PSMA7;PSMD10;PSMB5;PSMD8;PSMA2;PSMA3;PSME2;PSMD1;PSMC6;PSMD2;SYVN1;PSMC4;PSMF1;PSMB2;UBB;SEM1;PSMA6;PSMD3;PSMD13;PSMB9;PSME1;PSMD11;PSMC1;UBA52;PSMA4;PSMD14;PSMB6;PSMD5;PSMD4;PSMC2;PSMA1;PSMC3;PSME3;PSMD7;PSMD9;HHAT;PSMB3;DERL2;SEL1L;PSMB1;PSMD6;OS9;PSMC5;RPS27A;PSMB8;DHH;IHH;SHH;PSMA8;PSMB10;PSME4;ERLEC1;PSMB11	UBC;PSMB4;PSMA5;PSMD12;VCP;PSMB7;PSMA7;PSMD10;PSMB5;PSMD8;PSMA2;PSMA3;PSME2;PSMD1;PSMC6;PSMD2;SYVN1;PSMC4;PSMF1;PSMB2;UBB;SEM1;PSMA6;PSMD3;PSMD13;PSMB9;PSME1;PSMD11;PSMC1;UBA52;PSMA4;PSMD14;PSMB6;PSMD5;PSMD4;PSMC2;PSMA1;PSMC3;PSME3;PSMD7;PSMD9;HHAT
SMAD2/SMAD3:SMAD4 heterotrimer regulates transcription	0.742482	1.30677	0.00914634	0.159095	32	32	JUNB;UBC;MYC;TFDP2;SERPINE1;TGIF1;CCNK;MEN1;UBB;SP1;CDK9;SMAD7;SNW1;CDKN2B;UBA52;CCNT1;HDAC1;SMAD4;RNF111;CCNT2;WWTR1;SMAD2;TFDP1;RBL1;CCNC;RPS27A;SMAD3;ATP1B4;CDK8;E2F4;E2F5;TGIF2	JUNB;UBC;MYC;TFDP2;SERPINE1;TGIF1;CCNK;MEN1;UBB;SP1;CDK9;SMAD7;SNW1;CDKN2B;UBA52;CCNT1;HDAC1;SMAD4;RNF111;CCNT2;WWTR1
NOTCH3 Intracellular Domain Regulates Transcription	0.706355	1.21875	0.0893224	0.159147	25	25	STAT1;EP300;PBX1;CREBBP;HEY2;RBPJ;MAML1;NOTCH1;MAML3;SNW1;KAT2B;MAML2;MAMLD1;PLXND1;HES1;KAT2A;IKZF1;HES5;FABP7;PTCRA;DLGAP5;WWC1;HEYL;NOTCH3;HEY1	STAT1;EP300;PBX1;CREBBP;HEY2;RBPJ;MAML1;NOTCH1;MAML3;SNW1;KAT2B;MAML2
HSF1-dependent transactivation	0.730986	1.28564	0.0191726	0.159156	37	36	HSP90AA1;DNAJB1;HSPA2;DNAJB6;HSPH1;EP300;HSPB8;CREBBP;TNFRSF21;RPTOR;CAMK2B;UBB;HSBP1;HSPA1B;HSPA8;PTGES3;MRPL18;HSPA1A;CAMK2D;HSF1;HSP90AB1;DEDD2;AKT1S1;SERPINH1;MTOR;COL4A6;CRYBA4;RLN1;GML;CAMK2A;HSPA1L;MLST8;FKBP4;HSPA6;CAMK2G;CRYAB	HSP90AA1;DNAJB1;HSPA2;DNAJB6;HSPH1;EP300;HSPB8;CREBBP;TNFRSF21;RPTOR;CAMK2B;UBB;HSBP1;HSPA1B;HSPA8;PTGES3;MRPL18;HSPA1A;CAMK2D;HSF1;HSP90AB1;DEDD2;AKT1S1;SERPINH1;MTOR
Transcriptional Regulation by VENTX	0.689753	1.21926	0.0482897	0.159173	41	39	CEBPB;TNRC6B;ANAPC10;AGO3;TCF7L2;ANAPC7;UBE2S;CTNNB1;ANAPC11;NFKB1;CDC26;AGO1;FZR1;RELA;CCND1;CDC23;TNRC6A;IL6;CDKN2A;TP53;UBE2D1;UBE2E1;ANAPC16;TNRC6C;ANAPC5;LEF1;MOV10;ANAPC4;ANAPC2;VENTX;CSF1R;AGO4;ANAPC1;CDC16;EHMT1;EHMT2;CDC27;UBE2C;ANAPC15	CEBPB;TNRC6B;ANAPC10;AGO3;TCF7L2;ANAPC7;UBE2S;CTNNB1;ANAPC11;NFKB1;CDC26;AGO1;FZR1;RELA;CCND1;CDC23;TNRC6A;IL6;CDKN2A;TP53;UBE2D1;UBE2E1;ANAPC16;TNRC6C;ANAPC5
Interleukin-17 signaling	0.714339	1.28665	0.001	0.15929	71	71	FOS;JUN;DUSP6;UBC;RPS6KA5;MAP2K4;PPP2CA;PPP2CB;MEF2A;MAPK10;MAPKAPK2;MAPK1;VRK3;UBB;NFKB1;UBE2V1;MAP3K7;DUSP7;IL17RC;MAP3K8;BTRC;RIPK2;PPP2R1B;TNIP2;UBE2N;SKP1;IL17RA;FBXW11;DUSP4;DUSP3;IKBKB;MAP2K6;UBA52;RPS6KA3;MAPK7;RPS6KA1;MAPK14;IKBKG;CREB1;MAPKAPK3;MAP2K1;PPP2R1A;IL17RE;TAB1;ELK1;ATF2;MAPK11;IRAK2;ATF1;IRAK1;TAB3;MAPK8;CUL1;RPS27A;MAPK9;PPP2R5D;MAP2K3;MAP2K7;NOD2;IL25;IL17C;IL17A;IL17F;CHUK…	FOS;JUN;DUSP6;UBC;RPS6KA5;MAP2K4;PPP2CA;PPP2CB;MEF2A;MAPK10;MAPKAPK2;MAPK1;VRK3;UBB;NFKB1;UBE2V1;MAP3K7;DUSP7;IL17RC;MAP3K8;BTRC;RIPK2;PPP2R1B;TNIP2;UBE2N;SKP1;IL17RA;FBXW11;DUSP4;DUSP3;IKBKB;MAP2K6;UBA52;RPS6KA3;MAPK7;RPS6KA1;MAPK14;IKBKG;CREB1;MAPKAPK3;MAP2K1
Interleukin-1 signaling	0.710713	1.2908	0	0.15932	102	102	UBC;NFKBIA;SQSTM1;IL1R1;MAP2K4;PSMB4;PELI1;NKIRAS2;PSMA5;PSMD12;MYD88;PSMB7;PSMA7;PSMD10;PSMB5;PSMD8;PSMA2;PSMA3;PSME2;PSMD1;RBX1;PSMC6;NFKBIB;PSMD2;PSMC4;PSMF1;PSMB2;UBB;NFKB1;UBE2V1;MAP3K7;SEM1;PSMA6;MAP3K8;PSMD3;BTRC;RIPK2;PSMD13;PSMB9;TNIP2;PSME1;UBE2N;SKP1;PSMD11;FBXW11;RELA;IRAK4;IKBKB;PSMC1;MAP2K6;UBA52;PSMA4;TOLLIP;PSMD14;SAA1;IKBKG;PELI2;PSMB6;MAP2K1;PSMD5;PSMD4;NFKB2;HMGB1;PSMC2;PSMA1;P…	UBC;NFKBIA;SQSTM1;IL1R1;MAP2K4;PSMB4;PELI1;NKIRAS2;PSMA5;PSMD12;MYD88;PSMB7;PSMA7;PSMD10;PSMB5;PSMD8;PSMA2;PSMA3;PSME2;PSMD1;RBX1;PSMC6;NFKBIB;PSMD2;PSMC4;PSMF1;PSMB2;UBB;NFKB1;UBE2V1;MAP3K7;SEM1;PSMA6;MAP3K8;PSMD3;BTRC;RIPK2;PSMD13;PSMB9;TNIP2;PSME1;UBE2N;SKP1;PSMD11;FBXW11;RELA;IRAK4;IKBKB;PSMC1;MAP2K6;UBA52;PSMA4;TOLLIP;PSMD14;SAA1;IKBKG;PELI2;PSMB6;MAP2K1;PSMD5;PSMD4;NFKB2;HMGB1;PSMC2;PSMA1;P…
Programmed Cell Death	0.708899	1.30735	0	0.159441	216	202	HSP90AA1;UBC;AKT3;LMNA;DSG3;TP63;BIRC3;YWHAE;TFDP2;SPTAN1;XIAP;YWHAZ;NMT1;YWHAG;YWHAH;CASP7;PMAIP1;CYCS;PSMB4;KPNB1;PELI1;ROCK1;SFN;STAT3;PSMA5;SDCBP;GSN;PSMD12;STK26;GSDMD;PSMB7;STUB1;PSMA7;APC;PSMD10;BIRC2;PLEC;PSMB5;DSG2;GSDME;PSMD8;TP53BP2;PSMA2;YWHAB;PSMA3;PSME2;PSMD1;IRF1;MAPK1;PSMC6;CHMP7;CTNNB1;PSMD2;TJP2;PSMC4;PSMF1;PSMB2;CHMP2A;FLOT2;UBB;PPP3R1;TNFSF10;DFFA;BBC3;CHMP4A;SEM1;TJP1;TNFRSF1…	HSP90AA1;UBC;AKT3;LMNA;DSG3;TP63;BIRC3;YWHAE;TFDP2;SPTAN1;XIAP;YWHAZ;NMT1;YWHAG;YWHAH;CASP7;PMAIP1;CYCS;PSMB4;KPNB1;PELI1;ROCK1;SFN;STAT3;PSMA5;SDCBP;GSN;PSMD12;STK26;GSDMD;PSMB7;STUB1;PSMA7;APC;PSMD10;BIRC2;PLEC;PSMB5;DSG2;GSDME;PSMD8;TP53BP2;PSMA2;YWHAB;PSMA3;PSME2;PSMD1;IRF1;MAPK1;PSMC6;CHMP7;CTNNB1;PSMD2;TJP2;PSMC4;PSMF1;PSMB2;CHMP2A;FLOT2;UBB;PPP3R1;TNFSF10;DFFA;BBC3;CHMP4A;SEM1;TJP1;TNFRSF1…
Formation of a pool of free 40S subunits	0.669495	1.21877	0	0.159545	106	102	RPS17;RPS20;EIF3E;EIF3H;RPL36A;RPS10;RPL37A;EIF3A;EIF3K;RPS27;RPL36AL;RPL4;RPL38;RPL22L1;RPL24;RPL23;RPS29;EIF3J;RPL41;EIF3G;EIF3I;RPL39;RPL7;RPS21;EIF1AX;RPL28;RPL35;RPL27A;RPS26;EIF3L;EIF3F;RPSA;EIF3D;RPL31;RPL37;RPL3;RPL14;RPLP0;RPS16;RPS11;RPS3;RPS28;RPL5;RPL23A;UBA52;RPL30;RPL21;RPL35A;RPS13;RPL6;RPLP1;RPL19;RPS19;RPL22;RPL39L;RPS5;FAU;RPL36;RPL12;RPL10;EIF3B;RPL9;RPL27;RPS14;RPL13A;EIF3M;RP…	RPS17;RPS20;EIF3E;EIF3H;RPL36A;RPS10;RPL37A;EIF3A;EIF3K;RPS27;RPL36AL;RPL4;RPL38;RPL22L1;RPL24;RPL23;RPS29;EIF3J;RPL41;EIF3G;EIF3I;RPL39;RPL7;RPS21;EIF1AX;RPL28;RPL35;RPL27A;RPS26;EIF3L;EIF3F;RPSA;EIF3D;RPL31;RPL37;RPL3;RPL14;RPLP0;RPS16;RPS11;RPS3;RPS28;RPL5;RPL23A;UBA52;RPL30;RPL21;RPL35A;RPS13;RPL6;RPLP1;RPL19;RPS19;RPL22;RPL39L;RPS5;FAU;RPL36;RPL12;RPL10;EIF3B;RPL9;RPL27;RPS14;RPL13A;EIF3M;RP…
SCF(Skp2)-mediated degradation of p27/p21	0.725347	1.30951	0	0.159615	60	60	UBC;CDKN1A;PSMB4;PSMA5;PSMD12;PSMB7;PSMA7;CDK4;PSMD10;PSMB5;PSMD8;PSMA2;PSMA3;PSME2;PSMD1;PSMC6;PSMD2;PSMC4;PSMF1;PSMB2;UBB;SEM1;PSMA6;PSMD3;PSMD13;PSMB9;PSME1;SKP1;PSMD11;CCND1;PSMC1;UBA52;PSMA4;CCNA2;PSMD14;PSMB6;PSMD5;PSMD4;PSMC2;PSMA1;PSMC3;PSME3;PSMD7;PSMD9;CKS1B;PSMB3;CDK2;CDKN1B;PSMB1;CCNE2;PSMD6;PSMC5;CUL1;RPS27A;PSMB8;PSMB10;SKP2;CCNA1;PTK6;CCNE1	UBC;CDKN1A;PSMB4;PSMA5;PSMD12;PSMB7;PSMA7;CDK4;PSMD10;PSMB5;PSMD8;PSMA2;PSMA3;PSME2;PSMD1;PSMC6;PSMD2;PSMC4;PSMF1;PSMB2;UBB;SEM1;PSMA6;PSMD3;PSMD13;PSMB9;PSME1;SKP1;PSMD11;CCND1;PSMC1;UBA52;PSMA4;CCNA2;PSMD14;PSMB6;PSMD5;PSMD4;PSMC2;PSMA1;PSMC3;PSME3;PSMD7;PSMD9;CKS1B
Transcriptional Regulation by E2F6	0.689518	1.21835	0.0486322	0.15974	34	34	EPC1;TFDP2;PCGF2;RBBP8;RYBP;RBBP7;EZH2;RING1;E2F6;RBBP4;BMI1;RNF2;YAF2;EED;MAX;CDC7;CBX3;SUZ12;TFDP1;L3MBTL2;APAF1;PCGF6;UXT;MGA;PHC1;PHC3;CBX5;EHMT1;BRCA1;RRM2;EHMT2;CHEK1;E2F1;RAD51	EPC1;TFDP2;PCGF2;RBBP8;RYBP;RBBP7;EZH2;RING1;E2F6;RBBP4;BMI1;RNF2;YAF2;EED;MAX;CDC7;CBX3;SUZ12
Signaling by TGF-beta Receptor Complex	0.713491	1.2912	0	0.159743	73	73	JUNB;UBC;PPP1R15A;MYC;TFDP2;PPP1CB;SERPINE1;NCOR2;UBE2D3;STUB1;TGIF1;SKIL;TGFB1;CCNK;MEN1;NEDD8;PPP1CA;UBB;FKBP1A;SP1;CDK9;PPP1CC;PARP1;PMEPA1;USP9X;SMURF2;SKI;SMAD7;SNW1;UBE2M;STRAP;TGFBR2;RHOA;PPM1A;F11R;CDKN2B;UBA52;CCNT1;HDAC1;SMAD4;RNF111;PARD3;CCNT2;BAMBI;WWTR1;UBE2D1;XPO1;ARHGEF18;NCOR1;USP15;FURIN;SMAD2;TFDP1;RBL1;CBL;TGFBR1;MTMR4;ZFYVE9;CCNC;UCHL5;RPS27A;SMAD3;CGN;TRIM33;NEDD4L;PRKCZ;ATP…	JUNB;UBC;PPP1R15A;MYC;TFDP2;PPP1CB;SERPINE1;NCOR2;UBE2D3;STUB1;TGIF1;SKIL;TGFB1;CCNK;MEN1;NEDD8;PPP1CA;UBB;FKBP1A;SP1;CDK9;PPP1CC;PARP1;PMEPA1;USP9X;SMURF2;SKI;SMAD7;SNW1;UBE2M;STRAP;TGFBR2;RHOA;PPM1A;F11R;CDKN2B;UBA52;CCNT1;HDAC1;SMAD4;RNF111;PARD3;CCNT2;BAMBI;WWTR1
Long-term potentiation	0.750111	1.28594	0.0349076	0.15978	23	23	CALM1;NEFL;DLG2;CAMK2B;DLG1;NRG1;GRIN2A;SRC;CAMK2D;DLG4;GRIN2D;LRRC7;GRIN1;GRIN2B;ACTN2;GRIA1;CAMK2A;GRIA2;DLG3;NRGN;GRIN2C;ERBB4;CAMK2G	CALM1;NEFL;DLG2;CAMK2B;DLG1;NRG1;GRIN2A;SRC;CAMK2D
Aggrephagy	0.752085	1.29287	0.0237603	0.159825	24	23	HSP90AA1;UBC;DYNC1I1;VCP;PARK7;IFT88;UBB;UBE2V1;DYNLL1;DYNC1LI1;UBE2N;UBA52;DYNC1I2;DYNLL2;DYNC1H1;HSF1;HDAC6;DYNC1LI2;ARL13B;RPS27A;CFTR;CETN1;PCNT	HSP90AA1;UBC;DYNC1I1;VCP;PARK7;IFT88;UBB;UBE2V1;DYNLL1;DYNC1LI1;UBE2N;UBA52;DYNC1I2;DYNLL2;DYNC1H1;HSF1
Hh mutants are degraded by ERAD	0.72323	1.288	0.004	0.160015	56	56	UBC;PSMB4;PSMA5;PSMD12;VCP;PSMB7;PSMA7;PSMD10;PSMB5;PSMD8;PSMA2;PSMA3;PSME2;PSMD1;PSMC6;PSMD2;SYVN1;PSMC4;PSMF1;PSMB2;UBB;SEM1;PSMA6;PSMD3;PSMD13;PSMB9;PSME1;PSMD11;PSMC1;UBA52;PSMA4;PSMD14;PSMB6;PSMD5;PSMD4;PSMC2;PSMA1;PSMC3;PSME3;PSMD7;PSMD9;PSMB3;DERL2;SEL1L;PSMB1;PSMD6;OS9;PSMC5;RPS27A;PSMB8;SHH;PSMA8;PSMB10;PSME4;ERLEC1;PSMB11	UBC;PSMB4;PSMA5;PSMD12;VCP;PSMB7;PSMA7;PSMD10;PSMB5;PSMD8;PSMA2;PSMA3;PSME2;PSMD1;PSMC6;PSMD2;SYVN1;PSMC4;PSMF1;PSMB2;UBB;SEM1;PSMA6;PSMD3;PSMD13;PSMB9;PSME1;PSMD11;PSMC1;UBA52;PSMA4;PSMD14;PSMB6;PSMD5;PSMD4;PSMC2;PSMA1;PSMC3;PSME3;PSMD7;PSMD9
ER-Phagosome pathway	0.713076	1.2933	0	0.160047	93	90	UBC;VAMP3;SEC61G;PSMB4;SEC22B;PSMA5;HLA-A;HLA-E;PSMD12;MYD88;PSMB7;PSMA7;PSMD10;VAMP8;PSMB5;B2M;PSMD8;PSMA2;PSMA3;PSME2;PSMD1;PSMC6;PSMD2;PSMC4;PSMF1;PSMB2;TLR2;UBB;SEC61B;SEC61A2;SEM1;HLA-B;PSMA6;PSMD3;SNAP23;PSMD13;PSMB9;PSME1;PSMD11;IKBKB;PSMC1;UBA52;PSMA4;TLR6;STX4;PSMD14;IKBKG;PSMB6;HLA-C;PSMD5;PSMD4;HMGB1;PSMC2;HLA-F;PSMA1;PSMC3;TIRAP;PSME3;PSMD7;PSMD9;PDIA3;TLR4;TAP1;PSMB3;S100A9;PSMB1;TAP…	UBC;VAMP3;SEC61G;PSMB4;SEC22B;PSMA5;HLA-A;HLA-E;PSMD12;MYD88;PSMB7;PSMA7;PSMD10;VAMP8;PSMB5;B2M;PSMD8;PSMA2;PSMA3;PSME2;PSMD1;PSMC6;PSMD2;PSMC4;PSMF1;PSMB2;TLR2;UBB;SEC61B;SEC61A2;SEM1;HLA-B;PSMA6;PSMD3;SNAP23;PSMD13;PSMB9;PSME1;PSMD11;IKBKB;PSMC1;UBA52;PSMA4;TLR6;STX4;PSMD14;IKBKG;PSMB6;HLA-C;PSMD5;PSMD4;HMGB1;PSMC2;HLA-F;PSMA1;PSMC3;TIRAP;PSME3;PSMD7;PSMD9;PDIA3;TLR4;TAP1;PSMB3;S100A9
Apoptosis	0.70851	1.29549	0	0.160164	181	173	UBC;AKT3;LMNA;DSG3;TP63;YWHAE;TFDP2;SPTAN1;XIAP;YWHAZ;NMT1;YWHAG;YWHAH;CASP7;PMAIP1;CYCS;PSMB4;KPNB1;ROCK1;SFN;STAT3;PSMA5;GSN;PSMD12;STK26;GSDMD;PSMB7;PSMA7;APC;PSMD10;BIRC2;PLEC;PSMB5;DSG2;GSDME;PSMD8;TP53BP2;PSMA2;YWHAB;PSMA3;PSME2;PSMD1;MAPK1;PSMC6;CTNNB1;PSMD2;TJP2;PSMC4;PSMF1;PSMB2;UBB;PPP3R1;TNFSF10;DFFA;BBC3;SEM1;TJP1;TNFRSF10B;DYNLL1;UNC5B;PSMA6;PSMD3;PSMD13;PPP1R13B;PKP1;CFLAR;FAS;HMGB2…	UBC;AKT3;LMNA;DSG3;TP63;YWHAE;TFDP2;SPTAN1;XIAP;YWHAZ;NMT1;YWHAG;YWHAH;CASP7;PMAIP1;CYCS;PSMB4;KPNB1;ROCK1;SFN;STAT3;PSMA5;GSN;PSMD12;STK26;GSDMD;PSMB7;PSMA7;APC;PSMD10;BIRC2;PLEC;PSMB5;DSG2;GSDME;PSMD8;TP53BP2;PSMA2;YWHAB;PSMA3;PSME2;PSMD1;MAPK1;PSMC6;CTNNB1;PSMD2;TJP2;PSMC4;PSMF1;PSMB2;UBB;PPP3R1;TNFSF10;DFFA;BBC3;SEM1;TJP1;TNFRSF10B;DYNLL1;UNC5B;PSMA6;PSMD3;PSMD13;PPP1R13B;PKP1;CFLAR;FAS;HMGB2…
Unblocking of NMDA receptors, glutamate binding and activation	0.767486	1.30852	0.0219207	0.160184	21	21	CALM1;NEFL;DLG2;CAMK2B;DLG1;GRIN2A;CAMK2D;DLG4;GRIN2D;GRIA3;GRIA4;LRRC7;GRIN1;GRIN2B;ACTN2;GRIA1;CAMK2A;GRIA2;DLG3;GRIN2C;CAMK2G	CALM1;NEFL;DLG2;CAMK2B;DLG1;GRIN2A;CAMK2D
Insulin receptor recycling	0.750854	1.28824	0.0215606	0.160675	26	26	ATP6V1F;ATP6V1B2;ATP6V1D;ATP6V0E1;ATP6V1E2;ATP6V1C1;ATP6AP1;ATP6V1H;ATP6V1A;ATP6V1G1;ATP6V1E1;ATP6V0A1;ATP6V0C;ATP6V0B;TCIRG1;ATP6V0A2;INS;ATP6V1G3;ATP6V0A4;ATP6V0D2;ATP6V0D1;INSR;ATP6V1G2;ATP6V1B1;ATP6V1C2;ATP6V0E2	ATP6V1F;ATP6V1B2;ATP6V1D;ATP6V0E1;ATP6V1E2;ATP6V1C1;ATP6AP1;ATP6V1H;ATP6V1A;ATP6V1G1;ATP6V1E1;ATP6V0A1;ATP6V0C;ATP6V0B
Signaling by Nuclear Receptors	0.661016	1.21779	0	0.160695	272	237	FOS;JUN;FOSB;PDK4;HSP90AA1;AKT3;JUND;APOE;PIK3R1;NRIP1;CHD1;FKBP5;ZNF217;MYC;GNB5;EP300;RUNX1;GNB1;CALM1;TNRC6B;ABCA1;AKR1C3;CREBBP;AGO3;GPS2;YY1;NCOR2;CAV2;HBEGF;EGFR;STAG1;SRF;EBAG9;DDX5;POLR2I;POU2F1;SMC1A;CAV1;MAPK1;STRN;SCD;POLR2A;MMP9;RXRA;GPAM;SP1;POLR2K;CDK9;GNB2;ABCG8;FASN;POLR2G;GNG4;NCOA1;PDHA1;AGO1;GNG7;MED1;GTF2A1;POLR2F;GNG10;GNG12;AKT1;TBL1XR1;USF1;ARL4C;TFF3;KAT2B;CARM1;GNG5;GTF2F…	FOS;JUN;FOSB;PDK4;HSP90AA1;AKT3;JUND;APOE;PIK3R1;NRIP1;CHD1;FKBP5;ZNF217;MYC;GNB5;EP300;RUNX1;GNB1;CALM1;TNRC6B;ABCA1;AKR1C3;CREBBP;AGO3;GPS2;YY1;NCOR2;CAV2;HBEGF;EGFR;STAG1;SRF;EBAG9;DDX5;POLR2I;POU2F1;SMC1A;CAV1;MAPK1;STRN;SCD;POLR2A;MMP9;RXRA;GPAM;SP1;POLR2K;CDK9;GNB2;ABCG8;FASN;POLR2G;GNG4;NCOA1;PDHA1;AGO1;GNG7;MED1;GTF2A1;POLR2F;GNG10;GNG12;AKT1;TBL1XR1;USF1;ARL4C;TFF3;KAT2B;CARM1;GNG5;GTF2F…
FOXO-mediated transcription	0.726126	1.30757	0	0.160764	66	66	GADD45A;AKT3;BTG1;KLF4;FBXO32;CDKN1A;EP300;YWHAZ;SOD2;YWHAG;NR3C1;CREBBP;SFN;PPARGC1A;FOXO1;CITED2;YWHAB;ABCA6;CAV1;DDIT3;TXN;FOXG1;BBC3;CCNG2;PLXNA4;TXNIP;AKT1;KAT2B;BCL6;BCL2L11;FOXO3;SIN3A;HDAC1;SMAD4;AGRP;SIRT1;SREBF1;NFYC;NFYA;PINK1;FOXO6;CDKN1B;NFYB;SMAD2;ATXN3;AKT2;HDAC2;FOXO4;RBL2;SMAD3;CAT;STK11;RETN;INS;MSTN;NPY;GCK;G6PC;FASLG;TRIM63;PCBP4;YWHAQ;IGFBP1;PCK1;SIRT3;POMC	GADD45A;AKT3;BTG1;KLF4;FBXO32;CDKN1A;EP300;YWHAZ;SOD2;YWHAG;NR3C1;CREBBP;SFN;PPARGC1A;FOXO1;CITED2;YWHAB;ABCA6;CAV1;DDIT3;TXN;FOXG1;BBC3;CCNG2;PLXNA4;TXNIP;AKT1;KAT2B;BCL6;BCL2L11;FOXO3;SIN3A;HDAC1;SMAD4;AGRP
Amino acids regulate mTORC1	0.719237	1.29351	0.00100402	0.160956	55	53	RHEB;ATP6V1F;LAMTOR4;ATP6V1B2;ATP6V1D;SH3BP4;ATP6V0E1;ATP6V1E2;RPTOR;ATP6V1C1;NPRL2;SEC13;ATP6V1H;SESN2;DEPDC5;SESN1;FNIP1;ATP6V1A;LAMTOR3;ATP6V1G1;ATP6V1E1;RRAGB;BMT2;NPRL3;RRAGC;ATP6V0C;ATP6V0B;RRAGD;RRAGA;FLCN;C12orf66;LAMTOR1;SEH1L;LAMTOR5;KPTN;MTOR;ITFG2;SLC38A9;FNIP2;TCIRG1;LAMTOR2;MIOS;SZT2;WDR24;ATP6V1G3;ATP6V0D2;ATP6V0D1;WDR59;MLST8;ATP6V1G2;ATP6V1B1;ATP6V1C2;ATP6V0E2	RHEB;ATP6V1F;LAMTOR4;ATP6V1B2;ATP6V1D;SH3BP4;ATP6V0E1;ATP6V1E2;RPTOR;ATP6V1C1;NPRL2;SEC13;ATP6V1H;SESN2;DEPDC5;SESN1;FNIP1;ATP6V1A;LAMTOR3;ATP6V1G1;ATP6V1E1;RRAGB;BMT2;NPRL3;RRAGC;ATP6V0C;ATP6V0B;RRAGD;RRAGA;FLCN;C12orf66;LAMTOR1;SEH1L;LAMTOR5;KPTN;MTOR;ITFG2;SLC38A9;FNIP2;TCIRG1
Apoptotic execution phase	0.721541	1.29405	0.00201005	0.161036	52	46	LMNA;DSG3;SPTAN1;CASP7;KPNB1;ROCK1;GSN;STK26;APC;BIRC2;PLEC;DSG2;CTNNB1;TJP2;DFFA;TJP1;PKP1;HMGB2;CDH1;LMNB1;DNM1L;PAK2;ACIN1;FNTA;DSG1;CASP6;HMGB1;OCLN;BCAP31;DSP;PTK2;PRKCD;MAPT;STK24;DFFB;KPNA1;PRKCQ;ADD1;SATB1;DBNL;BMX;CLSPN;GAS2;CASP3;CASP8;VIM	LMNA;DSG3;SPTAN1;CASP7;KPNB1;ROCK1;GSN;STK26;APC;BIRC2;PLEC;DSG2;CTNNB1;TJP2;DFFA;TJP1;PKP1;HMGB2;CDH1;LMNB1;DNM1L;PAK2;ACIN1;FNTA;DSG1;CASP6;HMGB1;OCLN;BCAP31;DSP;PTK2;PRKCD
PIP3 activates AKT signaling	0.659651	1.21751	0	0.161073	286	269	JUN;EGR1;UBC;AKT3;PIK3R1;IER3;RHEB;NRG2;LAMTOR4;SNAI2;CDKN1A;XIAP;PIK3CB;TNRC6B;PPP2CA;PSMB4;PPP2CB;AGO3;FLT3LG;REST;PSMA5;FOXO1;RBBP7;NR4A1;GATAD2A;THEM4;HBEGF;PPP2R5E;KITLG;EGFR;HGF;IRS1;MET;CBX6;PSMD12;MYD88;PSMB7;STUB1;SCMH1;PSMA7;PSMD10;PML;RPTOR;PSMB5;PSMD8;PSMA2;RHOG;PSMA3;PSME2;PSMD1;MAPK1;PSMC6;PSMD2;STRN;PSMC4;PSMF1;PSMB2;VAPA;EZH2;GSK3B;RAC2;UBB;PPP2R5A;PIP5K1C;PPP2R5C;SEM1;RING1;MDM2;…	JUN;EGR1;UBC;AKT3;PIK3R1;IER3;RHEB;NRG2;LAMTOR4;SNAI2;CDKN1A;XIAP;PIK3CB;TNRC6B;PPP2CA;PSMB4;PPP2CB;AGO3;FLT3LG;REST;PSMA5;FOXO1;RBBP7;NR4A1;GATAD2A;THEM4;HBEGF;PPP2R5E;KITLG;EGFR;HGF;IRS1;MET;CBX6;PSMD12;MYD88;PSMB7;STUB1;SCMH1;PSMA7;PSMD10;PML;RPTOR;PSMB5;PSMD8;PSMA2;RHOG;PSMA3;PSME2;PSMD1;MAPK1;PSMC6;PSMD2;STRN;PSMC4;PSMF1;PSMB2;VAPA;EZH2;GSK3B;RAC2;UBB;PPP2R5A;PIP5K1C;PPP2R5C;SEM1;RING1;MDM2;…
RUNX1 regulates genes involved in megakaryocyte differentiation and platelet function	0.690458	1.21692	0.049445	0.161302	67	38	THBS1;KMT2C;EP300;RUNX1;TNRC6B;AGO3;KMT2E;RBBP5;KMT2A;AGO1;KMT2D;KAT2B;PRMT1;SIN3A;HDAC1;TNRC6A;H2AFX;SIN3B;ASH2L;KMT2B;SETD1A;PRMT6;ITGA2B;TNRC6C;MYL9;DPY30;CBFB;ZFPM1;PRKCQ;MOV10;GATA1;NR4A3;PF4;AGO4;SETD1B;NFE2;GP1BA;WDR5	THBS1;KMT2C;EP300;RUNX1;TNRC6B;AGO3;KMT2E;RBBP5;KMT2A;AGO1;KMT2D;KAT2B;PRMT1;SIN3A;HDAC1;TNRC6A;H2AFX;SIN3B;ASH2L;KMT2B;SETD1A;PRMT6;ITGA2B
Regulation of mRNA stability by proteins that bind AU-rich elements	0.713277	1.29562	0	0.161498	89	89	ZFP36L1;HSPB1;UBC;ZFP36;ANP32A;SET;YWHAZ;PSMB4;PABPC1;PRKCA;PSMA5;HNRNPD;PSMD12;PSMB7;PSMA7;PSMD10;PSMB5;MAPKAPK2;PSMD8;PSMA2;YWHAB;PSMA3;PSME2;PSMD1;PSMC6;PSMD2;PSMC4;PSMF1;PSMB2;UBB;SEM1;PSMA6;PSMD3;XRN1;TNPO1;PSMD13;EXOSC9;PSMB9;PSME1;ENPP2;AKT1;HSPA8;PSMD11;EXOSC3;PSMC1;UBA52;PSMA4;HSPA1A;PSMD14;MAPK14;EXOSC4;PSMB6;PSMD5;PSMD4;EXOSC1;PSMC2;PSMA1;PSMC3;NUP214;PSME3;PSMD7;PSMD9;XPO1;DIS3;PSMB3;…	ZFP36L1;HSPB1;UBC;ZFP36;ANP32A;SET;YWHAZ;PSMB4;PABPC1;PRKCA;PSMA5;HNRNPD;PSMD12;PSMB7;PSMA7;PSMD10;PSMB5;MAPKAPK2;PSMD8;PSMA2;YWHAB;PSMA3;PSME2;PSMD1;PSMC6;PSMD2;PSMC4;PSMF1;PSMB2;UBB;SEM1;PSMA6;PSMD3;XRN1;TNPO1;PSMD13;EXOSC9;PSMB9;PSME1;ENPP2;AKT1;HSPA8;PSMD11;EXOSC3;PSMC1;UBA52;PSMA4;HSPA1A;PSMD14;MAPK14;EXOSC4;PSMB6;PSMD5;PSMD4;EXOSC1;PSMC2;PSMA1;PSMC3;NUP214;PSME3;PSMD7;PSMD9;XPO1;DIS3;PSMB3;…
Glucose metabolism	0.666107	1.21699	0.012	0.161537	92	92	TPR;GOT1;PPP2CA;PPP2CB;NUP54;PKM;MDH2;GOT2;GAPDH;ENO1;PFKP;SLC25A1;NUP133;RAE1;SEC13;PRKACB;NUP160;PPP2R1B;PFKM;TPI1;SLC37A1;NUP58;PFKFB4;SLC25A12;POM121;SLC25A13;GPI;AAAS;NUP88;HK2;PCK2;ADPGK;ALDOC;ALDOA;PFKFB3;NUP214;PGM2L1;HK1;PPP2R1A;PGAM1;NUP155;SEH1L;NUP93;GNPDA1;PGK1;NUP50;NUP98;GNPDA2;NUP42;RANBP2;NUP35;MDH1;BPGM;PRKACA;PFKL;POM121C;NUP205;ENO2;NUP210;NUP62;SLC37A4;PPP2R5D;PC;PFKFB2;NUP43…	TPR;GOT1;PPP2CA;PPP2CB;NUP54;PKM;MDH2;GOT2;GAPDH;ENO1;PFKP;SLC25A1;NUP133;RAE1;SEC13;PRKACB;NUP160;PPP2R1B;PFKM;TPI1;SLC37A1;NUP58;PFKFB4;SLC25A12;POM121;SLC25A13;GPI;AAAS;NUP88;HK2;PCK2;ADPGK;ALDOC;ALDOA;PFKFB3;NUP214;PGM2L1;HK1;PPP2R1A;PGAM1;NUP155;SEH1L;NUP93;GNPDA1;PGK1;NUP50;NUP98;GNPDA2;NUP42;RANBP2;NUP35;MDH1
Interleukin-6 family signaling	0.753244	1.30955	0.0133745	0.161559	24	24	SOCS3;IL6R;STAT1;LIFR;IL31RA;STAT3;JAK1;OSMR;IL6ST;IL11;IL11RA;PTPN11;IL6;LIF;CLCF1;CNTFR;CBL;CTF1;IL31;CNTF;TYK2;JAK2;OSM;CRLF1	SOCS3;IL6R;STAT1;LIFR;IL31RA;STAT3;JAK1;OSMR;IL6ST;IL11;IL11RA
Toll Like Receptor TLR6:TLR2 Cascade	0.670565	1.2171	0.003	0.161696	102	100	FOS;JUN;DUSP6;UBC;NFKBIA;RPS6KA5;MAP2K4;PPP2CA;PELI1;PPP2CB;NKIRAS2;MEF2A;MYD88;MAPK10;MAPKAPK2;MAPK1;NFKBIB;TLR2;VRK3;UBB;NFKB1;UBE2V1;MAP3K7;DUSP7;MAP3K8;BTRC;RIPK2;PPP2R1B;TNIP2;SOCS1;UBE2N;SKP1;FBXW11;DUSP4;RELA;IRAK4;DUSP3;IKBKB;MAP2K6;UBA52;RPS6KA3;MAP3K1;TLR6;MAPK7;RPS6KA1;MAPK14;SAA1;IKBKG;CREB1;PELI2;MAPKAPK3;MAP2K1;NFKB2;HMGB1;TIRAP;PPP2R1A;TLR4;S100A9;PELI3;TAB1;ELK1;ATF2;AGER;MAPK11;I…	FOS;JUN;DUSP6;UBC;NFKBIA;RPS6KA5;MAP2K4;PPP2CA;PELI1;PPP2CB;NKIRAS2;MEF2A;MYD88;MAPK10;MAPKAPK2;MAPK1;NFKBIB;TLR2;VRK3;UBB;NFKB1;UBE2V1;MAP3K7;DUSP7;MAP3K8;BTRC;RIPK2;PPP2R1B;TNIP2;SOCS1;UBE2N;SKP1;FBXW11;DUSP4;RELA;IRAK4;DUSP3;IKBKB;MAP2K6;UBA52;RPS6KA3;MAP3K1;TLR6;MAPK7;RPS6KA1;MAPK14;SAA1;IKBKG;CREB1;PELI2;MAPKAPK3;MAP2K1;NFKB2;HMGB1;TIRAP;PPP2R1A
RHOBTB GTPase Cycle	0.732373	1.28836	0.016178	0.161732	35	35	HSP90AA1;SRRM1;TRA2B;ROCK1;ACTN1;ACTG1;RBBP6;TXNL1;HNRNPC;RHOBTB1;RNF20;SPEN;COPS2;CCT7;CCT6A;TMOD3;CPSF7;DDX39B;RBMX;CDC37;HSP90AB1;TWF1;PDE5A;PHIP;CCT2;ROCK2;STK38;MYO6;COPS4;DBN1;RHOBTB2;MSI2;GPS1;VIM;CUL3	HSP90AA1;SRRM1;TRA2B;ROCK1;ACTN1;ACTG1;RBBP6;TXNL1;HNRNPC;RHOBTB1;RNF20;SPEN;COPS2;CCT7;CCT6A;TMOD3;CPSF7;DDX39B;RBMX;CDC37;HSP90AB1;TWF1;PDE5A;PHIP;CCT2;ROCK2
MyD88 cascade initiated on plasma membrane	0.706006	1.28929	0.001	0.161738	85	84	FOS;JUN;DUSP6;UBC;NFKBIA;RPS6KA5;MAP2K4;PPP2CA;PELI1;PPP2CB;NKIRAS2;TLR5;MEF2A;MYD88;MAPK10;MAPKAPK2;MAPK1;NFKBIB;VRK3;UBB;NFKB1;UBE2V1;MAP3K7;DUSP7;MAP3K8;BTRC;RIPK2;PPP2R1B;TNIP2;UBE2N;SKP1;FBXW11;DUSP4;RELA;IRAK4;DUSP3;IKBKB;MAP2K6;UBA52;RPS6KA3;MAP3K1;MAPK7;RPS6KA1;MAPK14;SAA1;IKBKG;CREB1;PELI2;MAPKAPK3;MAP2K1;NFKB2;HMGB1;PPP2R1A;PELI3;TAB1;ELK1;ATF2;AGER;MAPK11;IRAK2;ATF1;IRAK1;ECSIT;TAB3;MA…	FOS;JUN;DUSP6;UBC;NFKBIA;RPS6KA5;MAP2K4;PPP2CA;PELI1;PPP2CB;NKIRAS2;TLR5;MEF2A;MYD88;MAPK10;MAPKAPK2;MAPK1;NFKBIB;VRK3;UBB;NFKB1;UBE2V1;MAP3K7;DUSP7;MAP3K8;BTRC;RIPK2;PPP2R1B;TNIP2;UBE2N;SKP1;FBXW11;DUSP4;RELA;IRAK4;DUSP3;IKBKB;MAP2K6;UBA52;RPS6KA3;MAP3K1;MAPK7;RPS6KA1;MAPK14;SAA1;IKBKG;CREB1;PELI2;MAPKAPK3;MAP2K1;NFKB2;HMGB1
Recognition of DNA damage by PCNA-containing replication complex	0.691077	1.21389	0.0685072	0.161868	30	30	UBC;UBE2B;USP1;WDR48;RBX1;RFC2;RFC1;UBB;POLE3;POLD2;RPA3;UBA52;RPA2;POLE2;RPA1;POLD3;RFC4;POLD4;POLE4;CUL4B;RPS27A;PCNA;DDB1;POLD1;DTL;RAD18;CUL4A;RFC5;POLE;RFC3	UBC;UBE2B;USP1;WDR48;RBX1;RFC2;RFC1;UBB;POLE3;POLD2;RPA3;UBA52;RPA2;POLE2;RPA1;POLD3;RFC4;POLD4
Activation of gene expression by SREBF (SREBP)	0.730505	1.31025	0.00907258	0.161881	43	42	ACACB;CREBBP;CHD9;HELZ2;HMGCS1;FDFT1;CYP51A1;SCD;RXRA;GPAM;SP1;GGPS1;FASN;NCOA1;PMVK;MED1;TBL1XR1;CARM1;MVD;PPARA;TGS1;ACACA;MTF1;NCOA6;MVK;SC5D;SREBF1;NCOA2;HMGCR;NFYC;SQLE;NFYA;SMARCD3;NFYB;FDPS;SREBF2;TM7SF2;IDI1;LSS;TBL1X;DHCR7;ELOVL6	ACACB;CREBBP;CHD9;HELZ2;HMGCS1;FDFT1;CYP51A1;SCD;RXRA;GPAM;SP1;GGPS1;FASN;NCOA1;PMVK;MED1;TBL1XR1;CARM1;MVD;PPARA;TGS1;ACACA;MTF1;NCOA6;MVK;SC5D;SREBF1;NCOA2;HMGCR;NFYC;SQLE;NFYA;SMARCD3;NFYB;FDPS
Pre-NOTCH Transcription and Translation	0.74145	1.31101	0.00509165	0.161907	74	34	JUN;TFDP2;EP300;RUNX1;TNRC6B;CREBBP;RBPJ;AGO3;MAML1;NOTCH1;AGO1;E2F3;MAML3;SNW1;KAT2B;CCND1;MAML2;NOTCH2;TNRC6A;H2AFX;TP53;MAMLD1;PRKCI;TNRC6C;ELF3;TFDP1;AGO2;KAT2A;MOV10;SIRT6;AGO4;NOTCH4;E2F1;NOTCH3	JUN;TFDP2;EP300;RUNX1;TNRC6B;CREBBP;RBPJ;AGO3;MAML1;NOTCH1;AGO1;E2F3;MAML3;SNW1;KAT2B;CCND1;MAML2;NOTCH2;TNRC6A;H2AFX
Formation of Incision Complex in GG-NER	0.729222	1.29432	0.0020141	0.161963	43	43	UBC;PIAS1;RAD23B;SUMO1;XPC;RBX1;UBB;SUMO2;PARP1;UBE2I;UBE2N;MNAT1;CHD1L;RPA3;SUMO3;ERCC2;RAD23A;DDB2;UBA52;ERCC1;RPA2;ERCC3;ERCC4;GTF2H5;RNF111;RPA1;UBE2V2;USP45;PARP2;CETN2;XPA;GTF2H2;PIAS3;GTF2H1;CUL4B;RPS27A;GTF2H3;DDB1;ERCC5;CCNH;CUL4A;GTF2H4;CDK7	UBC;PIAS1;RAD23B;SUMO1;XPC;RBX1;UBB;SUMO2;PARP1;UBE2I;UBE2N;MNAT1;CHD1L;RPA3;SUMO3;ERCC2;RAD23A;DDB2;UBA52;ERCC1;RPA2;ERCC3;ERCC4;GTF2H5;RNF111;RPA1;UBE2V2;USP45;PARP2;CETN2
Toll Like Receptor 2 (TLR2) Cascade	0.670565	1.21398	0.003	0.162082	102	100	FOS;JUN;DUSP6;UBC;NFKBIA;RPS6KA5;MAP2K4;PPP2CA;PELI1;PPP2CB;NKIRAS2;MEF2A;MYD88;MAPK10;MAPKAPK2;MAPK1;NFKBIB;TLR2;VRK3;UBB;NFKB1;UBE2V1;MAP3K7;DUSP7;MAP3K8;BTRC;RIPK2;PPP2R1B;TNIP2;SOCS1;UBE2N;SKP1;FBXW11;DUSP4;RELA;IRAK4;DUSP3;IKBKB;MAP2K6;UBA52;RPS6KA3;MAP3K1;TLR6;MAPK7;RPS6KA1;MAPK14;SAA1;IKBKG;CREB1;PELI2;MAPKAPK3;MAP2K1;NFKB2;HMGB1;TIRAP;PPP2R1A;TLR4;S100A9;PELI3;TAB1;ELK1;ATF2;AGER;MAPK11;I…	FOS;JUN;DUSP6;UBC;NFKBIA;RPS6KA5;MAP2K4;PPP2CA;PELI1;PPP2CB;NKIRAS2;MEF2A;MYD88;MAPK10;MAPKAPK2;MAPK1;NFKBIB;TLR2;VRK3;UBB;NFKB1;UBE2V1;MAP3K7;DUSP7;MAP3K8;BTRC;RIPK2;PPP2R1B;TNIP2;SOCS1;UBE2N;SKP1;FBXW11;DUSP4;RELA;IRAK4;DUSP3;IKBKB;MAP2K6;UBA52;RPS6KA3;MAP3K1;TLR6;MAPK7;RPS6KA1;MAPK14;SAA1;IKBKG;CREB1;PELI2;MAPKAPK3;MAP2K1;NFKB2;HMGB1;TIRAP;PPP2R1A
Mitotic G1 phase and G1/S transition	0.660208	1.21413	0	0.1621	149	149	UBC;AKT3;MYC;WEE1;TFDP2;CDKN1A;PPP2R2A;PPP2CA;PSMB4;PPP2CB;PSMA5;PSMD12;PSMB7;PSMA7;CDK4;PSMD10;DYRK1A;PSMB5;PSMD8;PSMA2;PSMA3;PSME2;PSMD1;PSMC6;PSMD2;PSMC4;PSMF1;PSMB2;FBXO5;LIN54;UBB;SEM1;POLE3;E2F6;LIN52;RPA4;PSMA6;DBF4;PSMD3;E2F3;PPP2R1B;PSMD13;PSMB9;PSME1;SKP1;AKT1;MNAT1;RPA3;PSMD11;RBBP4;CDT1;ABL1;SRC;ORC4;CCND1;PSMC1;CDKN2B;UBA52;PSMA4;HDAC1;RPA2;CDC45;POLE2;RPA1;CCNA2;PSMD14;MAX;CDC7;PSMB…	UBC;AKT3;MYC;WEE1;TFDP2;CDKN1A;PPP2R2A;PPP2CA;PSMB4;PPP2CB;PSMA5;PSMD12;PSMB7;PSMA7;CDK4;PSMD10;DYRK1A;PSMB5;PSMD8;PSMA2;PSMA3;PSME2;PSMD1;PSMC6;PSMD2;PSMC4;PSMF1;PSMB2;FBXO5;LIN54;UBB;SEM1;POLE3;E2F6;LIN52;RPA4;PSMA6;DBF4;PSMD3;E2F3;PPP2R1B;PSMD13;PSMB9;PSME1;SKP1;AKT1;MNAT1;RPA3;PSMD11;RBBP4;CDT1;ABL1;SRC;ORC4;CCND1;PSMC1;CDKN2B;UBA52;PSMA4;HDAC1;RPA2;CDC45;POLE2;RPA1;CCNA2;PSMD14;MAX;CDC7;PSMB…
Platelet sensitization by LDL	0.726887	1.21435	0.115222	0.162363	17	17	PPP2CA;PPP2CB;PPP2R5E;PPP2R5A;PPP2R5C;PPP2R1B;LRP8;PTPN11;MAPK14;PPP2R1A;PTPN6;PLA2G4A;PPP2R5D;PPP2R5B;PECAM1;APOB;FGR	PPP2CA;PPP2CB;PPP2R5E;PPP2R5A;PPP2R5C;PPP2R1B;LRP8;PTPN11;MAPK14;PPP2R1A
Regulation of lipid metabolism by PPARalpha	0.662452	1.21416	0.002	0.162446	119	119	EP300;ABCA1;CREBBP;ESRRA;GPS2;PPARGC1A;NCOR2;MED30;RORA;TNFRSF21;CHD9;HELZ2;MED31;HMGCS1;FDFT1;NRF1;MED15;RXRA;FHL2;SP1;MED6;MED13;THRAP3;MED10;MED8;NCOA1;MED1;MED27;MED22;TBL1XR1;MED17;CARM1;PPARA;NR1H2;TGS1;ACOX1;SIN3A;MED29;PEX11A;CDK19;CLOCK;MTF1;NCOA6;ARNT2;MED4;MED28;MED19;FAM120B;SLC27A1;CPT1A;SREBF1;NCOA2;SIN3B;MED14;MED13L;TRIB3;NPAS2;TXNRD1;NCOA3;HMGCR;ARNT;NFYC;NFYA;ACADM;NCOR1;APOA1;M…	EP300;ABCA1;CREBBP;ESRRA;GPS2;PPARGC1A;NCOR2;MED30;RORA;TNFRSF21;CHD9;HELZ2;MED31;HMGCS1;FDFT1;NRF1;MED15;RXRA;FHL2;SP1;MED6;MED13;THRAP3;MED10;MED8;NCOA1;MED1;MED27;MED22;TBL1XR1;MED17;CARM1;PPARA;NR1H2;TGS1;ACOX1;SIN3A;MED29;PEX11A;CDK19;CLOCK;MTF1;NCOA6;ARNT2;MED4;MED28;MED19;FAM120B;SLC27A1;CPT1A;SREBF1;NCOA2;SIN3B;MED14;MED13L;TRIB3;NPAS2;TXNRD1;NCOA3;HMGCR;ARNT;NFYC;NFYA;ACADM;NCOR1;APOA1;M…
p53-Dependent G1/S DNA damage checkpoint	0.720356	1.29581	0.001002	0.162622	66	65	UBC;CDKN1A;PSMB4;PSMA5;PSMD12;PSMB7;PSMA7;PSMD10;PHF20;PSMB5;PSMD8;PSMA2;PSMA3;PSME2;PSMD1;PSMC6;PSMD2;PSMC4;PSMF1;PSMB2;UBB;ATM;SEM1;MDM2;PSMA6;PSMD3;PSMD13;PSMB9;PSME1;PSMD11;PSMC1;UBA52;MDM4;PSMA4;CCNA2;PSMD14;PSMB6;PSMD5;CDKN2A;PSMD4;PSMC2;PSMA1;PSMC3;TP53;PSME3;PSMD7;PSMD9;PSMB3;CDK2;CDKN1B;PSMB1;ZNF385A;CCNE2;PSMD6;PSMC5;RPS27A;PSMB8;PSMA8;CHEK2;PSMB10;PCBP4;CCNA1;CCNE1;PSME4;PSMB11	UBC;CDKN1A;PSMB4;PSMA5;PSMD12;PSMB7;PSMA7;PSMD10;PHF20;PSMB5;PSMD8;PSMA2;PSMA3;PSME2;PSMD1;PSMC6;PSMD2;PSMC4;PSMF1;PSMB2;UBB;ATM;SEM1;MDM2;PSMA6;PSMD3;PSMD13;PSMB9;PSME1;PSMD11;PSMC1;UBA52;MDM4;PSMA4;CCNA2;PSMD14;PSMB6;PSMD5;CDKN2A;PSMD4;PSMC2;PSMA1;PSMC3;TP53;PSME3;PSMD7;PSMD9
ERK/MAPK targets	0.710758	1.21458	0.110196	0.162639	22	22	DUSP6;RPS6KA5;PPP2CA;PPP2CB;MEF2A;MAPK1;VRK3;DUSP7;PPP2R1B;DUSP4;DUSP3;RPS6KA3;MAPK7;RPS6KA1;MAPK14;PPP2R1A;ELK1;MAPK11;PPP2R5D;MEF2C;MAPK3;RPS6KA2	DUSP6;RPS6KA5;PPP2CA;PPP2CB;MEF2A;MAPK1;VRK3;DUSP7;PPP2R1B;DUSP4;DUSP3;RPS6KA3;MAPK7;RPS6KA1;MAPK14
Respiratory electron transport, ATP synthesis by chemiosmotic coupling, and heat production by uncoupling proteins.	0.662338	1.21441	0.001	0.16267	127	127	COX8A;CYCS;UQCRC1;NDUFAF2;UQCRH;COX7A2L;NDUFB9;SDHD;NDUFAF6;NDUFAF4;COX16;NDUFB2;NDUFA2;MT-ND6;COX14;NDUFS2;ATP5MF;UQCRFS1;SLC25A14;NDUFV3;NDUFS4;NDUFA1;NDUFA8;NUBPL;NDUFB6;UQCRQ;COX18;CYC1;COQ10B;SCO1;ETFA;NDUFA7;UQCR10;UQCR11;NDUFB3;COX7C;COX6C;ETFB;COX7B;ATP5F1B;NDUFB11;MT-ATP8;UQCRB;ATP5PB;ATP5MC2;NDUFAF3;NDUFB1;TIMMDC1;NDUFA3;NDUFB10;NDUFC2;ATP5ME;MT-ND2;COX20;ATP5F1E;COX19;NDUFS7;NDUFS8;NDU…	COX8A;CYCS;UQCRC1;NDUFAF2;UQCRH;COX7A2L;NDUFB9;SDHD;NDUFAF6;NDUFAF4;COX16;NDUFB2;NDUFA2;MT-ND6;COX14;NDUFS2;ATP5MF;UQCRFS1;SLC25A14;NDUFV3;NDUFS4;NDUFA1;NDUFA8;NUBPL;NDUFB6;UQCRQ;COX18;CYC1;COQ10B;SCO1;ETFA;NDUFA7;UQCR10;UQCR11;NDUFB3;COX7C;COX6C;ETFB;COX7B;ATP5F1B;NDUFB11;MT-ATP8;UQCRB;ATP5PB;ATP5MC2;NDUFAF3;NDUFB1;TIMMDC1;NDUFA3;NDUFB10;NDUFC2;ATP5ME;MT-ND2;COX20;ATP5F1E;COX19;NDUFS7;NDUFS8;NDU…
TP53 Regulates Transcription of Genes Involved in Cytochrome C Release	0.717425	1.21471	0.096976	0.16269	20	20	TP63;PMAIP1;CREBBP;AIFM2;BNIP3L;TP53BP2;ATM;BBC3;PPP1R13B;BAX;ZNF420;TP53;PRELID1;TP73;TP53INP1;BID;TP53AIP1;TRIAP1;PRELID3A;STEAP3	TP63;PMAIP1;CREBBP;AIFM2;BNIP3L;TP53BP2;ATM;BBC3;PPP1R13B;BAX;ZNF420;TP53;PRELID1;TP73;TP53INP1;BID
Transcriptional regulation by RUNX2	0.708475	1.28852	0	0.162691	120	120	UBC;AKT3;GLI3;STAT1;CDKN1A;RUNX1;HIVEP3;NR3C1;HEY2;PSMB4;MAF;ESRRA;PPARGC1A;PSMA5;PSMD12;PSMB7;STUB1;FBXW7;PSMA7;CDK4;PSMD10;PSMB5;PSMD8;PSMA2;PSMA3;PSME2;PSMD1;YES1;PPM1D;MAPK1;RBX1;PSMC6;PSMD2;PSMC4;PSMF1;PSMB2;GSK3B;UBB;YAP1;LGALS3;SEM1;PSMA6;PSMD3;PSMD13;PSMB9;PSME1;SKP1;AKT1;GLI2;BAX;PSMD11;ABL1;SRC;CCND1;PSMC1;UBA52;PSMA4;SMAD4;WWP1;AR;PSMD14;BGLAP;SMAD1;ITGA5;PSMB6;WWTR1;PSMD5;PSMD4;PSMC2;…	UBC;AKT3;GLI3;STAT1;CDKN1A;RUNX1;HIVEP3;NR3C1;HEY2;PSMB4;MAF;ESRRA;PPARGC1A;PSMA5;PSMD12;PSMB7;STUB1;FBXW7;PSMA7;CDK4;PSMD10;PSMB5;PSMD8;PSMA2;PSMA3;PSME2;PSMD1;YES1;PPM1D;MAPK1;RBX1;PSMC6;PSMD2;PSMC4;PSMF1;PSMB2;GSK3B;UBB;YAP1;LGALS3;SEM1;PSMA6;PSMD3;PSMD13;PSMB9;PSME1;SKP1;AKT1;GLI2;BAX;PSMD11;ABL1;SRC;CCND1;PSMC1;UBA52;PSMA4;SMAD4;WWP1;AR;PSMD14;BGLAP;SMAD1;ITGA5;PSMB6;WWTR1;PSMD5;PSMD4;PSMC2;…
Pre-NOTCH Expression and Processing	0.680157	1.21471	0.0330993	0.163107	90	50	JUN;TFDP2;EP300;RUNX1;TNRC6B;CREBBP;RBPJ;AGO3;MAML1;NOTCH1;B4GALT1;TMED2;RAB6A;AGO1;E2F3;MAML3;SNW1;POFUT1;KAT2B;RFNG;CCND1;MAML2;NOTCH2;TNRC6A;H2AFX;ATP2A2;TP53;LFNG;MAMLD1;FURIN;PRKCI;SEL1L;TNRC6C;ELF3;TFDP1;ST3GAL3;POGLUT1;AGO2;ST3GAL6;KAT2A;MOV10;SIRT6;ATP2A1;AGO4;ATP2A3;NOTCH4;E2F1;MFNG;ST3GAL4;NOTCH3	JUN;TFDP2;EP300;RUNX1;TNRC6B;CREBBP;RBPJ;AGO3;MAML1;NOTCH1;B4GALT1;TMED2;RAB6A;AGO1;E2F3;MAML3;SNW1;POFUT1;KAT2B;RFNG;CCND1;MAML2;NOTCH2;TNRC6A;H2AFX
NOTCH4 Intracellular Domain Regulates Transcription	0.761929	1.29621	0.0341969	0.163241	20	20	EP300;CREBBP;HEY2;RBPJ;MAML1;NOTCH1;ACTA2;MAML3;SNW1;KAT2B;MAML2;NOTCH2;MAMLD1;HES1;SMAD3;KAT2A;HES5;FLT4;NOTCH4;HEY1	EP300;CREBBP;HEY2;RBPJ;MAML1;NOTCH1;ACTA2;MAML3;SNW1;KAT2B;MAML2;NOTCH2
Dual Incision in GG-NER	0.684204	1.21478	0.0503018	0.163323	41	41	UBC;RBX1;RFC2;RFC1;UBB;POLE3;PARP1;POLD2;POLK;CHD1L;RPA3;ERCC2;DDB2;UBA52;ERCC1;RPA2;POLE2;ERCC3;ERCC4;GTF2H5;RPA1;POLD3;PARP2;RFC4;XPA;POLD4;GTF2H2;POLE4;GTF2H1;CUL4B;RPS27A;GTF2H3;PCNA;DDB1;ERCC5;POLD1;CUL4A;GTF2H4;RFC5;POLE;RFC3	UBC;RBX1;RFC2;RFC1;UBB;POLE3;PARP1;POLD2;POLK;CHD1L;RPA3;ERCC2;DDB2;UBA52;ERCC1;RPA2;POLE2;ERCC3;ERCC4;GTF2H5;RPA1;POLD3;PARP2;RFC4;XPA;POLD4;GTF2H2;POLE4
Cross-presentation of soluble exogenous antigens (endosomes)	0.735913	1.31125	0.002	0.163328	50	50	PSMB4;PSMA5;PSMD12;PSMB7;PSMA7;PSMD10;PSMB5;PSMD8;PSMA2;PSMA3;PSME2;PSMD1;PSMC6;PSMD2;PSMC4;PSMF1;PSMB2;SEM1;PSMA6;PSMD3;PSMD13;PSMB9;PSME1;PSMD11;PSMC1;PSMA4;MRC1;PSMD14;PSMB6;PSMD5;PSMD4;PSMC2;PSMA1;PSMC3;PSME3;PSMD7;PSMD9;PSMB3;PSMB1;PSMD6;PSMC5;PSMB8;FCGR1B;CD207;FCGR1A;PSMA8;PSMB10;PSME4;MRC2;PSMB11	PSMB4;PSMA5;PSMD12;PSMB7;PSMA7;PSMD10;PSMB5;PSMD8;PSMA2;PSMA3;PSME2;PSMD1;PSMC6;PSMD2;PSMC4;PSMF1;PSMB2;SEM1;PSMA6;PSMD3;PSMD13;PSMB9;PSME1;PSMD11;PSMC1;PSMA4;MRC1;PSMD14;PSMB6;PSMD5;PSMD4;PSMC2;PSMA1;PSMC3;PSME3;PSMD7;PSMD9
Sealing of the nuclear envelope (NE) by ESCRT-III	0.750604	1.31617	0.00813008	0.163526	32	31	TUBB2A;TUBA1A;TUBB4B;CHMP7;CHMP2A;TUBB2B;TUBA1C;TUBB6;CHMP4A;CHMP4B;CC2D1B;CHMP3;TUBAL3;TUBB1;IST1;TUBA4A;TUBB3;TUBA1B;CHMP2B;CHMP4C;TUBB4A;TUBA8;TUBA3C;TUBB8;TUBA4B;TUBA3D;TUBA3E;LEMD2;VPS4A;SPAST;CHMP6	TUBB2A;TUBA1A;TUBB4B;CHMP7;CHMP2A;TUBB2B;TUBA1C;TUBB6;CHMP4A;CHMP4B;CC2D1B;CHMP3;TUBAL3;TUBB1;IST1;TUBA4A;TUBB3;TUBA1B;CHMP2B
MicroRNA (miRNA) biogenesis	0.707195	1.21481	0.0939112	0.163657	26	24	RAN;AGO3;POLR2I;POLR2A;PRKRA;POLR2K;POLR2G;AGO1;DICER1;POLR2F;DROSHA;POLR2D;POLR2E;POLR2H;POLR2J;POLR2L;XPO5;TARBP2;POLR2B;AGO2;POLR2C;AGO4;BCDIN3D;DGCR8	RAN;AGO3;POLR2I;POLR2A;PRKRA;POLR2K;POLR2G;AGO1;DICER1;POLR2F;DROSHA;POLR2D;POLR2E;POLR2H;POLR2J;POLR2L;XPO5
Processing of DNA double-strand break ends	0.675417	1.21488	0.02002	0.16392	81	63	UBC;RBBP8;PPP4R2;BABAM1;RNF4;SUMO1;PPP4C;NBN;BARD1;RFC2;UBB;RMI1;ATM;SUMO2;UBE2I;WRN;HERC2;UBE2N;UIMC1;RPA3;RAD17;UBA52;KAT5;RPA2;H2AFX;RNF168;RAD9B;BLM;RPA1;CCNA2;UBE2V2;PIAS4;TOPBP1;ATR;RFC4;CDK2;RAD1;RAD50;NSD2;RNF8;MRE11;TIPIN;ATRIP;TP53BP1;RHNO1;RPS27A;BRCC3;DNA2;HUS1;SIRT6;RAD9A;EXO1;BRIP1;CLSPN;TIMELESS;RFC5;BRCA1;CCNA1;TOP3A;CHEK1;RMI2;MDC1;RFC3	UBC;RBBP8;PPP4R2;BABAM1;RNF4;SUMO1;PPP4C;NBN;BARD1;RFC2;UBB;RMI1;ATM;SUMO2;UBE2I;WRN;HERC2;UBE2N;UIMC1;RPA3;RAD17;UBA52;KAT5;RPA2;H2AFX;RNF168;RAD9B;BLM;RPA1;CCNA2;UBE2V2;PIAS4;TOPBP1
Beta-catenin phosphorylation cascade	0.786262	1.31327	0.0317125	0.164142	17	17	CSNK1A1;PPP2CA;PPP2CB;PPP2R5E;APC;CTNNB1;GSK3B;PPP2R5A;PPP2R5C;PPP2R1B;FRAT2;PPP2R1A;AXIN1;PPP2R5D;PPP2R5B;AMER1;FRAT1	CSNK1A1;PPP2CA;PPP2CB;PPP2R5E;APC;CTNNB1;GSK3B;PPP2R5A;PPP2R5C;PPP2R1B
Nonsense-Mediated Decay (NMD)	0.664824	1.2128	0.003	0.164156	120	116	RPS17;RPS20;RPL36A;RPS10;RBM8A;PPP2R2A;RPL37A;PPP2CA;PABPC1;RPS27;RPL36AL;RPL4;RPL38;UPF1;RPL22L1;SMG7;UPF3B;RPL24;RPL23;RPS29;RPL41;ETF1;RPL39;RPL7;RPS21;MAGOH;RPL28;EIF4A3;RPL35;SMG5;RPL27A;RPS26;RPSA;RPL31;RPL37;RPL3;RPL14;RPLP0;RPS16;RPS11;RPS3;RPS28;RPL5;RPL23A;UBA52;NCBP1;SMG9;RPL30;RPL21;RPL35A;RPS13;RPL6;RPLP1;RNPS1;RPL19;RPS19;RPL22;RPL39L;RPS5;SMG6;PPP2R1A;CASC3;FAU;RPL36;RPL12;RPL10;RP…	RPS17;RPS20;RPL36A;RPS10;RBM8A;PPP2R2A;RPL37A;PPP2CA;PABPC1;RPS27;RPL36AL;RPL4;RPL38;UPF1;RPL22L1;SMG7;UPF3B;RPL24;RPL23;RPS29;RPL41;ETF1;RPL39;RPL7;RPS21;MAGOH;RPL28;EIF4A3;RPL35;SMG5;RPL27A;RPS26;RPSA;RPL31;RPL37;RPL3;RPL14;RPLP0;RPS16;RPS11;RPS3;RPS28;RPL5;RPL23A;UBA52;NCBP1;SMG9;RPL30;RPL21;RPL35A;RPS13;RPL6;RPLP1;RNPS1;RPL19;RPS19;RPL22;RPL39L;RPS5;SMG6;PPP2R1A;CASC3;FAU;RPL36;RPL12;RPL10;RP…
Translation	0.659217	1.21494	0	0.164172	303	275	EEF1D;EIF2S3;RPS17;SEC61G;EEF1B2;RPS20;EIF3E;EIF3H;RPL36A;RPS10;TRMT112;RPL37A;PABPC1;EIF2S1;MRPS18C;MRPL20;EIF3A;EIF3K;MRPL15;PPA1;RPS27;RPL36AL;RPL4;EIF5B;EEF1G;MRPL42;RPL38;EIF5;MRPL55;SRP19;RPL22L1;MRPL4;MRPL33;SEC11A;EIF4A2;EEF2;SSR4;SRP9;RPL24;RPL23;MRPS16;RPS29;EIF3J;MRPS33;RPL41;EIF3G;EIF3I;ETF1;SEC61B;SRP14;RPL39;MRPS12;RPL7;EIF2B1;SEC61A2;RPS21;EIF4E;MRPL43;EIF1AX;MRPS11;RPL28;MRPS7;RPL…	EEF1D;EIF2S3;RPS17;SEC61G;EEF1B2;RPS20;EIF3E;EIF3H;RPL36A;RPS10;TRMT112;RPL37A;PABPC1;EIF2S1;MRPS18C;MRPL20;EIF3A;EIF3K;MRPL15;PPA1;RPS27;RPL36AL;RPL4;EIF5B;EEF1G;MRPL42;RPL38;EIF5;MRPL55;SRP19;RPL22L1;MRPL4;MRPL33;SEC11A;EIF4A2;EEF2;SSR4;SRP9;RPL24;RPL23;MRPS16;RPS29;EIF3J;MRPS33;RPL41;EIF3G;EIF3I;ETF1;SEC61B;SRP14;RPL39;MRPS12;RPL7;EIF2B1;SEC61A2;RPS21;EIF4E;MRPL43;EIF1AX;MRPS11;RPL28;MRPS7;RPL…
Regulation of Apoptosis	0.736511	1.31493	0.00302115	0.164364	53	53	UBC;PSMB4;PSMA5;PSMD12;PSMB7;PSMA7;PSMD10;PSMB5;PSMD8;PSMA2;PSMA3;PSME2;PSMD1;PSMC6;PSMD2;PSMC4;PSMF1;PSMB2;UBB;SEM1;PSMA6;PSMD3;PSMD13;PSMB9;PSME1;PSMD11;PSMC1;UBA52;OMA1;PSMA4;PAK2;PSMD14;PSMB6;PSMD5;PSMD4;PSMC2;PSMA1;PSMC3;PSME3;PSMD7;PSMD9;ARHGAP10;PSMB3;PSMB1;PSMD6;PSMC5;RPS27A;PSMB8;PSMA8;PSMB10;OPA1;PSME4;PSMB11	UBC;PSMB4;PSMA5;PSMD12;PSMB7;PSMA7;PSMD10;PSMB5;PSMD8;PSMA2;PSMA3;PSME2;PSMD1;PSMC6;PSMD2;PSMC4;PSMF1;PSMB2;UBB;SEM1;PSMA6;PSMD3;PSMD13;PSMB9;PSME1;PSMD11;PSMC1;UBA52;OMA1;PSMA4;PAK2;PSMD14;PSMB6;PSMD5;PSMD4;PSMC2;PSMA1;PSMC3;PSME3;PSMD7;PSMD9;ARHGAP10;PSMB3
Glycogen metabolism	0.700426	1.21499	0.0704082	0.164469	27	27	UBC;CALM1;UGP2;PYGB;UBB;PGM1;EPM2A;UBA52;PHKA1;PYGM;GBE1;PHKA2;GYS1;PGM2L1;PYGL;PGM2;GYG1;PHKG2;AGL;PHKB;RPS27A;GYG2;GYS2;NHLRC1;PHKG1;GAA;PPP1R3C	UBC;CALM1;UGP2;PYGB;UBB;PGM1;EPM2A;UBA52;PHKA1;PYGM;GBE1;PHKA2;GYS1;PGM2L1;PYGL;PGM2
DNA Damage Bypass	0.681834	1.21507	0.0442656	0.164723	48	47	UBC;UBE2B;ISG15;VCP;USP1;WDR48;RBX1;RFC2;RFC1;UBB;POLE3;UBE2L6;POLD2;POLK;RPA3;RCHY1;UBA52;USP43;RPA2;POLE2;RPA1;MAD2L2;POLD3;NPLOC4;USP10;RFC4;TRIM25;PCLAF;POLD4;POLE4;REV1;REV3L;CUL4B;RPS27A;PCNA;DDB1;POLD1;DTL;RAD18;POLH;CUL4A;UBA7;RFC5;POLE;POLI;SPRTN;RFC3	UBC;UBE2B;ISG15;VCP;USP1;WDR48;RBX1;RFC2;RFC1;UBB;POLE3;UBE2L6;POLD2;POLK;RPA3;RCHY1;UBA52;USP43;RPA2;POLE2;RPA1;MAD2L2;POLD3;NPLOC4;USP10;RFC4;TRIM25;PCLAF;POLD4
Attenuation phase	0.766213	1.3175	0.00819672	0.164895	27	26	HSP90AA1;DNAJB1;HSPA2;DNAJB6;HSPH1;EP300;CREBBP;TNFRSF21;UBB;HSBP1;HSPA1B;HSPA8;PTGES3;MRPL18;HSPA1A;HSF1;HSP90AB1;DEDD2;SERPINH1;COL4A6;CRYBA4;RLN1;GML;HSPA1L;FKBP4;HSPA6	HSP90AA1;DNAJB1;HSPA2;DNAJB6;HSPH1;EP300;CREBBP;TNFRSF21;UBB;HSBP1;HSPA1B;HSPA8;PTGES3;MRPL18;HSPA1A;HSF1;HSP90AB1;DEDD2
Degradation of beta-catenin by the destruction complex	0.724773	1.31392	0.001	0.164967	85	85	UBC;CTBP2;MYC;CSNK1A1;PPP2CA;PSMB4;PPP2CB;PSMA5;PPP2R5E;PSMD12;PSMB7;PSMA7;APC;PSMD10;TCF7L2;PSMB5;PSMD8;PSMA2;PSMA3;PSME2;PSMD1;RBX1;PSMC6;CTNNB1;PSMD2;PSMC4;PSMF1;PSMB2;GSK3B;UBB;PPP2R5A;TLE4;PPP2R5C;SEM1;PSMA6;ZRANB1;PSMD3;TLE2;BTRC;PPP2R1B;PSMD13;PSMB9;PSME1;SKP1;PSMD11;PSMC1;UBA52;PSMA4;CTBP1;HDAC1;TLE3;PSMD14;PSMB6;PSMD5;PSMD4;PSMC2;PSMA1;PSMC3;FRAT2;PPP2R1A;PSME3;PSMD7;PSMD9;TCF7;TLE1;TLE5…	UBC;CTBP2;MYC;CSNK1A1;PPP2CA;PSMB4;PPP2CB;PSMA5;PPP2R5E;PSMD12;PSMB7;PSMA7;APC;PSMD10;TCF7L2;PSMB5;PSMD8;PSMA2;PSMA3;PSME2;PSMD1;RBX1;PSMC6;CTNNB1;PSMD2;PSMC4;PSMF1;PSMB2;GSK3B;UBB;PPP2R5A;TLE4;PPP2R5C;SEM1;PSMA6;ZRANB1;PSMD3;TLE2;BTRC;PPP2R1B;PSMD13;PSMB9;PSME1;SKP1;PSMD11;PSMC1;UBA52;PSMA4;CTBP1;HDAC1;TLE3;PSMD14;PSMB6;PSMD5;PSMD4;PSMC2;PSMA1;PSMC3;FRAT2;PPP2R1A;PSME3;PSMD7;PSMD9;TCF7;TLE1;TLE5…
COPI-independent Golgi-to-ER retrograde traffic	0.696204	1.21513	0.0466531	0.165021	34	34	DYNC1I1;DCTN6;DCTN4;PLA2G6;CAPZA2;GALNT1;RAB6A;PAFAH1B3;DYNLL1;DYNC1LI1;DCTN3;CAPZB;ACTR10;DYNC1I2;GALNT2;DYNLL2;DYNC1H1;PAFAH1B2;RAB3GAP2;PAFAH1B1;RAB18;RAB6B;RAB3GAP1;BICD1;PLA2G4A;DYNC1LI2;CAPZA1;DCTN1;CAPZA3;BICD2;DCTN2;AGPAT3;DCTN5;ACTR1A	DYNC1I1;DCTN6;DCTN4;PLA2G6;CAPZA2;GALNT1;RAB6A;PAFAH1B3;DYNLL1;DYNC1LI1;DCTN3;CAPZB;ACTR10;DYNC1I2;GALNT2;DYNLL2;DYNC1H1;PAFAH1B2;RAB3GAP2;PAFAH1B1;RAB18;RAB6B
RNA Polymerase III Transcription	0.682133	1.21229	0.041289	0.16511	41	41	NFIB;NFIC;POU2F1;GTF3A;SNAPC3;POLR2K;POLR3A;SNAPC2;POLR1D;POLR3C;NFIX;POLR2F;GTF3C2;BDP1;POLR2E;POLR2H;SSB;ZNF143;NFIA;SNAPC4;POLR2L;POLR3D;SNAPC5;POLR3B;POLR3K;POLR3F;CRCP;POLR3GL;GTF3C3;GTF3C5;POLR1C;GTF3C1;TBP;POLR3H;SNAPC1;BRF2;GTF3C4;POLR3E;BRF1;GTF3C6;POLR3G	NFIB;NFIC;POU2F1;GTF3A;SNAPC3;POLR2K;POLR3A;SNAPC2;POLR1D;POLR3C;NFIX;POLR2F;GTF3C2;BDP1;POLR2E;POLR2H;SSB;ZNF143;NFIA;SNAPC4;POLR2L;POLR3D;SNAPC5
FCGR activation	0.668511	1.21519	0.004	0.165299	94	91	IGLC1;YES1;FCGR2A;SRC;SYK;IGKC;IGHG1;IGHG4;IGHG3;FYN;IGLC2;HCK;LYN;CD247;IGHV1-69;IGHV2-70;IGHV7-81;IGLV2-23;IGLV3-22;IGLV4-3;IGLV2-8;IGLV3-16;IGLV2-11;IGLV3-12;IGLV2-14;IGLV1-40;IGLV5-37;IGLV1-36;IGLV2-33;IGLV3-27;IGLV5-45;IGLV2-18;IGLV7-43;IGLV4-69;IGLV10-54;IGLV3-21;IGLV3-19;IGLV3-25;IGLV1-44;IGLV7-46;IGLC6;IGLC7;IGLV1-47;IGLV3-1;IGLV8-61;IGLV4-60;IGLV6-57;IGLV11-55;IGLV1-51;IGHV4-39;IGHV4-34;…	IGLC1;YES1;FCGR2A;SRC;SYK;IGKC;IGHG1;IGHG4;IGHG3;FYN;IGLC2
Regulation of HMOX1 expression and activity	0.724394	1.31131	0	0.165318	70	65	UBC;PSMB4;PSMA5;NFE2L2;PSMD12;PSMB7;PSMA7;PSMD10;PSMB5;PSMD8;PSMA2;PSMA3;PSME2;PSMD1;RBX1;PSMC6;PSMD2;HMOX1;PSMC4;PSMF1;PSMB2;UBB;SEM1;PSMA6;PSMD3;CSNK2A1;PSMD13;HM13;PSMB9;PSME1;SKP1;FBXL17;PSMD11;PSMC1;UBA52;PSMA4;CSNK2B;PSMD14;PSMB6;PSMD5;PSMD4;PSMC2;PSMA1;PSMC3;BACH1;PSME3;PSMD7;PSMD9;PSMB3;PRKCD;PSMB1;PSMD6;PSMC5;CUL1;RPS27A;KEAP1;CSNK2A2;PSMB8;PSMA8;PSMB10;SKP2;PSME4;CUL3;MAFK;PSMB11	UBC;PSMB4;PSMA5;NFE2L2;PSMD12;PSMB7;PSMA7;PSMD10;PSMB5;PSMD8;PSMA2;PSMA3;PSME2;PSMD1;RBX1;PSMC6;PSMD2;HMOX1;PSMC4;PSMF1;PSMB2;UBB;SEM1;PSMA6;PSMD3;CSNK2A1;PSMD13;HM13;PSMB9;PSME1;SKP1;FBXL17;PSMD11;PSMC1;UBA52;PSMA4;CSNK2B;PSMD14;PSMB6;PSMD5;PSMD4;PSMC2;PSMA1;PSMC3;BACH1;PSME3;PSMD7;PSMD9
SUMOylation of DNA methylation proteins	0.787791	1.31639	0.0312837	0.165561	16	16	PCGF2;SCMH1;SUMO1;RING1;UBE2I;PHC2;BMI1;RNF2;CBX8;DNMT3A;CBX4;DNMT1;CBX2;PHC1;PHC3;DNMT3B	PCGF2;SCMH1;SUMO1;RING1;UBE2I;PHC2;BMI1;RNF2;CBX8
Regulation of cholesterol biosynthesis by SREBP (SREBF)	0.729054	1.31811	0.002002	0.165946	56	55	ACACB;RAN;CREBBP;KPNB1;CHD9;HELZ2;SEC23A;HMGCS1;FDFT1;CYP51A1;SCD;RXRA;GPAM;SP1;GGPS1;SEC24B;FASN;NCOA1;PMVK;MED1;INSIG1;TBL1XR1;SEC24A;CARM1;MVD;PPARA;TGS1;SAR1B;ACACA;MTF1;INSIG2;NCOA6;MVK;SC5D;SREBF1;NCOA2;MBTPS2;SEC24D;HMGCR;NFYC;SQLE;NFYA;SMARCD3;NFYB;FDPS;SREBF2;SEC24C;TM7SF2;IDI1;LSS;TBL1X;SCAP;DHCR7;ELOVL6;MBTPS1	ACACB;RAN;CREBBP;KPNB1;CHD9;HELZ2;SEC23A;HMGCS1;FDFT1;CYP51A1;SCD;RXRA;GPAM;SP1;GGPS1;SEC24B;FASN;NCOA1;PMVK;MED1;INSIG1;TBL1XR1;SEC24A;CARM1;MVD;PPARA;TGS1;SAR1B;ACACA;MTF1;INSIG2;NCOA6;MVK;SC5D;SREBF1;NCOA2;MBTPS2;SEC24D;HMGCR;NFYC;SQLE
RNA Polymerase III Abortive And Retractive Initiation	0.682133	1.21075	0.048583	0.167124	41	41	NFIB;NFIC;POU2F1;GTF3A;SNAPC3;POLR2K;POLR3A;SNAPC2;POLR1D;POLR3C;NFIX;POLR2F;GTF3C2;BDP1;POLR2E;POLR2H;SSB;ZNF143;NFIA;SNAPC4;POLR2L;POLR3D;SNAPC5;POLR3B;POLR3K;POLR3F;CRCP;POLR3GL;GTF3C3;GTF3C5;POLR1C;GTF3C1;TBP;POLR3H;SNAPC1;BRF2;GTF3C4;POLR3E;BRF1;GTF3C6;POLR3G	NFIB;NFIC;POU2F1;GTF3A;SNAPC3;POLR2K;POLR3A;SNAPC2;POLR1D;POLR3C;NFIX;POLR2F;GTF3C2;BDP1;POLR2E;POLR2H;SSB;ZNF143;NFIA;SNAPC4;POLR2L;POLR3D;SNAPC5
Metabolism of polyamines	0.731776	1.3114	0	0.167211	59	59	AMD1;PSMB4;AZIN1;PSMA5;OAZ2;PSMD12;PSMB7;PSMA7;PSMD10;PSMB5;PSMD8;PSMA2;PSMA3;PSME2;PSMD1;PSMC6;PSMD2;PSMC4;PSMF1;PSMB2;SRM;SEM1;PSMA6;PSMD3;SAT1;PSMD13;PSMB9;PSME1;PSMD11;PSMC1;OAZ1;PSMA4;SMS;SMOX;PSMD14;PSMB6;PSMD5;PSMD4;PSMC2;PSMA1;PSMC3;PSME3;PSMD7;PSMD9;PSMB3;PSMB1;PSMD6;ODC1;PSMC5;NQO1;AGMAT;PSMB8;PAOX;PSMA8;PSMB10;PSME4;AZIN2;OAZ3;PSMB11	AMD1;PSMB4;AZIN1;PSMA5;OAZ2;PSMD12;PSMB7;PSMA7;PSMD10;PSMB5;PSMD8;PSMA2;PSMA3;PSME2;PSMD1;PSMC6;PSMD2;PSMC4;PSMF1;PSMB2;SRM;SEM1;PSMA6;PSMD3;SAT1;PSMD13;PSMB9;PSME1;PSMD11;PSMC1;OAZ1;PSMA4;SMS;SMOX;PSMD14;PSMB6;PSMD5;PSMD4;PSMC2;PSMA1;PSMC3;PSME3;PSMD7;PSMD9
Mitochondrial calcium ion transport	0.710954	1.21084	0.0818653	0.167304	23	22	YME1L1;VDAC1;VDAC2;PHB;PMPCB;SMDT1;MCUB;AFG3L2;SLC8B1;STOML2;AKAP1;LETM1;PHB2;PMPCA;VDAC3;MICU1;MCU;MICU3;PARL;SPG7;MICU2;SLC8A3	YME1L1;VDAC1;VDAC2;PHB;PMPCB;SMDT1;MCUB;AFG3L2;SLC8B1;STOML2;AKAP1;LETM1;PHB2;PMPCA;VDAC3;MICU1
Downregulation of ERBB2 signaling	0.696696	1.21124	0.069317	0.167552	29	29	HSP90AA1;UBC;AKT3;NRG2;HBEGF;EGFR;STUB1;UBB;NRG1;AKT1;PTPN12;UBA52;EGF;CDC37;NRG4;BTC;USP8;RNF41;CUL5;AKT2;RPS27A;MATK;NRG3;PTPN18;ERBB3;ERBIN;ERBB4;EREG;ERBB2	HSP90AA1;UBC;AKT3;NRG2;HBEGF;EGFR;STUB1;UBB;NRG1;AKT1;PTPN12;UBA52;EGF;CDC37;NRG4;BTC;USP8;RNF41;CUL5
Nonsense Mediated Decay (NMD) enhanced by the Exon Junction Complex (EJC)	0.664824	1.21092	0.003	0.167561	120	116	RPS17;RPS20;RPL36A;RPS10;RBM8A;PPP2R2A;RPL37A;PPP2CA;PABPC1;RPS27;RPL36AL;RPL4;RPL38;UPF1;RPL22L1;SMG7;UPF3B;RPL24;RPL23;RPS29;RPL41;ETF1;RPL39;RPL7;RPS21;MAGOH;RPL28;EIF4A3;RPL35;SMG5;RPL27A;RPS26;RPSA;RPL31;RPL37;RPL3;RPL14;RPLP0;RPS16;RPS11;RPS3;RPS28;RPL5;RPL23A;UBA52;NCBP1;SMG9;RPL30;RPL21;RPL35A;RPS13;RPL6;RPLP1;RNPS1;RPL19;RPS19;RPL22;RPL39L;RPS5;SMG6;PPP2R1A;CASC3;FAU;RPL36;RPL12;RPL10;RP…	RPS17;RPS20;RPL36A;RPS10;RBM8A;PPP2R2A;RPL37A;PPP2CA;PABPC1;RPS27;RPL36AL;RPL4;RPL38;UPF1;RPL22L1;SMG7;UPF3B;RPL24;RPL23;RPS29;RPL41;ETF1;RPL39;RPL7;RPS21;MAGOH;RPL28;EIF4A3;RPL35;SMG5;RPL27A;RPS26;RPSA;RPL31;RPL37;RPL3;RPL14;RPLP0;RPS16;RPS11;RPS3;RPS28;RPL5;RPL23A;UBA52;NCBP1;SMG9;RPL30;RPL21;RPL35A;RPS13;RPL6;RPLP1;RNPS1;RPL19;RPS19;RPL22;RPL39L;RPS5;SMG6;PPP2R1A;CASC3;FAU;RPL36;RPL12;RPL10;RP…
PCP/CE pathway	0.668028	1.21104	0.009	0.16765	92	92	UBC;CLTA;PSMB4;AP2B1;PRKCA;PSMA5;PSMD12;PSMB7;PSMA7;PSMD10;PSMB5;PSMD8;PSMA2;PSMA3;PSME2;PSMD1;PSMC6;PSMD2;PSMC4;CLTB;PSMF1;PSMB2;RAC2;UBB;CLTC;SEM1;PSMA6;SMURF2;PSMD3;PSMD13;FZD7;PSMB9;PSME1;PRKCB;PSMD11;AP2A2;RHOA;PSMC1;UBA52;PSMA4;PSMD14;WNT4;PSMB6;PSMD5;PSMD4;PSMC2;PSMA1;PSMC3;FZD4;PSME3;PSMD7;PSMD9;RAC1;PSMB3;AP2M1;PFN1;SCRIB;FZD8;ROR1;PSMB1;AP2S1;AP2A1;FZD6;FZD1;DVL2;PSMD6;ARRB2;PSMC5;RPS27…	UBC;CLTA;PSMB4;AP2B1;PRKCA;PSMA5;PSMD12;PSMB7;PSMA7;PSMD10;PSMB5;PSMD8;PSMA2;PSMA3;PSME2;PSMD1;PSMC6;PSMD2;PSMC4;CLTB;PSMF1;PSMB2;RAC2;UBB;CLTC;SEM1;PSMA6;SMURF2;PSMD3;PSMD13;FZD7;PSMB9;PSME1;PRKCB;PSMD11;AP2A2;RHOA;PSMC1;UBA52;PSMA4;PSMD14;WNT4;PSMB6;PSMD5;PSMD4;PSMC2;PSMA1;PSMC3;FZD4;PSME3;PSMD7;PSMD9;RAC1;PSMB3;AP2M1;PFN1;SCRIB;FZD8;ROR1;PSMB1;AP2S1
DNA Replication Pre-Initiation	0.665022	1.21019	0.01	0.167895	85	85	UBC;PSMB4;PSMA5;PSMD12;PSMB7;PSMA7;PSMD10;PSMB5;PSMD8;PSMA2;PSMA3;PSME2;PSMD1;PSMC6;PSMD2;PSMC4;PSMF1;PSMB2;UBB;SEM1;POLE3;RPA4;PSMA6;DBF4;PSMD3;E2F3;PSMD13;PSMB9;PSME1;RPA3;PSMD11;CDT1;ORC4;PSMC1;UBA52;PSMA4;RPA2;CDC45;POLE2;RPA1;PSMD14;CDC7;PSMB6;PRIM2;PRIM1;PSMD5;PSMD4;PSMC2;PSMA1;PSMC3;MCM4;PSME3;PSMD7;PSMD9;MCM5;POLA1;CDC6;PSMB3;CDK2;MCM2;POLE4;PSMB1;MCM6;ORC5;POLA2;GMNN;ORC1;PSMD6;PSMC5;RPS…	UBC;PSMB4;PSMA5;PSMD12;PSMB7;PSMA7;PSMD10;PSMB5;PSMD8;PSMA2;PSMA3;PSME2;PSMD1;PSMC6;PSMD2;PSMC4;PSMF1;PSMB2;UBB;SEM1;POLE3;RPA4;PSMA6;DBF4;PSMD3;E2F3;PSMD13;PSMB9;PSME1;RPA3;PSMD11;CDT1;ORC4;PSMC1;UBA52;PSMA4;RPA2;CDC45;POLE2;RPA1;PSMD14;CDC7;PSMB6;PRIM2;PRIM1;PSMD5;PSMD4;PSMC2;PSMA1;PSMC3;MCM4;PSME3;PSMD7;PSMD9;MCM5;POLA1;CDC6;PSMB3;CDK2;MCM2;POLE4;PSMB1;MCM6;ORC5
The role of GTSE1 in G2/M progression after G2 checkpoint	0.734809	1.31827	0	0.168159	60	60	HSP90AA1;UBC;CDKN1A;PSMB4;PSMA5;PSMD12;PSMB7;PSMA7;PSMD10;PSMB5;PSMD8;PSMA2;PSMA3;PSME2;PSMD1;PSMC6;PSMD2;PSMC4;PSMF1;PSMB2;UBB;SEM1;PSMA6;PSMD3;MAPRE1;PSMD13;PSMB9;PSME1;PSMD11;PSMC1;UBA52;PSMA4;PSMD14;PSMB6;PSMD5;HSP90AB1;PSMD4;PSMC2;PSMA1;PSMC3;TP53;PSME3;PSMD7;PSMD9;PSMB3;PSMB1;FKBPL;CCNB2;PSMD6;PLK1;CDK1;PSMC5;RPS27A;PSMB8;GTSE1;PSMA8;PSMB10;CCNB1;PSME4;PSMB11	HSP90AA1;UBC;CDKN1A;PSMB4;PSMA5;PSMD12;PSMB7;PSMA7;PSMD10;PSMB5;PSMD8;PSMA2;PSMA3;PSME2;PSMD1;PSMC6;PSMD2;PSMC4;PSMF1;PSMB2;UBB;SEM1;PSMA6;PSMD3;MAPRE1;PSMD13;PSMB9;PSME1;PSMD11;PSMC1;UBA52;PSMA4;PSMD14;PSMB6;PSMD5;HSP90AB1;PSMD4;PSMC2;PSMA1;PSMC3;TP53;PSME3;PSMD7;PSMD9
G2/M Transition	0.659443	1.21022	0.001	0.168236	183	182	HSP90AA1;UBC;YWHAE;WEE1;AKAP9;PPP1CB;CDKN1A;EP300;YWHAG;PPP2R2A;PPP2CA;PSMB4;NDE1;PPP2CB;PSMA5;TUBA1A;TUBB4B;CNTRL;PSMD12;PSMB7;PSMA7;FBXL18;MZT2A;PSMD10;CSNK1D;PSMB5;PSMD8;PSMA2;HAUS4;PSMA3;CDK11A;PSME2;PSMD1;RBX1;CEP63;PSMC6;PSMD2;PSMC4;PSMF1;PSMB2;LIN54;ODF2;UBB;PCM1;SEM1;OFD1;RAB8A;DYNLL1;LIN52;PSMA6;DCTN3;PSMD3;PPME1;MAPRE1;BTRC;PPP2R1B;PSMD13;PSMB9;MZT2B;PSME1;SKP1;MNAT1;PSMD11;FBXW11;SSNA1…	HSP90AA1;UBC;YWHAE;WEE1;AKAP9;PPP1CB;CDKN1A;EP300;YWHAG;PPP2R2A;PPP2CA;PSMB4;NDE1;PPP2CB;PSMA5;TUBA1A;TUBB4B;CNTRL;PSMD12;PSMB7;PSMA7;FBXL18;MZT2A;PSMD10;CSNK1D;PSMB5;PSMD8;PSMA2;HAUS4;PSMA3;CDK11A;PSME2;PSMD1;RBX1;CEP63;PSMC6;PSMD2;PSMC4;PSMF1;PSMB2;LIN54;ODF2;UBB;PCM1;SEM1;OFD1;RAB8A;DYNLL1;LIN52;PSMA6;DCTN3;PSMD3;PPME1;MAPRE1;BTRC;PPP2R1B;PSMD13;PSMB9;MZT2B;PSME1;SKP1;MNAT1;PSMD11;FBXW11;SSNA1…
PPARA activates gene expression	0.660671	1.20988	0.004	0.168264	117	117	EP300;ABCA1;CREBBP;ESRRA;GPS2;PPARGC1A;NCOR2;MED30;RORA;TNFRSF21;CHD9;HELZ2;MED31;HMGCS1;FDFT1;NRF1;MED15;RXRA;FHL2;SP1;MED6;MED13;THRAP3;MED10;MED8;NCOA1;MED1;MED27;MED22;TBL1XR1;MED17;CARM1;PPARA;NR1H2;TGS1;ACOX1;MED29;PEX11A;CDK19;CLOCK;MTF1;NCOA6;ARNT2;MED4;MED28;MED19;FAM120B;SLC27A1;CPT1A;SREBF1;NCOA2;MED14;MED13L;TRIB3;NPAS2;TXNRD1;NCOA3;HMGCR;ARNT;NFYC;NFYA;ACADM;NCOR1;APOA1;MED26;AHR;MED…	EP300;ABCA1;CREBBP;ESRRA;GPS2;PPARGC1A;NCOR2;MED30;RORA;TNFRSF21;CHD9;HELZ2;MED31;HMGCS1;FDFT1;NRF1;MED15;RXRA;FHL2;SP1;MED6;MED13;THRAP3;MED10;MED8;NCOA1;MED1;MED27;MED22;TBL1XR1;MED17;CARM1;PPARA;NR1H2;TGS1;ACOX1;MED29;PEX11A;CDK19;CLOCK;MTF1;NCOA6;ARNT2;MED4;MED28;MED19;FAM120B;SLC27A1;CPT1A;SREBF1;NCOA2;MED14;MED13L;TRIB3;NPAS2;TXNRD1;NCOA3;HMGCR;ARNT;NFYC;NFYA;ACADM;NCOR1;APOA1;MED26;AHR;MED…
IL-6-type cytokine receptor ligand interactions	0.730636	1.20958	0.112169	0.168648	17	17	LIFR;IL31RA;JAK1;OSMR;IL6ST;IL11;IL11RA;LIF;CLCF1;CNTFR;CTF1;IL31;CNTF;TYK2;JAK2;OSM;CRLF1	LIFR;IL31RA;JAK1;OSMR;IL6ST;IL11;IL11RA
The phototransduction cascade	0.685575	1.20941	0.0607903	0.168674	34	34	GNB5;GNB1;NMT1;CALM1;PRKCA;GUCY2F;METAP1;RGS9;PDE6B;CNGA1;FNTA;METAP2;CAMKMT;CNGB1;GNGT1;NMT2;GRK4;FNTB;SLC24A1;PRKCQ;PPEF1;GRK1;RHO;SAG;GUCA1C;GNAT1;RCVRN;PDE6A;GUCA1A;GRK7;RGS9BP;PDE6G;GUCY2D;GUCA1B	GNB5;GNB1;NMT1;CALM1;PRKCA;GUCY2F;METAP1;RGS9;PDE6B;CNGA1;FNTA;METAP2;CAMKMT;CNGB1
Transcriptional regulation of granulopoiesis	0.755632	1.31885	0.00908174	0.168775	59	31	CEBPB;KLF5;IL6R;MYC;TFDP2;CDKN1A;EP300;RUNX1;STAT3;CDK4;PML;KMT2A;RXRA;CEBPA;DEK;H2AFX;CREB1;CDK2;TFDP1;LEF1;CBFB;TAL1;CEBPE;FLI1;GFI1;CSF3R;RARA;E2F1;MYB;SPI1;GATA2	CEBPB;KLF5;IL6R;MYC;TFDP2;CDKN1A;EP300;RUNX1;STAT3;CDK4;PML;KMT2A;RXRA;CEBPA
Diseases of signal transduction by growth factor receptors and second messengers	0.652501	1.2082	0	0.169523	392	391	DUSP6;HSP90AA1;UBC;AKT3;LMNA;PIK3R1;CTBP2;MYC;NRG2;STAT1;AKAP9;CSNK1A1;PPP1CB;IQGAP1;CDKN1A;EP300;PIK3CB;CALM1;CUX1;PPP2CA;CREBBP;HEY2;PSMB4;KREMEN1;PPP2CB;RBPJ;FLT3LG;STAT3;PSMA5;FOXO1;KDM7A;NR4A1;NCOR2;JAG1;HBEGF;PPP2R5E;CNTRL;KITLG;EGFR;HGF;QKI;IRS1;MET;PSMD12;VCP;PSMB7;FBXW7;PSMA7;APC;VCL;MAML1;POLR2I;DUSP10;PSMD10;NOTCH1;TCF7L2;PSMB5;SHOC2;PSMD8;PSMA2;TGFB1;RHOG;YWHAB;PSMA3;PSME2;PSMD1;YES1;…	DUSP6;HSP90AA1;UBC;AKT3;LMNA;PIK3R1;CTBP2;MYC;NRG2;STAT1;AKAP9;CSNK1A1;PPP1CB;IQGAP1;CDKN1A;EP300;PIK3CB;CALM1;CUX1;PPP2CA;CREBBP;HEY2;PSMB4;KREMEN1;PPP2CB;RBPJ;FLT3LG;STAT3;PSMA5;FOXO1;KDM7A;NR4A1;NCOR2;JAG1;HBEGF;PPP2R5E;CNTRL;KITLG;EGFR;HGF;QKI;IRS1;MET;PSMD12;VCP;PSMB7;FBXW7;PSMA7;APC;VCL;MAML1;POLR2I;DUSP10;PSMD10;NOTCH1;TCF7L2;PSMB5;SHOC2;PSMD8;PSMA2;TGFB1;RHOG;YWHAB;PSMA3;PSME2;PSMD1;YES1;…
Influenza Viral RNA Transcription and Replication	0.659447	1.2083	0.001	0.16967	149	137	HSP90AA1;TPR;RPS17;RPS20;RPL36A;RPS10;RPL37A;NUP54;RPS27;RPL36AL;RPL4;RPL38;POLR2I;RPL22L1;NUP133;RAE1;SEC13;RPL24;RPL23;POLR2A;RPS29;RPL41;RPL39;RPL7;POLR2K;PARP1;RPS21;POLR2G;NUP160;RPL28;RPL35;RPL27A;RPS26;POLR2F;RPSA;RPL31;RPL37;RPL3;RPL14;RPLP0;RPS16;GTF2F1;RPS11;RPS3;NUP58;RPS28;RPL5;RPL23A;UBA52;POLR2D;POLR2E;POLR2H;RPL30;POM121;RPL21;RPL35A;RPS13;RPL6;AAAS;POLR2J;NUP88;RPLP1;RPL19;RPS19;R…	HSP90AA1;TPR;RPS17;RPS20;RPL36A;RPS10;RPL37A;NUP54;RPS27;RPL36AL;RPL4;RPL38;POLR2I;RPL22L1;NUP133;RAE1;SEC13;RPL24;RPL23;POLR2A;RPS29;RPL41;RPL39;RPL7;POLR2K;PARP1;RPS21;POLR2G;NUP160;RPL28;RPL35;RPL27A;RPS26;POLR2F;RPSA;RPL31;RPL37;RPL3;RPL14;RPLP0;RPS16;GTF2F1;RPS11;RPS3;NUP58;RPS28;RPL5;RPL23A;UBA52;POLR2D;POLR2E;POLR2H;RPL30;POM121;RPL21;RPL35A;RPS13;RPL6;AAAS;POLR2J;NUP88;RPLP1;RPL19;RPS19;R…
VEGFR2 mediated vascular permeability	0.695228	1.20843	0.0788934	0.169721	27	27	HSP90AA1;AKT3;CALM1;THEM4;VAV3;CAV1;PAK1;CTNNB1;CTNNA1;AKT1;PAK2;TRIB3;RAC1;MTOR;JUP;CTNND1;AKT2;RICTOR;CDH5;NOS3;PDPK1;VAV2;MLST8;MAPKAP1;PAK3;VAV1;PRR5	HSP90AA1;AKT3;CALM1;THEM4;VAV3;CAV1;PAK1;CTNNB1;CTNNA1;AKT1;PAK2;TRIB3;RAC1;MTOR;JUP;CTNND1;AKT2
Deadenylation of mRNA	0.70513	1.20849	0.108696	0.170012	25	22	PABPC1;CNOT4;EIF4A2;PAIP1;EIF4E;CNOT6L;TNKS1BP1;EIF4A3;EIF4B;CNOT1;CNOT7;EIF4A1;CNOT10;CNOT8;PARN;CNOT3;CNOT2;CNOT11;CNOT6;EIF4G1;PAN2;PAN3	PABPC1;CNOT4;EIF4A2;PAIP1;EIF4E;CNOT6L;TNKS1BP1;EIF4A3;EIF4B;CNOT1;CNOT7;EIF4A1;CNOT10;CNOT8;PARN;CNOT3;CNOT2;CNOT11;CNOT6;EIF4G1;PAN2
Formation of the beta-catenin:TCF transactivating complex	0.690939	1.20852	0.0637007	0.170331	61	32	LEO1;MYC;EP300;CREBBP;TCF7L2;RBBP5;MEN1;CTNNB1;BCL9;TLE4;TLE2;KMT2D;PYGO2;SMARCA4;CDC73;HDAC1;KAT5;H2AFX;TLE3;ASH2L;RUVBL1;TCF7;PYGO1;TLE1;BCL9L;TCF4;TRRAP;RUNX3;LEF1;TERT;AXIN2;TCF7L1	LEO1;MYC;EP300;CREBBP;TCF7L2;RBBP5;MEN1;CTNNB1;BCL9;TLE4;TLE2;KMT2D;PYGO2;SMARCA4;CDC73;HDAC1;KAT5;H2AFX;TLE3;ASH2L;RUVBL1;TCF7;PYGO1;TLE1;BCL9L;TCF4
SARS-CoV-2 Infection	0.671256	1.20861	0.0160321	0.170479	77	67	UBC;PARP9;ST3GAL1;PARP14;MAP1LC3B;BECN1;PARP10;VCP;DAD1;DDX5;SUMO1;FUT8;CHMP7;MGAT2;GALNT1;CHMP2A;MGAT4C;GSK3B;UBB;CHMP4A;MAGT1;MGAT4B;MAN2A1;CHMP4B;UBE2I;MGAT5;VHL;CTSL;CHMP3;UVRAG;ZCRB1;UBA52;DDOST;EDEM2;GSK3A;ST6GALNAC4;MGAT4A;CANX;CHMP2B;RPN1;FURIN;GANAB;PARP4;ST3GAL3;ST3GAL2;PARP6;MOGS;MGAT1;STT3A;RPS27A;RPN2;CHMP4C;ST6GALNAC3;ACE2;PIK3C3;RB1;PARP8;PIK3R4;ST6GALNAC2;PRKCSH;TUSC3;PARP16;ST6GA…	UBC;PARP9;ST3GAL1;PARP14;MAP1LC3B;BECN1;PARP10;VCP;DAD1;DDX5;SUMO1;FUT8;CHMP7;MGAT2;GALNT1;CHMP2A;MGAT4C;GSK3B;UBB;CHMP4A;MAGT1;MGAT4B;MAN2A1;CHMP4B;UBE2I;MGAT5;VHL;CTSL;CHMP3;UVRAG;ZCRB1;UBA52;DDOST;EDEM2;GSK3A;ST6GALNAC4;MGAT4A;CANX;CHMP2B
Orc1 removal from chromatin	0.67006	1.2075	0.017	0.17098	71	71	UBC;PSMB4;PSMA5;PSMD12;PSMB7;PSMA7;PSMD10;PSMB5;PSMD8;PSMA2;PSMA3;PSME2;PSMD1;RBX1;PSMC6;PSMD2;PSMC4;PSMF1;PSMB2;UBB;SEM1;PSMA6;PSMD3;PSMD13;PSMB9;PSME1;SKP1;PSMD11;CDT1;ORC4;PSMC1;UBA52;PSMA4;CCNA2;PSMD14;PSMB6;PSMD5;PSMD4;PSMC2;PSMA1;PSMC3;MCM4;PSME3;PSMD7;PSMD9;MCM5;CDC6;PSMB3;CDK2;MCM2;PSMB1;MCM6;ORC5;ORC1;PSMD6;PSMC5;CUL1;RPS27A;PSMB8;MCM7;PSMA8;ORC3;PSMB10;SKP2;CCNA1;PSME4;ORC6;MCM8;MCM3;PS…	UBC;PSMB4;PSMA5;PSMD12;PSMB7;PSMA7;PSMD10;PSMB5;PSMD8;PSMA2;PSMA3;PSME2;PSMD1;RBX1;PSMC6;PSMD2;PSMC4;PSMF1;PSMB2;UBB;SEM1;PSMA6;PSMD3;PSMD13;PSMB9;PSME1;SKP1;PSMD11;CDT1;ORC4;PSMC1;UBA52;PSMA4;CCNA2;PSMD14;PSMB6;PSMD5;PSMD4;PSMC2;PSMA1;PSMC3;MCM4;PSME3;PSMD7;PSMD9;MCM5;CDC6;PSMB3;CDK2;MCM2;PSMB1;MCM6;ORC5
FBXL7 down-regulates AURKA during mitotic entry and in early mitosis	0.735118	1.31897	0.00100402	0.171055	55	55	UBC;PSMB4;PSMA5;PSMD12;PSMB7;PSMA7;FBXL18;PSMD10;PSMB5;PSMD8;PSMA2;PSMA3;PSME2;PSMD1;RBX1;PSMC6;PSMD2;PSMC4;PSMF1;PSMB2;UBB;SEM1;PSMA6;PSMD3;PSMD13;PSMB9;PSME1;SKP1;PSMD11;PSMC1;UBA52;PSMA4;PSMD14;PSMB6;PSMD5;PSMD4;PSMC2;PSMA1;PSMC3;PSME3;PSMD7;PSMD9;AURKA;PSMB3;PSMB1;PSMD6;PSMC5;CUL1;RPS27A;PSMB8;PSMA8;PSMB10;FBXL7;PSME4;PSMB11	UBC;PSMB4;PSMA5;PSMD12;PSMB7;PSMA7;FBXL18;PSMD10;PSMB5;PSMD8;PSMA2;PSMA3;PSME2;PSMD1;RBX1;PSMC6;PSMD2;PSMC4;PSMF1;PSMB2;UBB;SEM1;PSMA6;PSMD3;PSMD13;PSMB9;PSME1;SKP1;PSMD11;PSMC1;UBA52;PSMA4;PSMD14;PSMB6;PSMD5;PSMD4;PSMC2;PSMA1;PSMC3;PSME3;PSMD7;PSMD9;AURKA;PSMB3
Major pathway of rRNA processing in the nucleolus and cytosol	0.657602	1.20686	0	0.172263	189	181	XRN2;RPS17;RPS20;TSR1;RPL36A;RPS10;DDX21;RPL37A;RPS27;RPL36AL;RPL4;NOP56;DCAF13;RPL38;MPHOSPH10;EBNA1BP2;CSNK1D;NCL;RPL22L1;LTV1;GNL3;RIOK3;FBL;DDX52;IMP4;SNU13;RPL24;RPL23;RPS29;WDR3;RPL41;NOL11;RPL39;WDR75;RPL7;RPS21;RPP38;RPP14;RPL28;RPL35;RPL27A;RPS26;TBL3;EXOSC9;RPSA;RPL31;RPL37;RPL3;RPL14;RPLP0;KRR1;RPS16;ERI1;EXOSC3;RPS11;UTP14A;RPS3;RPS28;RPL5;RPL23A;CSNK1E;UBA52;NOP58;WDR18;TEX10;RPL30;R…	XRN2;RPS17;RPS20;TSR1;RPL36A;RPS10;DDX21;RPL37A;RPS27;RPL36AL;RPL4;NOP56;DCAF13;RPL38;MPHOSPH10;EBNA1BP2;CSNK1D;NCL;RPL22L1;LTV1;GNL3;RIOK3;FBL;DDX52;IMP4;SNU13;RPL24;RPL23;RPS29;WDR3;RPL41;NOL11;RPL39;WDR75;RPL7;RPS21;RPP38;RPP14;RPL28;RPL35;RPL27A;RPS26;TBL3;EXOSC9;RPSA;RPL31;RPL37;RPL3;RPL14;RPLP0;KRR1;RPS16;ERI1;EXOSC3;RPS11;UTP14A;RPS3;RPS28;RPL5;RPL23A;CSNK1E;UBA52;NOP58;WDR18;TEX10;RPL30;R…
Ubiquitin Mediated Degradation of Phosphorylated Cdc25A	0.741887	1.31946	0.00201005	0.172338	52	52	UBC;PSMB4;PSMA5;PSMD12;PSMB7;PSMA7;PSMD10;PSMB5;PSMD8;PSMA2;PSMA3;PSME2;PSMD1;PSMC6;PSMD2;PSMC4;PSMF1;PSMB2;UBB;SEM1;PSMA6;PSMD3;PSMD13;PSMB9;PSME1;PSMD11;PSMC1;UBA52;PSMA4;PSMD14;PSMB6;PSMD5;PSMD4;PSMC2;PSMA1;PSMC3;PSME3;PSMD7;PSMD9;PSMB3;PSMB1;PSMD6;PSMC5;RPS27A;PSMB8;CDC25A;PSMA8;CHEK2;PSMB10;CHEK1;PSME4;PSMB11	UBC;PSMB4;PSMA5;PSMD12;PSMB7;PSMA7;PSMD10;PSMB5;PSMD8;PSMA2;PSMA3;PSME2;PSMD1;PSMC6;PSMD2;PSMC4;PSMF1;PSMB2;UBB;SEM1;PSMA6;PSMD3;PSMD13;PSMB9;PSME1;PSMD11;PSMC1;UBA52;PSMA4;PSMD14;PSMB6;PSMD5;PSMD4;PSMC2;PSMA1;PSMC3;PSME3;PSMD7;PSMD9
TP53 regulates transcription of additional cell cycle genes whose exact role in the p53 pathway remain uncertain	0.713752	1.20643	0.11366	0.172955	21	20	BTG2;NPM1;CNOT4;CNOT6L;TNKS1BP1;PLK3;CNOT1;CNOT7;RGCC;PLK2;CENPJ;CNOT10;CNOT8;TP53;CNOT3;CNOT2;CNOT11;CNOT6;CDC25C;PLAGL1	BTG2;NPM1;CNOT4;CNOT6L;TNKS1BP1;PLK3;CNOT1;CNOT7;RGCC;PLK2;CENPJ;CNOT10;CNOT8;TP53;CNOT3;CNOT2;CNOT11;CNOT6
C-type lectin receptors (CLRs)	0.654537	1.20409	0.004	0.173083	144	142	UBC;NFKBIA;RPS6KA5;EP300;CALM1;CREBBP;PSMB4;PSMA5;PSMD12;PSMB7;PSMA7;PSMD10;PSMB5;PSMD8;PSMA2;PSMA3;PSME2;PSMD1;PAK1;PSMC6;PSMD2;PSMC4;PSMF1;PSMB2;UBB;MALT1;PPP3R1;NFKB1;UBE2V1;PRKACB;MAP3K7;RELB;SEM1;PPP3CA;PSMA6;BCL10;PSMD3;MUC3A;BTRC;PSMD13;UBE2D2;PSMB9;PSME1;UBE2N;SKP1;UBE2M;AHCYL1;PSMD11;FBXW11;PPP3CB;RELA;IKBKB;SRC;PSMC1;UBA52;PSMA4;CDC34;SYK;PAK2;NFATC1;PSMD14;IKBKG;PSMB6;NFATC2;PSMD5;PYCA…	UBC;NFKBIA;RPS6KA5;EP300;CALM1;CREBBP;PSMB4;PSMA5;PSMD12;PSMB7;PSMA7;PSMD10;PSMB5;PSMD8;PSMA2;PSMA3;PSME2;PSMD1;PAK1;PSMC6;PSMD2;PSMC4;PSMF1;PSMB2;UBB;MALT1;PPP3R1;NFKB1;UBE2V1;PRKACB;MAP3K7;RELB;SEM1;PPP3CA;PSMA6;BCL10;PSMD3;MUC3A;BTRC;PSMD13;UBE2D2;PSMB9;PSME1;UBE2N;SKP1;UBE2M;AHCYL1;PSMD11;FBXW11;PPP3CB;RELA;IKBKB;SRC;PSMC1;UBA52;PSMA4;CDC34;SYK;PAK2;NFATC1;PSMD14;IKBKG;PSMB6;NFATC2;PSMD5;PYCA…
Transport to the Golgi and subsequent modification	0.65707	1.20621	0.001	0.173154	167	167	COL7A1;ARF1;ARF5;ARCN1;SPTAN1;CTSZ;COPA;SEC31A;SEC22B;MIA2;PPP6R1;B4GALT5;ANK3;STX5;DYNC1I1;DCTN6;COG2;ARF4;ANKRD28;B4GALT1;CSNK1D;COPZ2;GBF1;MAN1A2;DCTN4;SEC23A;TMED2;FUT8;SCFD1;COPZ1;MGAT2;CAPZA2;SEC13;MGAT4C;BET1;TRAPPC5;CD59;ANK2;SEC24B;DYNLL1;CNIH1;MGAT4B;MAN2A1;DYNC1LI1;BET1L;TRAPPC2L;DCTN3;MGAT5;USO1;RAB1B;GOLGB1;TFG;GOSR1;TMEM115;MCFD2;SEC24A;B4GALT2;TRAPPC4;ARFGAP3;COPE;CAPZB;ACTR10;MIA3…	COL7A1;ARF1;ARF5;ARCN1;SPTAN1;CTSZ;COPA;SEC31A;SEC22B;MIA2;PPP6R1;B4GALT5;ANK3;STX5;DYNC1I1;DCTN6;COG2;ARF4;ANKRD28;B4GALT1;CSNK1D;COPZ2;GBF1;MAN1A2;DCTN4;SEC23A;TMED2;FUT8;SCFD1;COPZ1;MGAT2;CAPZA2;SEC13;MGAT4C;BET1;TRAPPC5;CD59;ANK2;SEC24B;DYNLL1;CNIH1;MGAT4B;MAN2A1;DYNC1LI1;BET1L;TRAPPC2L;DCTN3;MGAT5;USO1;RAB1B;GOLGB1;TFG;GOSR1;TMEM115;MCFD2;SEC24A;B4GALT2;TRAPPC4;ARFGAP3;COPE;CAPZB;ACTR10;MIA3…
Hedgehog 'off' state	0.657616	1.203	0.009	0.17322	100	100	UBC;GLI3;CSNK1A1;PSMB4;PSMA5;PSMD12;PSMB7;PRKAR1A;ITCH;PSMA7;PSMD10;PSMB5;PSMD8;PSMA2;PSMA3;PSME2;PSMD1;RBX1;PSMC6;PSMD2;PSMC4;PSMF1;PSMB2;FUZ;GSK3B;IFT88;UBB;PRKACB;SEM1;OFD1;PSMA6;PSMD3;PRKAR2A;BTRC;PSMD13;PSMB9;PSME1;SKP1;GLI2;PSMD11;PSMC1;UBA52;PSMA4;NUMB;ADCY4;PSMD14;PSMB6;PSMD5;PSMD4;GNAS;PSMC2;PSMA1;PSMC3;PSME3;PSMD7;PSMD9;RPGRIP1L;KIF3A;WDR35;IFT52;PSMB3;KIF7;GPR161;PSMB1;PTCH1;IFT172;ADC…	UBC;GLI3;CSNK1A1;PSMB4;PSMA5;PSMD12;PSMB7;PRKAR1A;ITCH;PSMA7;PSMD10;PSMB5;PSMD8;PSMA2;PSMA3;PSME2;PSMD1;RBX1;PSMC6;PSMD2;PSMC4;PSMF1;PSMB2;FUZ;GSK3B;IFT88;UBB;PRKACB;SEM1;OFD1;PSMA6;PSMD3;PRKAR2A;BTRC;PSMD13;PSMB9;PSME1;SKP1;GLI2;PSMD11;PSMC1;UBA52;PSMA4;NUMB;ADCY4;PSMD14;PSMB6;PSMD5;PSMD4;GNAS;PSMC2;PSMA1;PSMC3;PSME3;PSMD7;PSMD9;RPGRIP1L;KIF3A;WDR35;IFT52;PSMB3;KIF7
rRNA modification in the nucleus and cytosol	0.670437	1.20566	0.033033	0.173349	63	58	DKC1;TRMT112;NOP10;NOP56;DCAF13;MPHOSPH10;FBL;DDX52;IMP4;SNU13;WDR3;NOL11;WDR75;NOP2;THUMPD1;TBL3;KRR1;NHP2;UTP14A;NOP58;TSR3;FCF1;WDR46;GAR1;PNO1;WDR43;DIMT1;WDR36;NOL6;RRP9;UTP6;UTP20;DDX47;RPS14;RPS6;UTP11;BMS1;IMP3;RPS2;RPS9;RRP7A;NOC4L;UTP15;RCL1;EMG1;NAT10;HEATR1;RPS7;UTP3;UTP18;NOP14;PWP2;UTP14C;PDCD11;RRP36;DHX37;DDX49;UTP4	DKC1;TRMT112;NOP10;NOP56;DCAF13;MPHOSPH10;FBL;DDX52;IMP4;SNU13;WDR3;NOL11;WDR75;NOP2;THUMPD1;TBL3;KRR1;NHP2;UTP14A;NOP58;TSR3;FCF1;WDR46;GAR1;PNO1;WDR43;DIMT1;WDR36;NOL6;RRP9;UTP6;UTP20;DDX47;RPS14;RPS6;UTP11;BMS1;IMP3;RPS2;RPS9;RRP7A;NOC4L;UTP15
NGF-stimulated transcription	0.680642	1.20414	0.059596	0.173363	40	40	FOS;FOSB;EGR1;JUNB;JUND;F3;TRIB1;EGR3;EP300;REST;TCF12;SGK1;SRF;EGR2;FOSL1;ARC;CDK5R1;ID1;TPH1;CHD4;CREB1;NAB2;CDK5;SH3GL3;ELK1;ATF2;NAB1;ATF1;TF;RRAD;CDK5R2;EGR4;VGF;DNM2;ID2;LYL1;ASCL1;MEF2D;ID3;ID4	FOS;FOSB;EGR1;JUNB;JUND;F3;TRIB1;EGR3;EP300;REST;TCF12;SGK1;SRF;EGR2;FOSL1;ARC;CDK5R1
Mitotic G2-G2/M phases	0.658859	1.20598	0	0.173392	185	184	HSP90AA1;UBC;YWHAE;WEE1;AKAP9;PPP1CB;CDKN1A;EP300;YWHAG;PPP2R2A;PPP2CA;PSMB4;NDE1;PPP2CB;PSMA5;TUBA1A;TUBB4B;CNTRL;PSMD12;PSMB7;PSMA7;FBXL18;MZT2A;PSMD10;CSNK1D;PSMB5;PSMD8;PSMA2;HAUS4;PSMA3;CDK11A;PSME2;PSMD1;RBX1;CEP63;PSMC6;PSMD2;PSMC4;PSMF1;PSMB2;LIN54;ODF2;UBB;PCM1;SEM1;OFD1;RAB8A;DYNLL1;LIN52;PSMA6;DCTN3;PSMD3;PPME1;MAPRE1;E2F3;BTRC;PPP2R1B;PSMD13;PSMB9;MZT2B;PSME1;SKP1;MNAT1;PSMD11;FBXW11;…	HSP90AA1;UBC;YWHAE;WEE1;AKAP9;PPP1CB;CDKN1A;EP300;YWHAG;PPP2R2A;PPP2CA;PSMB4;NDE1;PPP2CB;PSMA5;TUBA1A;TUBB4B;CNTRL;PSMD12;PSMB7;PSMA7;FBXL18;MZT2A;PSMD10;CSNK1D;PSMB5;PSMD8;PSMA2;HAUS4;PSMA3;CDK11A;PSME2;PSMD1;RBX1;CEP63;PSMC6;PSMD2;PSMC4;PSMF1;PSMB2;LIN54;ODF2;UBB;PCM1;SEM1;OFD1;RAB8A;DYNLL1;LIN52;PSMA6;DCTN3;PSMD3;PPME1;MAPRE1;E2F3;BTRC;PPP2R1B;PSMD13;PSMB9;MZT2B;PSME1;SKP1;MNAT1;PSMD11;FBXW11;…
rRNA processing	0.652136	1.20579	0	0.17346	237	213	XRN2;RPS17;RPS20;TSR1;RPL36A;RPS10;DKC1;DDX21;TRMT112;RPL37A;RPS27;RPL36AL;NOP10;RPL4;NOP56;DCAF13;RPL38;MPHOSPH10;EBNA1BP2;CSNK1D;NCL;RPL22L1;MRM1;LTV1;GNL3;RIOK3;FBL;DDX52;IMP4;SNU13;RPL24;RPL23;RPS29;WDR3;RPL41;NOL11;RPL39;WDR75;RPL7;RPS21;NOP2;RPP38;THUMPD1;RPP14;RPL28;RPL35;RPL27A;RPS26;TBL3;EXOSC9;MT-ND4L;RPSA;RPL31;RPL37;RPL3;TRMT10C;RPL14;RPLP0;KRR1;RPS16;NHP2;ERI1;EXOSC3;MT-ATP8;RPS11;UT…	XRN2;RPS17;RPS20;TSR1;RPL36A;RPS10;DKC1;DDX21;TRMT112;RPL37A;RPS27;RPL36AL;NOP10;RPL4;NOP56;DCAF13;RPL38;MPHOSPH10;EBNA1BP2;CSNK1D;NCL;RPL22L1;MRM1;LTV1;GNL3;RIOK3;FBL;DDX52;IMP4;SNU13;RPL24;RPL23;RPS29;WDR3;RPL41;NOL11;RPL39;WDR75;RPL7;RPS21;NOP2;RPP38;THUMPD1;RPP14;RPL28;RPL35;RPL27A;RPS26;TBL3;EXOSC9;MT-ND4L;RPSA;RPL31;RPL37;RPL3;TRMT10C;RPL14;RPLP0;KRR1;RPS16;NHP2;ERI1;EXOSC3;MT-ATP8;RPS11;UT…
Inactivation, recovery and regulation of the phototransduction cascade	0.687983	1.20318	0.0638298	0.17356	33	33	GNB5;GNB1;NMT1;CALM1;PRKCA;GUCY2F;METAP1;RGS9;PDE6B;CNGA1;FNTA;METAP2;CAMKMT;CNGB1;GNGT1;NMT2;GRK4;FNTB;PRKCQ;PPEF1;GRK1;RHO;SAG;GUCA1C;GNAT1;RCVRN;PDE6A;GUCA1A;GRK7;RGS9BP;PDE6G;GUCY2D;GUCA1B	GNB5;GNB1;NMT1;CALM1;PRKCA;GUCY2F;METAP1;RGS9;PDE6B;CNGA1;FNTA;METAP2;CAMKMT;CNGB1
Class I MHC mediated antigen processing & presentation	0.649614	1.203	0	0.173614	380	374	SOCS3;UBC;UBE3A;VAMP3;FBXO2;FBXO32;SEC61G;ZBTB16;HECTD1;SEC31A;UBE2B;PSMB4;ANAPC10;DTX3L;BTBD6;SEC22B;PSMA5;FBXO21;RBBP6;RBCK1;HLA-A;UBE2D3;HLA-E;UBR4;PSMD12;MYD88;PSMB7;STUB1;ITCH;FBXW7;PSMA7;RNF4;FBXO7;FBXL18;PSMD10;CTSV;LONRF1;VAMP8;ZNRF2;PSMB5;B2M;PSMD8;PSMA2;UBE2O;ANAPC7;PSMA3;UBAC1;TRIM69;PSME2;ITGB5;UBE2E2;PSMD1;SEC23A;ASB6;UBE2S;RBX1;UBE2R2;PSMC6;PSMD2;PSMC4;PSMF1;PSMB2;SEC13;TLR2;AREL1;N…	SOCS3;UBC;UBE3A;VAMP3;FBXO2;FBXO32;SEC61G;ZBTB16;HECTD1;SEC31A;UBE2B;PSMB4;ANAPC10;DTX3L;BTBD6;SEC22B;PSMA5;FBXO21;RBBP6;RBCK1;HLA-A;UBE2D3;HLA-E;UBR4;PSMD12;MYD88;PSMB7;STUB1;ITCH;FBXW7;PSMA7;RNF4;FBXO7;FBXL18;PSMD10;CTSV;LONRF1;VAMP8;ZNRF2;PSMB5;B2M;PSMD8;PSMA2;UBE2O;ANAPC7;PSMA3;UBAC1;TRIM69;PSME2;ITGB5;UBE2E2;PSMD1;SEC23A;ASB6;UBE2S;RBX1;UBE2R2;PSMC6;PSMD2;PSMC4;PSMF1;PSMB2;SEC13;TLR2;AREL1;N…
M Phase	0.649626	1.20418	0	0.173624	386	354	HSP90AA1;UBC;LMNA;YWHAE;TPR;AKAP9;SET;TUBB2A;RAN;YWHAG;PPP2R2A;GORASP2;PPP2CA;PSMB4;KPNB1;NDE1;ANAPC10;PRKCA;PPP2CB;PSMA5;BLZF1;TUBA1A;NUP54;PPP2R5E;TUBB4B;CNTRL;ANKLE2;STAG1;RPS27;DYNC1I1;PSMD12;PSMB7;MCPH1;PSMA7;MZT2A;SUMO1;LPIN3;PSMD10;TAOK1;LPIN2;CSNK1D;PSMB5;PSMD8;PSMA2;ANAPC7;HAUS4;PSMA3;SMC1A;PSME2;PSMD1;UBE2S;MAPK1;CEP63;PSMC6;NUP133;RAE1;CHMP7;PSMD2;PMF1;PSMC4;PSMF1;PSMB2;SEC13;CHMP2A;ZW…	HSP90AA1;UBC;LMNA;YWHAE;TPR;AKAP9;SET;TUBB2A;RAN;YWHAG;PPP2R2A;GORASP2;PPP2CA;PSMB4;KPNB1;NDE1;ANAPC10;PRKCA;PPP2CB;PSMA5;BLZF1;TUBA1A;NUP54;PPP2R5E;TUBB4B;CNTRL;ANKLE2;STAG1;RPS27;DYNC1I1;PSMD12;PSMB7;MCPH1;PSMA7;MZT2A;SUMO1;LPIN3;PSMD10;TAOK1;LPIN2;CSNK1D;PSMB5;PSMD8;PSMA2;ANAPC7;HAUS4;PSMA3;SMC1A;PSME2;PSMD1;UBE2S;MAPK1;CEP63;PSMC6;NUP133;RAE1;CHMP7;PSMD2;PMF1;PSMC4;PSMF1;PSMB2;SEC13;CHMP2A;ZW…
ERCC6 (CSB) and EHMT2 (G9a) positively regulate rRNA expression	0.711095	1.20321	0.139853	0.173868	46	17	RBBP7;GATAD2A;GATAD2B;CHD3;RBBP4;HDAC1;H2AFX;CHD4;CBX3;MTA1;TTF1;MTA3;MBD3;ERCC6;MTA2;HDAC2;EHMT2	RBBP7;GATAD2A;GATAD2B;CHD3;RBBP4;HDAC1;H2AFX;CHD4;CBX3;MTA1;TTF1;MTA3;MBD3;ERCC6;MTA2;HDAC2
RHO GTPases Activate WASPs and WAVEs	0.682642	1.20226	0.0728008	0.173965	36	36	ACTR3;ACTB;ACTG1;ARPC2;ARPC1A;ARPC4;ARPC5;MAPK1;BRK1;WIPF2;CYFIP2;NCK1;ABI2;WIPF3;ABL1;ACTR2;GRB2;CDC42;NCKIPSD;ABI1;NCKAP1;WASF1;ARPC1B;WASF2;RAC1;PTK2;WASL;WAS;ARPC3;CYFIP1;WASF3;BTK;BAIAP2;NCKAP1L;WIPF1;MAPK3	ACTR3;ACTB;ACTG1;ARPC2;ARPC1A;ARPC4;ARPC5;MAPK1;BRK1;WIPF2;CYFIP2;NCK1;ABI2;WIPF3;ABL1;ACTR2;GRB2;CDC42;NCKIPSD;ABI1;NCKAP1;WASF1;ARPC1B;WASF2;RAC1
Epigenetic regulation of gene expression	0.661229	1.20363	0.014	0.173972	122	86	ACTB;EP300;ARID4B;DDX21;RBBP7;GATAD2A;UBTF;BAZ2A;EZH2;SAP30;GSK3B;SF3B1;POLR2K;PHF1;PHF19;GATAD2B;CHD3;POLR1D;POLR2F;MNAT1;KAT2B;MBD2;RBBP4;SMARCA5;ERCC2;TDG;DEK;SIN3A;HDAC1;EED;H2AFX;POLR2E;POLR2H;BAZ1B;ERCC3;GTF2H5;CHD4;SIRT1;TET2;TET1;POLR1B;SAP18;SIN3B;CBX3;SUZ12;POLR2L;MTF2;SAP30L;MTA1;TTF1;TAF1D;MTA3;SAP130;SUDS3;DNMT3A;AEBP2;GTF2H2;MYBBP1A;MBD3;TAF1B;ERCC6;SAP30BP;MTA2;HDAC2;GTF2H1;TAF1C;P…	ACTB;EP300;ARID4B;DDX21;RBBP7;GATAD2A;UBTF;BAZ2A;EZH2;SAP30;GSK3B;SF3B1;POLR2K;PHF1;PHF19;GATAD2B;CHD3;POLR1D;POLR2F;MNAT1;KAT2B;MBD2;RBBP4;SMARCA5;ERCC2;TDG;DEK;SIN3A;HDAC1;EED;H2AFX;POLR2E;POLR2H;BAZ1B;ERCC3;GTF2H5;CHD4;SIRT1;TET2;TET1;POLR1B;SAP18;SIN3B;CBX3;SUZ12;POLR2L;MTF2;SAP30L;MTA1;TTF1;TAF1D;MTA3;SAP130;SUDS3;DNMT3A;AEBP2;GTF2H2;MYBBP1A;MBD3;TAF1B;ERCC6;SAP30BP;MTA2;HDAC2
SUMOylation of chromatin organization proteins	0.669016	1.20418	0.0341023	0.174026	58	57	PIAS1;TPR;PCGF2;NUP54;SCMH1;SUMO1;NUP133;RAE1;SEC13;SUMO2;RING1;CHD3;UBE2I;NUP160;PHC2;ZBED1;BMI1;SUMO3;RNF2;NUP58;CBX8;HDAC1;POM121;PIAS2;AAAS;NUP88;SUZ12;NUP214;NUP155;SEH1L;NUP93;NUP50;NUP98;NUP42;RANBP2;NUP35;L3MBTL2;HDAC2;POM121C;NUP205;HDAC4;CBX4;NUP210;NUP62;NUP43;NUP107;SATB1;CBX2;NUP37;PHC1;NUP188;PHC3;CBX5;NUP85;NUP153;SATB2;NDC1	PIAS1;TPR;PCGF2;NUP54;SCMH1;SUMO1;NUP133;RAE1;SEC13;SUMO2;RING1;CHD3;UBE2I;NUP160;PHC2;ZBED1;BMI1;SUMO3;RNF2;NUP58;CBX8;HDAC1;POM121;PIAS2;AAAS;NUP88;SUZ12;NUP214;NUP155;SEH1L;NUP93;NUP50;NUP98;NUP42;RANBP2;NUP35
Viral Messenger RNA Synthesis	0.681222	1.2033	0.0442656	0.174062	49	44	TPR;NUP54;POLR2I;NUP133;RAE1;SEC13;POLR2A;POLR2K;POLR2G;NUP160;POLR2F;GTF2F1;NUP58;POLR2D;POLR2E;POLR2H;POM121;AAAS;POLR2J;NUP88;POLR2L;NUP214;GTF2F2;NUP155;SEH1L;NUP93;NUP50;NUP98;NUP42;RANBP2;NUP35;POLR2B;POM121C;NUP205;NUP210;NUP62;POLR2C;NUP43;NUP107;NUP37;NUP188;NUP85;NUP153;NDC1	TPR;NUP54;POLR2I;NUP133;RAE1;SEC13;POLR2A;POLR2K;POLR2G;NUP160;POLR2F;GTF2F1;NUP58;POLR2D;POLR2E;POLR2H;POM121;AAAS;POLR2J;NUP88;POLR2L;NUP214;GTF2F2;NUP155;SEH1L;NUP93;NUP50;NUP98;NUP42;RANBP2;NUP35
FCGR3A-mediated phagocytosis	0.655157	1.20344	0.004	0.174078	142	138	ACTR3;ACTB;MYH9;ACTG1;IGLC1;ARPC2;VAV3;ARPC1A;ARPC4;ARPC5;YES1;MAPK1;BRK1;WIPF2;CRK;CYFIP2;NCK1;ABI2;WIPF3;ABL1;MYO5A;SRC;ACTR2;GRB2;CDC42;SYK;NCKIPSD;IGKC;IGHG1;ABI1;NCKAP1;WASF1;IGHG4;ARPC1B;IGHG3;FYN;WASF2;ELMO1;RAC1;IGLC2;PTK2;WASL;WAS;ARPC3;ELMO2;CYFIP1;HCK;MYO9B;LYN;CD247;IGHV1-69;IGHV2-70;IGHV7-81;IGLV2-23;IGLV3-22;IGLV4-3;IGLV2-8;IGLV3-16;IGLV2-11;IGLV3-12;IGLV2-14;IGLV1-40;IGLV5-37;IGLV1…	ACTR3;ACTB;MYH9;ACTG1;IGLC1;ARPC2;VAV3;ARPC1A;ARPC4;ARPC5;YES1;MAPK1;BRK1;WIPF2;CRK;CYFIP2;NCK1;ABI2;WIPF3;ABL1;MYO5A;SRC;ACTR2;GRB2;CDC42;SYK;NCKIPSD;IGKC;IGHG1;ABI1;NCKAP1;WASF1;IGHG4;ARPC1B;IGHG3;FYN;WASF2;ELMO1;RAC1;IGLC2
NR1H2 and NR1H3-mediated signaling	0.672688	1.20426	0.0421264	0.174214	54	47	APOE;NRIP1;EP300;TNRC6B;ABCA1;AGO3;GPS2;NCOR2;SCD;RXRA;ABCG8;FASN;NCOA1;AGO1;TBL1XR1;ARL4C;NR1H2;KDM3A;TNRC6A;SREBF1;EEPD1;APOC1;NCOR1;KDM1B;HDAC3;KDM1A;TNRC6C;RXRB;PLIN1;AGO2;TBL1X;MOV10;ABCG1;APOC2;APOC4;CETP;ANGPTL3;UGT1A3;ABCG5;AGO4;KDM4A;APOD;NR1H3;FABP6;MYLIP;PCK1;PLTP	APOE;NRIP1;EP300;TNRC6B;ABCA1;AGO3;GPS2;NCOR2;SCD;RXRA;ABCG8;FASN;NCOA1;AGO1;TBL1XR1;ARL4C;NR1H2;KDM3A;TNRC6A;SREBF1;EEPD1;APOC1;NCOR1;KDM1B;HDAC3;KDM1A;TNRC6C;RXRB
Abortive elongation of HIV-1 transcript in the absence of Tat	0.705058	1.20439	0.110423	0.174224	23	23	POLR2I;POLR2A;NELFE;POLR2K;POLR2G;POLR2F;GTF2F1;NCBP1;POLR2D;POLR2E;POLR2H;SUPT4H1;POLR2J;POLR2L;GTF2F2;NELFCD;SUPT5H;NCBP2;POLR2B;POLR2C;NELFB;NELFA;CTDP1	POLR2I;POLR2A;NELFE;POLR2K;POLR2G;POLR2F;GTF2F1;NCBP1;POLR2D;POLR2E;POLR2H;SUPT4H1;POLR2J;POLR2L;GTF2F2;NELFCD;SUPT5H;NCBP2;POLR2B
Synthesis of DNA	0.657296	1.20231	0.004004	0.174248	120	120	UBC;PSMB4;ANAPC10;PSMA5;PSMD12;PSMB7;PSMA7;PSMD10;PSMB5;PSMD8;PSMA2;ANAPC7;PSMA3;PSME2;PSMD1;UBE2S;RBX1;PSMC6;PSMD2;PSMC4;PSMF1;PSMB2;RFC2;RFC1;ANAPC11;UBB;FEN1;SEM1;POLE3;CDC26;PSMA6;POLD2;PSMD3;FZR1;PSMD13;PSMB9;PSME1;SKP1;RPA3;PSMD11;CDT1;ORC4;CDC23;PSMC1;UBA52;PSMA4;RPA2;CDC45;GINS1;POLE2;GINS4;RPA1;CCNA2;PSMD14;PSMB6;PRIM2;PRIM1;PSMD5;PSMD4;POLD3;PSMC2;PSMA1;PSMC3;MCM4;PSME3;PSMD7;PSMD9;UBE2…	UBC;PSMB4;ANAPC10;PSMA5;PSMD12;PSMB7;PSMA7;PSMD10;PSMB5;PSMD8;PSMA2;ANAPC7;PSMA3;PSME2;PSMD1;UBE2S;RBX1;PSMC6;PSMD2;PSMC4;PSMF1;PSMB2;RFC2;RFC1;ANAPC11;UBB;FEN1;SEM1;POLE3;CDC26;PSMA6;POLD2;PSMD3;FZR1;PSMD13;PSMB9;PSME1;SKP1;RPA3;PSMD11;CDT1;ORC4;CDC23;PSMC1;UBA52;PSMA4;RPA2;CDC45;GINS1;POLE2;GINS4;RPA1;CCNA2;PSMD14;PSMB6;PRIM2;PRIM1;PSMD5;PSMD4;POLD3;PSMC2;PSMA1;PSMC3;MCM4;PSME3;PSMD7;PSMD9;UBE2…
Positive epigenetic regulation of rRNA expression	0.67125	1.20515	0.0582915	0.174251	76	44	ACTB;EP300;DDX21;RBBP7;GATAD2A;GSK3B;SF3B1;POLR2K;GATAD2B;CHD3;POLR1D;POLR2F;KAT2B;RBBP4;SMARCA5;DEK;HDAC1;H2AFX;POLR2E;POLR2H;BAZ1B;CHD4;POLR1B;CBX3;POLR2L;MTA1;TTF1;TAF1D;MTA3;MYBBP1A;MBD3;TAF1B;ERCC6;MTA2;HDAC2;TAF1C;POLR1A;POLR1C;KAT2A;TBP;POLR1E;EHMT2;TAF1A;MYO1C	ACTB;EP300;DDX21;RBBP7;GATAD2A;GSK3B;SF3B1;POLR2K;GATAD2B;CHD3;POLR1D;POLR2F;KAT2B;RBBP4;SMARCA5;DEK;HDAC1;H2AFX;POLR2E;POLR2H;BAZ1B;CHD4;POLR1B;CBX3;POLR2L;MTA1;TTF1;TAF1D;MTA3;MYBBP1A;MBD3;TAF1B;ERCC6;MTA2;HDAC2
Nucleotide salvage	0.699896	1.20241	0.0958333	0.174358	23	23	HPRT1;ADK;GMPR2;UCKL1;DGUOK;PUDP;ADAL;UCK2;UPP1;TYMP;TK2;UCK1;AMPD2;ADA;GMPR;PNP;DCK;AMPD1;UPP2;CDA;APRT;TK1;AMPD3	HPRT1;ADK;GMPR2;UCKL1;DGUOK;PUDP;ADAL;UCK2;UPP1;TYMP
Degradation of GLI1 by the proteasome	0.735978	1.31976	0	0.174455	60	60	UBC;PSMB4;PSMA5;PSMD12;PSMB7;ITCH;PSMA7;PSMD10;PSMB5;PSMD8;PSMA2;PSMA3;PSME2;PSMD1;RBX1;PSMC6;PSMD2;PSMC4;PSMF1;PSMB2;UBB;PRKACB;SEM1;PSMA6;PSMD3;BTRC;PSMD13;PSMB9;PSME1;SKP1;PSMD11;PSMC1;UBA52;PSMA4;NUMB;PSMD14;PSMB6;PSMD5;PSMD4;PSMC2;PSMA1;PSMC3;PSME3;PSMD7;PSMD9;PSMB3;PSMB1;PRKACA;PSMD6;PSMC5;CUL1;RPS27A;PSMB8;GLI1;PRKACG;PSMA8;PSMB10;PSME4;SUFU;PSMB11	UBC;PSMB4;PSMA5;PSMD12;PSMB7;ITCH;PSMA7;PSMD10;PSMB5;PSMD8;PSMA2;PSMA3;PSME2;PSMD1;RBX1;PSMC6;PSMD2;PSMC4;PSMF1;PSMB2;UBB;PRKACB;SEM1;PSMA6;PSMD3;BTRC;PSMD13;PSMB9;PSME1;SKP1;PSMD11;PSMC1;UBA52;PSMA4;NUMB;PSMD14;PSMB6;PSMD5;PSMD4;PSMC2;PSMA1;PSMC3;PSME3;PSMD7;PSMD9
RNA Pol II CTD phosphorylation and interaction with CE during HIV infection	0.696649	1.20444	0.0863821	0.174515	27	27	POLR2I;POLR2A;RNMT;POLR2K;POLR2G;POLR2F;MNAT1;GTF2F1;ERCC2;POLR2D;POLR2E;POLR2H;ERCC3;GTF2H5;POLR2J;POLR2L;GTF2F2;RNGTT;SUPT5H;GTF2H2;POLR2B;GTF2H1;POLR2C;GTF2H3;CCNH;GTF2H4;CDK7	POLR2I;POLR2A;RNMT;POLR2K;POLR2G;POLR2F;MNAT1;GTF2F1;ERCC2;POLR2D;POLR2E;POLR2H;ERCC3;GTF2H5;POLR2J;POLR2L;GTF2F2;RNGTT;SUPT5H;GTF2H2;POLR2B
Signaling by FGFR2	0.663317	1.20453	0.011	0.174701	75	73	UBC;PIK3R1;PPP2CA;PPP2CB;HNRNPM;POLR2I;MAPK1;POLR2A;UBB;HNRNPA1;ESRP1;HNRNPF;POLR2K;HNRNPH1;POLR2G;POLR2F;FGF2;PLCG1;GTF2F1;SHC1;PTBP1;SRC;FGF18;RBFOX2;UBA52;NCBP1;FGFR2;GRB2;POLR2D;POLR2E;FGFBP1;POLR2H;PTPN11;SOS1;POLR2J;FGF5;POLR2L;TIAL1;PPP2R1A;GTF2F2;KRAS;TIA1;NCBP2;HRAS;POLR2B;FGF22;FGF7;BRAF;CBL;NRAS;PIK3CA;SPRY2;RPS27A;FRS2;POLR2C;MKNK1;GAB1;ESRP2;FGF16;FGF8;FGF4;FGF3;FGF23;FGF6;FGFBP2;FGF…	UBC;PIK3R1;PPP2CA;PPP2CB;HNRNPM;POLR2I;MAPK1;POLR2A;UBB;HNRNPA1;ESRP1;HNRNPF;POLR2K;HNRNPH1;POLR2G;POLR2F;FGF2;PLCG1;GTF2F1;SHC1;PTBP1;SRC;FGF18;RBFOX2;UBA52;NCBP1;FGFR2;GRB2;POLR2D;POLR2E;FGFBP1;POLR2H;PTPN11;SOS1;POLR2J;FGF5;POLR2L;TIAL1;PPP2R1A;GTF2F2
PERK regulates gene expression	0.689285	1.20463	0.0837538	0.174857	33	32	CEBPB;ATF3;EIF2S3;ATF4;EIF2S1;DDIT3;HERPUD1;ASNS;EXOSC9;CEBPG;EIF2S2;EXOSC3;EXOSC4;EXOSC1;NFYC;HSPA5;DIS3;NFYA;EXOSC6;PARN;KHSRP;EXOSC8;NFYB;EXOSC7;CCL2;ATF6;DCP2;EXOSC5;EXOSC2;CXCL8;EIF2AK3;IGFBP1	CEBPB;ATF3;EIF2S3;ATF4;EIF2S1;DDIT3;HERPUD1;ASNS;EXOSC9;CEBPG;EIF2S2;EXOSC3;EXOSC4;EXOSC1;NFYC;HSPA5;DIS3;NFYA;EXOSC6;PARN;KHSRP;EXOSC8;NFYB
Death Receptor Signalling	0.656169	1.20175	0.003	0.174984	144	141	UBC;BIRC3;NFKBIA;SQSTM1;YWHAE;RTN4;XIAP;PLEKHG2;TAX1BP1;TNFRSF1A;TRIO;RBCK1;VAV3;MYD88;ARHGEF3;BIRC2;ARHGEF5;ARHGEF40;ADAM17;AKAP13;NET1;ARHGDIA;UBB;ARHGEF35;NFKB1;FGD4;TNFSF10;USP4;MAP3K7;TNFRSF10B;OTUD7B;RIPK2;SMPD2;CFLAR;FAS;APH1A;MAGED1;CLIP3;RIPK1;RELA;RHOA;SHARPIN;PSEN1;IKBKB;TRAF1;ITGB3BP;BCL2L11;UBA52;BAD;BAG4;HDAC1;TRADD;NGF;PSENEN;OTULIN;ARHGEF10L;IKBKG;SOS1;ARHGEF37;TNFAIP3;RACK1;TIAM1…	UBC;BIRC3;NFKBIA;SQSTM1;YWHAE;RTN4;XIAP;PLEKHG2;TAX1BP1;TNFRSF1A;TRIO;RBCK1;VAV3;MYD88;ARHGEF3;BIRC2;ARHGEF5;ARHGEF40;ADAM17;AKAP13;NET1;ARHGDIA;UBB;ARHGEF35;NFKB1;FGD4;TNFSF10;USP4;MAP3K7;TNFRSF10B;OTUD7B;RIPK2;SMPD2;CFLAR;FAS;APH1A;MAGED1;CLIP3;RIPK1;RELA;RHOA;SHARPIN;PSEN1;IKBKB;TRAF1;ITGB3BP;BCL2L11;UBA52;BAD;BAG4;HDAC1;TRADD;NGF;PSENEN;OTULIN;ARHGEF10L;IKBKG;SOS1;ARHGEF37;TNFAIP3;RACK1;TIAM1…
RUNX1 interacts with co-factors whose precise effect on RUNX1 targets is not known	0.67692	1.20033	0.0720081	0.175237	37	37	EP300;RUNX1;RYBP;CBX6;SCMH1;HIPK2;RING1;PBRM1;CSNK2A1;PHC2;SMARCE1;SMARCA4;BMI1;SMARCC2;RNF2;SMARCD1;CBX8;YAF2;CSNK2B;PCGF5;ARID2;ARID1B;SMARCD3;SMARCA2;ACTL6A;SMARCB1;CBFB;CBX4;SMARCC1;CSNK2A2;ARID1A;ACTL6B;CBX2;PHC1;PHC3;SMARCD2;AUTS2	EP300;RUNX1;RYBP;CBX6;SCMH1;HIPK2;RING1;PBRM1;CSNK2A1;PHC2;SMARCE1;SMARCA4;BMI1;SMARCC2;RNF2;SMARCD1;CBX8;YAF2;CSNK2B
SUMOylation of ubiquitinylation proteins	0.682288	1.20463	0.0637652	0.175265	39	39	PIAS1;TPR;NUP54;SUMO1;PML;NUP133;RAE1;SEC13;MDM2;UBE2I;NUP160;VHL;NUP58;POM121;PIAS2;AAAS;NUP88;PIAS4;NUP214;NUP155;SEH1L;NUP93;NUP50;NUP98;NUP42;RANBP2;NUP35;TRIM27;POM121C;NUP205;NUP210;NUP62;NUP43;NUP107;NUP37;NUP188;NUP85;NUP153;NDC1	PIAS1;TPR;NUP54;SUMO1;PML;NUP133;RAE1;SEC13;MDM2;UBE2I;NUP160;VHL;NUP58;POM121;PIAS2;AAAS;NUP88;PIAS4;NUP214;NUP155;SEH1L;NUP93;NUP50;NUP98;NUP42;RANBP2;NUP35
Base Excision Repair	0.673129	1.20042	0.0571142	0.175403	72	45	TINF2;TERF1;OGG1;RFC2;RFC1;ACD;FEN1;POLE3;PARP1;TERF2;POLD2;RPA3;POT1;TDG;PNKP;RPA2;H2AFX;MPG;POLE2;NEIL2;RPA1;APEX1;TERF2IP;POLD3;PARP2;RFC4;POLD4;NEIL1;SMUG1;XRCC1;LIG3;NEIL3;POLE4;LIG1;POLB;MUTYH;NTHL1;PARG;PCNA;POLD1;RFC5;POLE;UNG;MBD4;RFC3	TINF2;TERF1;OGG1;RFC2;RFC1;ACD;FEN1;POLE3;PARP1;TERF2;POLD2;RPA3;POT1;TDG;PNKP;RPA2;H2AFX;MPG;POLE2;NEIL2;RPA1;APEX1;TERF2IP;POLD3;PARP2;RFC4;POLD4;NEIL1;SMUG1;XRCC1;LIG3;NEIL3;POLE4;LIG1;POLB
ROS sensing by NFE2L2	0.730851	1.32044	0.001002	0.175485	57	57	UBC;PSMB4;PSMA5;NFE2L2;PSMD12;PSMB7;PSMA7;PSMD10;PSMB5;PSMD8;PSMA2;PSMA3;PSME2;PSMD1;RBX1;PSMC6;PSMD2;PSMC4;PSMF1;PSMB2;UBB;SEM1;PSMA6;PSMD3;CSNK2A1;PSMD13;PSMB9;PSME1;PSMD11;PSMC1;UBA52;PSMA4;CSNK2B;PSMD14;PSMB6;PSMD5;PSMD4;PSMC2;PSMA1;PSMC3;PSME3;PSMD7;PSMD9;PSMB3;PRKCD;PSMB1;PSMD6;PSMC5;RPS27A;KEAP1;CSNK2A2;PSMB8;PSMA8;PSMB10;PSME4;CUL3;PSMB11	UBC;PSMB4;PSMA5;NFE2L2;PSMD12;PSMB7;PSMA7;PSMD10;PSMB5;PSMD8;PSMA2;PSMA3;PSME2;PSMD1;RBX1;PSMC6;PSMD2;PSMC4;PSMF1;PSMB2;UBB;SEM1;PSMA6;PSMD3;CSNK2A1;PSMD13;PSMB9;PSME1;PSMD11;PSMC1;UBA52;PSMA4;CSNK2B;PSMD14;PSMB6;PSMD5;PSMD4;PSMC2;PSMA1;PSMC3;PSME3;PSMD7;PSMD9
Signaling by EGFR in Cancer	0.696038	1.20119	0.101124	0.17561	25	25	HSP90AA1;UBC;PIK3R1;HBEGF;EGFR;UBB;PLCG1;SHC1;UBA52;EPGN;GRB2;EGF;CDC37;SOS1;BTC;TGFA;AREG;KRAS;HRAS;CBL;NRAS;PIK3CA;RPS27A;GAB1;EREG	HSP90AA1;UBC;PIK3R1;HBEGF;EGFR;UBB;PLCG1;SHC1;UBA52;EPGN;GRB2;EGF;CDC37;SOS1;BTC;TGFA;AREG;KRAS;HRAS;CBL;NRAS;PIK3CA
Signaling by EGFR	0.670695	1.20075	0.0382679	0.175648	50	50	UBC;PIK3R1;HBEGF;EGFR;EPN1;PAG1;SPRY1;ADAM17;UBB;ADAM12;PXN;SH3GL2;PTPN12;EPS15L1;PLCG1;SHC1;SRC;UBA52;EPGN;GRB2;CDC42;EGF;PTPRK;PTPN11;SOS1;PTPN3;EPS15;SH3KBP1;ADAM10;BTC;SH3GL3;CSK;STAM2;TGFA;AREG;AAMP;KRAS;HRAS;CBL;NRAS;PIK3CA;SPRY2;SH3GL1;RPS27A;GAB1;STAM;EREG;HGS;LRIG1;ARHGEF7	UBC;PIK3R1;HBEGF;EGFR;EPN1;PAG1;SPRY1;ADAM17;UBB;ADAM12;PXN;SH3GL2;PTPN12;EPS15L1;PLCG1;SHC1;SRC;UBA52;EPGN;GRB2;CDC42;EGF;PTPRK;PTPN11;SOS1;PTPN3;EPS15;SH3KBP1;ADAM10;BTC;SH3GL3;CSK;STAM2;TGFA;AREG;AAMP;KRAS;HRAS
Signaling by WNT in cancer	0.679803	1.20087	0.0884146	0.17567	34	34	CTBP2;CSNK1A1;PPP2CA;KREMEN1;PPP2CB;PPP2R5E;APC;TCF7L2;CTNNB1;GSK3B;PPP2R5A;PPP2R5C;PPP2R1B;CTBP1;FZD4;PPP2R1A;LRP6;RNF43;FZD8;TNKS2;FZD6;AXIN1;KREMEN2;PORCN;PPP2R5D;PPP2R5B;AMER1;FZD5;DKK1;WNT3A;DKK4;LRP5;TNKS;DKK2	CTBP2;CSNK1A1;PPP2CA;KREMEN1;PPP2CB;PPP2R5E;APC;TCF7L2;CTNNB1;GSK3B;PPP2R5A;PPP2R5C;PPP2R1B
Toll Like Receptor 4 (TLR4) Cascade	0.653601	1.20045	0.004	0.175699	132	130	FOS;JUN;DUSP6;UBC;BIRC3;NFKBIA;RPS6KA5;MAP2K4;PPP2CA;PELI1;PPP2CB;NKIRAS2;TRAF3;UBE2D3;MEF2A;MYD88;MAPK10;BIRC2;MAPKAPK2;MAPK1;SARM1;NFKBIB;TLR2;VRK3;UBB;NFKB1;UBE2V1;MAP3K7;DUSP7;MAP3K8;BTRC;RIPK2;PPP2R1B;UBE2D2;TNIP2;SOCS1;UBE2N;SKP1;RIPK1;TBK1;FBXW11;DUSP4;RELA;IRAK4;DUSP3;IKBKB;MAP2K6;UBA52;RPS6KA3;MAP3K1;IRF7;TLR6;DNM1;ITGAM;MAPK7;RPS6KA1;PTPN11;MAPK14;SAA1;IKBKG;CREB1;PELI2;MAPKAPK3;MAP2K1;…	FOS;JUN;DUSP6;UBC;BIRC3;NFKBIA;RPS6KA5;MAP2K4;PPP2CA;PELI1;PPP2CB;NKIRAS2;TRAF3;UBE2D3;MEF2A;MYD88;MAPK10;BIRC2;MAPKAPK2;MAPK1;SARM1;NFKBIB;TLR2;VRK3;UBB;NFKB1;UBE2V1;MAP3K7;DUSP7;MAP3K8;BTRC;RIPK2;PPP2R1B;UBE2D2;TNIP2;SOCS1;UBE2N;SKP1;RIPK1;TBK1;FBXW11;DUSP4;RELA;IRAK4;DUSP3;IKBKB;MAP2K6;UBA52;RPS6KA3;MAP3K1;IRF7;TLR6;DNM1;ITGAM;MAPK7;RPS6KA1;PTPN11;MAPK14;SAA1;IKBKG;CREB1;PELI2;MAPKAPK3;MAP2K1;…
TBC/RABGAPs	0.674948	1.20054	0.061245	0.175826	45	45	ARF6;RAB7A;TBC1D13;MAP1LC3B;RAB5A;RABGEF1;RABEP1;RAB6A;TBC1D15;RAB8A;TBC1D10A;GABARAP;SYTL1;TBC1D24;OPTN;TBC1D16;RAB7B;RAB5B;ULK1;RAB4A;TBC1D2;RABGAP1;RAB5C;GGA2;RAB6B;GGA1;RAB11A;TBC1D20;RAB33B;GGA3;GABARAPL2;TBC1D25;TBC1D7;RAB8B;TBC1D10C;TBC1D17;RAB33A;TBC1D3;RAB35;RAB11B;TBC1D14;TSC1;POLG;TBC1D10B;TSC2	ARF6;RAB7A;TBC1D13;MAP1LC3B;RAB5A;RABGEF1;RABEP1;RAB6A;TBC1D15;RAB8A;TBC1D10A;GABARAP;SYTL1;TBC1D24;OPTN;TBC1D16;RAB7B;RAB5B;ULK1;RAB4A;TBC1D2;RABGAP1;RAB5C;GGA2;RAB6B;GGA1;RAB11A;TBC1D20;RAB33B
IRE1alpha activates chaperones	0.670125	1.20121	0.0461384	0.175953	54	50	LMNA;SERP1;TSPYL2;SEC31A;XBP1;EXTL2;HDGF;SYVN1;CTDSP2;YIF1A;ACADVL;DNAJB9;TPP1;PDIA6;DNAJB11;EDEM1;SHC1;CXXC1;GSK3A;WIPI1;ARFGAP1;TATDN2;HSPA5;SRPRA;ERN1;ZBTB17;SRPRB;TLN1;SSR1;KDELR3;DCTN1;PLA2G4B;PPP2R5B;PDIA5;HYOU1;ADD1;PREB;DNAJC3;MYDGF;GOSR2;EXTL1;FKBP14;EXTL3;WFS1;DDX11;ATP6V0D1;KLHDC3;SULT1A3;GFPT1;CUL7	LMNA;SERP1;TSPYL2;SEC31A;XBP1;EXTL2;HDGF;SYVN1;CTDSP2;YIF1A;ACADVL;DNAJB9;TPP1;PDIA6;DNAJB11;EDEM1;SHC1;CXXC1;GSK3A;WIPI1;ARFGAP1;TATDN2;HSPA5
Recruitment and ATM-mediated phosphorylation of repair and signaling proteins at DNA double strand breaks	0.677937	1.19991	0.0616162	0.175991	60	42	UBC;BABAM1;SUMO1;NBN;EYA1;BARD1;UBB;ATM;EYA4;UBXN1;UBE2I;BAP1;HERC2;UBE2N;UIMC1;SMARCA5;ABL1;UBA52;KAT5;H2AFX;RNF168;BAZ1B;UBE2V2;PIAS4;TP53;RAD50;NSD2;RNF8;MRE11;MAPK8;TP53BP1;RPS27A;KDM4B;BRCC3;CHEK2;KDM4A;EYA2;BRCA1;MDC1;PPP5C;APBB1;EYA3	UBC;BABAM1;SUMO1;NBN;EYA1;BARD1;UBB;ATM;EYA4;UBXN1;UBE2I;BAP1;HERC2;UBE2N;UIMC1;SMARCA5;ABL1;UBA52;KAT5;H2AFX;RNF168;BAZ1B;UBE2V2;PIAS4
Leishmania phagocytosis	0.655157	1.20088	0.005	0.176023	142	138	ACTR3;ACTB;MYH9;ACTG1;IGLC1;ARPC2;VAV3;ARPC1A;ARPC4;ARPC5;YES1;MAPK1;BRK1;WIPF2;CRK;CYFIP2;NCK1;ABI2;WIPF3;ABL1;MYO5A;SRC;ACTR2;GRB2;CDC42;SYK;NCKIPSD;IGKC;IGHG1;ABI1;NCKAP1;WASF1;IGHG4;ARPC1B;IGHG3;FYN;WASF2;ELMO1;RAC1;IGLC2;PTK2;WASL;WAS;ARPC3;ELMO2;CYFIP1;HCK;MYO9B;LYN;CD247;IGHV1-69;IGHV2-70;IGHV7-81;IGLV2-23;IGLV3-22;IGLV4-3;IGLV2-8;IGLV3-16;IGLV2-11;IGLV3-12;IGLV2-14;IGLV1-40;IGLV5-37;IGLV1…	ACTR3;ACTB;MYH9;ACTG1;IGLC1;ARPC2;VAV3;ARPC1A;ARPC4;ARPC5;YES1;MAPK1;BRK1;WIPF2;CRK;CYFIP2;NCK1;ABI2;WIPF3;ABL1;MYO5A;SRC;ACTR2;GRB2;CDC42;SYK;NCKIPSD;IGKC;IGHG1;ABI1;NCKAP1;WASF1;IGHG4;ARPC1B;IGHG3;FYN;WASF2;ELMO1;RAC1;IGLC2
Eukaryotic Translation Elongation	0.65902	1.19839	0.009	0.176173	99	94	EEF1D;RPS17;EEF1B2;RPS20;RPL36A;RPS10;RPL37A;RPS27;RPL36AL;RPL4;EEF1G;RPL38;RPL22L1;EEF2;RPL24;RPL23;RPS29;RPL41;RPL39;RPL7;RPS21;RPL28;RPL35;RPL27A;RPS26;RPSA;RPL31;RPL37;RPL3;RPL14;RPLP0;RPS16;RPS11;RPS3;RPS28;RPL5;RPL23A;UBA52;RPL30;RPL21;RPL35A;RPS13;RPL6;RPLP1;RPL19;RPS19;RPL22;RPL39L;RPS5;FAU;EEF1A1;RPL36;RPL12;RPL10;RPL9;RPL27;RPS14;RPL13A;RPS6;RPL15;RPLP2;RPL18A;RPS2;RPS9;RPL11;RPL18;RPS4…	EEF1D;RPS17;EEF1B2;RPS20;RPL36A;RPS10;RPL37A;RPS27;RPL36AL;RPL4;EEF1G;RPL38;RPL22L1;EEF2;RPL24;RPL23;RPS29;RPL41;RPL39;RPL7;RPS21;RPL28;RPL35;RPL27A;RPS26;RPSA;RPL31;RPL37;RPL3;RPL14;RPLP0;RPS16;RPS11;RPS3;RPS28;RPL5;RPL23A;UBA52;RPL30;RPL21;RPL35A;RPS13;RPL6;RPLP1;RPL19;RPS19;RPL22;RPL39L;RPS5;FAU;EEF1A1;RPL36;RPL12;RPL10;RPL9;RPL27;RPS14;RPL13A;RPS6;RPL15;RPLP2;RPL18A;RPS2;RPS9;RPL11
Signaling by NTRKs	0.655959	1.1997	0.004	0.176206	135	135	FOS;FOSB;DUSP6;EGR1;JUNB;JUND;PIK3R1;F3;TRIB1;RPS6KA5;EGR3;CLTA;EP300;PIK3CB;PPP2CA;RALGDS;AP2B1;PPP2CB;STAT3;REST;TCF12;SGK1;SRF;IRS1;RAPGEF1;MEF2A;RALA;MAPKAPK2;YWHAB;MAPK1;MAP2K2;VRK3;CLTC;DUSP7;RAP1A;EGR2;CRK;FOSL1;PPP2R1B;ARC;CDK5R1;DNAL4;BAX;SH3GL2;AP2A2;DUSP4;PLCG1;RHOA;SHC1;DUSP3;SRC;RPS6KA3;ID1;GRB2;NTRK2;TPH1;NGF;DNM1;IRS2;CRKL;MAPK7;CHD4;RPS6KA1;PTPN11;RALB;MAPK14;SOS1;CREB1;MAPKAPK3;M…	FOS;FOSB;DUSP6;EGR1;JUNB;JUND;PIK3R1;F3;TRIB1;RPS6KA5;EGR3;CLTA;EP300;PIK3CB;PPP2CA;RALGDS;AP2B1;PPP2CB;STAT3;REST;TCF12;SGK1;SRF;IRS1;RAPGEF1;MEF2A;RALA;MAPKAPK2;YWHAB;MAPK1;MAP2K2;VRK3;CLTC;DUSP7;RAP1A;EGR2;CRK;FOSL1;PPP2R1B;ARC;CDK5R1;DNAL4;BAX;SH3GL2;AP2A2;DUSP4;PLCG1;RHOA;SHC1;DUSP3;SRC;RPS6KA3;ID1;GRB2;NTRK2;TPH1;NGF;DNM1;IRS2;CRKL;MAPK7;CHD4;RPS6KA1;PTPN11;RALB;MAPK14;SOS1;CREB1;MAPKAPK3;M…
CRMPs in Sema3A signaling	0.720028	1.19839	0.152778	0.176546	16	16	CRMP1;NRP1;GSK3B;PLXNA4;CDK5R1;DPYSL3;PLXNA2;FYN;FES;CDK5;PLXNA3;PLXNA1;DPYSL5;DPYSL2;SEMA3A;DPYSL4	CRMP1;NRP1;GSK3B;PLXNA4;CDK5R1;DPYSL3;PLXNA2;FYN;FES;CDK5;PLXNA3
SRP-dependent cotranslational protein targeting to membrane	0.659931	1.19847	0.003	0.176717	119	113	RPS17;SEC61G;RPS20;RPL36A;RPS10;RPL37A;RPS27;RPL36AL;RPL4;RPL38;SRP19;RPL22L1;SEC11A;SSR4;SRP9;RPL24;RPL23;RPS29;RPL41;SEC61B;SRP14;RPL39;RPL7;SEC61A2;RPS21;RPL28;RPL35;RPL27A;RPS26;SSR2;TRAM1;RPSA;SRP54;RPL31;RPL37;RPL3;RPL14;SRP68;RPLP0;RPS16;RPS11;SPCS2;SRP72;RPS3;RPS28;RPL5;RPL23A;UBA52;DDOST;RPL30;RPL21;RPL35A;RPS13;RPL6;RPLP1;RPL19;RPS19;RPL22;RPL39L;RPS5;FAU;RPL36;SSR3;RPL12;RPN1;RPL10;RPL…	RPS17;SEC61G;RPS20;RPL36A;RPS10;RPL37A;RPS27;RPL36AL;RPL4;RPL38;SRP19;RPL22L1;SEC11A;SSR4;SRP9;RPL24;RPL23;RPS29;RPL41;SEC61B;SRP14;RPL39;RPL7;SEC61A2;RPS21;RPL28;RPL35;RPL27A;RPS26;SSR2;TRAM1;RPSA;SRP54;RPL31;RPL37;RPL3;RPL14;SRP68;RPLP0;RPS16;RPS11;SPCS2;SRP72;RPS3;RPS28;RPL5;RPL23A;UBA52;DDOST;RPL30;RPL21;RPL35A;RPS13;RPL6;RPLP1;RPL19;RPS19;RPL22;RPL39L;RPS5;FAU;RPL36;SSR3;RPL12;RPN1;RPL10;RPL…
Cell Cycle Checkpoints	0.650228	1.1986	0	0.176769	275	255	UBC;YWHAE;WEE1;CDKN1A;RBBP8;YWHAZ;YWHAG;YWHAH;PPP2CA;PSMB4;NDE1;ANAPC10;PPP2CB;SFN;BABAM1;PSMA5;PPP2R5E;RPS27;DYNC1I1;PSMD12;PSMB7;PSMA7;SUMO1;PSMD10;TAOK1;PHF20;PSMB5;NBN;PSMD8;PSMA2;ANAPC7;YWHAB;PSMA3;PSME2;PSMD1;UBE2S;PSMC6;NUP133;PSMD2;PMF1;BARD1;PSMC4;PSMF1;PSMB2;SEC13;RFC2;ZW10;ANAPC11;UBB;PPP2R5A;RMI1;ATM;PPP2R5C;SEM1;PPP1CC;MDM2;NUDC;DYNLL1;CDC26;PSMA6;DYNC1LI1;DBF4;PSMD3;NUP160;MAPRE1;RC…	UBC;YWHAE;WEE1;CDKN1A;RBBP8;YWHAZ;YWHAG;YWHAH;PPP2CA;PSMB4;NDE1;ANAPC10;PPP2CB;SFN;BABAM1;PSMA5;PPP2R5E;RPS27;DYNC1I1;PSMD12;PSMB7;PSMA7;SUMO1;PSMD10;TAOK1;PHF20;PSMB5;NBN;PSMD8;PSMA2;ANAPC7;YWHAB;PSMA3;PSME2;PSMD1;UBE2S;PSMC6;NUP133;PSMD2;PMF1;BARD1;PSMC4;PSMF1;PSMB2;SEC13;RFC2;ZW10;ANAPC11;UBB;PPP2R5A;RMI1;ATM;PPP2R5C;SEM1;PPP1CC;MDM2;NUDC;DYNLL1;CDC26;PSMA6;DYNC1LI1;DBF4;PSMD3;NUP160;MAPRE1;RC…
Regulation of TP53 Activity through Phosphorylation	0.661493	1.19801	0.0160321	0.176786	92	92	UBC;RBBP8;TAF15;TAF2;HIPK1;NBN;HIPK2;BARD1;NUAK1;RFC2;PRKAB2;TAF12;UBB;RMI1;ATM;MDM2;TAF7;TAF10;PLK3;CSNK2A1;WRN;SUPT16H;TAF11;CDK5R1;TAF9B;SSRP1;RPA3;RAD17;TAF13;TAF6;UBA52;MDM4;TP53RK;KAT5;CSNK2B;RPA2;RAD9B;BLM;PRKAA2;RPA1;CCNA2;PRKAG2;TAF1;MAPK14;TAF5;TOPBP1;ATR;TP53;TPX2;AURKA;CDK5;RFC4;TAF9;CDK2;NOC2L;TAF3;TP53INP1;RAD1;MAPK11;PRKAA1;MAPKAPK5;RAD50;PRKAG1;MRE11;ATRIP;RHNO1;RPS27A;CSNK2A2;TBP…	UBC;RBBP8;TAF15;TAF2;HIPK1;NBN;HIPK2;BARD1;NUAK1;RFC2;PRKAB2;TAF12;UBB;RMI1;ATM;MDM2;TAF7;TAF10;PLK3;CSNK2A1;WRN;SUPT16H;TAF11;CDK5R1;TAF9B;SSRP1;RPA3;RAD17;TAF13;TAF6;UBA52;MDM4;TP53RK;KAT5;CSNK2B;RPA2;RAD9B;BLM;PRKAA2;RPA1;CCNA2;PRKAG2;TAF1;MAPK14;TAF5;TOPBP1;ATR;TP53;TPX2;AURKA;CDK5;RFC4;TAF9;CDK2;NOC2L;TAF3;TP53INP1
Interactions of Rev with host cellular proteins	0.679121	1.19869	0.0809717	0.176913	38	37	TPR;RAN;NPM1;KPNB1;RANBP1;NUP54;NUP133;RAE1;SEC13;NUP160;NUP58;POM121;AAAS;NUP88;NUP214;NUP155;XPO1;SEH1L;NUP93;RANGAP1;NUP50;NUP98;NUP42;RANBP2;NUP35;RCC1;POM121C;NUP205;NUP210;NUP62;NUP43;NUP107;NUP37;NUP188;NUP85;NUP153;NDC1	TPR;RAN;NPM1;KPNB1;RANBP1;NUP54;NUP133;RAE1;SEC13;NUP160;NUP58;POM121;AAAS;NUP88;NUP214;NUP155;XPO1;SEH1L;NUP93;RANGAP1;NUP50;NUP98;NUP42;RANBP2;NUP35
Signaling by NOTCH3	0.673475	1.19925	0.0522088	0.177076	49	49	UBC;STAT1;EP300;PBX1;CREBBP;HEY2;RBPJ;JAG1;EGFR;MAML1;NOTCH1;YBX1;UBB;MAML3;SNW1;APH1A;KAT2B;PSEN1;MIB1;UBA52;MAML2;EGF;PSENEN;ADAM10;MAMLD1;NEURL1B;JAG2;PLXND1;APH1B;DLL1;HES1;RPS27A;KAT2A;TACC3;IKZF1;NCSTN;HES5;FABP7;PSEN2;PTCRA;DLL4;MIB2;WWP2;DLGAP5;NEURL1;WWC1;HEYL;NOTCH3;HEY1	UBC;STAT1;EP300;PBX1;CREBBP;HEY2;RBPJ;JAG1;EGFR;MAML1;NOTCH1;YBX1;UBB;MAML3;SNW1;APH1A;KAT2B;PSEN1;MIB1;UBA52;MAML2;EGF;PSENEN
Assembly of the pre-replicative complex	0.666533	1.19904	0.022	0.177169	68	68	UBC;PSMB4;PSMA5;PSMD12;PSMB7;PSMA7;PSMD10;PSMB5;PSMD8;PSMA2;PSMA3;PSME2;PSMD1;PSMC6;PSMD2;PSMC4;PSMF1;PSMB2;UBB;SEM1;PSMA6;PSMD3;E2F3;PSMD13;PSMB9;PSME1;PSMD11;CDT1;ORC4;PSMC1;UBA52;PSMA4;PSMD14;PSMB6;PSMD5;PSMD4;PSMC2;PSMA1;PSMC3;MCM4;PSME3;PSMD7;PSMD9;MCM5;CDC6;PSMB3;MCM2;PSMB1;MCM6;ORC5;GMNN;ORC1;PSMD6;PSMC5;RPS27A;PSMB8;MCM7;PSMA8;ORC3;PSMB10;E2F2;E2F1;PSME4;ORC6;MCM8;MCM3;PSMB11;ORC2	UBC;PSMB4;PSMA5;PSMD12;PSMB7;PSMA7;PSMD10;PSMB5;PSMD8;PSMA2;PSMA3;PSME2;PSMD1;PSMC6;PSMD2;PSMC4;PSMF1;PSMB2;UBB;SEM1;PSMA6;PSMD3;E2F3;PSMD13;PSMB9;PSME1;PSMD11;CDT1;ORC4;PSMC1;UBA52;PSMA4;PSMD14;PSMB6;PSMD5;PSMD4;PSMC2;PSMA1;PSMC3;MCM4;PSME3;PSMD7;PSMD9;MCM5;CDC6;PSMB3
RAB geranylgeranylation	0.664404	1.1987	0.022	0.177287	65	65	RAB14;RAB7A;RAB13;RAB5A;RAB21;RAB9A;RAB3A;RAB34;RAB38;PTP4A2;RAB29;RAB2A;RAB6A;RAB8A;RAB10;RAB37;RAB1B;RAB25;CHML;RAB7B;RABGGTB;RAB15;RAB3B;CHM;RAB23;RAB5B;RAB4A;RAB40C;RAB5C;RAB27B;RAB18;RAB6B;RAB11A;RAB33B;RAB9B;RAB27A;RAB32;RABGGTA;RAB3D;RAB40B;RAB22A;RAB1A;RAB30;RAB39A;RAB8B;RAB31;RAB2B;RAB43;RAB12;RAB4B;RAB42;RAB33A;RAB39B;RAB40A;RAB41;RAB36;RAB3C;RAB44;RAB35;RAB11B;RAB19;RAB24;RAB26;RAB17;R…	RAB14;RAB7A;RAB13;RAB5A;RAB21;RAB9A;RAB3A;RAB34;RAB38;PTP4A2;RAB29;RAB2A;RAB6A;RAB8A;RAB10;RAB37;RAB1B;RAB25;CHML;RAB7B;RABGGTB;RAB15;RAB3B;CHM;RAB23;RAB5B;RAB4A;RAB40C;RAB5C;RAB27B;RAB18;RAB6B;RAB11A;RAB33B;RAB9B;RAB27A;RAB32;RABGGTA
Dectin-1 mediated noncanonical NF-kB signaling	0.736275	1.32075	0.002002	0.177522	62	62	UBC;PSMB4;PSMA5;PSMD12;PSMB7;PSMA7;PSMD10;PSMB5;PSMD8;PSMA2;PSMA3;PSME2;PSMD1;PSMC6;PSMD2;PSMC4;PSMF1;PSMB2;UBB;RELB;SEM1;PSMA6;PSMD3;BTRC;PSMD13;PSMB9;PSME1;SKP1;UBE2M;PSMD11;FBXW11;RELA;PSMC1;UBA52;PSMA4;PSMD14;PSMB6;PSMD5;PSMD4;NFKB2;PSMC2;PSMA1;PSMC3;PSME3;PSMD7;PSMD9;MAP3K14;PSMB3;PSMB1;PSMD6;PSMC5;CUL1;RPS27A;PSMB8;CCL22;PSMA8;UBA3;PSMB10;CHUK;CCL17;PSME4;PSMB11	UBC;PSMB4;PSMA5;PSMD12;PSMB7;PSMA7;PSMD10;PSMB5;PSMD8;PSMA2;PSMA3;PSME2;PSMD1;PSMC6;PSMD2;PSMC4;PSMF1;PSMB2;UBB;RELB;SEM1;PSMA6;PSMD3;BTRC;PSMD13;PSMB9;PSME1;SKP1;UBE2M;PSMD11;FBXW11;RELA;PSMC1;UBA52;PSMA4;PSMD14;PSMB6;PSMD5;PSMD4;NFKB2;PSMC2;PSMA1;PSMC3;PSME3;PSMD7;PSMD9
Citric acid cycle (TCA cycle)	0.706208	1.19873	0.12474	0.177542	22	22	MDH2;SDHD;CS;ME2;SUCLG2;IDH3A;ACO2;IDH2;DLD;FH;SUCLG1;SDHC;DLST;SDHB;FAHD1;SUCLA2;OGDH;IDH3B;ME3;SDHA;IDH3G;NNT	MDH2;SDHD;CS;ME2;SUCLG2;IDH3A;ACO2;IDH2;DLD;FH;SUCLG1;SDHC;DLST;SDHB;FAHD1;SUCLA2
Vif-mediated degradation of APOBEC3G	0.737401	1.32175	0	0.177705	55	54	UBC;PSMB4;PSMA5;PSMD12;PSMB7;PSMA7;PSMD10;PSMB5;PSMD8;PSMA2;PSMA3;PSME2;PSMD1;RBX1;PSMC6;PSMD2;PSMC4;PSMF1;PSMB2;UBB;SEM1;PSMA6;PSMD3;PSMD13;PSMB9;PSME1;ELOC;PSMD11;PSMC1;UBA52;PSMA4;PSMD14;PSMB6;PSMD5;PSMD4;PSMC2;PSMA1;PSMC3;ELOB;PSME3;PSMD7;PSMD9;APOBEC3G;PSMB3;CUL5;PSMB1;PSMD6;PSMC5;RPS27A;PSMB8;PSMA8;PSMB10;PSME4;PSMB11	UBC;PSMB4;PSMA5;PSMD12;PSMB7;PSMA7;PSMD10;PSMB5;PSMD8;PSMA2;PSMA3;PSME2;PSMD1;RBX1;PSMC6;PSMD2;PSMC4;PSMF1;PSMB2;UBB;SEM1;PSMA6;PSMD3;PSMD13;PSMB9;PSME1;ELOC;PSMD11;PSMC1;UBA52;PSMA4;PSMD14;PSMB6;PSMD5;PSMD4;PSMC2;PSMA1;PSMC3;ELOB;PSME3;PSMD7;PSMD9;APOBEC3G
Parasite infection	0.655157	1.19718	0.003	0.178696	142	138	ACTR3;ACTB;MYH9;ACTG1;IGLC1;ARPC2;VAV3;ARPC1A;ARPC4;ARPC5;YES1;MAPK1;BRK1;WIPF2;CRK;CYFIP2;NCK1;ABI2;WIPF3;ABL1;MYO5A;SRC;ACTR2;GRB2;CDC42;SYK;NCKIPSD;IGKC;IGHG1;ABI1;NCKAP1;WASF1;IGHG4;ARPC1B;IGHG3;FYN;WASF2;ELMO1;RAC1;IGLC2;PTK2;WASL;WAS;ARPC3;ELMO2;CYFIP1;HCK;MYO9B;LYN;CD247;IGHV1-69;IGHV2-70;IGHV7-81;IGLV2-23;IGLV3-22;IGLV4-3;IGLV2-8;IGLV3-16;IGLV2-11;IGLV3-12;IGLV2-14;IGLV1-40;IGLV5-37;IGLV1…	ACTR3;ACTB;MYH9;ACTG1;IGLC1;ARPC2;VAV3;ARPC1A;ARPC4;ARPC5;YES1;MAPK1;BRK1;WIPF2;CRK;CYFIP2;NCK1;ABI2;WIPF3;ABL1;MYO5A;SRC;ACTR2;GRB2;CDC42;SYK;NCKIPSD;IGKC;IGHG1;ABI1;NCKAP1;WASF1;IGHG4;ARPC1B;IGHG3;FYN;WASF2;ELMO1;RAC1;IGLC2
Gap-filling DNA repair synthesis and ligation in GG-NER	0.690095	1.19687	0.116684	0.178818	25	25	UBC;RFC2;RFC1;UBB;POLE3;POLD2;POLK;RPA3;UBA52;RPA2;POLE2;RPA1;POLD3;RFC4;POLD4;XRCC1;LIG3;POLE4;LIG1;RPS27A;PCNA;POLD1;RFC5;POLE;RFC3	UBC;RFC2;RFC1;UBB;POLE3;POLD2;POLK;RPA3;UBA52;RPA2;POLE2;RPA1;POLD3;RFC4;POLD4;XRCC1;LIG3;POLE4;LIG1
EGFR downregulation	0.684794	1.1966	0.0989796	0.179061	31	31	UBC;HBEGF;EGFR;EPN1;SPRY1;UBB;SH3GL2;PTPN12;EPS15L1;UBA52;EPGN;GRB2;CDC42;EGF;PTPRK;PTPN3;EPS15;SH3KBP1;BTC;SH3GL3;STAM2;TGFA;AREG;CBL;SPRY2;SH3GL1;RPS27A;STAM;EREG;HGS;ARHGEF7	UBC;HBEGF;EGFR;EPN1;SPRY1;UBB;SH3GL2;PTPN12;EPS15L1;UBA52;EPGN;GRB2;CDC42;EGF;PTPRK;PTPN3;EPS15;SH3KBP1;BTC;SH3GL3;STAM2;TGFA;AREG
GAB1 signalosome	0.723343	1.1969	0.11877	0.179111	17	17	PIK3R1;HBEGF;EGFR;PAG1;PXN;SRC;EPGN;GRB2;EGF;PTPN11;BTC;CSK;TGFA;AREG;PIK3CA;GAB1;EREG	PIK3R1;HBEGF;EGFR;PAG1;PXN;SRC;EPGN;GRB2;EGF;PTPN11;BTC;CSK;TGFA;AREG
SUMOylation of SUMOylation proteins	0.67938	1.19594	0.0790274	0.179214	35	35	TPR;NUP54;SUMO1;NUP133;RAE1;SEC13;SUMO2;UBE2I;TOPORS;NUP160;NUP58;POM121;AAAS;NUP88;PIAS4;NUP214;NUP155;SEH1L;NUP93;NUP50;NUP98;NUP42;RANBP2;NUP35;POM121C;NUP205;NUP210;NUP62;NUP43;NUP107;NUP37;NUP188;NUP85;NUP153;NDC1	TPR;NUP54;SUMO1;NUP133;RAE1;SEC13;SUMO2;UBE2I;TOPORS;NUP160;NUP58;POM121;AAAS;NUP88;PIAS4;NUP214;NUP155;SEH1L;NUP93;NUP50;NUP98;NUP42;RANBP2;NUP35
p53-Independent G1/S DNA damage checkpoint	0.741887	1.32218	0	0.179359	52	52	UBC;PSMB4;PSMA5;PSMD12;PSMB7;PSMA7;PSMD10;PSMB5;PSMD8;PSMA2;PSMA3;PSME2;PSMD1;PSMC6;PSMD2;PSMC4;PSMF1;PSMB2;UBB;SEM1;PSMA6;PSMD3;PSMD13;PSMB9;PSME1;PSMD11;PSMC1;UBA52;PSMA4;PSMD14;PSMB6;PSMD5;PSMD4;PSMC2;PSMA1;PSMC3;PSME3;PSMD7;PSMD9;PSMB3;PSMB1;PSMD6;PSMC5;RPS27A;PSMB8;CDC25A;PSMA8;CHEK2;PSMB10;CHEK1;PSME4;PSMB11	UBC;PSMB4;PSMA5;PSMD12;PSMB7;PSMA7;PSMD10;PSMB5;PSMD8;PSMA2;PSMA3;PSME2;PSMD1;PSMC6;PSMD2;PSMC4;PSMF1;PSMB2;UBB;SEM1;PSMA6;PSMD3;PSMD13;PSMB9;PSME1;PSMD11;PSMC1;UBA52;PSMA4;PSMD14;PSMB6;PSMD5;PSMD4;PSMC2;PSMA1;PSMC3;PSME3;PSMD7;PSMD9
The citric acid (TCA) cycle and respiratory electron transport	0.650532	1.19575	0	0.179396	178	178	PDK4;COX8A;CYCS;UQCRC1;NDUFAF2;MDH2;UQCRH;COX7A2L;NDUFB9;SDHD;LDHA;NDUFAF6;NDUFAF4;CS;ME2;SUCLG2;VDAC1;COX16;NDUFB2;NDUFA2;L2HGDH;MT-ND6;RXRA;COX14;NDUFS2;ATP5MF;UQCRFS1;SLC25A14;NDUFV3;GSTZ1;NDUFS4;NDUFA1;NDUFA8;NUBPL;NDUFB6;UQCRQ;COX18;IDH3A;PDHA1;CYC1;COQ10B;SCO1;ETFA;NDUFA7;UQCR10;ACO2;UQCR11;NDUFB3;COX7C;COX6C;ETFB;COX7B;ATP5F1B;NDUFB11;MT-ATP8;UQCRB;ATP5PB;ATP5MC2;NDUFAF3;NDUFB1;TIMMDC1;NDU…	PDK4;COX8A;CYCS;UQCRC1;NDUFAF2;MDH2;UQCRH;COX7A2L;NDUFB9;SDHD;LDHA;NDUFAF6;NDUFAF4;CS;ME2;SUCLG2;VDAC1;COX16;NDUFB2;NDUFA2;L2HGDH;MT-ND6;RXRA;COX14;NDUFS2;ATP5MF;UQCRFS1;SLC25A14;NDUFV3;GSTZ1;NDUFS4;NDUFA1;NDUFA8;NUBPL;NDUFB6;UQCRQ;COX18;IDH3A;PDHA1;CYC1;COQ10B;SCO1;ETFA;NDUFA7;UQCR10;ACO2;UQCR11;NDUFB3;COX7C;COX6C;ETFB;COX7B;ATP5F1B;NDUFB11;MT-ATP8;UQCRB;ATP5PB;ATP5MC2;NDUFAF3;NDUFB1;TIMMDC1;NDU…
Switching of origins to a post-replicative state	0.658661	1.19627	0.014014	0.179496	91	91	UBC;PSMB4;ANAPC10;PSMA5;PSMD12;PSMB7;PSMA7;PSMD10;PSMB5;PSMD8;PSMA2;ANAPC7;PSMA3;PSME2;PSMD1;UBE2S;RBX1;PSMC6;PSMD2;PSMC4;PSMF1;PSMB2;ANAPC11;UBB;SEM1;CDC26;PSMA6;PSMD3;FZR1;PSMD13;PSMB9;PSME1;SKP1;PSMD11;CDT1;ORC4;CDC23;PSMC1;UBA52;PSMA4;CCNA2;PSMD14;PSMB6;PSMD5;PSMD4;PSMC2;PSMA1;PSMC3;MCM4;PSME3;PSMD7;PSMD9;UBE2D1;MCM5;UBE2E1;CDC6;PSMB3;ANAPC16;CDK2;MCM2;ANAPC5;PSMB1;MCM6;ORC5;CCNE2;ORC1;PSMD6;…	UBC;PSMB4;ANAPC10;PSMA5;PSMD12;PSMB7;PSMA7;PSMD10;PSMB5;PSMD8;PSMA2;ANAPC7;PSMA3;PSME2;PSMD1;UBE2S;RBX1;PSMC6;PSMD2;PSMC4;PSMF1;PSMB2;ANAPC11;UBB;SEM1;CDC26;PSMA6;PSMD3;FZR1;PSMD13;PSMB9;PSME1;SKP1;PSMD11;CDT1;ORC4;CDC23;PSMC1;UBA52;PSMA4;CCNA2;PSMD14;PSMB6;PSMD5;PSMD4;PSMC2;PSMA1;PSMC3;MCM4;PSME3;PSMD7;PSMD9;UBE2D1;MCM5;UBE2E1;CDC6;PSMB3;ANAPC16;CDK2;MCM2;ANAPC5;PSMB1;MCM6;ORC5
Formation of the HIV-1 Early Elongation Complex	0.677142	1.19597	0.10202	0.179518	33	33	POLR2I;POLR2A;NELFE;POLR2K;POLR2G;POLR2F;MNAT1;GTF2F1;ERCC2;NCBP1;POLR2D;POLR2E;POLR2H;ERCC3;GTF2H5;SUPT4H1;POLR2J;POLR2L;GTF2F2;NELFCD;SUPT5H;GTF2H2;NCBP2;POLR2B;GTF2H1;POLR2C;NELFB;GTF2H3;CCNH;NELFA;GTF2H4;CTDP1;CDK7	POLR2I;POLR2A;NELFE;POLR2K;POLR2G;POLR2F;MNAT1;GTF2F1;ERCC2;NCBP1;POLR2D;POLR2E;POLR2H;ERCC3;GTF2H5;SUPT4H1;POLR2J;POLR2L;GTF2F2;NELFCD;SUPT5H;GTF2H2;NCBP2;POLR2B
Unfolded Protein Response (UPR)	0.656622	1.19527	0.018	0.179601	97	92	CEBPB;ATF3;LMNA;EIF2S3;CREBRF;SERP1;TSPYL2;SEC31A;XBP1;ATF4;EIF2S1;EXTL2;HDGF;DDIT3;SYVN1;CTDSP2;YIF1A;ACADVL;DNAJB9;CREB3L1;TPP1;HERPUD1;HSP90B1;PDIA6;ASNS;EXOSC9;CEBPG;EIF2S2;DNAJB11;EDEM1;EXOSC3;SHC1;CREB3;CXXC1;GSK3A;WIPI1;EXOSC4;MBTPS2;ARFGAP1;EXOSC1;TATDN2;NFYC;HSPA5;DIS3;NFYA;EXOSC6;PARN;KHSRP;EXOSC8;NFYB;SRPRA;EXOSC7;ERN1;CCL2;ZBTB17;SRPRB;ATF6;CREB3L2;TLN1;DCP2;EXOSC5;SSR1;KDELR3;DCTN1;P…	CEBPB;ATF3;LMNA;EIF2S3;CREBRF;SERP1;TSPYL2;SEC31A;XBP1;ATF4;EIF2S1;EXTL2;HDGF;DDIT3;SYVN1;CTDSP2;YIF1A;ACADVL;DNAJB9;CREB3L1;TPP1;HERPUD1;HSP90B1;PDIA6;ASNS;EXOSC9;CEBPG;EIF2S2;DNAJB11;EDEM1;EXOSC3;SHC1;CREB3;CXXC1;GSK3A;WIPI1;EXOSC4;MBTPS2;ARFGAP1;EXOSC1;TATDN2;NFYC;HSPA5;DIS3;NFYA;EXOSC6;PARN;KHSRP;EXOSC8
Regulation of necroptotic cell death	0.762152	1.32526	0.00712106	0.179807	31	29	HSP90AA1;UBC;BIRC3;XIAP;PELI1;SDCBP;STUB1;BIRC2;FLOT2;UBB;TNFSF10;TNFRSF10B;CFLAR;FAS;RIPK1;PDCD6IP;UBA52;TRADD;CDC37;TRAF2;FADD;TNFRSF10A;FLOT1;RPS27A;OGT;FASLG;RIPK3;MLKL;CASP8	HSP90AA1;UBC;BIRC3;XIAP;PELI1;SDCBP;STUB1;BIRC2;FLOT2;UBB;TNFSF10;TNFRSF10B;CFLAR;FAS;RIPK1;PDCD6IP;UBA52;TRADD
EPH-Ephrin signaling	0.659268	1.19599	0.015	0.179855	92	92	ACTR3;MYL6;CLTA;ACTB;MYH9;AP2B1;ROCK1;MYL12A;EFNA5;ACTG1;EFNB2;SDCBP;ARPC2;VAV3;ARPC1A;CFL1;ARPC4;ARPC5;YES1;PAK1;CLTB;MMP9;CLTC;MYH11;CLTCL1;EPHA5;EFNA4;APH1A;AP2A2;ARHGEF28;RHOA;PSEN1;SRC;EPHB6;ACTR2;GIT1;CDC42;PAK2;DNM1;PSENEN;MYL12B;NCK2;ARPC1B;TIAM1;MYH10;EFNA3;FYN;RASA1;EFNA2;ADAM10;ROCK2;RAC1;EPHB3;LIMK1;EPHA1;AP2M1;EFNB1;PTK2;AP2S1;WASL;HRAS;MYL9;AP2A1;NGEF;EPHB2;ARPC3;APH1B;SDC2;LYN;EPHA…	ACTR3;MYL6;CLTA;ACTB;MYH9;AP2B1;ROCK1;MYL12A;EFNA5;ACTG1;EFNB2;SDCBP;ARPC2;VAV3;ARPC1A;CFL1;ARPC4;ARPC5;YES1;PAK1;CLTB;MMP9;CLTC;MYH11;CLTCL1;EPHA5;EFNA4;APH1A;AP2A2;ARHGEF28;RHOA;PSEN1;SRC;EPHB6;ACTR2;GIT1;CDC42;PAK2;DNM1;PSENEN;MYL12B;NCK2;ARPC1B;TIAM1;MYH10;EFNA3;FYN;RASA1;EFNA2;ADAM10;ROCK2;RAC1;EPHB3;LIMK1;EPHA1;AP2M1;EFNB1;PTK2;AP2S1;WASL;HRAS;MYL9;AP2A1;NGEF;EPHB2
Signaling by WNT	0.647415	1.1953	0	0.179894	301	271	UBC;LEO1;CTBP2;MYC;SOX6;CSNK1A1;GNB5;CLTA;WNT9A;EP300;XIAP;YWHAZ;GNB1;CALM1;TNRC6B;PPP2CA;CREBBP;PSMB4;AP2B1;KREMEN1;PRKCA;PPP2CB;AGO3;PSMA5;SFRP1;PPP2R5E;PSMD12;PSMB7;PSMA7;APC;PSMD10;TCF7L2;PSMB5;RBBP5;PSMD8;PSMA2;PSMA3;CAV1;PSME2;PSMD1;MEN1;RBX1;WLS;PSMC6;CTNNB1;PSMD2;PSMC4;CLTB;PSMF1;PSMB2;BCL9;GSK3B;RAC2;UBB;PPP2R5A;TLE4;CLTC;PPP3R1;USP34;MAP3K7;PPP2R5C;SEM1;VPS29;GNB2;PPP3CA;PSMA6;GNG4;ZRAN…	UBC;LEO1;CTBP2;MYC;SOX6;CSNK1A1;GNB5;CLTA;WNT9A;EP300;XIAP;YWHAZ;GNB1;CALM1;TNRC6B;PPP2CA;CREBBP;PSMB4;AP2B1;KREMEN1;PRKCA;PPP2CB;AGO3;PSMA5;SFRP1;PPP2R5E;PSMD12;PSMB7;PSMA7;APC;PSMD10;TCF7L2;PSMB5;RBBP5;PSMD8;PSMA2;PSMA3;CAV1;PSME2;PSMD1;MEN1;RBX1;WLS;PSMC6;CTNNB1;PSMD2;PSMC4;CLTB;PSMF1;PSMB2;BCL9;GSK3B;RAC2;UBB;PPP2R5A;TLE4;CLTC;PPP3R1;USP34;MAP3K7;PPP2R5C;SEM1;VPS29;GNB2;PPP3CA;PSMA6;GNG4;ZRAN…
Role of LAT2/NTAL/LAB on calcium mobilization	0.660059	1.19542	0.006	0.17993	92	89	PIK3R1;PIK3CB;IGLC1;SHC1;GRB2;SYK;IGKC;SOS1;FYN;IGLC2;PIK3R2;PIK3CA;LYN;IGHV1-69;IGHV2-70;IGHV7-81;IGLV2-23;IGLV3-22;IGLV4-3;IGLV2-8;IGLV3-16;IGLV2-11;IGLV3-12;IGLV2-14;IGLV1-40;IGLV5-37;IGLV1-36;IGLV2-33;IGLV3-27;IGLV5-45;IGLV2-18;IGLV7-43;IGLV4-69;IGLV10-54;IGLV3-21;IGLV3-19;IGLV3-25;IGLV1-44;IGLV7-46;IGLC6;IGLC7;IGLV1-47;IGLV3-1;IGLV8-61;IGLV4-60;IGLV6-57;IGLV11-55;IGLV1-51;IGHV4-39;IGHV4-34;I…	PIK3R1;PIK3CB;IGLC1;SHC1;GRB2;SYK;IGKC;SOS1;FYN;IGLC2;PIK3R2
Potential therapeutics for SARS	0.658029	1.19465	0.017	0.180951	82	81	HSP90AA1;ATP1B1;IL6R;IL1R1;ARID4B;NR3C1;AP2B1;ROCK1;REST;RBBP7;GATAD2A;JAK1;ATP1A1;BRD4;SAP30;FKBP1A;GATAD2B;CHD3;ARID4A;HMG20B;IFNGR1;RIPK1;TBK1;AP2A2;RBBP4;BRMS1;PTGES3;CRBN;SIGMAR1;HDAC1;FXYD3;IFNGR2;CHD4;SAP18;HSP90AB1;ITGB1;SAP30L;MTA1;ROCK2;STAT2;JAK3;MTA3;AP2M1;FURIN;TUBB;SUDS3;KDM1A;AP2S1;ITGA4;COMT;IMPDH2;AP2A1;MBD3;MTA2;HDAC2;FXYD6;ZBP1;FXYD2;IFNAR1;RCOR1;ATP1B3;FXYD7;TLR7;CYSLTR1;S1PR1…	HSP90AA1;ATP1B1;IL6R;IL1R1;ARID4B;NR3C1;AP2B1;ROCK1;REST;RBBP7;GATAD2A;JAK1;ATP1A1;BRD4;SAP30;FKBP1A;GATAD2B;CHD3;ARID4A;HMG20B;IFNGR1;RIPK1;TBK1;AP2A2;RBBP4;BRMS1;PTGES3;CRBN;SIGMAR1;HDAC1;FXYD3;IFNGR2;CHD4;SAP18;HSP90AB1;ITGB1;SAP30L;MTA1;ROCK2;STAT2;JAK3;MTA3;AP2M1;FURIN;TUBB;SUDS3;KDM1A;AP2S1;ITGA4;COMT;IMPDH2;AP2A1;MBD3;MTA2;HDAC2
Vpu mediated degradation of CD4	0.742944	1.32365	0.00300601	0.18142	53	52	UBC;PSMB4;PSMA5;PSMD12;PSMB7;PSMA7;PSMD10;PSMB5;PSMD8;PSMA2;PSMA3;PSME2;PSMD1;PSMC6;PSMD2;PSMC4;PSMF1;PSMB2;UBB;SEM1;PSMA6;PSMD3;BTRC;PSMD13;PSMB9;PSME1;SKP1;PSMD11;PSMC1;UBA52;PSMA4;PSMD14;PSMB6;PSMD5;PSMD4;PSMC2;PSMA1;PSMC3;PSME3;PSMD7;PSMD9;PSMB3;PSMB1;CD4;PSMD6;PSMC5;RPS27A;PSMB8;PSMA8;PSMB10;PSME4;PSMB11	UBC;PSMB4;PSMA5;PSMD12;PSMB7;PSMA7;PSMD10;PSMB5;PSMD8;PSMA2;PSMA3;PSME2;PSMD1;PSMC6;PSMD2;PSMC4;PSMF1;PSMB2;UBB;SEM1;PSMA6;PSMD3;BTRC;PSMD13;PSMB9;PSME1;SKP1;PSMD11;PSMC1;UBA52;PSMA4;PSMD14;PSMB6;PSMD5;PSMD4;PSMC2;PSMA1;PSMC3;PSME3;PSMD7;PSMD9
FOXO-mediated transcription of cell cycle genes	0.791923	1.32238	0.0257511	0.182041	17	17	GADD45A;BTG1;KLF4;CDKN1A;FOXO1;CAV1;FOXG1;CCNG2;FOXO3;SMAD4;CDKN1B;SMAD2;FOXO4;RBL2;SMAD3;MSTN;PCBP4	GADD45A;BTG1;KLF4;CDKN1A;FOXO1;CAV1;FOXG1;CCNG2;FOXO3;SMAD4
Autodegradation of Cdh1 by Cdh1:APC/C	0.730663	1.32529	0	0.183181	64	64	UBC;PSMB4;ANAPC10;PSMA5;PSMD12;PSMB7;PSMA7;PSMD10;PSMB5;PSMD8;PSMA2;ANAPC7;PSMA3;PSME2;PSMD1;UBE2S;PSMC6;PSMD2;PSMC4;PSMF1;PSMB2;ANAPC11;UBB;SEM1;CDC26;PSMA6;PSMD3;FZR1;PSMD13;PSMB9;PSME1;PSMD11;CDC23;PSMC1;UBA52;PSMA4;PSMD14;PSMB6;PSMD5;PSMD4;PSMC2;PSMA1;PSMC3;PSME3;PSMD7;PSMD9;UBE2D1;UBE2E1;PSMB3;ANAPC16;ANAPC5;PSMB1;PSMD6;PSMC5;RPS27A;PSMB8;ANAPC4;ANAPC2;PSMB10;ANAPC1;CDC16;CDC27;UBE2C;ANAPC15	UBC;PSMB4;ANAPC10;PSMA5;PSMD12;PSMB7;PSMA7;PSMD10;PSMB5;PSMD8;PSMA2;ANAPC7;PSMA3;PSME2;PSMD1;UBE2S;PSMC6;PSMD2;PSMC4;PSMF1;PSMB2;ANAPC11;UBB;SEM1;CDC26;PSMA6;PSMD3;FZR1;PSMD13;PSMB9;PSME1;PSMD11;CDC23;PSMC1;UBA52;PSMA4;PSMD14;PSMB6;PSMD5;PSMD4;PSMC2;PSMA1;PSMC3;PSME3;PSMD7;PSMD9;UBE2D1;UBE2E1;PSMB3;ANAPC16
The NLRP3 inflammasome	0.72726	1.19353	0.139785	0.183195	17	16	PANX1;TXN;HMOX1;NFKB1;TXNIP;RELA;CASP1;HSP90AB1;PYCARD;NFKB2;SUGT1;MEFV;P2RX7;NLRP3;PSTPIP1;APP	PANX1;TXN;HMOX1;NFKB1;TXNIP;RELA;CASP1;HSP90AB1;PYCARD;NFKB2
RHOD GTPase cycle	0.666496	1.19357	0.0391174	0.183467	51	51	PIK3R1;VAMP3;RAB7A;MCAM;DIAPH2;DIAPH1;ACTN1;PGRMC2;ARHGAP5;ARHGAP26;ARHGAP21;CAV1;TOR1AIP1;EFHD2;VAPB;WHAMM;SLC4A7;HINT2;CAPZB;LMNB1;FILIP1;ARHGAP35;ARHGAP1;ANKFY1;ARHGAP12;VRK2;RHOD;PIK3R2;ARHGAP17;ADD3;VANGL1;LMAN1;EMD;MOSPD2;LEMD3;DBN1;CPNE8;ESYT1;PAK5;DEPDC1B;PAK6;AKAP12;STBD1;TMPO;STEAP3;ARHGAP32;GOLGA8R;LBR;DIAPH3;ARHGAP39;RACGAP1	PIK3R1;VAMP3;RAB7A;MCAM;DIAPH2;DIAPH1;ACTN1;PGRMC2;ARHGAP5;ARHGAP26;ARHGAP21;CAV1;TOR1AIP1;EFHD2;VAPB;WHAMM;SLC4A7;HINT2;CAPZB;LMNB1;FILIP1;ARHGAP35;ARHGAP1;ANKFY1;ARHGAP12;VRK2;RHOD;PIK3R2;ARHGAP17;ADD3
FCERI mediated MAPK activation	0.652768	1.19303	0.009	0.184183	108	105	FOS;JUN;MAP2K4;IGLC1;VAV3;MAPK10;PAK1;MAPK1;PLCG1;GRAP2;SHC1;MAP3K1;GRB2;SYK;PAK2;IGKC;SOS1;RAC1;IGLC2;KRAS;HRAS;LAT;NRAS;MAPK8;LYN;MAPK9;MAP2K7;IGHV1-69;IGHV2-70;IGHV7-81;IGLV2-23;IGLV3-22;IGLV4-3;IGLV2-8;IGLV3-16;IGLV2-11;IGLV3-12;IGLV2-14;IGLV1-40;IGLV5-37;IGLV1-36;IGLV2-33;IGLV3-27;IGLV5-45;IGLV2-18;IGLV7-43;IGLV4-69;IGLV10-54;IGLV3-21;IGLV3-19;IGLV3-25;IGLV1-44;IGLV7-46;IGLC6;IGLC7;IGLV1-47;…	FOS;JUN;MAP2K4;IGLC1;VAV3;MAPK10;PAK1;MAPK1;PLCG1;GRAP2;SHC1;MAP3K1;GRB2;SYK;PAK2;IGKC
VEGFA-VEGFR2 Pathway	0.653897	1.19259	0.017	0.18466	95	95	HSP90AA1;HSPB1;AKT3;PIK3R1;PIK3CB;CALM1;ROCK1;PRKCA;THEM4;VAV3;MAPKAPK2;CAV1;PAK1;BCAR1;CTNNB1;BRK1;CTNNA1;PRKACB;AXL;NCF2;CRK;CYFIP2;PXN;NCK1;SH2D2A;SHB;ABI2;AKT1;PRKCB;AHCYL1;PLCG1;RHOA;SRC;PTK2B;CDC42;PAK2;ABI1;MAPK14;NCKAP1;WASF1;NCF1;MAPKAPK3;NCK2;FYN;RASA1;TRIB3;WASF2;ELMO1;ROCK2;RAC1;MTOR;PIK3R2;JUP;PTK2;PRKCD;CTNND1;KRAS;AKT2;MAPK12;HRAS;MAPK11;PRKACA;CYBA;ITPR1;ELMO2;CYFIP1;NRAS;PIK3CA;I…	HSP90AA1;HSPB1;AKT3;PIK3R1;PIK3CB;CALM1;ROCK1;PRKCA;THEM4;VAV3;MAPKAPK2;CAV1;PAK1;BCAR1;CTNNB1;BRK1;CTNNA1;PRKACB;AXL;NCF2;CRK;CYFIP2;PXN;NCK1;SH2D2A;SHB;ABI2;AKT1;PRKCB;AHCYL1;PLCG1;RHOA;SRC;PTK2B;CDC42;PAK2;ABI1;MAPK14;NCKAP1;WASF1;NCF1;MAPKAPK3;NCK2;FYN;RASA1;TRIB3;WASF2;ELMO1;ROCK2;RAC1;MTOR;PIK3R2;JUP;PTK2;PRKCD;CTNND1;KRAS;AKT2;MAPK12;HRAS;MAPK11;PRKACA;CYBA;ITPR1;ELMO2;CYFIP1;NRAS;PIK3CA
RORA activates gene expression	0.795868	1.32946	0.0231823	0.184796	18	18	EP300;CREBBP;RORA;CHD9;HELZ2;RXRA;NCOA1;MED1;TBL1XR1;CARM1;PPARA;TGS1;NCOA6;CPT1A;SREBF1;NCOA2;SMARCD3;TBL1X	EP300;CREBBP;RORA;CHD9;HELZ2;RXRA;NCOA1;MED1;TBL1XR1;CARM1;PPARA;TGS1;NCOA6;CPT1A;SREBF1;NCOA2
Processive synthesis on the lagging strand	0.719052	1.19262	0.161325	0.184982	15	15	FEN1;POLD2;RPA3;RPA2;RPA1;PRIM2;PRIM1;POLD3;POLA1;POLD4;LIG1;POLA2;PCNA;DNA2;POLD1	FEN1;POLD2;RPA3;RPA2;RPA1;PRIM2;PRIM1;POLD3;POLA1;POLD4;LIG1;POLA2
RHOH GTPase cycle	0.671129	1.19023	0.0798787	0.185361	37	36	VAMP3;STOM;RAB7A;ROCK1;VCP;CAV1;PAK1;ARHGDIA;TMEM59;RALGAPA1;NSFL1C;SLC4A7;PAK4;PAK2;TUBA1B;FAM91A1;LAMTOR1;TFRC;MTR;LCK;ROCK2;JUP;CSK;OSBPL11;VANGL1;UACA;DBN1;WDR11;SLC1A5;PAK5;ARHGDIG;PAK6;DBT;RHOH;ARHGDIB;ZAP70	VAMP3;STOM;RAB7A;ROCK1;VCP;CAV1;PAK1;ARHGDIA;TMEM59;RALGAPA1;NSFL1C;SLC4A7;PAK4;PAK2;TUBA1B;FAM91A1;LAMTOR1;TFRC;MTR;LCK;ROCK2;JUP;CSK
Intracellular signaling by second messengers	0.642966	1.19005	0	0.185462	326	309	JUN;EGR1;UBC;AKT3;PIK3R1;IER3;RHEB;NRG2;LAMTOR4;SNAI2;CDKN1A;PDE1A;XIAP;PIK3CB;CALM1;TNRC6B;PPP2CA;PSMB4;PRKCA;PPP2CB;AGO3;FLT3LG;REST;PSMA5;FOXO1;RBBP7;NR4A1;GATAD2A;THEM4;HBEGF;PPP2R5E;KITLG;EGFR;HGF;IRS1;MET;CBX6;PSMD12;MYD88;PSMB7;PRKAR1A;STUB1;SCMH1;PSMA7;PSMD10;PML;RPTOR;PSMB5;PSMD8;PSMA2;RHOG;PSMA3;PSME2;PSMD1;MAPK1;PSMC6;CAMK2B;PSMD2;STRN;PSMC4;PSMF1;PSMB2;VAPA;EZH2;GSK3B;RAC2;UBB;PPP2R5A…	JUN;EGR1;UBC;AKT3;PIK3R1;IER3;RHEB;NRG2;LAMTOR4;SNAI2;CDKN1A;PDE1A;XIAP;PIK3CB;CALM1;TNRC6B;PPP2CA;PSMB4;PRKCA;PPP2CB;AGO3;FLT3LG;REST;PSMA5;FOXO1;RBBP7;NR4A1;GATAD2A;THEM4;HBEGF;PPP2R5E;KITLG;EGFR;HGF;IRS1;MET;CBX6;PSMD12;MYD88;PSMB7;PRKAR1A;STUB1;SCMH1;PSMA7;PSMD10;PML;RPTOR;PSMB5;PSMD8;PSMA2;RHOG;PSMA3;PSME2;PSMD1;MAPK1;PSMC6;CAMK2B;PSMD2;STRN;PSMC4;PSMF1;PSMB2;VAPA;EZH2;GSK3B;RAC2;UBB;PPP2R5A…
Signaling by BRAF and RAF fusions	0.660177	1.18986	0.039	0.185582	63	63	LMNA;AKAP9;IQGAP1;CALM1;KDM7A;QKI;VCL;YWHAB;MAPK1;CAMK2B;CNKSR2;MAP2K2;TRAK1;ZC3HAV1;ESRP1;RAP1A;AGK;AGGF1;SND1;ARAF;AP3B1;KIAA1549;FXR1;SRC;BCL2L11;CAMK2D;RAP1B;PAPSS1;MARK3;MAP2K1;TRIM24;MPRIP;ITGA2B;CSK;PEBP1;KRAS;CNKSR1;HRAS;FN1;AGTRAP;CLCN6;RAF1;BRAF;NRAS;FAM114A2;ARRB2;TLN1;APBB1IP;KSR2;ITGB3;CAMK2A;FGG;FGA;FGB;TENT4A;KSR1;JAK2;VWF;ATG7;FAM131B;ARRB1;CAMK2G;MAPK3	LMNA;AKAP9;IQGAP1;CALM1;KDM7A;QKI;VCL;YWHAB;MAPK1;CAMK2B;CNKSR2;MAP2K2;TRAK1;ZC3HAV1;ESRP1;RAP1A;AGK;AGGF1;SND1;ARAF;AP3B1;KIAA1549;FXR1;SRC;BCL2L11;CAMK2D;RAP1B;PAPSS1;MARK3;MAP2K1;TRIM24;MPRIP;ITGA2B;CSK;PEBP1;KRAS;CNKSR1;HRAS;FN1;AGTRAP;CLCN6;RAF1;BRAF;NRAS;FAM114A2;ARRB2;TLN1;APBB1IP
Viral mRNA Translation	0.651931	1.19026	0.02	0.185636	102	90	RPS17;RPS20;RPL36A;RPS10;RPL37A;RPS27;RPL36AL;RPL4;RPL38;RPL22L1;RPL24;RPL23;RPS29;RPL41;RPL39;RPL7;RPS21;RPL28;RPL35;RPL27A;RPS26;RPSA;RPL31;RPL37;RPL3;RPL14;RPLP0;RPS16;RPS11;RPS3;RPS28;RPL5;RPL23A;UBA52;RPL30;RPL21;RPL35A;RPS13;RPL6;RPLP1;RPL19;RPS19;RPL22;RPL39L;RPS5;FAU;RPL36;RPL12;RPL10;GRSF1;RPL9;RPL27;RPS14;RPL13A;RPS6;RPL15;RPLP2;RPL18A;RPS2;RPS9;RPL11;RPL18;RPS4X;RPL34;RPS24;RPL17;RPS15…	RPS17;RPS20;RPL36A;RPS10;RPL37A;RPS27;RPL36AL;RPL4;RPL38;RPL22L1;RPL24;RPL23;RPS29;RPL41;RPL39;RPL7;RPS21;RPL28;RPL35;RPL27A;RPS26;RPSA;RPL31;RPL37;RPL3;RPL14;RPLP0;RPS16;RPS11;RPS3;RPS28;RPL5;RPL23A;UBA52;RPL30;RPL21;RPL35A;RPS13;RPL6;RPLP1;RPL19;RPS19;RPL22;RPL39L;RPS5;FAU;RPL36;RPL12;RPL10;GRSF1;RPL9;RPL27;RPS14;RPL13A;RPS6;RPL15;RPLP2;RPL18A;RPS2;RPS9;RPL11;RPL18;RPS4X;RPL34
Antigen processing: Ubiquitination & Proteasome degradation	0.642267	1.18933	0	0.185887	309	306	SOCS3;UBC;UBE3A;FBXO2;FBXO32;ZBTB16;HECTD1;UBE2B;PSMB4;ANAPC10;DTX3L;BTBD6;PSMA5;FBXO21;RBBP6;RBCK1;UBE2D3;UBR4;PSMD12;PSMB7;STUB1;ITCH;FBXW7;PSMA7;RNF4;FBXO7;FBXL18;PSMD10;LONRF1;ZNRF2;PSMB5;PSMD8;PSMA2;UBE2O;ANAPC7;PSMA3;UBAC1;TRIM69;PSME2;UBE2E2;PSMD1;ASB6;UBE2S;RBX1;UBE2R2;PSMC6;PSMD2;PSMC4;PSMF1;PSMB2;AREL1;NPEPPS;UBE2H;WSB1;PJA1;ANAPC11;RNF115;UBB;FBXW4;HERC5;UBE2V1;UBR2;FBXW5;SEM1;UBE2W;UB…	SOCS3;UBC;UBE3A;FBXO2;FBXO32;ZBTB16;HECTD1;UBE2B;PSMB4;ANAPC10;DTX3L;BTBD6;PSMA5;FBXO21;RBBP6;RBCK1;UBE2D3;UBR4;PSMD12;PSMB7;STUB1;ITCH;FBXW7;PSMA7;RNF4;FBXO7;FBXL18;PSMD10;LONRF1;ZNRF2;PSMB5;PSMD8;PSMA2;UBE2O;ANAPC7;PSMA3;UBAC1;TRIM69;PSME2;UBE2E2;PSMD1;ASB6;UBE2S;RBX1;UBE2R2;PSMC6;PSMD2;PSMC4;PSMF1;PSMB2;AREL1;NPEPPS;UBE2H;WSB1;PJA1;ANAPC11;RNF115;UBB;FBXW4;HERC5;UBE2V1;UBR2;FBXW5;SEM1;UBE2W;UB…
Activation of IRF3/IRF7 mediated by TBK1/IKK epsilon	0.711578	1.19028	0.151064	0.185964	17	17	UBC;TRAF3;SARM1;UBB;TBK1;UBA52;IRF7;PTPN11;TANK;TICAM1;TLR4;IRF3;IKBKE;RPS27A;LY96;TICAM2;CD14	UBC;TRAF3;SARM1;UBB;TBK1;UBA52;IRF7;PTPN11;TANK;TICAM1;TLR4;IRF3
Peptide chain elongation	0.653932	1.19192	0.015	0.18601	94	90	RPS17;RPS20;RPL36A;RPS10;RPL37A;RPS27;RPL36AL;RPL4;RPL38;RPL22L1;EEF2;RPL24;RPL23;RPS29;RPL41;RPL39;RPL7;RPS21;RPL28;RPL35;RPL27A;RPS26;RPSA;RPL31;RPL37;RPL3;RPL14;RPLP0;RPS16;RPS11;RPS3;RPS28;RPL5;RPL23A;UBA52;RPL30;RPL21;RPL35A;RPS13;RPL6;RPLP1;RPL19;RPS19;RPL22;RPL39L;RPS5;FAU;EEF1A1;RPL36;RPL12;RPL10;RPL9;RPL27;RPS14;RPL13A;RPS6;RPL15;RPLP2;RPL18A;RPS2;RPS9;RPL11;RPL18;RPS4X;RPL34;RPS24;RPL17…	RPS17;RPS20;RPL36A;RPS10;RPL37A;RPS27;RPL36AL;RPL4;RPL38;RPL22L1;EEF2;RPL24;RPL23;RPS29;RPL41;RPL39;RPL7;RPS21;RPL28;RPL35;RPL27A;RPS26;RPSA;RPL31;RPL37;RPL3;RPL14;RPLP0;RPS16;RPS11;RPS3;RPS28;RPL5;RPL23A;UBA52;RPL30;RPL21;RPL35A;RPS13;RPL6;RPLP1;RPL19;RPS19;RPL22;RPL39L;RPS5;FAU;EEF1A1;RPL36;RPL12;RPL10;RPL9;RPL27;RPS14;RPL13A;RPS6;RPL15;RPLP2;RPL18A;RPS2;RPS9;RPL11;RPL18;RPS4X;RPL34
Thromboxane signalling through TP receptor	0.689089	1.19039	0.120123	0.186031	24	24	GNB5;GNB1;GNB2;GNA11;GNG4;GNG7;GNG10;GNG12;GNAQ;GNG5;GNGT1;AAMP;TBXA2R;GNA13;GNG3;GNB3;GNGT2;GNA15;GNA14;GNG13;GNG2;GNB4;GNG8;GNG11	GNB5;GNB1;GNB2;GNA11;GNG4;GNG7;GNG10;GNG12;GNAQ;GNG5
Clathrin-mediated endocytosis	0.648232	1.19177	0.003	0.186071	143	143	UBC;SGIP1;ARF6;ADRB2;VAMP3;UBQLN1;AAK1;ACTR3;CLTA;RAB5A;AP2B1;HBEGF;EGFR;ARPC2;ARPC1A;EPN1;SNX9;VAMP7;ARPC4;VAMP8;ARPC5;NEDD8;CLTB;GAPVD1;COPS2;UBB;PIP5K1C;CLTC;FNBP1;PICALM;CLTCL1;OCRL;COPS5;TOR1A;IGF2R;HSPA8;SH3GL2;COPS6;AP2A2;EPS15L1;UBQLN2;NECAP1;ITSN2;FNBP1L;ACTR2;UBA52;SLC2A8;PIK3C2A;NECAP2;EPGN;GRB2;DNM1;EGF;HIP1;TOR1B;STON2;RAB5B;ARFGAP1;EPS15;REPS1;FCHO2;COPS7A;FZD4;SH3KBP1;GRK2;RAB5C;LD…	UBC;SGIP1;ARF6;ADRB2;VAMP3;UBQLN1;AAK1;ACTR3;CLTA;RAB5A;AP2B1;HBEGF;EGFR;ARPC2;ARPC1A;EPN1;SNX9;VAMP7;ARPC4;VAMP8;ARPC5;NEDD8;CLTB;GAPVD1;COPS2;UBB;PIP5K1C;CLTC;FNBP1;PICALM;CLTCL1;OCRL;COPS5;TOR1A;IGF2R;HSPA8;SH3GL2;COPS6;AP2A2;EPS15L1;UBQLN2;NECAP1;ITSN2;FNBP1L;ACTR2;UBA52;SLC2A8;PIK3C2A;NECAP2;EPGN;GRB2;DNM1;EGF;HIP1;TOR1B;STON2;RAB5B;ARFGAP1;EPS15;REPS1;FCHO2;COPS7A;FZD4;SH3KBP1;GRK2;RAB5C;LD…
DNA Replication	0.652141	1.19091	0.003	0.18616	128	128	UBC;PSMB4;ANAPC10;PSMA5;PSMD12;PSMB7;PSMA7;PSMD10;PSMB5;PSMD8;PSMA2;ANAPC7;PSMA3;PSME2;PSMD1;UBE2S;RBX1;PSMC6;PSMD2;PSMC4;PSMF1;PSMB2;RFC2;RFC1;ANAPC11;UBB;FEN1;SEM1;POLE3;RPA4;CDC26;PSMA6;POLD2;DBF4;PSMD3;E2F3;FZR1;PSMD13;PSMB9;PSME1;SKP1;RPA3;PSMD11;CDT1;ORC4;CDC23;PSMC1;UBA52;PSMA4;RPA2;CDC45;GINS1;POLE2;GINS4;RPA1;CCNA2;PSMD14;CDC7;PSMB6;PRIM2;PRIM1;PSMD5;PSMD4;POLD3;PSMC2;PSMA1;PSMC3;MCM4;PS…	UBC;PSMB4;ANAPC10;PSMA5;PSMD12;PSMB7;PSMA7;PSMD10;PSMB5;PSMD8;PSMA2;ANAPC7;PSMA3;PSME2;PSMD1;UBE2S;RBX1;PSMC6;PSMD2;PSMC4;PSMF1;PSMB2;RFC2;RFC1;ANAPC11;UBB;FEN1;SEM1;POLE3;RPA4;CDC26;PSMA6;POLD2;DBF4;PSMD3;E2F3;FZR1;PSMD13;PSMB9;PSME1;SKP1;RPA3;PSMD11;CDT1;ORC4;CDC23;PSMC1;UBA52;PSMA4;RPA2;CDC45;GINS1;POLE2;GINS4;RPA1;CCNA2;PSMD14;CDC7;PSMB6;PRIM2;PRIM1;PSMD5;PSMD4;POLD3;PSMC2;PSMA1;PSMC3;MCM4;PS…
COPII-mediated vesicle transport	0.659013	1.18934	0.035035	0.18624	68	68	COL7A1;CTSZ;SEC31A;SEC22B;PPP6R1;STX5;ANKRD28;CSNK1D;SEC23A;TMED2;SCFD1;SEC13;BET1;TRAPPC5;CD59;SEC24B;CNIH1;TRAPPC2L;USO1;RAB1B;TFG;MCFD2;SEC24A;TRAPPC4;TRAPPC3;SAR1B;SEC22A;GOLGA2;F5;LMAN2;SEC24D;TRAPPC10;TBC1D20;TGFA;AREG;SEC16A;TRAPPC1;SEC22C;CNIH3;LMAN1;TMED10;FOLR1;PPP6C;PPP6R3;STX17;TRAPPC6B;TRAPPC2;RAB1A;SEC24C;NAPG;TRAPPC6A;NAPA;SEC23IP;NSF;PREB;GORASP1;GOSR2;CNIH2;GRIA1;F8;NAPB;TRAPPC9;…	COL7A1;CTSZ;SEC31A;SEC22B;PPP6R1;STX5;ANKRD28;CSNK1D;SEC23A;TMED2;SCFD1;SEC13;BET1;TRAPPC5;CD59;SEC24B;CNIH1;TRAPPC2L;USO1;RAB1B;TFG;MCFD2;SEC24A;TRAPPC4;TRAPPC3;SAR1B;SEC22A;GOLGA2;F5;LMAN2;SEC24D;TRAPPC10;TBC1D20;TGFA;AREG;SEC16A;TRAPPC1;SEC22C;CNIH3;LMAN1;TMED10;FOLR1;PPP6C;PPP6R3;STX17;TRAPPC6B;TRAPPC2;RAB1A;SEC24C;NAPG
Diseases of Immune System	0.679619	1.1904	0.101937	0.186372	34	31	NFKBIA;TRAF3;TLR5;MYD88;TLR2;NFKB1;RELA;IRAK4;IKBKB;TLR6;TLR3;IKBKG;NFKB2;HMGB1;TIRAP;TICAM1;TLR4;S100A9;S100A1;LY96;FGG;FGA;FGB;TLR10;S100A8;CHUK;BTK;TLR1;CD36;CD14;UNC93B1	NFKBIA;TRAF3;TLR5;MYD88;TLR2;NFKB1;RELA;IRAK4;IKBKB;TLR6;TLR3;IKBKG;NFKB2;HMGB1;TIRAP;TICAM1;TLR4;S100A9
G-protein activation	0.691524	1.19096	0.11789	0.186377	24	24	GNB5;GNB1;GNB2;GNA11;GNG4;GNG7;GNG10;GNG12;GNAQ;GNG5;GNGT1;PDYN;GNG3;GNB3;GNGT2;OPRM1;GNA15;GNA14;GNG13;GNG2;GNB4;GNG8;POMC;GNG11	GNB5;GNB1;GNB2;GNA11;GNG4;GNG7;GNG10;GNG12;GNAQ;GNG5
Transcriptional regulation by RUNX3	0.729385	1.33033	0	0.186404	96	95	UBC;MYC;CDKN1A;EP300;RUNX1;CREBBP;PSMB4;RBPJ;PSMA5;JAG1;PSMD12;PSMB7;PSMA7;MAML1;PSMD10;NOTCH1;TCF7L2;PSMB5;PSMD8;PSMA2;TGFB1;PSMA3;PSME2;PSMD1;TEAD4;PSMC6;CTNNB1;PSMD2;PSMC4;PSMF1;PSMB2;UBB;YAP1;BRD2;SEM1;MDM2;PSMA6;SMURF2;PSMD3;MAML3;PSMD13;SNW1;PSMB9;PSME1;PSMD11;KAT2B;SRC;CCND1;BCL2L11;PSMC1;FOXO3;UBA52;PSMA4;MAML2;SMAD4;PSMD14;PSMB6;WWTR1;ITGAL;PSMD5;CDKN2A;PSMD4;PSMC2;PSMA1;PSMC3;TP53;PSME3…	UBC;MYC;CDKN1A;EP300;RUNX1;CREBBP;PSMB4;RBPJ;PSMA5;JAG1;PSMD12;PSMB7;PSMA7;MAML1;PSMD10;NOTCH1;TCF7L2;PSMB5;PSMD8;PSMA2;TGFB1;PSMA3;PSME2;PSMD1;TEAD4;PSMC6;CTNNB1;PSMD2;PSMC4;PSMF1;PSMB2;UBB;YAP1;BRD2;SEM1;MDM2;PSMA6;SMURF2;PSMD3;MAML3;PSMD13;SNW1;PSMB9;PSME1;PSMD11;KAT2B;SRC;CCND1;BCL2L11;PSMC1;FOXO3;UBA52;PSMA4;MAML2;SMAD4;PSMD14;PSMB6;WWTR1;ITGAL;PSMD5;CDKN2A;PSMD4;PSMC2;PSMA1;PSMC3;TP53;PSME3…
Nonsense Mediated Decay (NMD) independent of the Exon Junction Complex (EJC)	0.655704	1.18941	0.006	0.186405	100	96	RPS17;RPS20;RPL36A;RPS10;RPL37A;PABPC1;RPS27;RPL36AL;RPL4;RPL38;UPF1;RPL22L1;RPL24;RPL23;RPS29;RPL41;ETF1;RPL39;RPL7;RPS21;RPL28;RPL35;RPL27A;RPS26;RPSA;RPL31;RPL37;RPL3;RPL14;RPLP0;RPS16;RPS11;RPS3;RPS28;RPL5;RPL23A;UBA52;NCBP1;RPL30;RPL21;RPL35A;RPS13;RPL6;RPLP1;RPL19;RPS19;RPL22;RPL39L;RPS5;FAU;RPL36;RPL12;RPL10;RPL9;RPL27;RPS14;RPL13A;GSPT2;RPS6;RPL15;RPLP2;RPL18A;NCBP2;RPS2;RPS9;RPL11;RPL18;…	RPS17;RPS20;RPL36A;RPS10;RPL37A;PABPC1;RPS27;RPL36AL;RPL4;RPL38;UPF1;RPL22L1;RPL24;RPL23;RPS29;RPL41;ETF1;RPL39;RPL7;RPS21;RPL28;RPL35;RPL27A;RPS26;RPSA;RPL31;RPL37;RPL3;RPL14;RPLP0;RPS16;RPS11;RPS3;RPS28;RPL5;RPL23A;UBA52;NCBP1;RPL30;RPL21;RPL35A;RPS13;RPL6;RPLP1;RPL19;RPS19;RPL22;RPL39L;RPS5;FAU;RPL36;RPL12;RPL10;RPL9;RPL27;RPS14;RPL13A;GSPT2;RPS6;RPL15;RPLP2;RPL18A;NCBP2;RPS2;RPS9;RPL11;RPL18;…
RNA Polymerase III Transcription Termination	0.689217	1.19104	0.133679	0.186534	23	23	NFIB;NFIC;POLR2K;POLR3A;POLR1D;POLR3C;NFIX;POLR2F;POLR2E;POLR2H;SSB;NFIA;POLR2L;POLR3D;POLR3B;POLR3K;POLR3F;CRCP;POLR3GL;POLR1C;POLR3H;POLR3E;POLR3G	NFIB;NFIC;POLR2K;POLR3A;POLR1D;POLR3C;NFIX;POLR2F;POLR2E;POLR2H;SSB;NFIA;POLR2L;POLR3D;POLR3B;POLR3K;POLR3F
Activation of BH3-only proteins	0.755621	1.32532	0.0061287	0.186607	30	30	AKT3;TP63;YWHAE;TFDP2;YWHAZ;YWHAG;YWHAH;PMAIP1;SFN;TP53BP2;YWHAB;PPP3R1;BBC3;DYNLL1;PPP1R13B;AKT1;BCL2L11;BAD;DYNLL2;PPP3CC;TP53;TP73;AKT2;TFDP1;BID;MAPK8;BMF;YWHAQ;BCL2;E2F1	AKT3;TP63;YWHAE;TFDP2;YWHAZ;YWHAG;YWHAH;PMAIP1;SFN;TP53BP2;YWHAB;PPP3R1;BBC3;DYNLL1;PPP1R13B;AKT1;BCL2L11;BAD;DYNLL2;PPP3CC
Synthesis, secretion, and inactivation of Glucagon-like Peptide-1 (GLP-1)	0.700882	1.19041	0.127637	0.186718	20	20	PCSK1;TCF7L2;SEC11A;CTNNB1;SPCS2;SEC11C;SPCS3;SPCS1;FFAR1;GPR119;CDX2;PAX6;FFAR4;GNB3;GCG;GNAT3;LEP;GRP;GNG13;DPP4	PCSK1;TCF7L2;SEC11A;CTNNB1;SPCS2
Apoptotic factor-mediated response	0.706729	1.19139	0.130165	0.186738	20	20	XIAP;CASP7;CYCS;GSDMD;GSDME;MAPK1;BAX;DIABLO;AVEN;APIP;CARD8;CDKN2A;C1QBP;CASP9;SEPTIN4;UACA;APAF1;CASP3;BAK1;MAPK3	XIAP;CASP7;CYCS;GSDMD;GSDME;MAPK1;BAX;DIABLO;AVEN;APIP;CARD8;CDKN2A;C1QBP;CASP9
Cargo concentration in the ER	0.678033	1.1911	0.0992908	0.186756	33	33	COL7A1;CTSZ;SEC22B;MIA2;STX5;SEC23A;TMED2;CD59;SEC24B;CNIH1;MCFD2;SEC24A;MIA3;SAR1B;F5;LMAN2;SEC24D;TGFA;AREG;CNIH3;LMAN1;TMED10;FOLR1;SEC24C;PREB;GOSR2;CNIH2;GRIA1;F8;LMAN1L;CTSC;SERPINA1;LMAN2L	COL7A1;CTSZ;SEC22B;MIA2;STX5;SEC23A;TMED2;CD59;SEC24B;CNIH1;MCFD2;SEC24A;MIA3;SAR1B;F5;LMAN2;SEC24D;TGFA;AREG;CNIH3;LMAN1;TMED10;FOLR1
HCMV Late Events	0.661998	1.19051	0.0581162	0.186817	171	56	CEBPD;TPR;HNRNPK;NUP54;IRS1;NUP133;RAE1;CHMP7;MVB12A;SEC13;CHMP2A;VPS37A;CHMP4A;UBAP1;CHMP4B;NUP160;VPS36;CHMP1A;CHMP3;NUP58;POM121;AAAS;NUP88;VPS37C;NUP214;CHMP2B;NUP155;SEH1L;NUP93;VPS37B;VPS25;NUP50;NUP98;NUP42;RANBP2;NUP35;VPS37D;TSG101;POM121C;NUP205;DBP;NUP210;NUP62;NUP43;CHMP4C;NUP107;SNF8;NUP37;NUP188;MVB12B;NUP85;NUP153;VPS28;VPS4A;CHMP6;NDC1	CEBPD;TPR;HNRNPK;NUP54;IRS1;NUP133;RAE1;CHMP7;MVB12A;SEC13;CHMP2A;VPS37A;CHMP4A;UBAP1;CHMP4B;NUP160;VPS36;CHMP1A;CHMP3;NUP58;POM121;AAAS;NUP88;VPS37C;NUP214;CHMP2B;NUP155;SEH1L;NUP93;VPS37B;VPS25;NUP50;NUP98;NUP42;RANBP2;NUP35;VPS37D
Mitochondrial biogenesis	0.654531	1.19116	0.015	0.187004	95	92	CALM1;SOD2;CYCS;CREBBP;ESRRA;PPARGC1A;CHD9;HELZ2;GABPB1;NRF1;PRKAB2;MTX2;MICOS13;RXRA;ATP5MF;MICOS10;HSPA9;SAMM50;PPRC1;CRTC1;NCOA1;MED1;SSBP1;TBL1XR1;ATP5F1B;CARM1;MT-ATP8;ATP5PB;PPARA;ATP5MC2;IMMT;TGS1;APOO;ATP5ME;GLUD1;ATP5F1E;GLUD2;PRKAA2;IDH2;NCOA6;PRKAG2;MAPK14;CREB1;ATP5MC3;NCOA2;PERM1;MTX1;CRTC3;DNAJC11;CAMK4;CHCHD3;ATP5F1A;POLG2;NCOR1;ATP5F1D;CRTC2;SMARCD3;ATP5PO;TFB2M;ATF2;HDAC3;ATP5F1C…	CALM1;SOD2;CYCS;CREBBP;ESRRA;PPARGC1A;CHD9;HELZ2;GABPB1;NRF1;PRKAB2;MTX2;MICOS13;RXRA;ATP5MF;MICOS10;HSPA9;SAMM50;PPRC1;CRTC1;NCOA1;MED1;SSBP1;TBL1XR1;ATP5F1B;CARM1;MT-ATP8;ATP5PB;PPARA;ATP5MC2;IMMT;TGS1;APOO;ATP5ME;GLUD1;ATP5F1E;GLUD2;PRKAA2;IDH2;NCOA6;PRKAG2;MAPK14;CREB1;ATP5MC3;NCOA2;PERM1;MTX1;CRTC3;DNAJC11;CAMK4;CHCHD3;ATP5F1A;POLG2;NCOR1;ATP5F1D;CRTC2;SMARCD3;ATP5PO;TFB2M;ATF2;HDAC3;ATP5F1C…
ZBP1(DAI) mediated induction of type I IFNs	0.705148	1.18862	0.122302	0.18729	21	21	NFKBIA;NKIRAS2;MYD88;NFKBIB;NFKB1;DHX9;RIPK1;TBK1;RELA;IKBKB;TLR3;IKBKG;NFKB2;TICAM1;IRF3;ZBP1;NKIRAS1;NLRP4;CHUK;RIPK3;DTX4	NFKBIA;NKIRAS2;MYD88;NFKBIB;NFKB1;DHX9;RIPK1;TBK1;RELA;IKBKB;TLR3;IKBKG;NFKB2;TICAM1;IRF3
Signaling by NOTCH1	0.656233	1.18838	0.026	0.187575	74	74	UBC;HIF1A;MYC;EP300;CREBBP;HEY2;RBPJ;NCOR2;JAG1;ITCH;FBXW7;MAML1;NOTCH1;RBX1;ADAM17;DTX2;HDAC10;UBB;TLE4;MAML3;TLE2;SNW1;APH1A;SKP1;TBL1XR1;KAT2B;PSEN1;MIB1;UBA52;HDAC11;HDAC1;MAML2;NUMB;TLE3;PSENEN;NBEA;ADAM10;TLE1;HDAC6;NCOR1;MAMLD1;HDAC8;HDAC3;NEURL1B;JAG2;HDAC2;APH1B;DLL1;ARRB2;HDAC4;CCNC;HES1;TBL1X;CUL1;RPS27A;KAT2A;NCSTN;HDAC5;HDAC9;HES5;DTX1;DNER;CDK8;PSEN2;DLL4;MIB2;HDAC7;CNTN1;ARRB1;NEUR…	UBC;HIF1A;MYC;EP300;CREBBP;HEY2;RBPJ;NCOR2;JAG1;ITCH;FBXW7;MAML1;NOTCH1;RBX1;ADAM17;DTX2;HDAC10;UBB;TLE4;MAML3;TLE2;SNW1;APH1A;SKP1;TBL1XR1;KAT2B;PSEN1;MIB1;UBA52;HDAC11;HDAC1;MAML2;NUMB
Termination of translesion DNA synthesis	0.674596	1.18826	0.10142	0.18758	32	32	UBC;ISG15;RFC2;RFC1;UBB;POLE3;UBE2L6;POLD2;POLK;RPA3;UBA52;USP43;RPA2;POLE2;RPA1;POLD3;USP10;RFC4;TRIM25;PCLAF;POLD4;POLE4;REV1;RPS27A;PCNA;POLD1;POLH;UBA7;RFC5;POLE;POLI;RFC3	UBC;ISG15;RFC2;RFC1;UBB;POLE3;UBE2L6;POLD2;POLK;RPA3;UBA52;USP43;RPA2;POLE2;RPA1;POLD3;USP10;RFC4;TRIM25;PCLAF;POLD4
NIK-->noncanonical NF-kB signaling	0.739835	1.32716	0	0.188239	59	59	UBC;PSMB4;PSMA5;PSMD12;PSMB7;PSMA7;PSMD10;PSMB5;PSMD8;PSMA2;PSMA3;PSME2;PSMD1;PSMC6;PSMD2;PSMC4;PSMF1;PSMB2;UBB;RELB;SEM1;PSMA6;PSMD3;BTRC;PSMD13;PSMB9;PSME1;SKP1;UBE2M;PSMD11;FBXW11;PSMC1;UBA52;PSMA4;PSMD14;PSMB6;PSMD5;PSMD4;NFKB2;PSMC2;PSMA1;PSMC3;PSME3;PSMD7;PSMD9;MAP3K14;PSMB3;PSMB1;PSMD6;PSMC5;CUL1;RPS27A;PSMB8;PSMA8;UBA3;PSMB10;CHUK;PSME4;PSMB11	UBC;PSMB4;PSMA5;PSMD12;PSMB7;PSMA7;PSMD10;PSMB5;PSMD8;PSMA2;PSMA3;PSME2;PSMD1;PSMC6;PSMD2;PSMC4;PSMF1;PSMB2;UBB;RELB;SEM1;PSMA6;PSMD3;BTRC;PSMD13;PSMB9;PSME1;SKP1;UBE2M;PSMD11;FBXW11;PSMC1;UBA52;PSMA4;PSMD14;PSMB6;PSMD5;PSMD4;NFKB2;PSMC2;PSMA1;PSMC3;PSME3;PSMD7;PSMD9
Non-integrin membrane-ECM interactions	0.66764	1.1877	0.0744467	0.188365	42	42	THBS1;LAMC2;SDC1;LAMA3;PRKCA;ACTN1;NRXN1;ITGB4;HSPG2;TNC;TGFB1;ITGB5;ITGA2;TRAPPC4;FGF2;LAMC1;CASK;LAMB3;ITGB1;PDGFB;LAMA2;AGRN;SDC3;PDGFA;DDR2;NTN4;ITGAV;SDC2;LAMB2;ITGA6;LAMC3;VTN;ITGB3;DAG1;DMD;TTR;SDC4;DDR1;LAMB1;LAMA5;LAMA1;LAMA4	THBS1;LAMC2;SDC1;LAMA3;PRKCA;ACTN1;NRXN1;ITGB4;HSPG2;TNC;TGFB1;ITGB5;ITGA2;TRAPPC4;FGF2;LAMC1;CASK;LAMB3
Cristae formation	0.677201	1.18783	0.108409	0.188378	31	31	MTX2;MICOS13;ATP5MF;MICOS10;HSPA9;SAMM50;ATP5F1B;MT-ATP8;ATP5PB;ATP5MC2;IMMT;APOO;ATP5ME;ATP5F1E;ATP5MC3;MTX1;DNAJC11;CHCHD3;ATP5F1A;ATP5F1D;ATP5PO;ATP5F1C;ATP5PD;CHCHD6;ATP5MC1;ATP5MG;TMEM11;ATP5PF;DMAC2L;APOOL;MT-ATP6	MTX2;MICOS13;ATP5MF;MICOS10;HSPA9;SAMM50;ATP5F1B;MT-ATP8;ATP5PB;ATP5MC2;IMMT;APOO;ATP5ME;ATP5F1E;ATP5MC3;MTX1;DNAJC11;CHCHD3;ATP5F1A;ATP5F1D;ATP5PO;ATP5F1C;ATP5PD;CHCHD6;ATP5MC1;ATP5MG;TMEM11;ATP5PF
Costimulation by the CD28 family	0.654241	1.18742	0.033033	0.188784	76	74	AKT3;PIK3R1;PPP2CA;PPP2CB;THEM4;PPP2R5E;TRAC;YES1;PAK1;HLA-DQA2;HLA-DQB1;PPP2R5A;PPP2R5C;CD274;HLA-DRB5;MAP3K8;PDCD1LG2;PPP2R1B;AKT1;GRAP2;HLA-DRA;SRC;GRB2;CDC42;HLA-DQA1;PAK2;PTPN11;TNFRSF14;FYN;TRIB3;PPP2R1A;PIK3R3;LCK;RAC1;MTOR;MAP3K14;HLA-DPA1;PIK3R2;CSK;CD3D;HLA-DPB1;AKT2;PTPN6;CD4;CD3E;HLA-DRB1;PIK3CA;ICOSLG;RICTOR;LYN;CD247;TRBC1;PPP2R5D;PPP2R5B;TRAV8-4;TRAV29DV5;TRAV19;CD80;PDCD1;CTLA4;IC…	AKT3;PIK3R1;PPP2CA;PPP2CB;THEM4;PPP2R5E;TRAC;YES1;PAK1;HLA-DQA2;HLA-DQB1;PPP2R5A;PPP2R5C;CD274;HLA-DRB5;MAP3K8;PDCD1LG2;PPP2R1B;AKT1;GRAP2;HLA-DRA;SRC;GRB2;CDC42;HLA-DQA1;PAK2;PTPN11;TNFRSF14;FYN;TRIB3;PPP2R1A;PIK3R3;LCK;RAC1;MTOR;MAP3K14;HLA-DPA1;PIK3R2;CSK;CD3D;HLA-DPB1;AKT2;PTPN6;CD4;CD3E;HLA-DRB1;PIK3CA;ICOSLG
Regulation of RUNX2 expression and activity	0.73276	1.33082	0	0.188808	73	73	UBC;STAT1;HIVEP3;NR3C1;PSMB4;ESRRA;PPARGC1A;PSMA5;PSMD12;PSMB7;STUB1;FBXW7;PSMA7;PSMD10;PSMB5;PSMD8;PSMA2;PSMA3;PSME2;PSMD1;RBX1;PSMC6;PSMD2;PSMC4;PSMF1;PSMB2;GSK3B;UBB;SEM1;PSMA6;PSMD3;PSMD13;PSMB9;PSME1;SKP1;PSMD11;PSMC1;UBA52;PSMA4;WWP1;PSMD14;PSMB6;PSMD5;PSMD4;PSMC2;PSMA1;PSMC3;PSME3;PSMD7;PSMD9;PSMB3;PSMB1;PSMD6;CBFB;PSMC5;CUL1;RPS27A;PPARGC1B;TWIST1;PSMB8;BMP2;NKX3-2;PSMA8;MSX2;PSMB10;SKP2;…	UBC;STAT1;HIVEP3;NR3C1;PSMB4;ESRRA;PPARGC1A;PSMA5;PSMD12;PSMB7;STUB1;FBXW7;PSMA7;PSMD10;PSMB5;PSMD8;PSMA2;PSMA3;PSME2;PSMD1;RBX1;PSMC6;PSMD2;PSMC4;PSMF1;PSMB2;GSK3B;UBB;SEM1;PSMA6;PSMD3;PSMD13;PSMB9;PSME1;SKP1;PSMD11;PSMC1;UBA52;PSMA4;WWP1;PSMD14;PSMB6;PSMD5;PSMD4;PSMC2;PSMA1;PSMC3;PSME3;PSMD7;PSMD9
Postmitotic nuclear pore complex (NPC) reformation	0.680148	1.18672	0.131098	0.189101	27	27	RAN;KPNB1;NUP54;SUMO1;NUP133;SEC13;UBE2I;NUP160;TNPO1;AHCTF1;NUP58;POM121;NUP155;SEH1L;NUP93;RANGAP1;NUP98;NUP35;RCC1;NUP205;NUP62;NUP43;NUP107;NUP37;NUP188;NUP85;NDC1	RAN;KPNB1;NUP54;SUMO1;NUP133;SEC13;UBE2I;NUP160;TNPO1;AHCTF1;NUP58;POM121;NUP155;SEH1L;NUP93;RANGAP1;NUP98;NUP35
SARS-CoV Infections	0.647778	1.18679	0.001	0.18928	159	146	HSP90AA1;UBC;ATP1B1;IL6R;PARP9;ST3GAL1;IL1R1;PARP14;MAP1LC3B;ARID4B;NR3C1;AP2B1;ROCK1;REST;RBBP7;BECN1;GATAD2A;PARP10;VCP;DAD1;JAK1;ATP1A1;DDX5;SUMO1;FUT8;CHMP7;MGAT2;GALNT1;CHMP2A;MGAT4C;BRD4;SAP30;GSK3B;UBB;FKBP1A;CHMP4A;MAGT1;MGAT4B;GATAD2B;MAN2A1;CHD3;CHMP4B;UBE2I;ARID4A;MGAT5;VHL;HMG20B;IFNGR1;RIPK1;TBK1;AP2A2;CTSL;RBBP4;BRMS1;CHMP3;PTGES3;UVRAG;ZCRB1;CRBN;UBA52;DDOST;SIGMAR1;HDAC1;FXYD3;IFN…	HSP90AA1;UBC;ATP1B1;IL6R;PARP9;ST3GAL1;IL1R1;PARP14;MAP1LC3B;ARID4B;NR3C1;AP2B1;ROCK1;REST;RBBP7;BECN1;GATAD2A;PARP10;VCP;DAD1;JAK1;ATP1A1;DDX5;SUMO1;FUT8;CHMP7;MGAT2;GALNT1;CHMP2A;MGAT4C;BRD4;SAP30;GSK3B;UBB;FKBP1A;CHMP4A;MAGT1;MGAT4B;GATAD2B;MAN2A1;CHD3;CHMP4B;UBE2I;ARID4A;MGAT5;VHL;HMG20B;IFNGR1;RIPK1;TBK1;AP2A2;CTSL;RBBP4;BRMS1;CHMP3;PTGES3;UVRAG;ZCRB1;CRBN;UBA52;DDOST;SIGMAR1;HDAC1;FXYD3;IFN…
MAPK family signaling cascades	0.640298	1.18689	0	0.189387	326	323	JUN;DUSP6;DUSP1;HSPB1;UBC;MAPK6;DNAJB1;PIK3R1;IL6R;MYC;NRG2;PPP1CB;IQGAP1;SPTAN1;PIK3CB;CALM1;TNRC6B;DUSP2;ANGPT1;PPP2CA;RALGDS;PSMB4;PPP2CB;MAPK4;AGO3;FLT3LG;NEFL;MMP10;PSMA5;FOXO1;HBEGF;PPP2R5E;KITLG;EGFR;HGF;IRS1;GOLGA7;MET;PSMD12;PSMB7;JAK1;PSMA7;VCL;DUSP10;DLG2;PSMD10;PSMB5;SHOC2;PSMD8;PSMA2;IL6ST;YWHAB;PSMA3;PSME2;PSMD1;PAK1;MAPK1;RBX1;PSMC6;CAMK2B;PSMD2;CNKSR2;MAP2K2;PSMC4;PSMF1;PSMB2;PEA1…	JUN;DUSP6;DUSP1;HSPB1;UBC;MAPK6;DNAJB1;PIK3R1;IL6R;MYC;NRG2;PPP1CB;IQGAP1;SPTAN1;PIK3CB;CALM1;TNRC6B;DUSP2;ANGPT1;PPP2CA;RALGDS;PSMB4;PPP2CB;MAPK4;AGO3;FLT3LG;NEFL;MMP10;PSMA5;FOXO1;HBEGF;PPP2R5E;KITLG;EGFR;HGF;IRS1;GOLGA7;MET;PSMD12;PSMB7;JAK1;PSMA7;VCL;DUSP10;DLG2;PSMD10;PSMB5;SHOC2;PSMD8;PSMA2;IL6ST;YWHAB;PSMA3;PSME2;PSMD1;PAK1;MAPK1;RBX1;PSMC6;CAMK2B;PSMD2;CNKSR2;MAP2K2;PSMC4;PSMF1;PSMB2;PEA1…
RHO GTPases Activate ROCKs	0.706705	1.18696	0.142408	0.189559	19	19	RHOB;MYL6;PPP1CB;MYH9;ROCK1;CFL1;PAK1;MYH11;RHOA;RHOC;MYL12B;PPP1R12B;MYH10;ROCK2;LIMK1;MYL9;PPP1R12A;LIMK2;MYH14	RHOB;MYL6;PPP1CB;MYH9;ROCK1;CFL1;PAK1;MYH11;RHOA;RHOC;MYL12B;PPP1R12B;MYH10;ROCK2;LIMK1
Transcriptional activation of mitochondrial biogenesis	0.662696	1.18634	0.0541625	0.189736	56	53	CALM1;SOD2;CYCS;CREBBP;ESRRA;PPARGC1A;CHD9;HELZ2;GABPB1;NRF1;RXRA;PPRC1;CRTC1;NCOA1;MED1;SSBP1;TBL1XR1;ATP5F1B;CARM1;PPARA;TGS1;GLUD1;GLUD2;IDH2;NCOA6;CREB1;NCOA2;PERM1;CRTC3;CAMK4;POLG2;NCOR1;CRTC2;SMARCD3;TFB2M;ATF2;HDAC3;POLRMT;MTERF1;HCFC1;GABPA;TBL1X;PPARGC1B;SIRT4;SIRT5;NR1D1;ACSS2;ALAS1;TFB1M;MEF2C;TFAM;SIRT3;MEF2D	CALM1;SOD2;CYCS;CREBBP;ESRRA;PPARGC1A;CHD9;HELZ2;GABPB1;NRF1;RXRA;PPRC1;CRTC1;NCOA1;MED1;SSBP1;TBL1XR1;ATP5F1B;CARM1;PPARA;TGS1;GLUD1;GLUD2;IDH2;NCOA6;CREB1;NCOA2;PERM1;CRTC3;CAMK4;POLG2;NCOR1;CRTC2;SMARCD3;TFB2M;ATF2;HDAC3
Formation of the Early Elongation Complex	0.677142	1.18615	0.112008	0.189834	33	33	POLR2I;POLR2A;NELFE;POLR2K;POLR2G;POLR2F;MNAT1;GTF2F1;ERCC2;NCBP1;POLR2D;POLR2E;POLR2H;ERCC3;GTF2H5;SUPT4H1;POLR2J;POLR2L;GTF2F2;NELFCD;SUPT5H;GTF2H2;NCBP2;POLR2B;GTF2H1;POLR2C;NELFB;GTF2H3;CCNH;NELFA;GTF2H4;CTDP1;CDK7	POLR2I;POLR2A;NELFE;POLR2K;POLR2G;POLR2F;MNAT1;GTF2F1;ERCC2;NCBP1;POLR2D;POLR2E;POLR2H;ERCC3;GTF2H5;SUPT4H1;POLR2J;POLR2L;GTF2F2;NELFCD;SUPT5H;GTF2H2;NCBP2;POLR2B
GLI3 is processed to GLI3R by the proteasome	0.739639	1.32538	0	0.190069	60	60	UBC;GLI3;CSNK1A1;PSMB4;PSMA5;PSMD12;PSMB7;PSMA7;PSMD10;PSMB5;PSMD8;PSMA2;PSMA3;PSME2;PSMD1;RBX1;PSMC6;PSMD2;PSMC4;PSMF1;PSMB2;GSK3B;UBB;PRKACB;SEM1;PSMA6;PSMD3;BTRC;PSMD13;PSMB9;PSME1;SKP1;PSMD11;PSMC1;UBA52;PSMA4;PSMD14;PSMB6;PSMD5;PSMD4;PSMC2;PSMA1;PSMC3;PSME3;PSMD7;PSMD9;PSMB3;PSMB1;PRKACA;PSMD6;PSMC5;CUL1;RPS27A;PSMB8;PRKACG;PSMA8;PSMB10;PSME4;SUFU;PSMB11	UBC;GLI3;CSNK1A1;PSMB4;PSMA5;PSMD12;PSMB7;PSMA7;PSMD10;PSMB5;PSMD8;PSMA2;PSMA3;PSME2;PSMD1;RBX1;PSMC6;PSMD2;PSMC4;PSMF1;PSMB2;GSK3B;UBB;PRKACB;SEM1;PSMA6;PSMD3;BTRC;PSMD13;PSMB9;PSME1;SKP1;PSMD11;PSMC1;UBA52;PSMA4;PSMD14;PSMB6;PSMD5;PSMD4;PSMC2;PSMA1;PSMC3;PSME3;PSMD7;PSMD9
RHO GTPases Activate Formins	0.648113	1.1853	0.004	0.191773	121	120	RHOB;ACTB;DIAPH2;PPP2CA;DIAPH1;NDE1;PPP2CB;ACTG1;PPP2R5E;SRGAP2;RPS27;SRF;DYNC1I1;TAOK1;NUP133;PMF1;SEC13;ZW10;PPP2R5A;PPP2R5C;PPP1CC;NUDC;DYNLL1;DYNC1LI1;NUP160;MAPRE1;RCC2;PPP2R1B;CENPP;AHCTF1;CLASP1;RHOA;SRC;ITGB3BP;RHOC;DYNC1I2;CENPT;CENPF;CDC42;NUF2;DSN1;DYNLL2;DYNC1H1;B9D2;NDEL1;MIS12;CENPQ;CENPL;PAFAH1B1;FMNL2;KIF2A;NSL1;PPP2R1A;ITGB1;XPO1;SEH1L;SKA2;RAC1;RANGAP1;CLIP1;BUB3;RHOD;BUB1B;CENP…	RHOB;ACTB;DIAPH2;PPP2CA;DIAPH1;NDE1;PPP2CB;ACTG1;PPP2R5E;SRGAP2;RPS27;SRF;DYNC1I1;TAOK1;NUP133;PMF1;SEC13;ZW10;PPP2R5A;PPP2R5C;PPP1CC;NUDC;DYNLL1;DYNC1LI1;NUP160;MAPRE1;RCC2;PPP2R1B;CENPP;AHCTF1;CLASP1;RHOA;SRC;ITGB3BP;RHOC;DYNC1I2;CENPT;CENPF;CDC42;NUF2;DSN1;DYNLL2;DYNC1H1;B9D2;NDEL1;MIS12;CENPQ;CENPL;PAFAH1B1;FMNL2;KIF2A;NSL1;PPP2R1A;ITGB1;XPO1;SEH1L;SKA2;RAC1;RANGAP1;CLIP1;BUB3;RHOD;BUB1B;CENP…
Degradation of GLI2 by the proteasome	0.73831	1.33251	0	0.191949	60	60	UBC;CSNK1A1;PSMB4;PSMA5;PSMD12;PSMB7;PSMA7;PSMD10;PSMB5;PSMD8;PSMA2;PSMA3;PSME2;PSMD1;RBX1;PSMC6;PSMD2;PSMC4;PSMF1;PSMB2;GSK3B;UBB;PRKACB;SEM1;PSMA6;PSMD3;BTRC;PSMD13;PSMB9;PSME1;SKP1;GLI2;PSMD11;PSMC1;UBA52;PSMA4;PSMD14;PSMB6;PSMD5;PSMD4;PSMC2;PSMA1;PSMC3;PSME3;PSMD7;PSMD9;PSMB3;PSMB1;PRKACA;PSMD6;PSMC5;CUL1;RPS27A;PSMB8;PRKACG;PSMA8;PSMB10;PSME4;SUFU;PSMB11	UBC;CSNK1A1;PSMB4;PSMA5;PSMD12;PSMB7;PSMA7;PSMD10;PSMB5;PSMD8;PSMA2;PSMA3;PSME2;PSMD1;RBX1;PSMC6;PSMD2;PSMC4;PSMF1;PSMB2;GSK3B;UBB;PRKACB;SEM1;PSMA6;PSMD3;BTRC;PSMD13;PSMB9;PSME1;SKP1;GLI2;PSMD11;PSMC1;UBA52;PSMA4;PSMD14;PSMB6;PSMD5;PSMD4;PSMC2;PSMA1;PSMC3;PSME3;PSMD7;PSMD9
p53-Independent DNA Damage Response	0.741887	1.33104	0	0.192082	52	52	UBC;PSMB4;PSMA5;PSMD12;PSMB7;PSMA7;PSMD10;PSMB5;PSMD8;PSMA2;PSMA3;PSME2;PSMD1;PSMC6;PSMD2;PSMC4;PSMF1;PSMB2;UBB;SEM1;PSMA6;PSMD3;PSMD13;PSMB9;PSME1;PSMD11;PSMC1;UBA52;PSMA4;PSMD14;PSMB6;PSMD5;PSMD4;PSMC2;PSMA1;PSMC3;PSME3;PSMD7;PSMD9;PSMB3;PSMB1;PSMD6;PSMC5;RPS27A;PSMB8;CDC25A;PSMA8;CHEK2;PSMB10;CHEK1;PSME4;PSMB11	UBC;PSMB4;PSMA5;PSMD12;PSMB7;PSMA7;PSMD10;PSMB5;PSMD8;PSMA2;PSMA3;PSME2;PSMD1;PSMC6;PSMD2;PSMC4;PSMF1;PSMB2;UBB;SEM1;PSMA6;PSMD3;PSMD13;PSMB9;PSME1;PSMD11;PSMC1;UBA52;PSMA4;PSMD14;PSMB6;PSMD5;PSMD4;PSMC2;PSMA1;PSMC3;PSME3;PSMD7;PSMD9
G-protein beta:gamma signalling	0.679357	1.18502	0.10142	0.192128	32	32	AKT3;GNB5;GNB1;PAK1;GNB2;GNG4;GNG7;GNG10;GNG12;AKT1;RHOA;GNG5;CDC42;PLCB1;GNGT1;AKT2;PLCB2;PLCB3;GNG3;GNB3;PIK3CG;GNGT2;PIK3R5;PDPK1;BTK;GNG13;PIK3R6;ARHGEF6;GNG2;GNB4;GNG8;GNG11	AKT3;GNB5;GNB1;PAK1;GNB2;GNG4;GNG7;GNG10;GNG12;AKT1;RHOA;GNG5;CDC42
Eukaryotic Translation Termination	0.654961	1.18485	0.015	0.192224	98	94	RPS17;RPS20;RPL36A;RPS10;TRMT112;RPL37A;RPS27;RPL36AL;RPL4;RPL38;RPL22L1;RPL24;RPL23;RPS29;RPL41;ETF1;RPL39;RPL7;RPS21;RPL28;RPL35;RPL27A;RPS26;RPSA;RPL31;RPL37;RPL3;RPL14;RPLP0;RPS16;RPS11;RPS3;RPS28;RPL5;RPL23A;UBA52;RPL30;RPL21;RPL35A;RPS13;RPL6;RPLP1;RPL19;RPS19;RPL22;RPL39L;RPS5;FAU;RPL36;RPL12;RPL10;RPL9;APEH;RPL27;RPS14;RPL13A;GSPT2;RPS6;RPL15;RPLP2;RPL18A;RPS2;RPS9;RPL11;RPL18;RPS4X;GSPT1…	RPS17;RPS20;RPL36A;RPS10;TRMT112;RPL37A;RPS27;RPL36AL;RPL4;RPL38;RPL22L1;RPL24;RPL23;RPS29;RPL41;ETF1;RPL39;RPL7;RPS21;RPL28;RPL35;RPL27A;RPS26;RPSA;RPL31;RPL37;RPL3;RPL14;RPLP0;RPS16;RPS11;RPS3;RPS28;RPL5;RPL23A;UBA52;RPL30;RPL21;RPL35A;RPS13;RPL6;RPLP1;RPL19;RPS19;RPL22;RPL39L;RPS5;FAU;RPL36;RPL12;RPL10;RPL9;APEH;RPL27;RPS14;RPL13A;GSPT2;RPS6;RPL15;RPLP2;RPL18A;RPS2;RPS9;RPL11;RPL18;RPS4X;GSPT1…
Syndecan interactions	0.790179	1.33345	0.015625	0.193454	20	20	THBS1;SDC1;PRKCA;ACTN1;ITGB4;TNC;TGFB1;ITGB5;ITGA2;TRAPPC4;FGF2;CASK;ITGB1;SDC3;ITGAV;SDC2;ITGA6;VTN;ITGB3;SDC4	THBS1;SDC1;PRKCA;ACTN1;ITGB4;TNC;TGFB1;ITGB5;ITGA2;TRAPPC4;FGF2;CASK
Nuclear import of Rev protein	0.669393	1.18388	0.0892495	0.193803	34	34	TPR;RAN;NPM1;KPNB1;NUP54;NUP133;RAE1;SEC13;NUP160;NUP58;POM121;AAAS;NUP88;NUP214;NUP155;SEH1L;NUP93;NUP50;NUP98;NUP42;RANBP2;NUP35;RCC1;POM121C;NUP205;NUP210;NUP62;NUP43;NUP107;NUP37;NUP188;NUP85;NUP153;NDC1	TPR;RAN;NPM1;KPNB1;NUP54;NUP133;RAE1;SEC13;NUP160;NUP58;POM121;AAAS;NUP88;NUP214;NUP155;SEH1L;NUP93;NUP50;NUP98;NUP42;RANBP2;NUP35
ABC-family proteins mediated transport	0.64993	1.18393	0.012	0.194056	103	103	UBC;EIF2S3;PSMB4;EIF2S1;PSMA5;PSMD12;VCP;PSMB7;PSMA7;ABCB8;PSMD10;ABCF1;PSMB5;PSMD8;PSMA2;PSMA3;ABCA6;PSME2;PSMD1;PSMC6;PSMD2;PSMC4;PSMF1;PSMB2;DERL1;UBB;SEM1;ABCG8;ABCC1;PSMA6;PSMD3;PSMD13;PSMB9;PSME1;EIF2S2;PSMD11;ERLIN2;PSMC1;UBA52;PSMA4;ERLIN1;PSMD14;PSMB6;PSMD5;PSMD4;PSMC2;PSMA1;PSMC3;ABCB7;PSME3;PSMD7;PSMD9;PEX3;ABCA2;PSMB3;APOA1;PEX19;DERL2;ABCB10;SEL1L;PSMB1;ABCD3;ABCB6;RNF5;PSMD6;ABCA7;A…	UBC;EIF2S3;PSMB4;EIF2S1;PSMA5;PSMD12;VCP;PSMB7;PSMA7;ABCB8;PSMD10;ABCF1;PSMB5;PSMD8;PSMA2;PSMA3;ABCA6;PSME2;PSMD1;PSMC6;PSMD2;PSMC4;PSMF1;PSMB2;DERL1;UBB;SEM1;ABCG8;ABCC1;PSMA6;PSMD3;PSMD13;PSMB9;PSME1;EIF2S2;PSMD11;ERLIN2;PSMC1;UBA52;PSMA4;ERLIN1;PSMD14;PSMB6;PSMD5;PSMD4;PSMC2;PSMA1;PSMC3;ABCB7;PSME3;PSMD7;PSMD9;PEX3;ABCA2;PSMB3;APOA1;PEX19;DERL2
MAPK1/MAPK3 signaling	0.640713	1.18406	0	0.194064	282	282	DUSP6;DUSP1;UBC;PIK3R1;IL6R;NRG2;PPP1CB;IQGAP1;SPTAN1;PIK3CB;CALM1;DUSP2;ANGPT1;PPP2CA;RALGDS;PSMB4;PPP2CB;FLT3LG;NEFL;PSMA5;HBEGF;PPP2R5E;KITLG;EGFR;HGF;IRS1;GOLGA7;MET;PSMD12;PSMB7;JAK1;PSMA7;VCL;DUSP10;DLG2;PSMD10;PSMB5;SHOC2;PSMD8;PSMA2;IL6ST;YWHAB;PSMA3;PSME2;PSMD1;MAPK1;RBX1;PSMC6;CAMK2B;PSMD2;CNKSR2;MAP2K2;PSMC4;PSMF1;PSMB2;PEA15;UBB;PPP2R5A;RCE1;DUSP7;PPP2R5C;SEM1;RAP1A;PPP1CC;PHB;DLG1;PS…	DUSP6;DUSP1;UBC;PIK3R1;IL6R;NRG2;PPP1CB;IQGAP1;SPTAN1;PIK3CB;CALM1;DUSP2;ANGPT1;PPP2CA;RALGDS;PSMB4;PPP2CB;FLT3LG;NEFL;PSMA5;HBEGF;PPP2R5E;KITLG;EGFR;HGF;IRS1;GOLGA7;MET;PSMD12;PSMB7;JAK1;PSMA7;VCL;DUSP10;DLG2;PSMD10;PSMB5;SHOC2;PSMD8;PSMA2;IL6ST;YWHAB;PSMA3;PSME2;PSMD1;MAPK1;RBX1;PSMC6;CAMK2B;PSMD2;CNKSR2;MAP2K2;PSMC4;PSMF1;PSMB2;PEA15;UBB;PPP2R5A;RCE1;DUSP7;PPP2R5C;SEM1;RAP1A;PPP1CC;PHB;DLG1;PS…
Mitotic Prophase	0.652749	1.1834	0.023	0.194811	112	83	LMNA;TPR;SET;GORASP2;PPP2CA;PRKCA;PPP2CB;BLZF1;NUP54;MCPH1;LPIN3;LPIN2;MAPK1;NUP133;RAE1;SEC13;RAB2A;NEK9;SMC4;NUP160;USO1;PPP2R1B;ARPP19;RAB1B;NEK7;PRKCB;LMNB1;NUP58;PPP2R2D;H2AFX;POM121;GOLGA2;PHF8;AAAS;NUP88;NUP214;PPP2R1A;ENSA;NUP155;VRK2;SEH1L;NUP93;NUP50;NUP98;NUP42;RANBP2;NUP35;VRK1;NUMA1;SMC2;EMD;MASTL;CCNB2;CTDNEP1;POM121C;PLK1;NCAPH2;LEMD3;NUP205;RAB1A;CDK1;NEK6;NUP210;NUP62;BANF1;NCAPD…	LMNA;TPR;SET;GORASP2;PPP2CA;PRKCA;PPP2CB;BLZF1;NUP54;MCPH1;LPIN3;LPIN2;MAPK1;NUP133;RAE1;SEC13;RAB2A;NEK9;SMC4;NUP160;USO1;PPP2R1B;ARPP19;RAB1B;NEK7;PRKCB;LMNB1;NUP58;PPP2R2D;H2AFX;POM121;GOLGA2;PHF8;AAAS;NUP88;NUP214;PPP2R1A;ENSA;NUP155;VRK2;SEH1L;NUP93;NUP50;NUP98;NUP42;RANBP2;NUP35;VRK1;NUMA1;SMC2;EMD;MASTL;CCNB2;CTDNEP1;POM121C;PLK1;NCAPH2;LEMD3;NUP205;RAB1A
Downstream signaling events of B Cell Receptor (BCR)	0.733301	1.33412	0	0.195241	81	81	UBC;NFKBIA;CALM1;PSMB4;PSMA5;PPIA;PSMD12;PSMB7;PSMA7;PSMD10;PSMB5;PSMD8;PSMA2;PSMA3;PSME2;PSMD1;PSMC6;NFKBIB;PSMD2;PSMC4;PSMF1;PSMB2;UBB;FKBP1A;MALT1;PPP3R1;NFKB1;MAP3K7;SEM1;PPP3CA;PSMA6;BCL10;PSMD3;BTRC;PSMD13;PSMB9;PSME1;SKP1;PRKCB;PSMD11;FBXW11;PPP3CB;RELA;IKBKB;PSMC1;UBA52;PSMA4;NFATC1;PSMD14;IKBKG;PSMB6;NFATC2;PSMD5;PSMD4;PSMC2;PSMA1;PSMC3;PSME3;PSMD7;PSMD9;RASGRP1;PSMB3;KRAS;PSMB1;HRAS;PSM…	UBC;NFKBIA;CALM1;PSMB4;PSMA5;PPIA;PSMD12;PSMB7;PSMA7;PSMD10;PSMB5;PSMD8;PSMA2;PSMA3;PSME2;PSMD1;PSMC6;NFKBIB;PSMD2;PSMC4;PSMF1;PSMB2;UBB;FKBP1A;MALT1;PPP3R1;NFKB1;MAP3K7;SEM1;PPP3CA;PSMA6;BCL10;PSMD3;BTRC;PSMD13;PSMB9;PSME1;SKP1;PRKCB;PSMD11;FBXW11;PPP3CB;RELA;IKBKB;PSMC1;UBA52;PSMA4;NFATC1;PSMD14;IKBKG;PSMB6;NFATC2;PSMD5;PSMD4;PSMC2;PSMA1;PSMC3;PSME3;PSMD7;PSMD9
Oxygen-dependent proline hydroxylation of Hypoxia-inducible Factor Alpha	0.743415	1.33735	0.001002	0.195396	66	66	UBC;HIF1A;PSMB4;PSMA5;UBE2D3;PSMD12;PSMB7;PSMA7;PSMD10;PSMB5;PSMD8;PSMA2;PSMA3;PSME2;PSMD1;RBX1;PSMC6;PSMD2;PSMC4;PSMF1;PSMB2;EGLN1;UBB;SEM1;PSMA6;PSMD3;VHL;PSMD13;UBE2D2;PSMB9;PSME1;ELOC;PSMD11;PSMC1;UBA52;PSMA4;PSMD14;CUL2;PSMB6;PSMD5;EGLN2;PSMD4;PSMC2;PSMA1;PSMC3;ELOB;PSME3;PSMD7;PSMD9;UBE2D1;EPAS1;PSMB3;PSMB1;PSMD6;PSMC5;RPS27A;LIMD1;HIF3A;PSMB8;PSMA8;PSMB10;AJUBA;EGLN3;PSME4;WTIP;PSMB11	UBC;HIF1A;PSMB4;PSMA5;UBE2D3;PSMD12;PSMB7;PSMA7;PSMD10;PSMB5;PSMD8;PSMA2;PSMA3;PSME2;PSMD1;RBX1;PSMC6;PSMD2;PSMC4;PSMF1;PSMB2;EGLN1;UBB;SEM1;PSMA6;PSMD3;VHL;PSMD13;UBE2D2;PSMB9;PSME1;ELOC;PSMD11;PSMC1;UBA52;PSMA4;PSMD14;CUL2;PSMB6;PSMD5;EGLN2;PSMD4;PSMC2;PSMA1;PSMC3;ELOB;PSME3;PSMD7;PSMD9;UBE2D1;EPAS1
Interleukin-12 family signaling	0.745535	1.33854	0	0.196133	57	56	ARF1;CNN2;STAT1;SOD2;MSN;STAT3;PDCD4;HNRNPA2B1;PPIA;RALA;TCP1;JAK1;CFL1;ANXA2;VAMP7;IL6ST;PSME2;MIF;HNRNPF;HSPA9;HNRNPDL;SOD1;MTAP;RPLP0;LMNB1;CDC42;PAK2;IL23A;GSTO1;IL10;RAP1B;TALDO1;CANX;SNRPA1;PITPNA;P4HB;BOLA2;CAPZA1;AIP;LCP1;IL12RB1;IL27;IL23R;IL12RB2;IFNG;CA1;IL12B;GSTA2;TYK2;IL27RA;JAK2;EBI3;STAT4;IL12A;SERPINB2;CRLF1	ARF1;CNN2;STAT1;SOD2;MSN;STAT3;PDCD4;HNRNPA2B1;PPIA;RALA;TCP1;JAK1;CFL1;ANXA2;VAMP7;IL6ST;PSME2;MIF;HNRNPF;HSPA9;HNRNPDL;SOD1;MTAP;RPLP0;LMNB1;CDC42;PAK2;IL23A;GSTO1;IL10;RAP1B;TALDO1;CANX;SNRPA1;PITPNA
Signaling by NOTCH2	0.673067	1.18277	0.0893401	0.196227	33	33	UBC;EP300;RBPJ;JAG1;MAML1;UBB;MAML3;APH1A;PSEN1;MIB1;UBA52;MAML2;NOTCH2;PSENEN;CREB1;ADAM10;MDK;MAMLD1;NEURL1B;JAG2;APH1B;DLL1;HES1;RPS27A;NCSTN;FCER2;HES5;GZMB;PSEN2;DLL4;MIB2;CNTN1;NEURL1	UBC;EP300;RBPJ;JAG1;MAML1;UBB;MAML3;APH1A;PSEN1;MIB1;UBA52;MAML2;NOTCH2;PSENEN;CREB1;ADAM10;MDK;MAMLD1
Homology Directed Repair	0.650288	1.18247	0.012	0.196752	120	102	UBC;RBBP8;PPP4R2;BABAM1;SPIDR;RNF4;SUMO1;PPP4C;NBN;BARD1;RFC2;RFC1;UBB;RMI1;ATM;FEN1;SUMO2;POLE3;PARP1;PALB2;POLD2;UBE2I;GEN1;WRN;POLK;HERC2;UBE2N;UIMC1;RPA3;RAD17;ABL1;EME2;UBA52;ERCC1;KAT5;RPA2;H2AFX;RNF168;RAD9B;BLM;POLE2;XRCC2;ERCC4;RAD51C;RPA1;CCNA2;UBE2V2;PIAS4;TOPBP1;MUS81;POLD3;ATR;PARP2;RAD51D;RAD51B;BRCA2;RFC4;POLD4;CDK2;SLX4;XRCC1;LIG3;POLE4;SLX1A;RAD52;RAD1;RAD50;NSD2;RNF8;MRE11;TIPIN…	UBC;RBBP8;PPP4R2;BABAM1;SPIDR;RNF4;SUMO1;PPP4C;NBN;BARD1;RFC2;RFC1;UBB;RMI1;ATM;FEN1;SUMO2;POLE3;PARP1;PALB2;POLD2;UBE2I;GEN1;WRN;POLK;HERC2;UBE2N;UIMC1;RPA3;RAD17;ABL1;EME2;UBA52;ERCC1;KAT5;RPA2;H2AFX;RNF168;RAD9B;BLM;POLE2;XRCC2;ERCC4;RAD51C;RPA1;CCNA2;UBE2V2;PIAS4;TOPBP1;MUS81;POLD3;ATR;PARP2;RAD51D;RAD51B;BRCA2;RFC4;POLD4;CDK2;SLX4;XRCC1;LIG3;POLE4;SLX1A;RAD52;RAD1
MAP3K8 (TPL2)-dependent MAPK1/3 activation	0.804473	1.33492	0.0162514	0.197663	16	16	UBC;MAP2K4;UBB;NFKB1;MAP3K8;BTRC;TNIP2;SKP1;FBXW11;IKBKB;UBA52;IKBKG;MAP2K1;CUL1;RPS27A;CHUK	UBC;MAP2K4;UBB;NFKB1;MAP3K8;BTRC;TNIP2;SKP1;FBXW11;IKBKB;UBA52;IKBKG;MAP2K1
Cell Cycle, Mitotic	0.636857	1.18166	0	0.19826	530	498	HSP90AA1;UBC;AKT3;LMNA;YWHAE;MYC;WEE1;TPR;AKAP9;TFDP2;PPP1CB;SET;CDKN1A;EP300;TUBB2A;RAN;YWHAG;PPP2R2A;GORASP2;PPP2CA;PSMB4;KPNB1;NDE1;ANAPC10;PRKCA;PPP2CB;PSMA5;BLZF1;TUBA1A;NUP54;PPP2R5E;TUBB4B;CNTRL;ANKLE2;STAG1;RPS27;DYNC1I1;PSMD12;PSMB7;MCPH1;PSMA7;FBXL18;CDK4;MZT2A;SUMO1;LPIN3;PSMD10;TAOK1;LPIN2;DYRK1A;CSNK1D;PSMB5;PSMD8;PSMA2;ANAPC7;HAUS4;PSMA3;SMC1A;CDK11A;PSME2;PSMD1;UBE2S;MAPK1;RBX1;CEP…	HSP90AA1;UBC;AKT3;LMNA;YWHAE;MYC;WEE1;TPR;AKAP9;TFDP2;PPP1CB;SET;CDKN1A;EP300;TUBB2A;RAN;YWHAG;PPP2R2A;GORASP2;PPP2CA;PSMB4;KPNB1;NDE1;ANAPC10;PRKCA;PPP2CB;PSMA5;BLZF1;TUBA1A;NUP54;PPP2R5E;TUBB4B;CNTRL;ANKLE2;STAG1;RPS27;DYNC1I1;PSMD12;PSMB7;MCPH1;PSMA7;FBXL18;CDK4;MZT2A;SUMO1;LPIN3;PSMD10;TAOK1;LPIN2;DYRK1A;CSNK1D;PSMB5;PSMD8;PSMA2;ANAPC7;HAUS4;PSMA3;SMC1A;CDK11A;PSME2;PSMD1;UBE2S;MAPK1;RBX1;CEP…
HDR through Homologous Recombination (HRR) or Single Strand Annealing (SSA)	0.647586	1.18174	0.016	0.19841	114	96	UBC;RBBP8;PPP4R2;BABAM1;SPIDR;RNF4;SUMO1;PPP4C;NBN;BARD1;RFC2;RFC1;UBB;RMI1;ATM;SUMO2;POLE3;PALB2;POLD2;UBE2I;GEN1;WRN;POLK;HERC2;UBE2N;UIMC1;RPA3;RAD17;ABL1;EME2;UBA52;ERCC1;KAT5;RPA2;H2AFX;RNF168;RAD9B;BLM;POLE2;XRCC2;ERCC4;RAD51C;RPA1;CCNA2;UBE2V2;PIAS4;TOPBP1;MUS81;POLD3;ATR;RAD51D;RAD51B;BRCA2;RFC4;POLD4;CDK2;SLX4;POLE4;SLX1A;RAD52;RAD1;RAD50;NSD2;RNF8;MRE11;TIPIN;ATRIP;TP53BP1;RHNO1;RPS27A;…	UBC;RBBP8;PPP4R2;BABAM1;SPIDR;RNF4;SUMO1;PPP4C;NBN;BARD1;RFC2;RFC1;UBB;RMI1;ATM;SUMO2;POLE3;PALB2;POLD2;UBE2I;GEN1;WRN;POLK;HERC2;UBE2N;UIMC1;RPA3;RAD17;ABL1;EME2;UBA52;ERCC1;KAT5;RPA2;H2AFX;RNF168;RAD9B;BLM;POLE2;XRCC2;ERCC4;RAD51C;RPA1;CCNA2;UBE2V2;PIAS4;TOPBP1;MUS81;POLD3;ATR;RAD51D;RAD51B;BRCA2;RFC4;POLD4;CDK2;SLX4;POLE4;SLX1A;RAD52;RAD1
RHO GTPase Effectors	0.642027	1.18134	0	0.198841	274	245	RHOB;YWHAE;ACTR3;MYL6;PPP1CB;KLC1;IQGAP1;ACTB;YWHAZ;CALM1;DIAPH2;YWHAG;KTN1;YWHAH;MYH9;PPP2CA;DIAPH1;NDE1;ROCK1;PRKCA;PPP2CB;SFN;ACTG1;PPP2R5E;ARPC2;SRGAP2;RPS27;SRF;ARPC1A;DYNC1I1;CFL1;TAOK1;ARPC4;ARPC5;RHOG;YWHAB;PAK1;MEN1;FLNA;MAPK1;NUP133;CTNNB1;PMF1;BRK1;SEC13;ZW10;CTNNA1;NOXA1;RAC2;PPP2R5A;MYH11;PPP2R5C;PPP1CC;NCF2;NUDC;DYNLL1;WIPF2;DYNC1LI1;CYFIP2;NUP160;MAPRE1;RCC2;PPP2R1B;NCK1;ABI2;KLC2;…	RHOB;YWHAE;ACTR3;MYL6;PPP1CB;KLC1;IQGAP1;ACTB;YWHAZ;CALM1;DIAPH2;YWHAG;KTN1;YWHAH;MYH9;PPP2CA;DIAPH1;NDE1;ROCK1;PRKCA;PPP2CB;SFN;ACTG1;PPP2R5E;ARPC2;SRGAP2;RPS27;SRF;ARPC1A;DYNC1I1;CFL1;TAOK1;ARPC4;ARPC5;RHOG;YWHAB;PAK1;MEN1;FLNA;MAPK1;NUP133;CTNNB1;PMF1;BRK1;SEC13;ZW10;CTNNA1;NOXA1;RAC2;PPP2R5A;MYH11;PPP2R5C;PPP1CC;NCF2;NUDC;DYNLL1;WIPF2;DYNC1LI1;CYFIP2;NUP160;MAPRE1;RCC2;PPP2R1B;NCK1;ABI2;KLC2;…
Ubiquitin-dependent degradation of Cyclin D	0.751154	1.33906	0.00100604	0.199383	52	52	UBC;PSMB4;PSMA5;PSMD12;PSMB7;PSMA7;CDK4;PSMD10;PSMB5;PSMD8;PSMA2;PSMA3;PSME2;PSMD1;PSMC6;PSMD2;PSMC4;PSMF1;PSMB2;GSK3B;UBB;SEM1;PSMA6;PSMD3;PSMD13;PSMB9;PSME1;PSMD11;CCND1;PSMC1;UBA52;PSMA4;PSMD14;PSMB6;PSMD5;PSMD4;PSMC2;PSMA1;PSMC3;PSME3;PSMD7;PSMD9;PSMB3;PSMB1;PSMD6;PSMC5;RPS27A;PSMB8;PSMA8;PSMB10;PSME4;PSMB11	UBC;PSMB4;PSMA5;PSMD12;PSMB7;PSMA7;CDK4;PSMD10;PSMB5;PSMD8;PSMA2;PSMA3;PSME2;PSMD1;PSMC6;PSMD2;PSMC4;PSMF1;PSMB2;GSK3B;UBB;SEM1;PSMA6;PSMD3;PSMD13;PSMB9;PSME1;PSMD11;CCND1;PSMC1;UBA52;PSMA4;PSMD14;PSMB6;PSMD5;PSMD4;PSMC2;PSMA1;PSMC3;PSME3;PSMD7;PSMD9
Protein localization	0.641519	1.18085	0.004	0.199843	164	164	UBC;SEC61G;SERP1;MPV17;PRNP;UBE2D3;CHCHD10;STX5;CMC4;HSPD1;CS;TOMM7;TIMM50;TIMM17A;VDAC1;TOMM5;HMOX1;TOMM20;TIMM44;MTX2;VAPA;PXMP2;UBB;COX17;SEC61B;DECR2;HSPA9;HSD17B4;SAMM50;CAMLG;CHCHD5;GSTK1;FIS1;SLC25A4;USP9X;ACAA1;PMPCB;CYC1;SLC25A6;TOMM22;PEX11B;UBE2D2;ACO2;TIMM10B;CHCHD7;TIMM10;EPHX2;ATP5F1B;TIMM8B;UBE2J2;TIMM9;GRPEL2;UBA52;BAG6;CHCHD2;ACOX1;ACOT2;TIMM23;COX19;SLC25A12;ACBD5;SLC25A13;GDAP1…	UBC;SEC61G;SERP1;MPV17;PRNP;UBE2D3;CHCHD10;STX5;CMC4;HSPD1;CS;TOMM7;TIMM50;TIMM17A;VDAC1;TOMM5;HMOX1;TOMM20;TIMM44;MTX2;VAPA;PXMP2;UBB;COX17;SEC61B;DECR2;HSPA9;HSD17B4;SAMM50;CAMLG;CHCHD5;GSTK1;FIS1;SLC25A4;USP9X;ACAA1;PMPCB;CYC1;SLC25A6;TOMM22;PEX11B;UBE2D2;ACO2;TIMM10B;CHCHD7;TIMM10;EPHX2;ATP5F1B;TIMM8B;UBE2J2;TIMM9;GRPEL2;UBA52;BAG6;CHCHD2;ACOX1;ACOT2;TIMM23;COX19;SLC25A12;ACBD5;SLC25A13;GDAP1…
Selenocysteine synthesis	0.644877	1.18042	0.024024	0.199924	98	93	RPS17;RPS20;RPL36A;RPS10;RPL37A;RPS27;RPL36AL;RPL4;RPL38;RPL22L1;RPL24;RPL23;RPS29;RPL41;RPL39;RPL7;RPS21;SECISBP2;RPL28;RPL35;RPL27A;RPS26;SEPHS2;RPSA;RPL31;RPL37;RPL3;RPL14;RPLP0;RPS16;RPS11;RPS3;RPS28;RPL5;RPL23A;UBA52;RPL30;RPL21;RPL35A;RPS13;RPL6;RPLP1;RPL19;RPS19;RPL22;RPL39L;RPS5;FAU;RPL36;RPL12;RPL10;RPL9;RPL27;RPS14;RPL13A;RPS6;RPL15;RPLP2;RPL18A;RPS2;RPS9;RPL11;RPL18;RPS4X;RPL34;RPS24;R…	RPS17;RPS20;RPL36A;RPS10;RPL37A;RPS27;RPL36AL;RPL4;RPL38;RPL22L1;RPL24;RPL23;RPS29;RPL41;RPL39;RPL7;RPS21;SECISBP2;RPL28;RPL35;RPL27A;RPS26;SEPHS2;RPSA;RPL31;RPL37;RPL3;RPL14;RPLP0;RPS16;RPS11;RPS3;RPS28;RPL5;RPL23A;UBA52;RPL30;RPL21;RPL35A;RPS13;RPL6;RPLP1;RPL19;RPS19;RPL22;RPL39L;RPS5;FAU;RPL36;RPL12;RPL10;RPL9;RPL27;RPS14;RPL13A;RPS6;RPL15;RPLP2;RPL18A;RPS2;RPS9;RPL11
RAF/MAP kinase cascade	0.638922	1.18064	0	0.200067	276	276	DUSP6;DUSP1;UBC;PIK3R1;NRG2;PPP1CB;IQGAP1;SPTAN1;PIK3CB;CALM1;DUSP2;ANGPT1;PPP2CA;RALGDS;PSMB4;PPP2CB;FLT3LG;NEFL;PSMA5;HBEGF;PPP2R5E;KITLG;EGFR;HGF;IRS1;GOLGA7;MET;PSMD12;PSMB7;JAK1;PSMA7;VCL;DUSP10;DLG2;PSMD10;PSMB5;SHOC2;PSMD8;PSMA2;YWHAB;PSMA3;PSME2;PSMD1;MAPK1;RBX1;PSMC6;CAMK2B;PSMD2;CNKSR2;MAP2K2;PSMC4;PSMF1;PSMB2;PEA15;UBB;PPP2R5A;RCE1;DUSP7;PPP2R5C;SEM1;RAP1A;PPP1CC;PHB;DLG1;PSMA6;PTPN7;P…	DUSP6;DUSP1;UBC;PIK3R1;NRG2;PPP1CB;IQGAP1;SPTAN1;PIK3CB;CALM1;DUSP2;ANGPT1;PPP2CA;RALGDS;PSMB4;PPP2CB;FLT3LG;NEFL;PSMA5;HBEGF;PPP2R5E;KITLG;EGFR;HGF;IRS1;GOLGA7;MET;PSMD12;PSMB7;JAK1;PSMA7;VCL;DUSP10;DLG2;PSMD10;PSMB5;SHOC2;PSMD8;PSMA2;YWHAB;PSMA3;PSME2;PSMD1;MAPK1;RBX1;PSMC6;CAMK2B;PSMD2;CNKSR2;MAP2K2;PSMC4;PSMF1;PSMB2;PEA15;UBB;PPP2R5A;RCE1;DUSP7;PPP2R5C;SEM1;RAP1A;PPP1CC;PHB;DLG1;PSMA6;PTPN7;P…
Signalling to ERKs	0.669526	1.18044	0.114372	0.200259	34	34	RALGDS;RAPGEF1;RALA;MAPKAPK2;YWHAB;MAPK1;MAP2K2;RAP1A;CRK;SHC1;SRC;GRB2;NGF;CRKL;RALB;MAPK14;SOS1;MAPKAPK3;MAP2K1;KRAS;MAPK12;HRAS;MAPK11;RIT1;BRAF;NRAS;MAPK13;KIDINS220;FRS2;SHC3;RIT2;NTRK1;SHC2;MAPK3	RALGDS;RAPGEF1;RALA;MAPKAPK2;YWHAB;MAPK1;MAP2K2;RAP1A;CRK;SHC1;SRC;GRB2;NGF;CRKL;RALB;MAPK14;SOS1;MAPKAPK3;MAP2K1
Mitochondrial translation elongation	0.649742	1.17985	0.024	0.201262	91	88	MRPS18C;MRPL20;MRPL15;MRPL42;MRPL55;MRPL4;MRPL33;MRPS16;MRPS33;MRPS12;MRPL43;MRPS11;MRPS7;MRPS26;PTCD3;MRPS14;MRPL32;MRPL1;MRPL40;MRPS21;MRPL3;MRPS31;MRPL34;MRPS17;MRPL10;MRPL37;MRPL38;MRPS24;MRPL27;MRPS5;MRPS23;OXA1L;MRPL18;MRPL30;MRPL54;MRPS28;MRPL11;GADD45GIP1;DAP3;MRPL23;MRPL12;MRPL50;MRPS2;MRPL24;CHCHD1;MRPS27;MRPL47;MRPL21;TSFM;MRPL13;MRPL39;TUFM;MRPL41;MRPS34;MRPL22;MRPL45;MRPL9;ERAL1;AURK…	MRPS18C;MRPL20;MRPL15;MRPL42;MRPL55;MRPL4;MRPL33;MRPS16;MRPS33;MRPS12;MRPL43;MRPS11;MRPS7;MRPS26;PTCD3;MRPS14;MRPL32;MRPL1;MRPL40;MRPS21;MRPL3;MRPS31;MRPL34;MRPS17;MRPL10;MRPL37;MRPL38;MRPS24;MRPL27;MRPS5;MRPS23;OXA1L;MRPL18;MRPL30;MRPL54;MRPS28;MRPL11;GADD45GIP1;DAP3;MRPL23;MRPL12;MRPL50;MRPS2;MRPL24;CHCHD1;MRPS27;MRPL47;MRPL21;TSFM;MRPL13;MRPL39;TUFM;MRPL41;MRPS34;MRPL22;MRPL45;MRPL9;ERAL1;AURK…
G beta:gamma signalling through CDC42	0.70314	1.17953	0.158333	0.201429	20	20	GNB5;GNB1;PAK1;GNB2;GNG4;GNG7;GNG10;GNG12;GNG5;CDC42;GNGT1;GNG3;GNB3;GNGT2;GNG13;ARHGEF6;GNG2;GNB4;GNG8;GNG11	GNB5;GNB1;PAK1;GNB2;GNG4;GNG7;GNG10;GNG12;GNG5;CDC42
Extra-nuclear estrogen signaling	0.647927	1.1793	0.044	0.20169	74	74	FOS;HSP90AA1;AKT3;PIK3R1;GNB5;GNB1;CALM1;CAV2;HBEGF;EGFR;SRF;CAV1;MAPK1;STRN;MMP9;GNB2;GNG4;GNG7;GNG10;GNG12;AKT1;GNG5;SHC1;PRMT1;SRC;CCND1;UHMK1;FOXO3;GNAI3;EPGN;ZDHHC7;EGF;CREB1;PIK3R3;GNAI2;XPO1;BTC;PIK3R2;TGFA;ELK1;AREG;CDKN1B;GNAI1;PTK2;GNGT1;KRAS;ZDHHC21;AKT2;HRAS;NRAS;PIK3CA;IGF1R;PRKCZ;MMP3;GNG3;GNB3;NOS3;GNAT3;GNGT2;PDPK1;S1PR3;MMP2;ESR1;GNG13;BCL2;ESR2;GNG2;GNB4;EREG;GNG8;MMP7;MAPK3;GNG…	FOS;HSP90AA1;AKT3;PIK3R1;GNB5;GNB1;CALM1;CAV2;HBEGF;EGFR;SRF;CAV1;MAPK1;STRN;MMP9;GNB2;GNG4;GNG7;GNG10;GNG12;AKT1;GNG5;SHC1;PRMT1;SRC;CCND1;UHMK1;FOXO3;GNAI3;EPGN;ZDHHC7;EGF;CREB1;PIK3R3;GNAI2;XPO1;BTC;PIK3R2;TGFA;ELK1;AREG;CDKN1B;GNAI1;PTK2;GNGT1;KRAS;ZDHHC21;AKT2;HRAS
Butyrate Response Factor 1 (BRF1) binds and destabilizes mRNA	0.705626	1.17957	0.169118	0.201696	17	17	ZFP36L1;MAPKAPK2;YWHAB;XRN1;EXOSC9;AKT1;EXOSC3;EXOSC4;EXOSC1;DIS3;EXOSC6;EXOSC8;DCP1A;EXOSC7;DCP2;EXOSC5;EXOSC2	ZFP36L1;MAPKAPK2;YWHAB;XRN1;EXOSC9;AKT1;EXOSC3;EXOSC4;EXOSC1;DIS3;EXOSC6;EXOSC8;DCP1A
Nef-mediates down modulation of cell surface receptors by recruiting them to clathrin adapters	0.692742	1.17912	0.146444	0.201802	22	21	ARF1;AP2B1;HLA-A;B2M;ATP6V1H;CD8B;AP1G1;AP2A2;AP1M1;AP1S1;LCK;AP2M1;AP1B1;AP2S1;CD4;AP2A1;AP1S2;AP1S3;PACS1;CD28;AP1M2	ARF1;AP2B1;HLA-A;B2M;ATP6V1H;CD8B;AP1G1;AP2A2;AP1M1;AP1S1;LCK;AP2M1;AP1B1;AP2S1;CD4;AP2A1
Translesion synthesis by Y family DNA polymerases bypasses lesions on DNA template	0.670066	1.17892	0.0898083	0.202037	39	38	UBC;ISG15;VCP;RFC2;RFC1;UBB;POLE3;UBE2L6;POLD2;POLK;RPA3;RCHY1;UBA52;USP43;RPA2;POLE2;RPA1;MAD2L2;POLD3;NPLOC4;USP10;RFC4;TRIM25;PCLAF;POLD4;POLE4;REV1;REV3L;RPS27A;PCNA;POLD1;POLH;UBA7;RFC5;POLE;POLI;SPRTN;RFC3	UBC;ISG15;VCP;RFC2;RFC1;UBB;POLE3;UBE2L6;POLD2;POLK;RPA3;RCHY1;UBA52;USP43;RPA2;POLE2;RPA1;MAD2L2;POLD3;NPLOC4;USP10;RFC4;TRIM25;PCLAF;POLD4
NS1 Mediated Effects on Host Pathways	0.665893	1.17878	0.0874372	0.202101	42	41	TPR;KPNB1;NUP54;EIF2AK2;ISG15;KPNA3;NUP133;RAE1;SEC13;PABPN1;NUP160;KPNA4;NUP58;POM121;KPNA5;AAAS;NUP88;CPSF4;NUP214;NUP155;SEH1L;NUP93;NUP50;NUP98;NUP42;RANBP2;NUP35;POM121C;NUP205;NUP210;NUP62;NUP43;KPNA1;NUP107;KPNA7;NUP37;NUP188;NUP85;NUP153;NDC1;KPNA2	TPR;KPNB1;NUP54;EIF2AK2;ISG15;KPNA3;NUP133;RAE1;SEC13;PABPN1;NUP160;KPNA4;NUP58;POM121;KPNA5;AAAS;NUP88;CPSF4;NUP214;NUP155;SEH1L;NUP93;NUP50;NUP98;NUP42;RANBP2;NUP35
Oxidative Stress Induced Senescence	0.743405	1.3398	0	0.202248	95	65	FOS;JUN;UBC;KDM6B;TFDP2;TNRC6B;MAP2K4;AGO3;RBBP7;CBX6;SCMH1;CDK4;MAPK10;MAPKAPK2;MAPK1;TXN;EZH2;UBB;MAP4K4;RING1;MDM2;MAP3K5;TNIK;AGO1;E2F3;PHC2;RBBP4;BMI1;RNF2;MAP2K6;CDKN2B;CBX8;UBA52;MDM4;TNRC6A;EED;H2AFX;MAPK14;MAPKAPK3;CDKN2A;SUZ12;TP53;CDKN2C;TNRC6C;TFDP1;MAPK11;MAPKAPK5;MAPK8;CBX4;RPS27A;MAPK9;CDK6;MINK1;MOV10;MAP2K3;MAP2K7;IFNB1;CBX2;AGO4;PHC1;PHC3;E2F2;E2F1;CDKN2D;MAPK3	FOS;JUN;UBC;KDM6B;TFDP2;TNRC6B;MAP2K4;AGO3;RBBP7;CBX6;SCMH1;CDK4;MAPK10;MAPKAPK2;MAPK1;TXN;EZH2;UBB;MAP4K4;RING1;MDM2;MAP3K5;TNIK;AGO1;E2F3;PHC2;RBBP4;BMI1;RNF2;MAP2K6;CDKN2B;CBX8;UBA52;MDM4;TNRC6A;EED;H2AFX
Diseases associated with the TLR signaling cascade	0.679619	1.17815	0.121457	0.203499	34	31	NFKBIA;TRAF3;TLR5;MYD88;TLR2;NFKB1;RELA;IRAK4;IKBKB;TLR6;TLR3;IKBKG;NFKB2;HMGB1;TIRAP;TICAM1;TLR4;S100A9;S100A1;LY96;FGG;FGA;FGB;TLR10;S100A8;CHUK;BTK;TLR1;CD36;CD14;UNC93B1	NFKBIA;TRAF3;TLR5;MYD88;TLR2;NFKB1;RELA;IRAK4;IKBKB;TLR6;TLR3;IKBKG;NFKB2;HMGB1;TIRAP;TICAM1;TLR4;S100A9
RAS processing	0.696846	1.17774	0.145963	0.204328	20	20	CALM1;GOLGA7;RCE1;PDE6D;ABHD17B;FNTA;ARL2;ABHD17C;ZDHHC9;BCL2L1;ABHD17A;KRAS;HRAS;PRKG2;LYPLA1;NRAS;ICMT;FNTB;PRKCQ;USP17L2	CALM1;GOLGA7;RCE1;PDE6D;ABHD17B;FNTA;ARL2;ABHD17C;ZDHHC9;BCL2L1;ABHD17A;KRAS;HRAS;PRKG2;LYPLA1;NRAS;ICMT
Mitochondrial translation initiation	0.650267	1.17747	0.026	0.204764	91	88	MRPS18C;MRPL20;MRPL15;MRPL42;MRPL55;MRPL4;MRPL33;MRPS16;MRPS33;MRPS12;MRPL43;MRPS11;MRPS7;MRPS26;PTCD3;MRPS14;MRPL32;MRPL1;MRPL40;MRPS21;MRPL3;MRPS31;MRPL34;MRPS17;MRPL10;MRPL37;MRPL38;MRPS24;MRPL27;MRPS5;MRPS23;OXA1L;MRPL18;MRPL30;MRPL54;MRPS28;MRPL11;GADD45GIP1;DAP3;MRPL23;MRPL12;MRPL50;MRPS2;MRPL24;CHCHD1;MRPS27;MRPL47;MRPL21;MRPL13;MRPL39;MRPL41;MRPS34;MRPL22;MRPL45;MRPL9;ERAL1;AURKAIP1;MTIF3…	MRPS18C;MRPL20;MRPL15;MRPL42;MRPL55;MRPL4;MRPL33;MRPS16;MRPS33;MRPS12;MRPL43;MRPS11;MRPS7;MRPS26;PTCD3;MRPS14;MRPL32;MRPL1;MRPL40;MRPS21;MRPL3;MRPS31;MRPL34;MRPS17;MRPL10;MRPL37;MRPL38;MRPS24;MRPL27;MRPS5;MRPS23;OXA1L;MRPL18;MRPL30;MRPL54;MRPS28;MRPL11;GADD45GIP1;DAP3;MRPL23;MRPL12;MRPL50;MRPS2;MRPL24;CHCHD1;MRPS27;MRPL47;MRPL21;MRPL13;MRPL39;MRPL41;MRPS34;MRPL22;MRPL45;MRPL9;ERAL1;AURKAIP1;MTIF3…
RAB GEFs exchange GTP for GDP on RABs	0.650405	1.17709	0.023	0.205547	90	90	AKT3;YWHAE;RAB14;RAB7A;RAB13;RAB5A;RAB21;RAB9A;RAB3A;DENND1A;RIN2;RIN1;RAB38;RABGEF1;DENND4A;CCZ1;GAPVD1;DENND5A;RAB6A;MON1A;TRAPPC5;GDI2;RAB8A;RAB10;TRAPPC2L;ANKRD27;RAB1B;AKT1;SBF1;TRAPPC4;GDI1;ST5;CHML;TRAPPC3;TRAPPC8;RAB7B;RIC1;CHM;RAB3GAP2;RAB5B;ULK1;DENND6B;HPS1;TRAPPC10;DENND6A;RAB5C;RAB27B;RAB18;DENND2C;HPS4;RAB6B;DENND4B;RAB9B;DENND2D;RAB27A;RAB32;TRAPPC11;RIN3;AKT2;DENND4C;RAB3GAP1;DENN…	AKT3;YWHAE;RAB14;RAB7A;RAB13;RAB5A;RAB21;RAB9A;RAB3A;DENND1A;RIN2;RIN1;RAB38;RABGEF1;DENND4A;CCZ1;GAPVD1;DENND5A;RAB6A;MON1A;TRAPPC5;GDI2;RAB8A;RAB10;TRAPPC2L;ANKRD27;RAB1B;AKT1;SBF1;TRAPPC4;GDI1;ST5;CHML;TRAPPC3;TRAPPC8;RAB7B;RIC1;CHM;RAB3GAP2;RAB5B;ULK1;DENND6B;HPS1;TRAPPC10;DENND6A;RAB5C;RAB27B;RAB18;DENND2C;HPS4;RAB6B;DENND4B;RAB9B;DENND2D;RAB27A;RAB32;TRAPPC11;RIN3;AKT2;DENND4C;RAB3GAP1;DENN…
Rab regulation of trafficking	0.643638	1.1766	0.008	0.206654	123	123	AKT3;ARF6;YWHAE;RAB14;RAB7A;RAB13;TBC1D13;MAP1LC3B;RAB5A;RAB21;RAB9A;RAB3A;DENND1A;RIN2;RIN1;RAB38;RABGEF1;DENND4A;CCZ1;GAPVD1;DENND5A;RABEP1;RAB6A;MON1A;TRAPPC5;TBC1D15;GDI2;RAB8A;RAB10;TBC1D10A;TRAPPC2L;ANKRD27;RAB1B;AKT1;SBF1;GABARAP;TRAPPC4;SYTL1;GDI1;TBC1D24;OPTN;ST5;CHML;TRAPPC3;TRAPPC8;TBC1D16;RAB7B;RIC1;CHM;RAB3GAP2;RAB5B;ULK1;DENND6B;RAB4A;HPS1;TRAPPC10;TBC1D2;DENND6A;RABGAP1;RAB5C;RAB27…	AKT3;ARF6;YWHAE;RAB14;RAB7A;RAB13;TBC1D13;MAP1LC3B;RAB5A;RAB21;RAB9A;RAB3A;DENND1A;RIN2;RIN1;RAB38;RABGEF1;DENND4A;CCZ1;GAPVD1;DENND5A;RABEP1;RAB6A;MON1A;TRAPPC5;TBC1D15;GDI2;RAB8A;RAB10;TBC1D10A;TRAPPC2L;ANKRD27;RAB1B;AKT1;SBF1;GABARAP;TRAPPC4;SYTL1;GDI1;TBC1D24;OPTN;ST5;CHML;TRAPPC3;TRAPPC8;TBC1D16;RAB7B;RIC1;CHM;RAB3GAP2;RAB5B;ULK1;DENND6B;RAB4A;HPS1;TRAPPC10;TBC1D2;DENND6A;RABGAP1;RAB5C;RAB27…
Tristetraprolin (TTP, ZFP36) binds and destabilizes mRNA	0.703796	1.17641	0.165775	0.206877	17	17	ZFP36;MAPKAPK2;YWHAB;XRN1;TNPO1;EXOSC9;EXOSC3;EXOSC4;EXOSC1;DIS3;EXOSC6;EXOSC8;DCP1A;EXOSC7;DCP2;EXOSC5;EXOSC2	ZFP36;MAPKAPK2;YWHAB;XRN1;TNPO1;EXOSC9;EXOSC3;EXOSC4;EXOSC1;DIS3;EXOSC6;EXOSC8;DCP1A
ATF4 activates genes in response to endoplasmic reticulum stress	0.683812	1.17627	0.142421	0.206899	28	27	CEBPB;ATF3;ATF4;DDIT3;HERPUD1;ASNS;EXOSC9;CEBPG;EXOSC3;EXOSC4;EXOSC1;NFYC;DIS3;NFYA;EXOSC6;PARN;KHSRP;EXOSC8;NFYB;EXOSC7;CCL2;ATF6;DCP2;EXOSC5;EXOSC2;CXCL8;IGFBP1	CEBPB;ATF3;ATF4;DDIT3;HERPUD1;ASNS;EXOSC9;CEBPG;EXOSC3;EXOSC4;EXOSC1;NFYC;DIS3;NFYA;EXOSC6;PARN;KHSRP;EXOSC8;NFYB
TRAF6 mediated NF-kB activation	0.690113	1.17603	0.146444	0.207334	24	24	NFKBIA;IFIH1;NKIRAS2;DDX58;MAVS;NFKBIB;NFKB1;RELA;IKBKB;MAP3K1;SAA1;IKBKG;NFKB2;HMGB1;TRAF2;TRIM25;AGER;NKIRAS1;S100A12;CHUK;TRAF6;RNF135;S100B;APP	NFKBIA;IFIH1;NKIRAS2;DDX58;MAVS;NFKBIB;NFKB1;RELA;IKBKB;MAP3K1;SAA1;IKBKG;NFKB2;HMGB1;TRAF2;TRIM25
Circadian Clock	0.738742	1.33994	0	0.207334	70	69	UBC;HIF1A;NRIP1;NFIL3;PPP1CB;SERPINE1;BHLHE40;EP300;NR3C1;CREBBP;BHLHE41;NAMPT;PPARGC1A;CRY1;RORA;CHD9;CREM;PER1;CSNK1D;HELZ2;RBM4;KLF15;PPP1CA;RXRA;PER2;UBB;PPP1CC;SIK1;CRTC1;NCOA1;BTRC;MED1;SKP1;TBL1XR1;CARM1;FBXL3;PPARA;CSNK1E;TGS1;UBA52;CLOCK;NCOA6;SIRT1;CREB1;CPT1A;SREBF1;NCOA2;CRTC3;NPAS2;NCOR1;CRTC2;SMARCD3;ATF2;HDAC3;DBP;NOCT;TBL1X;CUL1;RPS27A;ARNTL2;ELOVL3;CRY2;NR1D1;ARNTL;F7;MEF2C;AVP;R…	UBC;HIF1A;NRIP1;NFIL3;PPP1CB;SERPINE1;BHLHE40;EP300;NR3C1;CREBBP;BHLHE41;NAMPT;PPARGC1A;CRY1;RORA;CHD9;CREM;PER1;CSNK1D;HELZ2;RBM4;KLF15;PPP1CA;RXRA;PER2;UBB;PPP1CC;SIK1;CRTC1;NCOA1;BTRC;MED1;SKP1;TBL1XR1;CARM1;FBXL3;PPARA;CSNK1E;TGS1;UBA52;CLOCK;NCOA6;SIRT1;CREB1;CPT1A;SREBF1;NCOA2;CRTC3
Translesion Synthesis by POLH	0.697532	1.17587	0.168085	0.207427	19	18	UBC;VCP;RFC2;RFC1;UBB;RPA3;RCHY1;UBA52;RPA2;RPA1;NPLOC4;RFC4;RPS27A;PCNA;POLH;RFC5;SPRTN;RFC3	UBC;VCP;RFC2;RFC1;UBB;RPA3;RCHY1;UBA52;RPA2;RPA1;NPLOC4;RFC4
tRNA modification in the nucleus and cytosol	0.658866	1.17548	0.0938446	0.20818	43	42	TRMT112;PUS3;THG1L;TRMT61A;ADAT1;TRMT9B;TPRKB;TYW3;CTU1;QTRT2;TP53RK;PUS7;WDR4;TRMT5;TRMT1;OSGEP;TRMT6;TRMT10A;QTRT1;METTL1;NSUN2;NSUN6;LCMT2;FTSJ1;THADA;CTU2;TRIT1;PUS1;TRMT12;TRMT13;ADAT3;URM1;TRMT44;CDKAL1;ALKBH8;TRMT11;ADAT2;LAGE3;TYW5;DUS2;TRDMT1;TYW1	TRMT112;PUS3;THG1L;TRMT61A;ADAT1;TRMT9B;TPRKB;TYW3;CTU1;QTRT2;TP53RK;PUS7;WDR4;TRMT5;TRMT1;OSGEP;TRMT6;TRMT10A;QTRT1;METTL1;NSUN2;NSUN6;LCMT2;FTSJ1;THADA;CTU2;TRIT1;PUS1;TRMT12;TRMT13;ADAT3;URM1;TRMT44;CDKAL1
TP53 Regulates Transcription of Genes Involved in G2 Cell Cycle Arrest	0.697266	1.17527	0.168244	0.208507	18	18	GADD45A;TFDP2;EP300;SFN;BAX;CARM1;PRMT1;TP53;AURKA;ZNF385A;TFDP1;RBL1;CDK1;RBL2;PCNA;CDC25C;E2F4;CCNB1	GADD45A;TFDP2;EP300;SFN;BAX;CARM1;PRMT1;TP53;AURKA;ZNF385A;TFDP1;RBL1
NEP/NS2 Interacts with the Cellular Export Machinery	0.667408	1.17505	0.128413	0.208816	38	32	TPR;RAN;NUP54;NUP133;RAE1;SEC13;NUP160;NUP58;POM121;AAAS;NUP88;NUP214;NUP155;XPO1;SEH1L;NUP93;NUP50;NUP98;NUP42;RANBP2;NUP35;POM121C;NUP205;NUP210;NUP62;NUP43;NUP107;NUP37;NUP188;NUP85;NUP153;NDC1	TPR;RAN;NUP54;NUP133;RAE1;SEC13;NUP160;NUP58;POM121;AAAS;NUP88;NUP214;NUP155;XPO1;SEH1L;NUP93;NUP50;NUP98;NUP42;RANBP2;NUP35
Listeria monocytogenes entry into host cells	0.692607	1.1746	0.188406	0.209699	22	20	UBC;MET;CTNNB1;UBB;SH3GL2;CDH1;SRC;UBA52;CBLL1;GRB2;EPS15;SH3KBP1;SH3GL3;STAM2;CTNND1;CBL;SH3GL1;RPS27A;STAM;HGS	UBC;MET;CTNNB1;UBB;SH3GL2;CDH1;SRC;UBA52;CBLL1;GRB2;EPS15;SH3KBP1;SH3GL3;STAM2;CTNND1
DNA Repair	0.634117	1.1744	0	0.209883	312	280	UBC;PIAS1;TINF2;RAD23B;ACTB;EP300;RBBP8;UBE2B;PPP4R2;PAXIP1;YY1;BABAM1;TERF1;OGG1;XRCC4;ISG15;VCP;SPIDR;USP1;RNF4;POLR2I;SUMO1;PPP4C;NBN;INO80B;XPC;EYA1;WDR48;RBX1;BARD1;FAAP24;TCEA1;RFC2;POLR2A;RFC1;COPS2;ACD;UBB;RMI1;ZNF830;XRCC5;ATM;POLR2K;EYA4;FEN1;SUMO2;POLE3;PARP1;TERF2;ACTR8;PALB2;UBE2L6;UBXN1;POLR2G;POLD2;UBE2I;GEN1;WRN;COPS5;TDP1;POLR2F;BAP1;POLK;HERC2;UBE2N;UIMC1;FANCG;MNAT1;CHD1L;RPA3;…	UBC;PIAS1;TINF2;RAD23B;ACTB;EP300;RBBP8;UBE2B;PPP4R2;PAXIP1;YY1;BABAM1;TERF1;OGG1;XRCC4;ISG15;VCP;SPIDR;USP1;RNF4;POLR2I;SUMO1;PPP4C;NBN;INO80B;XPC;EYA1;WDR48;RBX1;BARD1;FAAP24;TCEA1;RFC2;POLR2A;RFC1;COPS2;ACD;UBB;RMI1;ZNF830;XRCC5;ATM;POLR2K;EYA4;FEN1;SUMO2;POLE3;PARP1;TERF2;ACTR8;PALB2;UBE2L6;UBXN1;POLR2G;POLD2;UBE2I;GEN1;WRN;COPS5;TDP1;POLR2F;BAP1;POLK;HERC2;UBE2N;UIMC1;FANCG;MNAT1;CHD1L;RPA3;…
Mitochondrial translation	0.645181	1.1742	0.029	0.21008	97	94	MRPS18C;MRPL20;MRPL15;MRPL42;MRPL55;MRPL4;MRPL33;MRPS16;MRPS33;MRPS12;MRPL43;MRPS11;MRPS7;MRPS26;PTCD3;MRPS14;MRPL32;MRPL1;MRPL40;MRPS21;MRPL3;MRPS31;MRPL34;MRPS17;MRPL10;MRPL37;MRRF;MRPL38;MRPS24;MRPL27;MRPS5;MRPS23;OXA1L;MRPL18;MRPL30;MRPL54;MRPS28;MRPL11;GADD45GIP1;DAP3;MRPL23;MRPL12;MRPL50;MRPS2;MRPL24;CHCHD1;MRPS27;MRPL47;MRPL21;TSFM;MRPL13;MRPL39;TUFM;MRPL41;MRPS34;MRPL22;MRPL45;MRPL9;ERAL1…	MRPS18C;MRPL20;MRPL15;MRPL42;MRPL55;MRPL4;MRPL33;MRPS16;MRPS33;MRPS12;MRPL43;MRPS11;MRPS7;MRPS26;PTCD3;MRPS14;MRPL32;MRPL1;MRPL40;MRPS21;MRPL3;MRPS31;MRPL34;MRPS17;MRPL10;MRPL37;MRRF;MRPL38;MRPS24;MRPL27;MRPS5;MRPS23;OXA1L;MRPL18;MRPL30;MRPL54;MRPS28;MRPL11;GADD45GIP1;DAP3;MRPL23;MRPL12;MRPL50;MRPS2;MRPL24;CHCHD1;MRPS27;MRPL47;MRPL21;TSFM;MRPL13;MRPL39;TUFM;MRPL41;MRPS34;MRPL22;MRPL45;MRPL9;ERAL1…
Constitutive Signaling by EGFRvIII	0.715513	1.17385	0.181916	0.210673	15	15	HSP90AA1;PIK3R1;EGFR;PLCG1;SHC1;GRB2;EGF;CDC37;SOS1;KRAS;HRAS;CBL;NRAS;PIK3CA;GAB1	HSP90AA1;PIK3R1;EGFR;PLCG1;SHC1;GRB2;EGF;CDC37;SOS1;KRAS;HRAS;CBL;NRAS;PIK3CA
Export of Viral Ribonucleoproteins from Nucleus	0.671046	1.17262	0.123858	0.210811	39	33	TPR;RAN;NUP54;NUP133;RAE1;SEC13;NUP160;NUP58;HSPA1A;POM121;AAAS;NUP88;NUP214;NUP155;XPO1;SEH1L;NUP93;NUP50;NUP98;NUP42;RANBP2;NUP35;POM121C;NUP205;NUP210;NUP62;NUP43;NUP107;NUP37;NUP188;NUP85;NUP153;NDC1	TPR;RAN;NUP54;NUP133;RAE1;SEC13;NUP160;NUP58;HSPA1A;POM121;AAAS;NUP88;NUP214;NUP155;XPO1;SEH1L;NUP93;NUP50;NUP98;NUP42;RANBP2;NUP35
Toll-like Receptor Cascades	0.640754	1.17273	0.003	0.210875	155	152	FOS;JUN;DUSP6;UBC;BIRC3;NFKBIA;RPS6KA5;MAP2K4;PPP2CA;PELI1;PPP2CB;NKIRAS2;TRAF3;TLR5;UBE2D3;MEF2A;MYD88;GSDMD;MAPK10;BIRC2;CTSV;MAPKAPK2;GSDME;MAPK1;SARM1;NFKBIB;TLR2;VRK3;UBB;NFKB1;UBE2V1;MAP3K7;DUSP7;HSP90B1;MAP3K8;BTRC;RIPK2;PPP2R1B;UBE2D2;TNIP2;SOCS1;UBE2N;SKP1;RIPK1;TBK1;FBXW11;DUSP4;CTSL;RELA;IRAK4;DUSP3;IKBKB;MAP2K6;UBA52;EEA1;RPS6KA3;MAP3K1;IRF7;TLR6;DNM1;ITGAM;TLR3;MAPK7;RPS6KA1;PTPN11;M…	FOS;JUN;DUSP6;UBC;BIRC3;NFKBIA;RPS6KA5;MAP2K4;PPP2CA;PELI1;PPP2CB;NKIRAS2;TRAF3;TLR5;UBE2D3;MEF2A;MYD88;GSDMD;MAPK10;BIRC2;CTSV;MAPKAPK2;GSDME;MAPK1;SARM1;NFKBIB;TLR2;VRK3;UBB;NFKB1;UBE2V1;MAP3K7;DUSP7;HSP90B1;MAP3K8;BTRC;RIPK2;PPP2R1B;UBE2D2;TNIP2;SOCS1;UBE2N;SKP1;RIPK1;TBK1;FBXW11;DUSP4;CTSL;RELA;IRAK4;DUSP3;IKBKB;MAP2K6;UBA52;EEA1;RPS6KA3;MAP3K1;IRF7;TLR6;DNM1;ITGAM;TLR3;MAPK7;RPS6KA1;PTPN11;M…
Class I peroxisomal membrane protein import	0.692604	1.17305	0.168215	0.211106	20	20	PXMP2;FIS1;PEX11B;ACBD5;GDAP1;PEX26;PEX14;ALDH3A2;PEX3;PEX19;PEX16;ABCD3;PEX13;PXMP4;SLC25A17;ABCD1;PEX12;ABCD2;ATAD1;PEX2	PXMP2;FIS1;PEX11B;ACBD5;GDAP1;PEX26;PEX14;ALDH3A2;PEX3;PEX19;PEX16;ABCD3;PEX13;PXMP4
RHOU GTPase cycle	0.662724	1.17316	0.126008	0.211178	34	34	PIK3R1;RHOU;DST;IQGAP1;SPTAN1;SRGAP2;TXNL1;PAK1;CLTC;USP9X;NCK1;DLG5;PAK4;GIT1;CDC42;PAK2;NCK2;WDR6;PIK3R2;STAM2;GIT2;MYO6;VANGL1;SPTBN1;DEPDC1B;STAM;PEAK1;WWP2;PAK3;ARHGEF6;ARHGAP30;HGS;ARHGEF7;EPHA2	PIK3R1;RHOU;DST;IQGAP1;SPTAN1;SRGAP2;TXNL1;PAK1;CLTC;USP9X;NCK1;DLG5;PAK4;GIT1;CDC42;PAK2
SUMOylation of DNA replication proteins	0.65655	1.17275	0.0846774	0.211205	46	46	TPR;NUP54;SUMO1;NUP133;RAE1;SEC13;SUMO2;UBE2I;NUP160;SUMO3;NUP58;TOP2B;POM121;AAAS;NUP88;PIAS4;TOP1;NUP214;TOP2A;NUP155;SEH1L;NUP93;AURKA;RANGAP1;NUP50;NUP98;NUP42;RANBP2;NUP35;PIAS3;POM121C;NUP205;NUP210;NUP62;NUP43;PCNA;BIRC5;NUP107;NUP37;NUP188;INCENP;CDCA8;AURKB;NUP85;NUP153;NDC1	TPR;NUP54;SUMO1;NUP133;RAE1;SEC13;SUMO2;UBE2I;NUP160;SUMO3;NUP58;TOP2B;POM121;AAAS;NUP88;PIAS4;TOP1;NUP214;TOP2A;NUP155;SEH1L;NUP93;AURKA;RANGAP1;NUP50;NUP98;NUP42;RANBP2;NUP35
Mitochondrial translation termination	0.645982	1.17282	0.014	0.211391	91	88	MRPS18C;MRPL20;MRPL15;MRPL42;MRPL55;MRPL4;MRPL33;MRPS16;MRPS33;MRPS12;MRPL43;MRPS11;MRPS7;MRPS26;PTCD3;MRPS14;MRPL32;MRPL1;MRPL40;MRPS21;MRPL3;MRPS31;MRPL34;MRPS17;MRPL10;MRPL37;MRRF;MRPL38;MRPS24;MRPL27;MRPS5;MRPS23;OXA1L;MRPL18;MRPL30;MRPL54;MRPS28;MRPL11;GADD45GIP1;DAP3;MRPL23;MRPL12;MRPL50;MRPS2;MRPL24;CHCHD1;MRPS27;MRPL47;MRPL21;MRPL13;MRPL39;MRPL41;MRPS34;MRPL22;MRPL45;MRPL9;ERAL1;AURKAIP1;…	MRPS18C;MRPL20;MRPL15;MRPL42;MRPL55;MRPL4;MRPL33;MRPS16;MRPS33;MRPS12;MRPL43;MRPS11;MRPS7;MRPS26;PTCD3;MRPS14;MRPL32;MRPL1;MRPL40;MRPS21;MRPL3;MRPS31;MRPL34;MRPS17;MRPL10;MRPL37;MRRF;MRPL38;MRPS24;MRPL27;MRPS5;MRPS23;OXA1L;MRPL18;MRPL30;MRPL54;MRPS28;MRPL11;GADD45GIP1;DAP3;MRPL23;MRPL12;MRPL50;MRPS2;MRPL24;CHCHD1;MRPS27;MRPL47;MRPL21;MRPL13;MRPL39;MRPL41;MRPS34;MRPL22;MRPL45;MRPL9;ERAL1;AURKAIP1;…
MTOR signalling	0.660243	1.17346	0.100503	0.211472	41	41	RHEB;LAMTOR4;CAB39;RPTOR;YWHAB;PRKAB2;FKBP1A;EIF4E;EIF4B;AKT1;LAMTOR3;RRAGB;PPM1A;RRAGC;CAB39L;PRKAA2;PRKAG2;RRAGD;EEF2K;RRAGA;LAMTOR1;AKT1S1;LAMTOR5;STRADB;RPS6KB1;MTOR;SLC38A9;RPS6;LAMTOR2;AKT2;PRKAA1;PRKAG1;EIF4G1;STRADA;STK11;PRKAG3;MLST8;PRKAB1;TSC1;EIF4EBP1;TSC2	RHEB;LAMTOR4;CAB39;RPTOR;YWHAB;PRKAB2;FKBP1A;EIF4E;EIF4B;AKT1;LAMTOR3;RRAGB;PPM1A;RRAGC;CAB39L;PRKAA2;PRKAG2;RRAGD;EEF2K;RRAGA;LAMTOR1;AKT1S1;LAMTOR5;STRADB;RPS6KB1;MTOR;SLC38A9;RPS6;LAMTOR2;AKT2;PRKAA1
Rev-mediated nuclear export of HIV RNA	0.665844	1.17318	0.115619	0.211504	36	35	TPR;RAN;RANBP1;NUP54;NUP133;RAE1;SEC13;NUP160;NUP58;POM121;AAAS;NUP88;NUP214;NUP155;XPO1;SEH1L;NUP93;RANGAP1;NUP50;NUP98;NUP42;RANBP2;NUP35;RCC1;POM121C;NUP205;NUP210;NUP62;NUP43;NUP107;NUP37;NUP188;NUP85;NUP153;NDC1	TPR;RAN;RANBP1;NUP54;NUP133;RAE1;SEC13;NUP160;NUP58;POM121;AAAS;NUP88;NUP214;NUP155;XPO1;SEH1L;NUP93;RANGAP1;NUP50;NUP98;NUP42;RANBP2;NUP35
PD-1 signaling	0.680479	1.17322	0.135025	0.211784	30	28	TRAC;HLA-DQA2;HLA-DQB1;CD274;HLA-DRB5;PDCD1LG2;HLA-DRA;HLA-DQA1;PTPN11;LCK;HLA-DPA1;CSK;CD3D;HLA-DPB1;PTPN6;CD4;CD3E;HLA-DRB1;CD247;TRBC1;TRAV8-4;TRAV29DV5;TRAV19;PDCD1;TRBV7-9;TRBV12-3;CD3G;HLA-DQB2	TRAC;HLA-DQA2;HLA-DQB1;CD274;HLA-DRB5;PDCD1LG2;HLA-DRA;HLA-DQA1;PTPN11;LCK;HLA-DPA1;CSK;CD3D;HLA-DPB1;PTPN6;CD4;CD3E;HLA-DRB1
RIPK1-mediated regulated necrosis	0.762152	1.34027	0.0081716	0.212087	35	29	HSP90AA1;UBC;BIRC3;XIAP;PELI1;SDCBP;STUB1;BIRC2;FLOT2;UBB;TNFSF10;TNFRSF10B;CFLAR;FAS;RIPK1;PDCD6IP;UBA52;TRADD;CDC37;TRAF2;FADD;TNFRSF10A;FLOT1;RPS27A;OGT;FASLG;RIPK3;MLKL;CASP8	HSP90AA1;UBC;BIRC3;XIAP;PELI1;SDCBP;STUB1;BIRC2;FLOT2;UBB;TNFSF10;TNFRSF10B;CFLAR;FAS;RIPK1;PDCD6IP;UBA52;TRADD
Neddylation	0.635089	1.17184	0	0.212351	235	233	SOCS3;UBC;HIF1A;FBXO2;FBXO32;ZBTB16;NUB1;PSMB4;BTBD6;PSMA5;FBXO21;DCAF5;RBBP7;UBE2D3;PSMD12;PSMB7;COMMD6;FBXW7;PSMA7;DCAF13;FBXO7;FBXL18;COMMD4;PSMD10;PSMB5;RBBP5;PSMD8;PSMA2;PSMA3;COMMD7;PSME2;PSMD1;NEDD8;ASB6;RBX1;PSMC6;PSMD2;PSMC4;PSMF1;PSMB2;DCAF8;COPS2;WSB1;PUM2;UBB;DCAF7;FBXW4;ANKRD9;FBXW5;SEM1;FEM1A;PSMA6;COMMD8;FBXL16;PSMD3;BTBD1;COPS5;VHL;FBXW2;BTRC;FBXL12;DDA1;PSMD13;UBE2D2;PSMB9;TULP4;…	SOCS3;UBC;HIF1A;FBXO2;FBXO32;ZBTB16;NUB1;PSMB4;BTBD6;PSMA5;FBXO21;DCAF5;RBBP7;UBE2D3;PSMD12;PSMB7;COMMD6;FBXW7;PSMA7;DCAF13;FBXO7;FBXL18;COMMD4;PSMD10;PSMB5;RBBP5;PSMD8;PSMA2;PSMA3;COMMD7;PSME2;PSMD1;NEDD8;ASB6;RBX1;PSMC6;PSMD2;PSMC4;PSMF1;PSMB2;DCAF8;COPS2;WSB1;PUM2;UBB;DCAF7;FBXW4;ANKRD9;FBXW5;SEM1;FEM1A;PSMA6;COMMD8;FBXL16;PSMD3;BTBD1;COPS5;VHL;FBXW2;BTRC;FBXL12;DDA1;PSMD13;UBE2D2;PSMB9;TULP4;…
tRNA processing in the nucleus	0.648777	1.17197	0.0660661	0.212352	59	58	TPR;RAN;NUP54;NUP133;RAE1;SEC13;RTCB;RPP38;RPP14;NUP160;TRNT1;POP1;NUP58;C2orf49;POM121;TSEN54;AAAS;NUP88;POP4;RPP21;RPP30;TSEN2;CPSF4;NUP214;NUP155;SEH1L;NUP93;ZBTB8OS;NUP50;NUP98;DDX1;XPOT;TSEN15;NUP42;TSEN34;RANBP2;NUP35;FAM98B;POM121C;RPP25;NUP205;CPSF1;NUP210;NUP62;POP7;RTRAF;NUP43;POP5;NUP107;CSTF2;ELAC2;NUP37;NUP188;NUP85;NUP153;RPP40;NDC1;CLP1	TPR;RAN;NUP54;NUP133;RAE1;SEC13;RTCB;RPP38;RPP14;NUP160;TRNT1;POP1;NUP58;C2orf49;POM121;TSEN54;AAAS;NUP88;POP4;RPP21;RPP30;TSEN2;CPSF4;NUP214;NUP155;SEH1L;NUP93;ZBTB8OS;NUP50;NUP98;DDX1;XPOT;TSEN15;NUP42;TSEN34;RANBP2;NUP35
Senescence-Associated Secretory Phenotype (SASP)	0.65199	1.17107	0.0852558	0.21428	82	53	FOS;JUN;CEBPB;UBC;CDKN1A;ANAPC10;STAT3;CDK4;ANAPC7;UBE2S;MAPK1;ANAPC11;UBB;NFKB1;CDC26;FZR1;RELA;CDC23;CDKN2B;UBA52;RPS6KA3;H2AFX;MAPK7;CCNA2;RPS6KA1;IL6;CDKN2A;UBE2D1;UBE2E1;ANAPC16;CDK2;CDKN1B;CDKN2C;ANAPC5;RPS27A;CDK6;ANAPC4;ANAPC2;VENTX;IL1A;CXCL8;ANAPC1;CDC16;EHMT1;CCNA1;EHMT2;CDC27;UBE2C;CDKN2D;ANAPC15;MAPK3;RPS6KA2;IGFBP7	FOS;JUN;CEBPB;UBC;CDKN1A;ANAPC10;STAT3;CDK4;ANAPC7;UBE2S;MAPK1;ANAPC11;UBB;NFKB1;CDC26;FZR1;RELA;CDC23;CDKN2B;UBA52;RPS6KA3;H2AFX;MAPK7;CCNA2;RPS6KA1;IL6;CDKN2A;UBE2D1;UBE2E1;ANAPC16;CDK2;CDKN1B;CDKN2C;ANAPC5
Autodegradation of the E3 ubiquitin ligase COP1	0.749221	1.34099	0.00100503	0.215475	52	51	UBC;PSMB4;PSMA5;PSMD12;PSMB7;PSMA7;PSMD10;PSMB5;PSMD8;PSMA2;PSMA3;PSME2;PSMD1;PSMC6;PSMD2;PSMC4;PSMF1;PSMB2;UBB;ATM;SEM1;PSMA6;PSMD3;PSMD13;PSMB9;PSME1;PSMD11;PSMC1;UBA52;PSMA4;PSMD14;PSMB6;PSMD5;PSMD4;PSMC2;PSMA1;PSMC3;TP53;PSME3;PSMD7;PSMD9;PSMB3;PSMB1;PSMD6;PSMC5;RPS27A;PSMB8;PSMA8;PSMB10;PSME4;PSMB11	UBC;PSMB4;PSMA5;PSMD12;PSMB7;PSMA7;PSMD10;PSMB5;PSMD8;PSMA2;PSMA3;PSME2;PSMD1;PSMC6;PSMD2;PSMC4;PSMF1;PSMB2;UBB;ATM;SEM1;PSMA6;PSMD3;PSMD13;PSMB9;PSME1;PSMD11;PSMC1;UBA52;PSMA4;PSMD14;PSMB6;PSMD5;PSMD4;PSMC2;PSMA1;PSMC3;TP53;PSME3;PSMD7;PSMD9
Amplification of signal from the kinetochores	0.642564	1.17033	0.031	0.216153	94	93	PPP2CA;NDE1;PPP2CB;PPP2R5E;RPS27;DYNC1I1;TAOK1;NUP133;PMF1;SEC13;ZW10;PPP2R5A;PPP2R5C;PPP1CC;NUDC;DYNLL1;DYNC1LI1;NUP160;MAPRE1;RCC2;PPP2R1B;CENPP;AHCTF1;CLASP1;ITGB3BP;DYNC1I2;CENPT;CENPF;NUF2;DSN1;DYNLL2;DYNC1H1;B9D2;NDEL1;MIS12;CENPQ;CENPL;PAFAH1B1;KIF2A;NSL1;PPP2R1A;XPO1;SEH1L;SKA2;RANGAP1;CLIP1;BUB3;BUB1B;CENPC;NUP98;RANBP2;MAD1L1;CENPH;CENPU;DYNC1LI2;PLK1;SPDL1;ZWILCH;KNTC1;PPP2R5D;PPP2R5B;…	PPP2CA;NDE1;PPP2CB;PPP2R5E;RPS27;DYNC1I1;TAOK1;NUP133;PMF1;SEC13;ZW10;PPP2R5A;PPP2R5C;PPP1CC;NUDC;DYNLL1;DYNC1LI1;NUP160;MAPRE1;RCC2;PPP2R1B;CENPP;AHCTF1;CLASP1;ITGB3BP;DYNC1I2;CENPT;CENPF;NUF2;DSN1;DYNLL2;DYNC1H1;B9D2;NDEL1;MIS12;CENPQ;CENPL;PAFAH1B1;KIF2A;NSL1;PPP2R1A;XPO1;SEH1L;SKA2;RANGAP1;CLIP1;BUB3;BUB1B;CENPC;NUP98;RANBP2
Mitotic Spindle Checkpoint	0.639188	1.16974	0.015	0.217446	111	110	PPP2CA;NDE1;ANAPC10;PPP2CB;PPP2R5E;RPS27;DYNC1I1;TAOK1;ANAPC7;UBE2S;NUP133;PMF1;SEC13;ZW10;ANAPC11;PPP2R5A;PPP2R5C;PPP1CC;NUDC;DYNLL1;CDC26;DYNC1LI1;NUP160;MAPRE1;RCC2;PPP2R1B;CENPP;AHCTF1;CLASP1;ITGB3BP;CDC23;DYNC1I2;CENPT;CENPF;NUF2;DSN1;DYNLL2;DYNC1H1;B9D2;NDEL1;MIS12;CENPQ;CENPL;PAFAH1B1;KIF2A;NSL1;PPP2R1A;UBE2D1;XPO1;SEH1L;SKA2;UBE2E1;RANGAP1;CLIP1;BUB3;BUB1B;CENPC;NUP98;ANAPC16;RANBP2;ANAPC…	PPP2CA;NDE1;ANAPC10;PPP2CB;PPP2R5E;RPS27;DYNC1I1;TAOK1;ANAPC7;UBE2S;NUP133;PMF1;SEC13;ZW10;ANAPC11;PPP2R5A;PPP2R5C;PPP1CC;NUDC;DYNLL1;CDC26;DYNC1LI1;NUP160;MAPRE1;RCC2;PPP2R1B;CENPP;AHCTF1;CLASP1;ITGB3BP;CDC23;DYNC1I2;CENPT;CENPF;NUF2;DSN1;DYNLL2;DYNC1H1;B9D2;NDEL1;MIS12;CENPQ;CENPL;PAFAH1B1;KIF2A;NSL1;PPP2R1A;UBE2D1;XPO1;SEH1L;SKA2;UBE2E1;RANGAP1;CLIP1;BUB3;BUB1B;CENPC;NUP98;ANAPC16;RANBP2
Telomere Maintenance	0.645959	1.16925	0.0581162	0.218491	93	66	TINF2;DKC1;TERF1;NOP10;ANKRD28;ATRX;POLR2I;DAXX;RFC2;POLR2A;RFC1;ACD;POLR2K;FEN1;TERF2;POLR2G;POLD2;WRN;POLR2F;RPA3;POT1;NHP2;RPA2;H2AFX;POLR2D;POLR2E;BLM;POLR2H;RPA1;CCNA2;POLR2J;PRIM2;PRIM1;TERF2IP;POLD3;CHTF18;POLR2L;RUVBL1;GAR1;POLA1;RFC4;POLD4;CDK2;LIG1;POLR2B;POLA2;PPP6C;RUVBL2;PPP6R3;SHQ1;WRAP53;POLR2C;PCNA;DNA2;POLD1;PIF1;CTC1;DSCC1;RFC5;CCNA1;TEN1;CHTF8;RTEL1;TERT;RFC3;STN1	TINF2;DKC1;TERF1;NOP10;ANKRD28;ATRX;POLR2I;DAXX;RFC2;POLR2A;RFC1;ACD;POLR2K;FEN1;TERF2;POLR2G;POLD2;WRN;POLR2F;RPA3;POT1;NHP2;RPA2;H2AFX;POLR2D;POLR2E;BLM;POLR2H;RPA1;CCNA2;POLR2J;PRIM2;PRIM1;TERF2IP;POLD3;CHTF18;POLR2L;RUVBL1;GAR1;POLA1;RFC4;POLD4;CDK2
B-WICH complex positively regulates rRNA expression	0.665111	1.16881	0.156187	0.218745	60	29	ACTB;EP300;DDX21;GSK3B;SF3B1;POLR2K;POLR1D;POLR2F;KAT2B;SMARCA5;DEK;H2AFX;POLR2E;POLR2H;BAZ1B;POLR1B;POLR2L;TAF1D;MYBBP1A;TAF1B;ERCC6;TAF1C;POLR1A;POLR1C;KAT2A;TBP;POLR1E;TAF1A;MYO1C	ACTB;EP300;DDX21;GSK3B;SF3B1;POLR2K;POLR1D;POLR2F;KAT2B;SMARCA5;DEK;H2AFX;POLR2E;POLR2H;BAZ1B;POLR1B;POLR2L
Regulation of activated PAK-2p34 by proteasome mediated degradation	0.74811	1.34177	0.00301811	0.218826	50	50	UBC;PSMB4;PSMA5;PSMD12;PSMB7;PSMA7;PSMD10;PSMB5;PSMD8;PSMA2;PSMA3;PSME2;PSMD1;PSMC6;PSMD2;PSMC4;PSMF1;PSMB2;UBB;SEM1;PSMA6;PSMD3;PSMD13;PSMB9;PSME1;PSMD11;PSMC1;UBA52;PSMA4;PAK2;PSMD14;PSMB6;PSMD5;PSMD4;PSMC2;PSMA1;PSMC3;PSME3;PSMD7;PSMD9;PSMB3;PSMB1;PSMD6;PSMC5;RPS27A;PSMB8;PSMA8;PSMB10;PSME4;PSMB11	UBC;PSMB4;PSMA5;PSMD12;PSMB7;PSMA7;PSMD10;PSMB5;PSMD8;PSMA2;PSMA3;PSME2;PSMD1;PSMC6;PSMD2;PSMC4;PSMF1;PSMB2;UBB;SEM1;PSMA6;PSMD3;PSMD13;PSMB9;PSME1;PSMD11;PSMC1;UBA52;PSMA4;PAK2;PSMD14;PSMB6;PSMD5;PSMD4;PSMC2;PSMA1;PSMC3;PSME3;PSMD7;PSMD9
RNA Polymerase III Transcription Initiation From Type 3 Promoter	0.67714	1.16901	0.139059	0.218894	28	28	POU2F1;SNAPC3;POLR2K;POLR3A;SNAPC2;POLR1D;POLR3C;POLR2F;BDP1;POLR2E;POLR2H;ZNF143;SNAPC4;POLR2L;POLR3D;SNAPC5;POLR3B;POLR3K;POLR3F;CRCP;POLR3GL;POLR1C;TBP;POLR3H;SNAPC1;BRF2;POLR3E;POLR3G	POU2F1;SNAPC3;POLR2K;POLR3A;SNAPC2;POLR1D;POLR3C;POLR2F;BDP1;POLR2E;POLR2H;ZNF143;SNAPC4;POLR2L;POLR3D;SNAPC5;POLR3B;POLR3K;POLR3F
DNA Damage/Telomere Stress Induced Senescence	0.670431	1.16883	0.143149	0.219064	61	29	TINF2;CDKN1A;TERF1;NBN;ACD;ATM;TERF2;POT1;LMNB1;HMGA1;KAT5;ASF1A;H2AFX;CCNA2;UBN1;TERF2IP;TP53;CDK2;CDKN1B;CABIN1;RAD50;CCNE2;MRE11;EP400;HIRA;RB1;CCNA1;HMGA2;CCNE1	TINF2;CDKN1A;TERF1;NBN;ACD;ATM;TERF2;POT1;LMNB1;HMGA1;KAT5;ASF1A;H2AFX;CCNA2;UBN1;TERF2IP;TP53;CDK2;CDKN1B;CABIN1;RAD50;CCNE2;MRE11;EP400
Semaphorin interactions	0.648107	1.16856	0.065	0.219124	64	64	HSP90AA1;RHOB;MYL6;MYH9;SEMA6A;ROCK1;MET;CRMP1;CFL1;PAK1;PLXNB1;NRP1;GSK3B;PIP5K1C;MYH11;PLXNA4;CDK5R1;SEMA5A;FARP2;RHOA;DPYSL3;ARHGAP35;RHOC;SEMA4A;PAK2;PLXNB3;PLXNA2;MYL12B;RRAS;SEMA6D;HSP90AB1;MYH10;FYN;ITGB1;FES;ROCK2;RAC1;CDK5;LIMK1;PLXNA3;ARHGEF11;CD72;MYL9;ARHGEF12;PLXND1;TLN1;PTPRC;TYROBP;SEMA7A;PLXNA1;PLXNC1;DPYSL5;TREM2;DPYSL2;SEMA4D;PAK3;SEMA3A;DPYSL4;RND1;LIMK2;ERBB2;MYH14;ITGA1;SEMA3E	HSP90AA1;RHOB;MYL6;MYH9;SEMA6A;ROCK1;MET;CRMP1;CFL1;PAK1;PLXNB1;NRP1;GSK3B;PIP5K1C;MYH11;PLXNA4;CDK5R1;SEMA5A;FARP2;RHOA;DPYSL3;ARHGAP35;RHOC;SEMA4A;PAK2;PLXNB3;PLXNA2;MYL12B;RRAS;SEMA6D;HSP90AB1;MYH10;FYN;ITGB1;FES;ROCK2;RAC1;CDK5;LIMK1;PLXNA3;ARHGEF11;CD72
CD28 co-stimulation	0.667248	1.16827	0.116397	0.219575	33	33	AKT3;PIK3R1;THEM4;YES1;PAK1;MAP3K8;AKT1;GRAP2;SRC;GRB2;CDC42;PAK2;FYN;TRIB3;PIK3R3;LCK;RAC1;MTOR;MAP3K14;PIK3R2;AKT2;PIK3CA;RICTOR;LYN;CD80;PDPK1;MLST8;MAPKAP1;PAK3;VAV1;CD28;CD86;PRR5	AKT3;PIK3R1;THEM4;YES1;PAK1;MAP3K8;AKT1;GRAP2;SRC;GRB2;CDC42;PAK2;FYN;TRIB3;PIK3R3;LCK;RAC1;MTOR;MAP3K14;PIK3R2
Antigen Presentation: Folding, assembly and peptide loading of class I MHC	0.68146	1.16798	0.152242	0.220086	25	24	SEC31A;HLA-A;HLA-E;B2M;SEC23A;SEC13;SEC24B;HLA-B;SEC24A;SAR1B;HLA-C;SEC24D;CANX;HLA-F;HSPA5;ERAP2;PDIA3;TAP1;TAP2;TAPBP;SEC24C;ERAP1;CALR;HLA-G	SEC31A;HLA-A;HLA-E;B2M;SEC23A;SEC13;SEC24B;HLA-B;SEC24A;SAR1B;HLA-C;SEC24D;CANX;HLA-F;HSPA5;ERAP2;PDIA3;TAP1
TP53 Regulates Transcription of Cell Cycle Genes	0.652347	1.16752	0.0854271	0.220699	49	48	GADD45A;BTG2;TFDP2;CDKN1A;EP300;NPM1;SFN;CNOT4;CNOT6L;TNKS1BP1;PLK3;CNOT1;CNOT7;BAX;CARM1;PRMT1;RGCC;E2F7;PLK2;CCNA2;CENPJ;CNOT10;CNOT8;TP53;AURKA;CNOT3;CDK2;CDKN1B;ZNF385A;TFDP1;CNOT2;RBL1;CNOT11;CNOT6;CCNE2;CDK1;RBL2;PCNA;CDC25C;PCBP4;E2F4;CCNB1;CCNA1;E2F8;E2F1;CCNE1;PLAGL1;ARID3A	GADD45A;BTG2;TFDP2;CDKN1A;EP300;NPM1;SFN;CNOT4;CNOT6L;TNKS1BP1;PLK3;CNOT1;CNOT7;BAX;CARM1;PRMT1;RGCC;E2F7;PLK2;CCNA2;CENPJ;CNOT10;CNOT8;TP53;AURKA;CNOT3;CDK2;CDKN1B;ZNF385A;TFDP1;CNOT2;RBL1;CNOT11
Amplification of signal from unattached kinetochores via a MAD2 inhibitory signal	0.642564	1.16765	0.032	0.220726	94	93	PPP2CA;NDE1;PPP2CB;PPP2R5E;RPS27;DYNC1I1;TAOK1;NUP133;PMF1;SEC13;ZW10;PPP2R5A;PPP2R5C;PPP1CC;NUDC;DYNLL1;DYNC1LI1;NUP160;MAPRE1;RCC2;PPP2R1B;CENPP;AHCTF1;CLASP1;ITGB3BP;DYNC1I2;CENPT;CENPF;NUF2;DSN1;DYNLL2;DYNC1H1;B9D2;NDEL1;MIS12;CENPQ;CENPL;PAFAH1B1;KIF2A;NSL1;PPP2R1A;XPO1;SEH1L;SKA2;RANGAP1;CLIP1;BUB3;BUB1B;CENPC;NUP98;RANBP2;MAD1L1;CENPH;CENPU;DYNC1LI2;PLK1;SPDL1;ZWILCH;KNTC1;PPP2R5D;PPP2R5B;…	PPP2CA;NDE1;PPP2CB;PPP2R5E;RPS27;DYNC1I1;TAOK1;NUP133;PMF1;SEC13;ZW10;PPP2R5A;PPP2R5C;PPP1CC;NUDC;DYNLL1;DYNC1LI1;NUP160;MAPRE1;RCC2;PPP2R1B;CENPP;AHCTF1;CLASP1;ITGB3BP;DYNC1I2;CENPT;CENPF;NUF2;DSN1;DYNLL2;DYNC1H1;B9D2;NDEL1;MIS12;CENPQ;CENPL;PAFAH1B1;KIF2A;NSL1;PPP2R1A;XPO1;SEH1L;SKA2;RANGAP1;CLIP1;BUB3;BUB1B;CENPC;NUP98;RANBP2
Cellular response to hypoxia	0.742063	1.34284	0	0.221313	75	75	UBC;HIF1A;EP300;CREBBP;PSMB4;PSMA5;CITED2;UBE2D3;PSMD12;PSMB7;PSMA7;PSMD10;PSMB5;PSMD8;PSMA2;PSMA3;PSME2;PSMD1;RBX1;PSMC6;PSMD2;PSMC4;PSMF1;PSMB2;EGLN1;UBB;SEM1;PSMA6;PSMD3;VHL;PSMD13;UBE2D2;PSMB9;PSME1;ELOC;PSMD11;PSMC1;UBA52;PSMA4;PSMD14;CUL2;PSMB6;PSMD5;EGLN2;PSMD4;PSMC2;PSMA1;PSMC3;ELOB;ARNT;PSME3;PSMD7;PSMD9;UBE2D1;EPAS1;PSMB3;PSMB1;PSMD6;HIF1AN;HIGD1A;PSMC5;RPS27A;LIMD1;HIF3A;PSMB8;CA9;EPO;…	UBC;HIF1A;EP300;CREBBP;PSMB4;PSMA5;CITED2;UBE2D3;PSMD12;PSMB7;PSMA7;PSMD10;PSMB5;PSMD8;PSMA2;PSMA3;PSME2;PSMD1;RBX1;PSMC6;PSMD2;PSMC4;PSMF1;PSMB2;EGLN1;UBB;SEM1;PSMA6;PSMD3;VHL;PSMD13;UBE2D2;PSMB9;PSME1;ELOC;PSMD11;PSMC1;UBA52;PSMA4;PSMD14;CUL2;PSMB6;PSMD5;EGLN2;PSMD4;PSMC2;PSMA1;PSMC3;ELOB;ARNT;PSME3;PSMD7;PSMD9;UBE2D1;EPAS1
WNT5A-dependent internalization of FZD4	0.702635	1.16713	0.20406	0.221493	15	15	CLTA;AP2B1;PRKCA;CLTB;CLTC;PRKCB;AP2A2;FZD4;AP2M1;AP2S1;AP2A1;DVL2;ARRB2;WNT5A;PRKCG	CLTA;AP2B1;PRKCA;CLTB;CLTC;PRKCB;AP2A2;FZD4;AP2M1;AP2S1;AP2A1;DVL2;ARRB2
trans-Golgi Network Vesicle Budding	0.64163	1.16699	0.054	0.221552	72	72	ARF1;CLTA;CTSZ;TPD52;ACBD3;SNX9;VAMP7;VAMP8;PUM1;GBF1;AP4E1;CLTB;CHMP2A;CLTC;CPD;PICALM;CLVS1;YIPF6;OCRL;AP1G1;BLOC1S6;SNX5;SNAP23;GOLGB1;IGF2R;FTL;BLOC1S4;HSPA8;SH3GL2;AP3B1;NECAP1;SNAPIN;FTH1;PIK3C2A;STX4;AP1M1;AP1S1;RAB5C;M6PR;TFRC;AP3S1;CLINT1;AP1B1;TXNDC5;DNASE2;TBC1D8B;TGOLN2;SNX2;VAMP2;HIP1R;SH3D19;BLOC1S1;AP4S1;GNS;NAPA;DTNBP1;CLVS2;AP1G2;AP1S2;DNAJC6;AP1S3;DNM2;AP4B1;ARRB1;AP4M1;AP1M2;HG…	ARF1;CLTA;CTSZ;TPD52;ACBD3;SNX9;VAMP7;VAMP8;PUM1;GBF1;AP4E1;CLTB;CHMP2A;CLTC;CPD;PICALM;CLVS1;YIPF6;OCRL;AP1G1;BLOC1S6;SNX5;SNAP23;GOLGB1;IGF2R;FTL;BLOC1S4;HSPA8;SH3GL2;AP3B1;NECAP1;SNAPIN;FTH1;PIK3C2A;STX4;AP1M1;AP1S1;RAB5C;M6PR;TFRC;AP3S1
EML4 and NUDC in mitotic spindle formation	0.641861	1.16684	0.033	0.221595	98	97	PPP2CA;NDE1;PPP2CB;PPP2R5E;RPS27;DYNC1I1;TAOK1;NUP133;PMF1;SEC13;ZW10;NEK9;PPP2R5A;PPP2R5C;PPP1CC;NUDC;DYNLL1;DYNC1LI1;NUP160;MAPRE1;RCC2;PPP2R1B;CENPP;NEK7;AHCTF1;CLASP1;ITGB3BP;DYNC1I2;CENPT;CENPF;NUF2;DSN1;DYNLL2;DYNC1H1;B9D2;NDEL1;MIS12;CENPQ;CENPL;PAFAH1B1;KIF2A;NSL1;PPP2R1A;XPO1;SEH1L;SKA2;RANGAP1;CLIP1;BUB3;BUB1B;CENPC;NUP98;RANBP2;MAD1L1;CENPH;CENPU;DYNC1LI2;PLK1;SPDL1;NEK6;EML4;ZWILCH;KN…	PPP2CA;NDE1;PPP2CB;PPP2R5E;RPS27;DYNC1I1;TAOK1;NUP133;PMF1;SEC13;ZW10;NEK9;PPP2R5A;PPP2R5C;PPP1CC;NUDC;DYNLL1;DYNC1LI1;NUP160;MAPRE1;RCC2;PPP2R1B;CENPP;NEK7;AHCTF1;CLASP1;ITGB3BP;DYNC1I2;CENPT;CENPF;NUF2;DSN1;DYNLL2;DYNC1H1;B9D2;NDEL1;MIS12;CENPQ;CENPL;PAFAH1B1;KIF2A;NSL1;PPP2R1A;XPO1;SEH1L;SKA2;RANGAP1;CLIP1;BUB3;BUB1B;CENPC;NUP98;RANBP2
tRNA processing	0.636466	1.16667	0.021	0.221695	146	120	TPR;RAN;TRMT112;NUP54;PUS3;NUP133;RAE1;SEC13;THG1L;MT-ND6;RTCB;TRMT61A;ADAT1;TRMT9B;RPP38;RPP14;TPRKB;NUP160;TRMU;TYW3;TRMT61B;CTU1;MT-ND4L;TRNT1;TRMT10C;QTRT2;MT-ATP8;POP1;NUP58;TP53RK;PUS7;MT-ND2;C2orf49;WDR4;TRMT5;POM121;TSEN54;TRMT1;OSGEP;AAAS;NUP88;POP4;TRMT6;RPP21;TRMT10A;RPP30;TSEN2;CPSF4;QTRT1;NUP214;METTL1;HSD17B10;NSUN2;NUP155;SEH1L;NSUN6;NUP93;PRORP;LCMT2;ZBTB8OS;NUP50;FTSJ1;THADA;CTU2…	TPR;RAN;TRMT112;NUP54;PUS3;NUP133;RAE1;SEC13;THG1L;MT-ND6;RTCB;TRMT61A;ADAT1;TRMT9B;RPP38;RPP14;TPRKB;NUP160;TRMU;TYW3;TRMT61B;CTU1;MT-ND4L;TRNT1;TRMT10C;QTRT2;MT-ATP8;POP1;NUP58;TP53RK;PUS7;MT-ND2;C2orf49;WDR4;TRMT5;POM121;TSEN54;TRMT1;OSGEP;AAAS;NUP88;POP4;TRMT6;RPP21;TRMT10A;RPP30;TSEN2;CPSF4;QTRT1;NUP214;METTL1;HSD17B10;NSUN2;NUP155;SEH1L;NSUN6;NUP93;PRORP;LCMT2;ZBTB8OS;NUP50;FTSJ1;THADA;CTU2…
Golgi Associated Vesicle Biogenesis	0.652359	1.16617	0.0780781	0.222406	56	56	ARF1;CLTA;TPD52;ACBD3;SNX9;VAMP7;VAMP8;PUM1;AP4E1;CLTC;CPD;PICALM;YIPF6;OCRL;AP1G1;BLOC1S6;SNX5;GOLGB1;IGF2R;FTL;BLOC1S4;HSPA8;SH3GL2;AP3B1;NECAP1;SNAPIN;FTH1;PIK3C2A;AP1M1;AP1S1;RAB5C;TFRC;AP3S1;CLINT1;AP1B1;TXNDC5;TBC1D8B;TGOLN2;SNX2;VAMP2;HIP1R;SH3D19;BLOC1S1;NAPA;DTNBP1;AP1S2;DNAJC6;AP1S3;DNM2;AP4B1;ARRB1;AP1M2;BLOC1S3;TPD52L1;SORT1;GAK	ARF1;CLTA;TPD52;ACBD3;SNX9;VAMP7;VAMP8;PUM1;AP4E1;CLTC;CPD;PICALM;YIPF6;OCRL;AP1G1;BLOC1S6;SNX5;GOLGB1;IGF2R;FTL;BLOC1S4;HSPA8;SH3GL2;AP3B1;NECAP1;SNAPIN;FTH1;PIK3C2A
DNA Double Strand Break Response	0.657901	1.16621	0.100705	0.222666	61	43	UBC;BABAM1;SUMO1;NBN;EYA1;BARD1;UBB;ATM;EYA4;UBXN1;UBE2I;BAP1;HERC2;UBE2N;UIMC1;SMARCA5;ABL1;UBA52;KAT5;H2AFX;RNF168;BAZ1B;UBE2V2;PIAS4;TP53;RAD50;NSD2;RNF8;MRE11;MAPK8;TP53BP1;RPS27A;KDM4B;BRCC3;CHEK2;KDM4A;EYA2;BRCA1;MDC1;PPP5C;APBB1;EYA3;KPNA2	UBC;BABAM1;SUMO1;NBN;EYA1;BARD1;UBB;ATM;EYA4;UBXN1;UBE2I;BAP1;HERC2;UBE2N;UIMC1;SMARCA5;ABL1;UBA52;KAT5;H2AFX;RNF168;BAZ1B;UBE2V2;PIAS4
PKMTs methylate histone lysines	0.652461	1.16575	0.0945674	0.22331	47	44	KMT2C;KMT2E;RBBP7;RBBP5;KMT2A;EZH2;NFKB1;ASH1L;KMT2D;SMYD3;RELA;RBBP4;EED;NSD3;SETDB1;ATF7IP;ASH2L;SETD3;NFKB2;KMT2B;SUZ12;SETD2;SETD7;SETD1A;KMT5B;SUV39H2;SETD6;AEBP2;KMT5C;DPY30;NSD2;SUV39H1;KMT5A;DOT1L;NSD1;MECOM;SETDB2;PRDM9;SETD1B;EHMT1;EHMT2;WDR5;PRDM16;SMYD2	KMT2C;KMT2E;RBBP7;RBBP5;KMT2A;EZH2;NFKB1;ASH1L;KMT2D;SMYD3;RELA;RBBP4;EED;NSD3;SETDB1;ATF7IP;ASH2L;SETD3;NFKB2;KMT2B;SUZ12;SETD2;SETD7;SETD1A;KMT5B;SUV39H2
ERBB2 Regulates Cell Motility	0.705517	1.16555	0.197861	0.223482	15	15	NRG2;DIAPH1;HBEGF;EGFR;NRG1;RHOA;EGF;NRG4;BTC;NRG3;MEMO1;ERBB3;ERBB4;EREG;ERBB2	NRG2;DIAPH1;HBEGF;EGFR;NRG1;RHOA;EGF;NRG4;BTC
Metabolism of amino acids and derivatives	0.629455	1.16508	0	0.224101	379	362	SLC3A2;GLUL;RPS17;AMD1;RPS20;DIO2;RPL36A;RPS10;GOT1;ARG2;NNMT;RPL37A;PSMB4;ASS1;AZIN1;PSMA5;OAZ2;RPS27;RPL36AL;PSMD12;RPL4;GOT2;PSMB7;PCBD1;PSMA7;RPL38;PSMD10;PHGDH;KYAT1;RPL22L1;PSMB5;GLDC;PSMD8;PSMA2;PSMA3;PSME2;PSMD1;ALDH7A1;PSMC6;PSMD2;PSMC4;PSMF1;PSMB2;RPL24;SRM;RPL23;RPS29;ADI1;RPL41;PXMP2;ALDH9A1;MCCC2;ACAT1;BBOX1;RPL39;GSTZ1;RPL7;AHCY;ALDH18A1;SERINC5;ALDH6A1;SEM1;SLC6A8;CBS;RPS21;PSPH;SE…	SLC3A2;GLUL;RPS17;AMD1;RPS20;DIO2;RPL36A;RPS10;GOT1;ARG2;NNMT;RPL37A;PSMB4;ASS1;AZIN1;PSMA5;OAZ2;RPS27;RPL36AL;PSMD12;RPL4;GOT2;PSMB7;PCBD1;PSMA7;RPL38;PSMD10;PHGDH;KYAT1;RPL22L1;PSMB5;GLDC;PSMD8;PSMA2;PSMA3;PSME2;PSMD1;ALDH7A1;PSMC6;PSMD2;PSMC4;PSMF1;PSMB2;RPL24;SRM;RPL23;RPS29;ADI1;RPL41;PXMP2;ALDH9A1;MCCC2;ACAT1;BBOX1;RPL39;GSTZ1;RPL7;AHCY;ALDH18A1;SERINC5;ALDH6A1;SEM1;SLC6A8;CBS;RPS21;PSPH;SE…
Signaling by VEGF	0.639604	1.16517	0.022	0.224217	104	104	HSP90AA1;HSPB1;AKT3;PIK3R1;PIK3CB;CALM1;ROCK1;PRKCA;THEM4;VAV3;MAPKAPK2;CAV1;PAK1;BCAR1;CTNNB1;BRK1;NRP1;VEGFB;CTNNA1;PRKACB;AXL;NCF2;CRK;CYFIP2;PXN;NCK1;SH2D2A;SHB;ABI2;AKT1;PRKCB;AHCYL1;PLCG1;RHOA;SRC;PTK2B;CDC42;PAK2;VEGFD;ABI1;MAPK14;NCKAP1;WASF1;NCF1;MAPKAPK3;NCK2;FYN;RASA1;TRIB3;WASF2;ELMO1;ROCK2;RAC1;MTOR;PIK3R2;JUP;PTK2;PRKCD;AAMP;CTNND1;KRAS;AKT2;MAPK12;HRAS;MAPK11;PRKACA;CYBA;ITPR1;ELMO…	HSP90AA1;HSPB1;AKT3;PIK3R1;PIK3CB;CALM1;ROCK1;PRKCA;THEM4;VAV3;MAPKAPK2;CAV1;PAK1;BCAR1;CTNNB1;BRK1;NRP1;VEGFB;CTNNA1;PRKACB;AXL;NCF2;CRK;CYFIP2;PXN;NCK1;SH2D2A;SHB;ABI2;AKT1;PRKCB;AHCYL1;PLCG1;RHOA;SRC;PTK2B;CDC42;PAK2;VEGFD;ABI1;MAPK14;NCKAP1;WASF1;NCF1;MAPKAPK3;NCK2;FYN;RASA1;TRIB3;WASF2;ELMO1;ROCK2;RAC1;MTOR;PIK3R2;JUP;PTK2;PRKCD;AAMP;CTNND1;KRAS;AKT2;MAPK12;HRAS;MAPK11;PRKACA;CYBA;ITPR1;ELMO…
Resolution of Sister Chromatid Cohesion	0.641367	1.16489	0.023023	0.224272	107	106	PPP2CA;NDE1;PPP2CB;PPP2R5E;STAG1;RPS27;DYNC1I1;TAOK1;SMC1A;NUP133;PMF1;SEC13;ZW10;PPP2R5A;WAPL;PPP2R5C;PPP1CC;NUDC;DYNLL1;DYNC1LI1;NUP160;MAPRE1;RCC2;PPP2R1B;CENPP;AHCTF1;CLASP1;ITGB3BP;DYNC1I2;CENPT;CENPF;NUF2;CDCA5;DSN1;DYNLL2;DYNC1H1;B9D2;NDEL1;MIS12;CENPQ;RAD21;CENPL;PAFAH1B1;KIF2A;NSL1;PDS5A;PPP2R1A;XPO1;STAG2;SEH1L;SKA2;RANGAP1;CLIP1;BUB3;BUB1B;CENPC;NUP98;RANBP2;HDAC8;MAD1L1;CCNB2;CENPH;CE…	PPP2CA;NDE1;PPP2CB;PPP2R5E;STAG1;RPS27;DYNC1I1;TAOK1;SMC1A;NUP133;PMF1;SEC13;ZW10;PPP2R5A;WAPL;PPP2R5C;PPP1CC;NUDC;DYNLL1;DYNC1LI1;NUP160;MAPRE1;RCC2;PPP2R1B;CENPP;AHCTF1;CLASP1;ITGB3BP;DYNC1I2;CENPT;CENPF;NUF2;CDCA5;DSN1;DYNLL2;DYNC1H1;B9D2;NDEL1;MIS12;CENPQ;RAD21;CENPL;PAFAH1B1;KIF2A;NSL1;PDS5A;PPP2R1A;XPO1;STAG2;SEH1L;SKA2;RANGAP1;CLIP1;BUB3;BUB1B;CENPC;NUP98;RANBP2
Signaling by ERBB2 in Cancer	0.673698	1.16455	0.163412	0.224992	26	26	HSP90AA1;PIK3R1;NRG2;HBEGF;EGFR;NRG1;PTPN12;PLCG1;SHC1;GRB2;EGF;CDC37;SOS1;NRG4;BTC;KRAS;HRAS;NRAS;PIK3CA;GAB1;NRG3;ERBB3;ERBIN;ERBB4;EREG;ERBB2	HSP90AA1;PIK3R1;NRG2;HBEGF;EGFR;NRG1;PTPN12;PLCG1;SHC1;GRB2;EGF;CDC37;SOS1;NRG4;BTC
RAF-independent MAPK1/3 activation	0.778002	1.34591	0.0102775	0.225049	23	23	DUSP6;DUSP1;IL6R;DUSP2;JAK1;DUSP10;IL6ST;MAPK1;MAP2K2;PEA15;DUSP7;DUSP5;DUSP9;DUSP4;PTPN11;IL6;MAP2K1;DUSP16;CDK1;DUSP8;TYK2;JAK2;MAPK3	DUSP6;DUSP1;IL6R;DUSP2;JAK1;DUSP10;IL6ST;MAPK1;MAP2K2;PEA15;DUSP7;DUSP5;DUSP9;DUSP4;PTPN11;IL6;MAP2K1
Negative epigenetic regulation of rRNA expression	0.648172	1.164	0.122736	0.226298	83	47	ARID4B;UBTF;BAZ2A;SAP30;POLR2K;POLR1D;POLR2F;MNAT1;MBD2;SMARCA5;ERCC2;SIN3A;HDAC1;H2AFX;POLR2E;POLR2H;ERCC3;GTF2H5;SIRT1;POLR1B;SAP18;SIN3B;POLR2L;SAP30L;TTF1;TAF1D;SAP130;SUDS3;GTF2H2;TAF1B;SAP30BP;HDAC2;GTF2H1;TAF1C;POLR1A;RRP8;SUV39H1;POLR1C;GTF2H3;TBP;CCNH;DNMT1;POLR1E;GTF2H4;DNMT3B;TAF1A;CDK7	ARID4B;UBTF;BAZ2A;SAP30;POLR2K;POLR1D;POLR2F;MNAT1;MBD2;SMARCA5;ERCC2;SIN3A;HDAC1;H2AFX;POLR2E;POLR2H;ERCC3;GTF2H5;SIRT1;POLR1B;SAP18;SIN3B;POLR2L;SAP30L;TTF1;TAF1D;SAP130;SUDS3;GTF2H2;TAF1B;SAP30BP;HDAC2;GTF2H1;TAF1C;POLR1A;RRP8;SUV39H1;POLR1C
SCF-beta-TrCP mediated degradation of Emi1	0.744044	1.34334	0	0.226783	55	55	UBC;PSMB4;PSMA5;PSMD12;PSMB7;PSMA7;PSMD10;PSMB5;PSMD8;PSMA2;PSMA3;PSME2;PSMD1;PSMC6;PSMD2;PSMC4;PSMF1;PSMB2;FBXO5;UBB;SEM1;PSMA6;PSMD3;BTRC;FZR1;PSMD13;PSMB9;PSME1;SKP1;PSMD11;PSMC1;UBA52;PSMA4;PSMD14;PSMB6;PSMD5;PSMD4;PSMC2;PSMA1;PSMC3;PSME3;PSMD7;PSMD9;PSMB3;PSMB1;PSMD6;PSMC5;CUL1;RPS27A;PSMB8;PSMA8;PSMB10;CDC20;PSME4;PSMB11	UBC;PSMB4;PSMA5;PSMD12;PSMB7;PSMA7;PSMD10;PSMB5;PSMD8;PSMA2;PSMA3;PSME2;PSMD1;PSMC6;PSMD2;PSMC4;PSMF1;PSMB2;FBXO5;UBB;SEM1;PSMA6;PSMD3;BTRC;FZR1;PSMD13;PSMB9;PSME1;SKP1;PSMD11;PSMC1;UBA52;PSMA4;PSMD14;PSMB6;PSMD5;PSMD4;PSMC2;PSMA1;PSMC3;PSME3;PSMD7;PSMD9
Recycling pathway of L1	0.675327	1.16363	0.128834	0.227176	28	28	RPS6KA5;CLTA;MSN;AP2B1;RPS6KA4;MAPK1;CLTC;RDX;SH3GL2;AP2A2;SRC;RPS6KA3;NUMB;DNM1;RPS6KA1;AP2M1;EZR;AP2S1;DNM3;AP2A1;SHTN1;KIF4B;DPYSL2;DNM2;L1CAM;KIF4A;RPS6KA6;RPS6KA2	RPS6KA5;CLTA;MSN;AP2B1;RPS6KA4;MAPK1;CLTC;RDX;SH3GL2;AP2A2;SRC;RPS6KA3;NUMB;DNM1;RPS6KA1
Cargo recognition for clathrin-mediated endocytosis	0.642827	1.1635	0.024	0.227202	105	105	UBC;SGIP1;ADRB2;VAMP3;UBQLN1;AAK1;CLTA;AP2B1;HBEGF;EGFR;EPN1;VAMP7;VAMP8;NEDD8;CLTB;COPS2;UBB;CLTC;PICALM;CLTCL1;COPS5;TOR1A;IGF2R;SH3GL2;COPS6;AP2A2;EPS15L1;UBQLN2;NECAP1;ITSN2;UBA52;SLC2A8;NECAP2;EPGN;GRB2;EGF;TOR1B;STON2;EPS15;REPS1;FCHO2;COPS7A;FZD4;SH3KBP1;GRK2;LDLRAP1;M6PR;TFRC;BTC;SH3GL3;AP2M1;AGFG1;COPS3;STAM2;CD3D;TGFA;AREG;AP2S1;IL7R;CD4;TGOLN2;AP2A1;KIAA0319;CBL;DVL2;VAMP2;ARRB2;SH3GL1…	UBC;SGIP1;ADRB2;VAMP3;UBQLN1;AAK1;CLTA;AP2B1;HBEGF;EGFR;EPN1;VAMP7;VAMP8;NEDD8;CLTB;COPS2;UBB;CLTC;PICALM;CLTCL1;COPS5;TOR1A;IGF2R;SH3GL2;COPS6;AP2A2;EPS15L1;UBQLN2;NECAP1;ITSN2;UBA52;SLC2A8;NECAP2;EPGN;GRB2;EGF;TOR1B;STON2;EPS15;REPS1;FCHO2;COPS7A;FZD4;SH3KBP1;GRK2;LDLRAP1;M6PR;TFRC;BTC;SH3GL3;AP2M1;AGFG1;COPS3;STAM2;CD3D;TGFA;AREG;AP2S1;IL7R;CD4;TGOLN2;AP2A1;KIAA0319
Budding and maturation of HIV virion	0.668064	1.16285	0.171574	0.228912	36	28	UBC;PPIA;CHMP7;MVB12A;CHMP2A;UBB;VPS37A;CHMP4A;UBAP1;CHMP4B;CHMP5;CHMP3;PDCD6IP;UBA52;VPS37C;CHMP2B;VPS37B;VPS37D;VPS4B;TSG101;VTA1;RPS27A;CHMP4C;NEDD4L;MVB12B;VPS28;VPS4A;CHMP6	UBC;PPIA;CHMP7;MVB12A;CHMP2A;UBB;VPS37A;CHMP4A;UBAP1;CHMP4B;CHMP5;CHMP3;PDCD6IP;UBA52
Signaling by NOTCH4	0.743937	1.34688	0	0.2294	82	82	UBC;EP300;YWHAZ;CREBBP;HEY2;PSMB4;RBPJ;PSMA5;JAG1;PSMD12;PSMB7;FBXW7;PSMA7;MAML1;PSMD10;NOTCH1;PSMB5;PSMD8;PSMA2;PSMA3;PSME2;PSMD1;RBX1;PSMC6;PSMD2;PSMC4;PSMF1;PSMB2;ACTA2;UBB;SEM1;PSMA6;PSMD3;MAML3;PSMD13;SNW1;PSMB9;APH1A;PSME1;SKP1;AKT1;PSMD11;KAT2B;PSEN1;PSMC1;UBA52;PSMA4;MAML2;NOTCH2;PSENEN;PSMD14;PSMB6;PSMD5;PSMD4;PSMC2;PSMA1;PSMC3;PSME3;PSMD7;PSMD9;ADAM10;PSMB3;MAMLD1;PSMB1;PSMD6;APH1B;PSMC…	UBC;EP300;YWHAZ;CREBBP;HEY2;PSMB4;RBPJ;PSMA5;JAG1;PSMD12;PSMB7;FBXW7;PSMA7;MAML1;PSMD10;NOTCH1;PSMB5;PSMD8;PSMA2;PSMA3;PSME2;PSMD1;RBX1;PSMC6;PSMD2;PSMC4;PSMF1;PSMB2;ACTA2;UBB;SEM1;PSMA6;PSMD3;MAML3;PSMD13;SNW1;PSMB9;APH1A;PSME1;SKP1;AKT1;PSMD11;KAT2B;PSEN1;PSMC1;UBA52;PSMA4;MAML2;NOTCH2;PSENEN;PSMD14;PSMB6;PSMD5;PSMD4;PSMC2;PSMA1;PSMC3;PSME3;PSMD7;PSMD9;ADAM10
Transport of Ribonucleoproteins into the Host Nucleus	0.661704	1.16254	0.156187	0.229513	37	32	TPR;KPNB1;NUP54;NUP133;RAE1;SEC13;NUP160;NUP58;POM121;AAAS;NUP88;NUP214;NUP155;SEH1L;NUP93;NUP50;NUP98;NUP42;RANBP2;NUP35;POM121C;NUP205;NUP210;NUP62;NUP43;KPNA1;NUP107;NUP37;NUP188;NUP85;NUP153;NDC1	TPR;KPNB1;NUP54;NUP133;RAE1;SEC13;NUP160;NUP58;POM121;AAAS;NUP88;NUP214;NUP155;SEH1L;NUP93;NUP50;NUP98;NUP42;RANBP2;NUP35
Resolution of AP sites via the multiple-nucleotide patch replacement pathway	0.670355	1.16188	0.189938	0.230638	25	24	RFC2;RFC1;FEN1;POLE3;PARP1;POLD2;RPA3;RPA2;POLE2;RPA1;APEX1;POLD3;PARP2;RFC4;POLD4;POLE4;LIG1;POLB;PARG;PCNA;POLD1;RFC5;POLE;RFC3	RFC2;RFC1;FEN1;POLE3;PARP1;POLD2;RPA3;RPA2;POLE2;RPA1;APEX1;POLD3;PARP2;RFC4;POLD4;POLE4;LIG1;POLB
RAC2 GTPase cycle	0.640332	1.16194	0.038	0.230821	88	87	PIK3R1;VAMP3;RAB7A;IQGAP1;MCAM;CDC42EP4;TRIO;PGRMC2;ANKLE2;VAV3;DSG2;ARHGAP26;ARHGAP21;CAV1;PAK1;BRK1;NHS;ARHGDIA;RAC2;TAOK3;SAMM50;VAPB;NCF2;DEF6;ABI2;PAK4;BAIAP2L1;ARMCX3;ARHGAP35;GIT1;CDC42EP1;CDC42;PAK2;BCR;ARHGAP1;ABI1;NCKAP1;NCF1;MTX1;TIAM1;SWAP70;LAMTOR1;WASF2;PIK3R3;ITGB1;TFRC;VRK2;DOCK4;ARHGAP42;PIK3R2;ARHGAP17;GIT2;DOCK10;VANGL1;LMAN1;EMD;CYBA;CYFIP1;PIK3CA;LEMD3;ABR;ESYT1;CYBB;MCF2;DEP…	PIK3R1;VAMP3;RAB7A;IQGAP1;MCAM;CDC42EP4;TRIO;PGRMC2;ANKLE2;VAV3;DSG2;ARHGAP26;ARHGAP21;CAV1;PAK1;BRK1;NHS;ARHGDIA;RAC2;TAOK3;SAMM50;VAPB;NCF2;DEF6;ABI2;PAK4;BAIAP2L1;ARMCX3;ARHGAP35;GIT1;CDC42EP1;CDC42;PAK2;BCR;ARHGAP1;ABI1;NCKAP1;NCF1;MTX1;TIAM1;SWAP70;LAMTOR1;WASF2;PIK3R3;ITGB1;TFRC;VRK2;DOCK4;ARHGAP42
Regulation of MECP2 expression and activity	0.663759	1.16135	0.165138	0.231102	32	31	CALM1;TNRC6B;AGO3;GPS2;NCOR2;CAMK2B;HIPK2;FOXG1;AGO1;MECP2;TBL1XR1;SIN3A;HDAC1;TNRC6A;CAMK2D;CREB1;CAMK4;NCOR1;HDAC3;TNRC6C;PRKACA;HDAC2;HTT;AGO2;TBL1X;MOV10;CAMK2A;AGO4;AURKB;LBR;CAMK2G	CALM1;TNRC6B;AGO3;GPS2;NCOR2;CAMK2B;HIPK2;FOXG1;AGO1;MECP2;TBL1XR1;SIN3A;HDAC1;TNRC6A;CAMK2D;CREB1;CAMK4;NCOR1;HDAC3;TNRC6C;PRKACA;HDAC2;HTT
NoRC negatively regulates rRNA expression	0.655067	1.16136	0.11245	0.231454	77	44	ARID4B;UBTF;BAZ2A;SAP30;POLR2K;POLR1D;POLR2F;MNAT1;MBD2;SMARCA5;ERCC2;SIN3A;HDAC1;H2AFX;POLR2E;POLR2H;ERCC3;GTF2H5;POLR1B;SAP18;SIN3B;POLR2L;SAP30L;TTF1;TAF1D;SAP130;SUDS3;GTF2H2;TAF1B;SAP30BP;HDAC2;GTF2H1;TAF1C;POLR1A;POLR1C;GTF2H3;TBP;CCNH;DNMT1;POLR1E;GTF2H4;DNMT3B;TAF1A;CDK7	ARID4B;UBTF;BAZ2A;SAP30;POLR2K;POLR1D;POLR2F;MNAT1;MBD2;SMARCA5;ERCC2;SIN3A;HDAC1;H2AFX;POLR2E;POLR2H;ERCC3;GTF2H5;POLR1B;SAP18;SIN3B;POLR2L;SAP30L;TTF1;TAF1D;SAP130;SUDS3;GTF2H2;TAF1B;SAP30BP;HDAC2
The role of Nef in HIV-1 replication and disease pathogenesis	0.664297	1.16137	0.167689	0.231801	29	28	ARF1;AP2B1;HLA-A;B2M;ATP6V1H;CD8B;AP1G1;AP2A2;PAK2;FYN;AP1M1;AP1S1;LCK;ELMO1;RAC1;AP2M1;AP1B1;AP2S1;CD4;AP2A1;HCK;CD247;AP1S2;AP1S3;PACS1;CD28;DOCK2;AP1M2	ARF1;AP2B1;HLA-A;B2M;ATP6V1H;CD8B;AP1G1;AP2A2;PAK2;FYN;AP1M1;AP1S1;LCK;ELMO1;RAC1;AP2M1;AP1B1;AP2S1;CD4;AP2A1
Selenoamino acid metabolism	0.638714	1.16068	0.032	0.232562	122	109	RPS17;RPS20;RPL36A;RPS10;NNMT;RPL37A;RPS27;RPL36AL;RPL4;RPL38;RPL22L1;RPL24;RPL23;RPS29;RPL41;RPL39;RPL7;AHCY;CBS;RPS21;SECISBP2;RPL28;RPL35;RPL27A;RPS26;SEPHS2;EEF1E1;RPSA;RPL31;RPL37;RPL3;RPL14;RPLP0;RPS16;RPS11;RPS3;RPS28;RPL5;RPL23A;UBA52;RPL30;RPL21;RPL35A;RPS13;PAPSS1;RPL6;RPLP1;RPL19;RPS19;RPL22;RPL39L;RPS5;AIMP1;TXNRD1;FAU;RPL36;INMT;RPL12;RPL10;RPL9;RPL27;RPS14;RPL13A;RPS6;RPL15;RPLP2;RP…	RPS17;RPS20;RPL36A;RPS10;NNMT;RPL37A;RPS27;RPL36AL;RPL4;RPL38;RPL22L1;RPL24;RPL23;RPS29;RPL41;RPL39;RPL7;AHCY;CBS;RPS21;SECISBP2;RPL28;RPL35;RPL27A;RPS26;SEPHS2;EEF1E1;RPSA;RPL31;RPL37;RPL3;RPL14;RPLP0;RPS16;RPS11;RPS3;RPS28;RPL5;RPL23A;UBA52;RPL30;RPL21;RPL35A;RPS13;PAPSS1;RPL6;RPLP1;RPL19;RPS19;RPL22;RPL39L;RPS5;AIMP1;TXNRD1;FAU;RPL36;INMT;RPL12;RPL10;RPL9;RPL27;RPS14;RPL13A;RPS6;RPL15;RPLP2;RP…
HDR through Homologous Recombination (HRR)	0.642453	1.16071	0.0662651	0.232861	66	66	UBC;RBBP8;SPIDR;NBN;BARD1;RFC2;RFC1;UBB;RMI1;ATM;POLE3;PALB2;POLD2;GEN1;WRN;POLK;RPA3;RAD17;EME2;UBA52;KAT5;RPA2;RAD9B;BLM;POLE2;XRCC2;RAD51C;RPA1;TOPBP1;MUS81;POLD3;ATR;RAD51D;RAD51B;BRCA2;RFC4;POLD4;SLX4;POLE4;SLX1A;RAD1;RAD50;MRE11;ATRIP;RHNO1;RPS27A;PCNA;DNA2;HUS1;POLD1;RAD9A;RAD51AP1;EXO1;BRIP1;POLH;RFC5;BRCA1;EME1;TOP3A;POLE;CHEK1;RAD51;RTEL1;RMI2;XRCC3;RFC3	UBC;RBBP8;SPIDR;NBN;BARD1;RFC2;RFC1;UBB;RMI1;ATM;POLE3;PALB2;POLD2;GEN1;WRN;POLK;RPA3;RAD17;EME2;UBA52;KAT5;RPA2;RAD9B;BLM;POLE2;XRCC2;RAD51C;RPA1;TOPBP1;MUS81;POLD3;ATR;RAD51D;RAD51B;BRCA2;RFC4;POLD4;SLX4;POLE4;SLX1A
Synaptic adhesion-like molecules	0.674124	1.16042	0.202944	0.232983	21	21	PTPRD;FLOT2;DLG1;GRIN2A;PTPRF;LRFN3;RTN3;FLOT1;LRFN4;PTPRS;DLG4;GRIN2D;GRIA3;GRIA4;GRIN1;GRIN2B;GRIA1;LRFN2;DLG3;GRIN2C;LRFN1	PTPRD;FLOT2;DLG1;GRIN2A;PTPRF;LRFN3;RTN3
AUF1 (hnRNP D0) binds and destabilizes mRNA	0.751155	1.34997	0.00100503	0.234545	55	55	HSPB1;UBC;PSMB4;PABPC1;PSMA5;HNRNPD;PSMD12;PSMB7;PSMA7;PSMD10;PSMB5;PSMD8;PSMA2;PSMA3;PSME2;PSMD1;PSMC6;PSMD2;PSMC4;PSMF1;PSMB2;UBB;SEM1;PSMA6;PSMD3;PSMD13;PSMB9;PSME1;HSPA8;PSMD11;PSMC1;UBA52;PSMA4;HSPA1A;PSMD14;PSMB6;PSMD5;PSMD4;PSMC2;PSMA1;PSMC3;PSME3;PSMD7;PSMD9;PSMB3;PSMB1;PSMD6;EIF4G1;PSMC5;RPS27A;PSMB8;PSMA8;PSMB10;PSME4;PSMB11	HSPB1;UBC;PSMB4;PABPC1;PSMA5;HNRNPD;PSMD12;PSMB7;PSMA7;PSMD10;PSMB5;PSMD8;PSMA2;PSMA3;PSME2;PSMD1;PSMC6;PSMD2;PSMC4;PSMF1;PSMB2;UBB;SEM1;PSMA6;PSMD3;PSMD13;PSMB9;PSME1;HSPA8;PSMD11;PSMC1;UBA52;PSMA4;HSPA1A;PSMD14;PSMB6;PSMD5;PSMD4;PSMC2;PSMA1;PSMC3;PSME3;PSMD7;PSMD9
Beta-catenin independent WNT signaling	0.631978	1.1598	0.012	0.234651	147	146	UBC;MYC;GNB5;CLTA;GNB1;CALM1;TNRC6B;PSMB4;AP2B1;PRKCA;AGO3;PSMA5;PSMD12;PSMB7;PSMA7;PSMD10;TCF7L2;PSMB5;PSMD8;PSMA2;PSMA3;PSME2;PSMD1;PSMC6;CTNNB1;PSMD2;PSMC4;CLTB;PSMF1;PSMB2;RAC2;UBB;CLTC;PPP3R1;MAP3K7;SEM1;GNB2;PPP3CA;PSMA6;GNG4;SMURF2;PSMD3;AGO1;GNG7;PDE6B;PSMD13;FZD7;GNG10;PSMB9;GNG12;PSME1;PRKCB;PSMD11;AP2A2;PPP3CB;RHOA;GNG5;PSMC1;UBA52;PSMA4;TNRC6A;NFATC1;PSMD14;WNT4;PSMB6;PSMD5;PSMD4;PSMC…	UBC;MYC;GNB5;CLTA;GNB1;CALM1;TNRC6B;PSMB4;AP2B1;PRKCA;AGO3;PSMA5;PSMD12;PSMB7;PSMA7;PSMD10;TCF7L2;PSMB5;PSMD8;PSMA2;PSMA3;PSME2;PSMD1;PSMC6;CTNNB1;PSMD2;PSMC4;CLTB;PSMF1;PSMB2;RAC2;UBB;CLTC;PPP3R1;MAP3K7;SEM1;GNB2;PPP3CA;PSMA6;GNG4;SMURF2;PSMD3;AGO1;GNG7;PDE6B;PSMD13;FZD7;GNG10;PSMB9;GNG12;PSME1;PRKCB;PSMD11;AP2A2;PPP3CB;RHOA;GNG5;PSMC1;UBA52;PSMA4;TNRC6A;NFATC1;PSMD14;WNT4;PSMB6;PSMD5;PSMD4;PSMC…
RNA Polymerase I Transcription Initiation	0.652608	1.15951	0.108434	0.235174	48	44	RBBP7;GATAD2A;UBTF;POLR2K;GATAD2B;CHD3;POLR1D;POLR2F;MNAT1;KAT2B;RBBP4;RRN3;ERCC2;HDAC1;POLR2E;POLR2H;ERCC3;GTF2H5;CHD4;POLR1B;POLR2L;MTA1;TTF1;TAF1D;MTA3;GTF2H2;MBD3;TAF1B;ERCC6;MTA2;HDAC2;GTF2H1;TAF1C;POLR1A;POLR1C;KAT2A;GTF2H3;TBP;CCNH;POLR1E;GTF2H4;EHMT2;TAF1A;CDK7	RBBP7;GATAD2A;UBTF;POLR2K;GATAD2B;CHD3;POLR1D;POLR2F;MNAT1;KAT2B;RBBP4;RRN3;ERCC2;HDAC1;POLR2E;POLR2H;ERCC3;GTF2H5;CHD4;POLR1B;POLR2L;MTA1;TTF1;TAF1D;MTA3;GTF2H2;MBD3;TAF1B;ERCC6;MTA2;HDAC2
Disorders of transmembrane transporters	0.63271	1.15925	0.006	0.235607	176	176	UBC;SLC3A2;TPR;ABCA1;PSMB4;PSMA5;NUP54;SLC9A9;PSMD12;VCP;PSMB7;PSMA7;PSMD10;PSMB5;PSMD8;PSMA2;PSMA3;PSME2;PSMD1;SLC35A2;PSMC6;NUP133;RAE1;PSMD2;PSMC4;PSMF1;PSMB2;SEC13;DERL1;SLC27A4;UBB;SEM1;ABCG8;PSMA6;PSMD3;NUP160;SLC2A9;SLC22A5;PSMD13;PSMB9;PSME1;SLC4A4;PSMD11;ERLIN2;SLC9A6;PSMC1;NUP58;UBA52;PSMA4;ERLIN1;SLC26A3;SLC39A4;SLC34A2;POM121;AVPR1A;PSMD14;AAAS;SLC29A3;NUP88;PSMB6;PSMD5;SLC20A2;PSMD4;…	UBC;SLC3A2;TPR;ABCA1;PSMB4;PSMA5;NUP54;SLC9A9;PSMD12;VCP;PSMB7;PSMA7;PSMD10;PSMB5;PSMD8;PSMA2;PSMA3;PSME2;PSMD1;SLC35A2;PSMC6;NUP133;RAE1;PSMD2;PSMC4;PSMF1;PSMB2;SEC13;DERL1;SLC27A4;UBB;SEM1;ABCG8;PSMA6;PSMD3;NUP160;SLC2A9;SLC22A5;PSMD13;PSMB9;PSME1;SLC4A4;PSMD11;ERLIN2;SLC9A6;PSMC1;NUP58;UBA52;PSMA4;ERLIN1;SLC26A3;SLC39A4;SLC34A2;POM121;AVPR1A;PSMD14;AAAS;SLC29A3;NUP88;PSMB6;PSMD5;SLC20A2;PSMD4;…
Inhibition of DNA recombination at telomere	0.790017	1.35173	0.0115789	0.236938	48	21	TINF2;TERF1;ATRX;POLR2I;DAXX;POLR2A;ACD;POLR2K;TERF2;POLR2G;POLR2F;POT1;H2AFX;POLR2D;POLR2E;POLR2H;POLR2J;TERF2IP;POLR2L;POLR2B;POLR2C	TINF2;TERF1;ATRX;POLR2I;DAXX;POLR2A;ACD;POLR2K;TERF2;POLR2G;POLR2F;POT1;H2AFX;POLR2D;POLR2E;POLR2H;POLR2J;TERF2IP;POLR2L
Signaling by ERBB2 ECD mutants	0.691143	1.15871	0.218045	0.236948	16	16	HSP90AA1;PIK3R1;EGFR;PLCG1;SHC1;GRB2;EGF;CDC37;SOS1;KRAS;HRAS;NRAS;PIK3CA;GAB1;ERBIN;ERBB2	HSP90AA1;PIK3R1;EGFR;PLCG1;SHC1;GRB2;EGF;CDC37;SOS1
Activation of NF-kappaB in B cells	0.748817	1.34696	0	0.237137	67	67	UBC;NFKBIA;PSMB4;PSMA5;PSMD12;PSMB7;PSMA7;PSMD10;PSMB5;PSMD8;PSMA2;PSMA3;PSME2;PSMD1;PSMC6;NFKBIB;PSMD2;PSMC4;PSMF1;PSMB2;UBB;MALT1;NFKB1;MAP3K7;SEM1;PSMA6;BCL10;PSMD3;BTRC;PSMD13;PSMB9;PSME1;SKP1;PRKCB;PSMD11;FBXW11;RELA;IKBKB;PSMC1;UBA52;PSMA4;PSMD14;IKBKG;PSMB6;PSMD5;PSMD4;PSMC2;PSMA1;PSMC3;PSME3;PSMD7;PSMD9;PSMB3;PSMB1;PSMD6;PSMC5;CUL1;NFKBIE;RPS27A;PSMB8;PSMA8;PSMB10;CHUK;REL;CARD11;PSME4;PS…	UBC;NFKBIA;PSMB4;PSMA5;PSMD12;PSMB7;PSMA7;PSMD10;PSMB5;PSMD8;PSMA2;PSMA3;PSME2;PSMD1;PSMC6;NFKBIB;PSMD2;PSMC4;PSMF1;PSMB2;UBB;MALT1;NFKB1;MAP3K7;SEM1;PSMA6;BCL10;PSMD3;BTRC;PSMD13;PSMB9;PSME1;SKP1;PRKCB;PSMD11;FBXW11;RELA;IKBKB;PSMC1;UBA52;PSMA4;PSMD14;IKBKG;PSMB6;PSMD5;PSMD4;PSMC2;PSMA1;PSMC3;PSME3;PSMD7;PSMD9
Signaling by EGFRvIII in Cancer	0.715513	1.15807	0.187702	0.238553	15	15	HSP90AA1;PIK3R1;EGFR;PLCG1;SHC1;GRB2;EGF;CDC37;SOS1;KRAS;HRAS;CBL;NRAS;PIK3CA;GAB1	HSP90AA1;PIK3R1;EGFR;PLCG1;SHC1;GRB2;EGF;CDC37;SOS1;KRAS;HRAS;CBL;NRAS;PIK3CA
Association of TriC/CCT with target proteins during biosynthesis	0.657268	1.1577	0.137097	0.238918	39	39	XRN2;STAT3;TCP1;NOP56;FBXW7;USP11;CCT4;FKBP9;CCT7;DCAF7;FBXW4;FBXW5;CCT6A;CCT3;FBXW2;CCT8;FBXL3;CCT5;FBXL5;TP53;CCT2;AP3M1;LONP2;FBXO6;SKIV2L;HDAC3;CCNE2;FBXO4;WRAP53;CCT6B;KIFC3;GAPDHS;FBXW10;KIF13A;GBA;ARFGEF2;CCNE1;FBXW9;SPHK1	XRN2;STAT3;TCP1;NOP56;FBXW7;USP11;CCT4;FKBP9;CCT7;DCAF7;FBXW4;FBXW5;CCT6A;CCT3;FBXW2;CCT8;FBXL3;CCT5;FBXL5;TP53;CCT2;AP3M1;LONP2;FBXO6;SKIV2L;HDAC3
Protein methylation	0.705074	1.15779	0.209903	0.239074	17	15	CALM1;VCP;EEF2;PRMT3;ETFB;HSPA8;EEF2KMT;METTL22;KIN;CAMKMT;EEF1A1;RPS2;METTL21A;VCPKMT;ETFBKMT	CALM1;VCP;EEF2;PRMT3;ETFB;HSPA8;EEF2KMT;METTL22;KIN;CAMKMT;EEF1A1
G beta:gamma signalling through BTK	0.698229	1.15736	0.194298	0.239636	18	18	GNB5;GNB1;GNB2;GNG4;GNG7;GNG10;GNG12;GNG5;GNGT1;GNG3;GNB3;GNGT2;BTK;GNG13;GNG2;GNB4;GNG8;GNG11	GNB5;GNB1;GNB2;GNG4;GNG7;GNG10;GNG12;GNG5
Energy dependent regulation of mTOR by LKB1-AMPK	0.657966	1.15714	0.189655	0.239972	29	29	RHEB;LAMTOR4;CAB39;RPTOR;PRKAB2;LAMTOR3;RRAGB;PPM1A;RRAGC;CAB39L;PRKAA2;PRKAG2;RRAGD;RRAGA;LAMTOR1;LAMTOR5;STRADB;MTOR;SLC38A9;LAMTOR2;PRKAA1;PRKAG1;STRADA;STK11;PRKAG3;MLST8;PRKAB1;TSC1;TSC2	RHEB;LAMTOR4;CAB39;RPTOR;PRKAB2;LAMTOR3;RRAGB;PPM1A;RRAGC;CAB39L;PRKAA2;PRKAG2;RRAGD;RRAGA;LAMTOR1;LAMTOR5;STRADB;MTOR;SLC38A9;LAMTOR2;PRKAA1
Stabilization of p53	0.75345	1.3529	0	0.24141	57	56	UBC;PSMB4;PSMA5;PSMD12;PSMB7;PSMA7;PSMD10;PHF20;PSMB5;PSMD8;PSMA2;PSMA3;PSME2;PSMD1;PSMC6;PSMD2;PSMC4;PSMF1;PSMB2;UBB;ATM;SEM1;MDM2;PSMA6;PSMD3;PSMD13;PSMB9;PSME1;PSMD11;PSMC1;UBA52;MDM4;PSMA4;PSMD14;PSMB6;PSMD5;CDKN2A;PSMD4;PSMC2;PSMA1;PSMC3;TP53;PSME3;PSMD7;PSMD9;PSMB3;PSMB1;PSMD6;PSMC5;RPS27A;PSMB8;PSMA8;CHEK2;PSMB10;PSME4;PSMB11	UBC;PSMB4;PSMA5;PSMD12;PSMB7;PSMA7;PSMD10;PHF20;PSMB5;PSMD8;PSMA2;PSMA3;PSME2;PSMD1;PSMC6;PSMD2;PSMC4;PSMF1;PSMB2;UBB;ATM;SEM1;MDM2;PSMA6;PSMD3;PSMD13;PSMB9;PSME1;PSMD11;PSMC1;UBA52;MDM4;PSMA4;PSMD14;PSMB6;PSMD5;CDKN2A;PSMD4;PSMC2;PSMA1;PSMC3;TP53;PSME3;PSMD7;PSMD9
Notch-HLH transcription pathway	0.667069	1.15638	0.172273	0.242111	28	28	CREBBP;RBPJ;NCOR2;MAML1;NOTCH1;HDAC10;MAML3;SNW1;TBL1XR1;KAT2B;HDAC11;HDAC1;MAML2;NOTCH2;HDAC6;NCOR1;MAMLD1;HDAC8;HDAC3;HDAC2;HDAC4;TBL1X;KAT2A;HDAC5;HDAC9;NOTCH4;HDAC7;NOTCH3	CREBBP;RBPJ;NCOR2;MAML1;NOTCH1;HDAC10;MAML3;SNW1;TBL1XR1;KAT2B;HDAC11;HDAC1;MAML2;NOTCH2
Chromosome Maintenance	0.636489	1.15576	0.044044	0.242478	120	91	TINF2;DKC1;NPM1;RBBP7;TERF1;NOP10;ANKRD28;ATRX;POLR2I;DAXX;RSF1;RFC2;POLR2A;RFC1;ACD;POLR2K;FEN1;TERF2;POLR2G;POLD2;WRN;POLR2F;CENPP;RPA3;POT1;RBBP4;SMARCA5;NHP2;MIS18A;ITGB3BP;CENPT;RPA2;H2AFX;POLR2D;POLR2E;BLM;POLR2H;RPA1;CCNA2;POLR2J;CENPQ;PRIM2;PRIM1;CENPL;TERF2IP;POLD3;CHTF18;POLR2L;RUVBL1;GAR1;POLA1;RFC4;CENPC;POLD4;CDK2;LIG1;POLR2B;POLA2;PPP6C;RUVBL2;PPP6R3;SHQ1;CENPH;CENPU;MIS18BP1;WRAP53…	TINF2;DKC1;NPM1;RBBP7;TERF1;NOP10;ANKRD28;ATRX;POLR2I;DAXX;RSF1;RFC2;POLR2A;RFC1;ACD;POLR2K;FEN1;TERF2;POLR2G;POLD2;WRN;POLR2F;CENPP;RPA3;POT1;RBBP4;SMARCA5;NHP2;MIS18A;ITGB3BP;CENPT;RPA2;H2AFX;POLR2D;POLR2E;BLM;POLR2H;RPA1;CCNA2;POLR2J;CENPQ;PRIM2;PRIM1;CENPL;TERF2IP;POLD3;CHTF18;POLR2L;RUVBL1;GAR1;POLA1;RFC4;CENPC;POLD4;CDK2
Vitamin B5 (pantothenate) metabolism	0.694931	1.15583	0.220682	0.24267	17	17	ENPP3;PPCDC;FASN;ENPP2;ENPP1;AASDHPPT;PANK2;PPCS;SLC25A16;SLC5A6;PANK4;VNN1;PANK3;PDZD11;COASY;VNN2;PANK1	ENPP3;PPCDC;FASN;ENPP2;ENPP1;AASDHPPT
Scavenging of heme from plasma	0.636351	1.156	0.047	0.242895	92	89	IGLC1;IGHA1;APOL1;IGKC;HBA1;LRP1;IGLC2;APOA1;JCHAIN;HP;HPR;IGHV1-69;IGHV2-70;IGHV7-81;IGLV2-23;IGLV3-22;IGLV4-3;IGLV2-8;IGLV3-16;IGLV2-11;IGLV3-12;IGLV2-14;IGLV1-40;IGLV5-37;IGLV1-36;IGLV2-33;IGLV3-27;IGLV5-45;IGLV2-18;IGLV7-43;IGLV4-69;IGLV10-54;IGLV3-21;IGLV3-19;IGLV3-25;IGLV1-44;IGLV7-46;IGLC6;IGLC7;IGLV1-47;IGLV3-1;IGLV8-61;IGLV4-60;IGLV6-57;IGLV11-55;IGLV1-51;IGHV4-39;IGHV4-34;IGHV3-33;IGHV4…	IGLC1;IGHA1;APOL1;IGKC;HBA1;LRP1;IGLC2;APOA1
p75 NTR receptor-mediated signalling	0.639087	1.15587	0.044	0.2429	97	97	UBC;NFKBIA;SQSTM1;YWHAE;RTN4;PLEKHG2;TRIO;VAV3;MYD88;ARHGEF3;ARHGEF5;ARHGEF40;ADAM17;AKAP13;NET1;ARHGDIA;UBB;ARHGEF35;NFKB1;FGD4;RIPK2;SMPD2;APH1A;MAGED1;RELA;RHOA;PSEN1;IKBKB;ITGB3BP;BCL2L11;UBA52;BAD;HDAC1;NGF;PSENEN;ARHGEF10L;SOS1;ARHGEF37;TIAM1;OBSCN;RAC1;ARHGEF2;ARHGEF18;AATF;NGFR;ARHGEF4;PRKCI;ARHGEF11;HDAC3;SOS2;NGEF;PLEKHG5;ARHGEF12;IRAK1;FGD1;HDAC2;PRDM4;APH1B;BEX3;MAPK8;ARHGEF17;ARHGEF1…	UBC;NFKBIA;SQSTM1;YWHAE;RTN4;PLEKHG2;TRIO;VAV3;MYD88;ARHGEF3;ARHGEF5;ARHGEF40;ADAM17;AKAP13;NET1;ARHGDIA;UBB;ARHGEF35;NFKB1;FGD4;RIPK2;SMPD2;APH1A;MAGED1;RELA;RHOA;PSEN1;IKBKB;ITGB3BP;BCL2L11;UBA52;BAD;HDAC1;NGF;PSENEN;ARHGEF10L;SOS1;ARHGEF37;TIAM1;OBSCN;RAC1;ARHGEF2;ARHGEF18;AATF;NGFR;ARHGEF4;PRKCI;ARHGEF11;HDAC3;SOS2;NGEF;PLEKHG5;ARHGEF12;IRAK1;FGD1;HDAC2;PRDM4
Fcgamma receptor (FCGR) dependent phagocytosis	0.62857	1.1551	0.013	0.244236	168	165	HSP90AA1;PIK3R1;ACTR3;ACTB;PIK3CB;MYH9;ACTG1;IGLC1;ARPC2;VAV3;ARPC1A;CFL1;ARPC4;ARPC5;YES1;PAK1;MAPK1;PLA2G6;BRK1;WIPF2;CRK;CYFIP2;PLPP4;NCK1;ABI2;AHCYL1;PLD4;FCGR2A;PLCG1;WIPF3;ABL1;MYO5A;SRC;ACTR2;GRB2;CDC42;SYK;NCKIPSD;IGKC;NF2;IGHG1;ABI1;NCKAP1;WASF1;PLPP5;IGHG4;ARPC1B;HSP90AB1;IGHG3;FYN;WASF2;ELMO1;RAC1;IGLC2;LIMK1;PIK3R2;PRKCE;PTK2;PRKCD;WASL;PLD3;WAS;ARPC3;ITPR1;ELMO2;CYFIP1;PIK3CA;HCK;MYO…	HSP90AA1;PIK3R1;ACTR3;ACTB;PIK3CB;MYH9;ACTG1;IGLC1;ARPC2;VAV3;ARPC1A;CFL1;ARPC4;ARPC5;YES1;PAK1;MAPK1;PLA2G6;BRK1;WIPF2;CRK;CYFIP2;PLPP4;NCK1;ABI2;AHCYL1;PLD4;FCGR2A;PLCG1;WIPF3;ABL1;MYO5A;SRC;ACTR2;GRB2;CDC42;SYK;NCKIPSD;IGKC;NF2;IGHG1;ABI1;NCKAP1;WASF1;PLPP5;IGHG4;ARPC1B;HSP90AB1;IGHG3;FYN;WASF2;ELMO1;RAC1;IGLC2;LIMK1;PIK3R2
Spry regulation of FGF signaling	0.700688	1.1545	0.203801	0.245749	16	16	UBC;PPP2CA;PPP2CB;MAPK1;UBB;SRC;UBA52;GRB2;PTPN11;PPP2R1A;BRAF;CBL;SPRY2;RPS27A;MKNK1;MAPK3	UBC;PPP2CA;PPP2CB;MAPK1;UBB;SRC;UBA52;GRB2;PTPN11;PPP2R1A
Interferon alpha/beta signaling	0.749628	1.35443	0	0.245837	72	71	SOCS3;EGR1;PTPN1;STAT1;IFIT3;IFITM1;KPNB1;IFI6;IFI27;ADAR;IRF6;XAF1;IRF9;HLA-A;HLA-E;OAS1;ISG15;JAK1;IFIT1;IRF1;IFITM3;IFIT5;OAS2;ISG20;BST2;RSAD2;IFIT2;OAS3;HLA-B;MX1;SOCS1;GBP2;ABCE1;IP6K2;IFI35;IRF7;PTPN11;HLA-C;IRF2;HLA-F;STAT2;IRF3;IFITM2;RNASEL;MX2;PTPN6;IFNAR1;SAMHD1;KPNA1;USP18;PSMB8;IRF5;IFNA14;IFNA8;IFNA2;IFNA6;IFNA5;IFNA17;IFNA16;IFNA1;IFNA4;IFNA10;IFNB1;IFNA21;IFNA7;TYK2;OASL;IRF4;IFN…	SOCS3;EGR1;PTPN1;STAT1;IFIT3;IFITM1;KPNB1;IFI6;IFI27;ADAR;IRF6;XAF1;IRF9;HLA-A;HLA-E;OAS1;ISG15;JAK1;IFIT1;IRF1;IFITM3;IFIT5;OAS2;ISG20;BST2;RSAD2;IFIT2;OAS3;HLA-B;MX1;SOCS1;GBP2;ABCE1;IP6K2;IFI35;IRF7
Defective TPR may confer susceptibility towards thyroid papillary carcinoma (TPC)	0.654489	1.15345	0.151577	0.248853	32	32	TPR;NUP54;NUP133;RAE1;SEC13;NUP160;NUP58;POM121;AAAS;NUP88;NUP214;NUP155;SEH1L;NUP93;NUP50;NUP98;NUP42;RANBP2;NUP35;POM121C;NUP205;NUP210;NUP62;NUP43;NUP107;GCKR;GCK;NUP37;NUP188;NUP85;NUP153;NDC1	TPR;NUP54;NUP133;RAE1;SEC13;NUP160;NUP58;POM121;AAAS;NUP88;NUP214;NUP155;SEH1L;NUP93;NUP50;NUP98;NUP42;RANBP2;NUP35
Glutamate binding, activation of AMPA receptors and synaptic plasticity	0.657261	1.1529	0.17665	0.249403	31	31	AP2B1;PRKCA;CAMK2B;MDM2;DLG1;PRKCB;AP2A2;GRIP1;GRIP2;CAMK2D;AP2M1;AP2S1;MYO6;AP2A1;AKAP5;PICK1;NSF;DLG4;EPB41L1;GRIA3;PRKCG;CACNG8;GRIA4;CACNG2;CACNG3;CACNG4;GRIA1;CAMK2A;GRIA2;TSPAN7;CAMK2G	AP2B1;PRKCA;CAMK2B;MDM2;DLG1;PRKCB;AP2A2;GRIP1;GRIP2;CAMK2D;AP2M1;AP2S1;MYO6;AP2A1;AKAP5
RNA Polymerase I Promoter Clearance	0.643013	1.15306	0.118355	0.249705	80	48	RBBP7;GATAD2A;UBTF;POLR2K;GATAD2B;CHD3;POLR1D;POLR2F;MNAT1;KAT2B;MBD2;RBBP4;RRN3;ERCC2;HDAC1;H2AFX;POLR2E;POLR2H;ERCC3;GTF2H5;CHD4;POLR1B;CBX3;POLR2L;MTA1;TTF1;TAF1D;MTA3;GTF2H2;MBD3;TAF1B;ERCC6;MTA2;HDAC2;GTF2H1;TAF1C;POLR1A;POLR1C;KAT2A;GTF2H3;TBP;CCNH;POLR1E;GTF2H4;EHMT2;TAF1A;CDK7;MAPK3	RBBP7;GATAD2A;UBTF;POLR2K;GATAD2B;CHD3;POLR1D;POLR2F;MNAT1;KAT2B;MBD2;RBBP4;RRN3;ERCC2;HDAC1;H2AFX;POLR2E;POLR2H;ERCC3;GTF2H5;CHD4;POLR1B;CBX3;POLR2L;MTA1;TTF1;TAF1D;MTA3;GTF2H2;MBD3;TAF1B;ERCC6;MTA2;HDAC2
RHOQ GTPase cycle	0.641335	1.15291	0.095	0.249769	59	59	VAMP3;STOM;RAB7A;IQGAP1;CDC42EP4;ARHGAP5;SRGAP2;ARHGAP26;ARHGAP21;CAV1;PAK1;PLEKHG3;FNBP1;SNAP23;SLC4A7;PAK4;ARHGAP35;GIT1;CDC42BPB;CDC42EP1;CDC42;PAK2;ARHGAP1;OBSCN;LAMTOR1;GFOD1;TFRC;IQGAP3;ARHGAP17;JUP;SCRIB;RHOQ;WASL;GIT2;VANGL1;CDC42BPA;CDC42EP2;ARL13B;TRIP10;GJA1;CDC42EP3;CPNE8;SLC1A5;ARHGAP33;ITSN1;CFTR;DEPDC1B;ARHGEF9;MPP7;GOPC;STEAP3;WWP2;PREX1;SYDE1;ARHGAP32;OPHN1;DLC1;ARHGEF7;DIAPH3	VAMP3;STOM;RAB7A;IQGAP1;CDC42EP4;ARHGAP5;SRGAP2;ARHGAP26;ARHGAP21;CAV1;PAK1;PLEKHG3;FNBP1;SNAP23;SLC4A7;PAK4;ARHGAP35;GIT1;CDC42BPB;CDC42EP1;CDC42;PAK2;ARHGAP1;OBSCN;LAMTOR1;GFOD1;TFRC;IQGAP3;ARHGAP17;JUP;SCRIB;RHOQ;WASL;GIT2;VANGL1
RHOJ GTPase cycle	0.643977	1.15262	0.118355	0.249858	55	54	PIK3R1;VAMP3;STOM;RAB7A;TRIO;ARHGAP5;ARHGAP26;ARHGAP21;CAV1;PAK1;FNBP1;WIPF2;OCRL;SNAP23;SLC4A7;FNBP1L;PAK4;ARHGAP35;GIT1;CDC42BPB;CDC42EP1;CDC42;PAK2;ARHGAP1;LAMTOR1;TFRC;IQGAP3;PIK3R2;JUP;SCRIB;WASL;GIT2;VANGL1;WAS;CDC42BPA;ARL13B;GJA1;CPNE8;SLC1A5;DOCK8;RHOJ;DEPDC1B;MPP7;TMPO;STEAP3;WWP2;PAK3;PREX1;SYDE1;ARHGAP32;OPHN1;FMNL3;ARHGEF7;DIAPH3	PIK3R1;VAMP3;STOM;RAB7A;TRIO;ARHGAP5;ARHGAP26;ARHGAP21;CAV1;PAK1;FNBP1;WIPF2;OCRL;SNAP23;SLC4A7;FNBP1L;PAK4;ARHGAP35;GIT1;CDC42BPB;CDC42EP1;CDC42;PAK2;ARHGAP1;LAMTOR1;TFRC;IQGAP3;PIK3R2;JUP;SCRIB;WASL;GIT2;VANGL1;WAS;CDC42BPA
Constitutive Signaling by NOTCH1 HD Domain Mutants	0.703971	1.15159	0.22423	0.250802	15	15	UBC;JAG1;NOTCH1;ADAM17;UBB;MIB1;UBA52;ADAM10;NEURL1B;JAG2;DLL1;RPS27A;DLL4;MIB2;NEURL1	UBC;JAG1;NOTCH1;ADAM17;UBB;MIB1;UBA52
Glucagon-type ligand receptors	0.653222	1.15163	0.170385	0.251056	33	33	GNB5;GNB1;VIPR1;GNB2;GNG4;GNG7;GNG10;GNG12;GNG5;GNAS;GNGT1;VIPR2;GIPR;CYSLTR2;GNG3;GNB3;GCG;ADCYAP1R1;GHRHR;GIP;GNGT2;ADCYAP1;GLP2R;VIP;SCTR;GLP1R;GNG13;SCT;GNG2;GNB4;GHRH;GNG8;GNG11	GNB5;GNB1;VIPR1;GNB2;GNG4;GNG7;GNG10;GNG12;GNG5
RHO GTPases activate PAKs	0.680015	1.15165	0.19917	0.251375	21	21	MYL6;PPP1CB;CALM1;MYH9;PAK1;FLNA;MYH11;CDC42;PAK2;NF2;MYL12B;PPP1R12B;MYH10;RAC1;LIMK1;CTTN;MYL9;PPP1R12A;PAK3;MYLK;MYH14	MYL6;PPP1CB;CALM1;MYH9;PAK1;FLNA;MYH11;CDC42;PAK2;NF2;MYL12B;PPP1R12B;MYH10;RAC1;LIMK1;CTTN
Depyrimidination	0.687204	1.15172	0.25	0.251528	42	16	TINF2;TERF1;OGG1;ACD;TERF2;POT1;TDG;H2AFX;NEIL2;TERF2IP;NEIL1;SMUG1;NEIL3;NTHL1;UNG;MBD4	TINF2;TERF1;OGG1;ACD;TERF2;POT1;TDG;H2AFX;NEIL2;TERF2IP;NEIL1;SMUG1;NEIL3
Signaling by Hedgehog	0.630308	1.15192	0.019	0.251691	137	137	GAS1;UBC;GLI3;CSNK1A1;PSMB4;SPOP;PSMA5;PSMD12;VCP;BOC;PSMB7;PRKAR1A;ITCH;PSMA7;EVC2;PSMD10;PSMB5;PSMD8;PSMA2;PSMA3;PSME2;PSMD1;RBX1;ADAM17;PSMC6;PSMD2;SYVN1;PSMC4;PSMF1;PSMB2;FUZ;GSK3B;IFT88;UBB;PRKACB;SEM1;OFD1;PSMA6;SMURF2;PSMD3;PRKAR2A;BTRC;PSMD13;PSMB9;PSME1;SKP1;EVC;GLI2;PSMD11;PSMC1;ULK3;UBA52;PSMA4;CDC73;NUMB;ADCY4;PSMD14;HHIP;PSMB6;SPOPL;PSMD5;PSMD4;GNAS;PSMC2;PSMA1;PSMC3;GRK2;PSME3;PSMD7…	GAS1;UBC;GLI3;CSNK1A1;PSMB4;SPOP;PSMA5;PSMD12;VCP;BOC;PSMB7;PRKAR1A;ITCH;PSMA7;EVC2;PSMD10;PSMB5;PSMD8;PSMA2;PSMA3;PSME2;PSMD1;RBX1;ADAM17;PSMC6;PSMD2;SYVN1;PSMC4;PSMF1;PSMB2;FUZ;GSK3B;IFT88;UBB;PRKACB;SEM1;OFD1;PSMA6;SMURF2;PSMD3;PRKAR2A;BTRC;PSMD13;PSMB9;PSME1;SKP1;EVC;GLI2;PSMD11;PSMC1;ULK3;UBA52;PSMA4;CDC73;NUMB;ADCY4;PSMD14;HHIP;PSMB6;SPOPL;PSMD5;PSMD4;GNAS;PSMC2;PSMA1;PSMC3;GRK2;PSME3;PSMD7…
Interleukin-37 signaling	0.681689	1.15175	0.202294	0.251839	21	21	STAT3;PTPN14;PTPN7;PTPN20;TBK1;PTPN12;PTPN13;CASP1;PTPN11;PTPN2;PTPN9;PTPN4;PTPN6;IL18BP;IL18R1;SMAD3;PTPN23;PTPN5;IL37;PTPN18;SIGIRR	STAT3;PTPN14;PTPN7;PTPN20;TBK1;PTPN12;PTPN13;CASP1;PTPN11;PTPN2;PTPN9;PTPN4
Processing of Capped Intronless Pre-mRNA	0.664174	1.15087	0.204733	0.252723	28	28	PAPOLA;SLBP;SNRPD3;PCF11;SNRPE;PABPN1;FIP1L1;CPSF7;SNRPB;NCBP1;CSTF1;CPSF3;CSTF2T;NUDT21;WDR33;LSM11;CPSF4;LSM10;SNRPG;NCBP2;CSTF3;SNRPF;CPSF2;CPSF1;SYMPK;CSTF2;ZNF473;CLP1	PAPOLA;SLBP;SNRPD3;PCF11;SNRPE;PABPN1;FIP1L1;CPSF7;SNRPB;NCBP1;CSTF1;CPSF3;CSTF2T;NUDT21;WDR33;LSM11;CPSF4;LSM10;SNRPG;NCBP2;CSTF3
Chaperone Mediated Autophagy	0.67516	1.15067	0.194185	0.252952	21	21	HSP90AA1;UBC;LAMP2;PARK7;IFT88;UBB;HSPA8;UBA52;PLIN3;HSP90AB1;EEF1A1;HDAC6;ARL13B;RPS27A;PLIN2;CFTR;CETN1;GFAP;HBB;RNASE1;PCNT	HSP90AA1;UBC;LAMP2;PARK7;IFT88;UBB;HSPA8;UBA52;PLIN3;HSP90AB1;EEF1A1;HDAC6
FLT3 Signaling	0.652907	1.1504	0.146465	0.253399	38	38	UBC;AKT3;PIK3R1;FLT3LG;UBB;ABL2;GRB10;AKT1;GRAP2;BCL2L11;FOXO3;UBA52;GRB2;SYK;PTPN11;SOS1;FYN;LCK;SH2B3;CSK;CDKN1B;KRAS;AKT2;HRAS;SOCS2;CBL;NRAS;PIK3CA;HCK;RPS27A;SOCS6;SLA2;FLT3;SLA;STAT5A;GAB2;PTPRJ;STAT5B	UBC;AKT3;PIK3R1;FLT3LG;UBB;ABL2;GRB10;AKT1;GRAP2;BCL2L11;FOXO3;UBA52;GRB2;SYK;PTPN11;SOS1;FYN;LCK;SH2B3;CSK;CDKN1B;KRAS;AKT2;HRAS;SOCS2;CBL;NRAS;PIK3CA;HCK
Processing of SMDT1	0.70547	1.1501	0.216649	0.253601	16	15	YME1L1;PHB;PMPCB;SMDT1;MCUB;AFG3L2;STOML2;PHB2;PMPCA;MICU1;MCU;MICU3;PARL;SPG7;MICU2	YME1L1;PHB;PMPCB;SMDT1;MCUB;AFG3L2;STOML2;PHB2;PMPCA;MICU1
Trafficking of AMPA receptors	0.657261	1.15019	0.177846	0.253682	31	31	AP2B1;PRKCA;CAMK2B;MDM2;DLG1;PRKCB;AP2A2;GRIP1;GRIP2;CAMK2D;AP2M1;AP2S1;MYO6;AP2A1;AKAP5;PICK1;NSF;DLG4;EPB41L1;GRIA3;PRKCG;CACNG8;GRIA4;CACNG2;CACNG3;CACNG4;GRIA1;CAMK2A;GRIA2;TSPAN7;CAMK2G	AP2B1;PRKCA;CAMK2B;MDM2;DLG1;PRKCB;AP2A2;GRIP1;GRIP2;CAMK2D;AP2M1;AP2S1;MYO6;AP2A1;AKAP5
Regulation of beta-cell development	0.765547	1.35475	0.00100301	0.254781	42	42	AKT3;EP300;CREBBP;RBPJ;FOXO1;MAML1;NOTCH1;MAML3;SNW1;AKT1;KAT2B;MAML2;MAMLD1;AKT2;INSM1;HES1;KAT2A;FOXA3;NKX2-2;FOXA2;ONECUT3;HNF4A;ONECUT1;PDX1;PAX6;HNF1A;INS;IAPP;PTF1A;NEUROG3;NR5A2;SLC2A2;NEUROD1;GCK;MAFA;PAX4;HNF1B;NKX6-1;RFX6;PKLR;HNF4G;FGF10	AKT3;EP300;CREBBP;RBPJ;FOXO1;MAML1;NOTCH1;MAML3;SNW1;AKT1;KAT2B;MAML2
DNA Double-Strand Break Repair	0.62978	1.1494	0.021	0.255464	149	131	UBC;RBBP8;PPP4R2;PAXIP1;BABAM1;XRCC4;SPIDR;RNF4;SUMO1;PPP4C;NBN;EYA1;BARD1;RFC2;RFC1;UBB;RMI1;XRCC5;ATM;EYA4;FEN1;SUMO2;POLE3;PARP1;PALB2;UBXN1;POLD2;UBE2I;GEN1;WRN;TDP1;BAP1;POLK;HERC2;UBE2N;UIMC1;RPA3;PRKDC;SMARCA5;RAD17;ABL1;EME2;UBA52;ERCC1;RIF1;KAT5;RPA2;H2AFX;RNF168;RAD9B;BLM;POLE2;XRCC2;BAZ1B;ERCC4;RAD51C;RPA1;CCNA2;UBE2V2;PIAS4;XRCC6;TOPBP1;MUS81;POLD3;TDP2;DCLRE1C;ATR;TP53;PARP2;RAD51D;R…	UBC;RBBP8;PPP4R2;PAXIP1;BABAM1;XRCC4;SPIDR;RNF4;SUMO1;PPP4C;NBN;EYA1;BARD1;RFC2;RFC1;UBB;RMI1;XRCC5;ATM;EYA4;FEN1;SUMO2;POLE3;PARP1;PALB2;UBXN1;POLD2;UBE2I;GEN1;WRN;TDP1;BAP1;POLK;HERC2;UBE2N;UIMC1;RPA3;PRKDC;SMARCA5;RAD17;ABL1;EME2;UBA52;ERCC1;RIF1;KAT5;RPA2;H2AFX;RNF168;RAD9B;BLM;POLE2;XRCC2;BAZ1B;ERCC4;RAD51C;RPA1;CCNA2;UBE2V2;PIAS4;XRCC6;TOPBP1;MUS81;POLD3;TDP2;DCLRE1C;ATR;TP53;PARP2;RAD51D;R…
Signaling by NOTCH1 HD Domain Mutants in Cancer	0.703971	1.14926	0.223517	0.25548	15	15	UBC;JAG1;NOTCH1;ADAM17;UBB;MIB1;UBA52;ADAM10;NEURL1B;JAG2;DLL1;RPS27A;DLL4;MIB2;NEURL1	UBC;JAG1;NOTCH1;ADAM17;UBB;MIB1;UBA52
RND3 GTPase cycle	0.645285	1.14885	0.132397	0.256471	42	42	PIK3R1;DST;KTN1;ROCK1;ARHGAP5;TXNL1;ARHGAP21;CAV1;RND3;FLOT2;PKP4;CPD;PICALM;TMOD3;DLG5;PTPN13;RBMX;ARHGAP35;DDX4;NISCH;DSG1;TNFAIP1;WDR6;PIK3R2;DSP;SCRIB;CKAP4;VANGL1;PLEKHG5;LEMD3;RASAL2;FAM83B;CKB;DEPDC1B;ANKRD26;VANGL2;SEMA4F;MUC13;UBXN11;KCTD13;CCDC88A;EPHA2	PIK3R1;DST;KTN1;ROCK1;ARHGAP5;TXNL1;ARHGAP21;CAV1;RND3;FLOT2;PKP4;CPD;PICALM;TMOD3;DLG5;PTPN13;RBMX;ARHGAP35;DDX4;NISCH;DSG1;TNFAIP1;WDR6;PIK3R2;DSP;SCRIB
Resolution of Abasic Sites (AP sites)	0.64553	1.14864	0.168177	0.256766	38	37	OGG1;RFC2;RFC1;FEN1;POLE3;PARP1;POLD2;RPA3;TDG;PNKP;RPA2;MPG;POLE2;NEIL2;RPA1;APEX1;POLD3;PARP2;RFC4;POLD4;NEIL1;SMUG1;XRCC1;LIG3;POLE4;LIG1;POLB;MUTYH;NTHL1;PARG;PCNA;POLD1;RFC5;POLE;UNG;MBD4;RFC3	OGG1;RFC2;RFC1;FEN1;POLE3;PARP1;POLD2;RPA3;TDG;PNKP;RPA2;MPG;POLE2;NEIL2;RPA1;APEX1;POLD3;PARP2;RFC4;POLD4;NEIL1;SMUG1;XRCC1;LIG3;POLE4;LIG1;POLB
Regulation of TP53 Activity through Methylation	0.681699	1.14834	0.220251	0.256952	19	19	UBC;EP300;UBB;ATM;MDM2;JMY;UBA52;MDM4;PRMT5;TP53;L3MBTL1;RPS27A;SETD9;TTC5;KMT5A;CHEK2;EHMT1;EHMT2;SMYD2	UBC;EP300;UBB;ATM;MDM2;JMY;UBA52;MDM4;PRMT5;TP53
Interactions of Vpr with host cellular proteins	0.656869	1.14841	0.151668	0.257117	43	37	TPR;NUP54;SLC25A5;NUP133;RAE1;SEC13;SLC25A4;NUP160;SLC25A6;NUP58;HMGA1;POM121;AAAS;NUP88;NUP214;NUP155;SEH1L;NUP93;NUP50;NUP98;NUP42;RANBP2;NUP35;POM121C;NUP205;NUP210;NUP62;BANF1;NUP43;KPNA1;NUP107;NUP37;NUP188;NUP85;NUP153;PSIP1;NDC1	TPR;NUP54;SLC25A5;NUP133;RAE1;SEC13;SLC25A4;NUP160;SLC25A6;NUP58;HMGA1;POM121;AAAS;NUP88;NUP214;NUP155;SEH1L;NUP93;NUP50;NUP98;NUP42;RANBP2;NUP35
Gene Silencing by RNA	0.633765	1.14807	0.069	0.257489	135	80	HSP90AA1;TPR;RAN;TNRC6B;AGO3;NUP54;ANG;POLR2I;NUP133;RAE1;SEC13;POLR2A;TSNAX;PRKRA;POLR2K;POLR2G;IPO8;NUP160;AGO1;DICER1;POLR2F;DROSHA;NUP58;TNRC6A;H2AFX;POLR2D;POLR2E;DDX4;MYBL1;POLR2H;POM121;AAAS;POLR2J;NUP88;POLR2L;NUP214;XPO5;NUP155;SEH1L;NUP93;NUP50;NUP98;NUP42;TARBP2;RANBP2;HENMT1;TDRD9;NUP35;TNRC6C;POLR2B;POM121C;NUP205;AGO2;TSN;NUP210;NUP62;POLR2C;NUP43;NUP107;PIWIL1;TDRD1;PIWIL2;ASZ1;TDR…	HSP90AA1;TPR;RAN;TNRC6B;AGO3;NUP54;ANG;POLR2I;NUP133;RAE1;SEC13;POLR2A;TSNAX;PRKRA;POLR2K;POLR2G;IPO8;NUP160;AGO1;DICER1;POLR2F;DROSHA;NUP58;TNRC6A;H2AFX;POLR2D;POLR2E;DDX4;MYBL1;POLR2H;POM121;AAAS;POLR2J;NUP88;POLR2L;NUP214;XPO5;NUP155;SEH1L;NUP93;NUP50;NUP98;NUP42;TARBP2;RANBP2;HENMT1;TDRD9;NUP35;TNRC6C
Transport of Mature mRNAs Derived from Intronless Transcripts	0.64753	1.14793	0.131923	0.257536	43	43	TPR;SLBP;NUP54;NUP133;RAE1;SEC13;EIF4E;NUP160;FIP1L1;NUP58;NCBP1;CPSF3;POM121;AAAS;NUP88;WDR33;CPSF4;NUP214;NUP155;SEH1L;NUP93;NXF1;NUP50;NUP98;NUP42;RANBP2;NUP35;NCBP2;POM121C;NUP205;CPSF2;CPSF1;NUP210;NUP62;SYMPK;NUP43;NUP107;NUP37;NUP188;NUP85;NUP153;ALYREF;NDC1	TPR;SLBP;NUP54;NUP133;RAE1;SEC13;EIF4E;NUP160;FIP1L1;NUP58;NCBP1;CPSF3;POM121;AAAS;NUP88;WDR33;CPSF4;NUP214;NUP155;SEH1L;NUP93;NXF1;NUP50;NUP98;NUP42;RANBP2;NUP35;NCBP2
Nuclear Envelope Breakdown	0.641086	1.14771	0.116466	0.257864	53	53	LMNA;TPR;PRKCA;NUP54;LPIN3;LPIN2;NUP133;RAE1;SEC13;NEK9;NUP160;NEK7;PRKCB;LMNB1;NUP58;POM121;AAAS;NUP88;NUP214;NUP155;VRK2;SEH1L;NUP93;NUP50;NUP98;NUP42;RANBP2;NUP35;VRK1;EMD;CCNB2;CTDNEP1;POM121C;PLK1;LEMD3;NUP205;CDK1;NEK6;NUP210;NUP62;BANF1;NUP43;CNEP1R1;NUP107;LPIN1;NUP37;TMPO;LEMD2;NUP188;CCNB1;NUP85;NUP153;NDC1	LMNA;TPR;PRKCA;NUP54;LPIN3;LPIN2;NUP133;RAE1;SEC13;NEK9;NUP160;NEK7;PRKCB;LMNB1;NUP58;POM121;AAAS;NUP88;NUP214;NUP155;VRK2;SEH1L;NUP93;NUP50;NUP98;NUP42;RANBP2;NUP35;VRK1;EMD;CCNB2;CTDNEP1;POM121C;PLK1;LEMD3;NUP205;CDK1;NEK6;NUP210;NUP62;BANF1
Signaling by Receptor Tyrosine Kinases	0.616581	1.14758	0	0.257948	493	491	FOS;FOSB;DUSP6;EGR1;JUNB;HSP90AA1;HSPB1;UBC;AKT3;JUND;ARF6;APOE;PIK3R1;F3;THBS1;ATP6V1F;PTPN1;TRIB1;NRG2;STAT1;RPS6KA5;EGR3;LAMC2;CLTA;EP300;ATP6V1B2;PIK3CB;ATP6V1D;CALM1;LAMA3;GABRB3;ATP6V0E1;PPP2CA;RALGDS;AP2B1;DIAPH1;GABRG3;ROCK1;PRKCA;PPP2CB;FLT3LG;STAT3;REST;TCF12;THEM4;HBEGF;KITLG;EGFR;HGF;SGK1;VAV3;SRF;IRS1;MET;RAPGEF1;EPN1;MEF2A;RALA;PDGFC;COL4A5;HNRNPM;STUB1;ITCH;PAG1;POLR2I;SPRY1;ATP6V1…	FOS;FOSB;DUSP6;EGR1;JUNB;HSP90AA1;HSPB1;UBC;AKT3;JUND;ARF6;APOE;PIK3R1;F3;THBS1;ATP6V1F;PTPN1;TRIB1;NRG2;STAT1;RPS6KA5;EGR3;LAMC2;CLTA;EP300;ATP6V1B2;PIK3CB;ATP6V1D;CALM1;LAMA3;GABRB3;ATP6V0E1;PPP2CA;RALGDS;AP2B1;DIAPH1;GABRG3;ROCK1;PRKCA;PPP2CB;FLT3LG;STAT3;REST;TCF12;THEM4;HBEGF;KITLG;EGFR;HGF;SGK1;VAV3;SRF;IRS1;MET;RAPGEF1;EPN1;MEF2A;RALA;PDGFC;COL4A5;HNRNPM;STUB1;ITCH;PAG1;POLR2I;SPRY1;ATP6V1…
Golgi-to-ER retrograde transport	0.628609	1.1469	0.038	0.259685	117	116	ARF1;ARF5;KLC1;ARCN1;COPA;SEC22B;USE1;DYNC1I1;DCTN6;ARF4;COPZ2;GBF1;DCTN4;TMED2;KIF21A;PLA2G6;COPZ1;CAPZA2;GALNT1;KIF22;ZW10;RAB6A;PAFAH1B3;DYNLL1;DYNC1LI1;DCTN3;RAB1B;KLC2;ARFGAP3;COPE;KIF20B;CAPZB;ACTR10;KIF11;TMED7;TMED3;TMED9;KIF1B;DYNC1I2;GALNT2;KIFC1;DYNLL2;DYNC1H1;KDELR2;KIF5B;KIFAP3;PAFAH1B2;RAB3GAP2;ARFGAP1;PAFAH1B1;BNIP1;KIF5C;KDELR1;KIF2A;KIF26B;RAB18;COPB1;RAB6B;COPG1;KIF3A;KIF3C;ARF3…	ARF1;ARF5;KLC1;ARCN1;COPA;SEC22B;USE1;DYNC1I1;DCTN6;ARF4;COPZ2;GBF1;DCTN4;TMED2;KIF21A;PLA2G6;COPZ1;CAPZA2;GALNT1;KIF22;ZW10;RAB6A;PAFAH1B3;DYNLL1;DYNC1LI1;DCTN3;RAB1B;KLC2;ARFGAP3;COPE;KIF20B;CAPZB;ACTR10;KIF11;TMED7;TMED3;TMED9;KIF1B;DYNC1I2;GALNT2;KIFC1;DYNLL2;DYNC1H1;KDELR2;KIF5B;KIFAP3;PAFAH1B2;RAB3GAP2;ARFGAP1;PAFAH1B1;BNIP1;KIF5C;KDELR1;KIF2A;KIF26B;RAB18;COPB1;RAB6B;COPG1;KIF3A;KIF3C;ARF3…
RAC3 GTPase cycle	0.630619	1.14663	0.043	0.259739	94	93	PIK3R1;VAMP3;RAB7A;MCAM;TRIO;PGRMC2;ARHGAP5;JAG1;SRGAP2;RAPGEF1;FERMT2;DSG2;ARHGAP26;ARAP2;ARHGAP21;CAV1;PAK1;BRK1;NHS;NOXA1;TAOK3;AMIGO2;NCF2;ABL2;OCRL;SNAP23;ABI2;PAK4;BAIAP2L1;ARHGAP35;GIT1;CDC42EP1;CDC42;PAK2;BCR;ARHGAP1;ABI1;NCKAP1;WASF1;NCF1;TIAM1;SWAP70;LAMTOR1;WASF2;ITGB1;TFRC;VRK2;ARHGAP42;PIK3R2;ARHGAP17;ARHGAP6;ARHGAP15;IL32;GIT2;DOCK10;VANGL1;LMAN1;EMD;CYBA;CYFIP1;LEMD3;SLC1A5;ABR;ESY…	PIK3R1;VAMP3;RAB7A;MCAM;TRIO;PGRMC2;ARHGAP5;JAG1;SRGAP2;RAPGEF1;FERMT2;DSG2;ARHGAP26;ARAP2;ARHGAP21;CAV1;PAK1;BRK1;NHS;NOXA1;TAOK3;AMIGO2;NCF2;ABL2;OCRL;SNAP23;ABI2;PAK4;BAIAP2L1;ARHGAP35;GIT1;CDC42EP1;CDC42;PAK2;BCR;ARHGAP1;ABI1;NCKAP1;WASF1;NCF1;TIAM1;SWAP70;LAMTOR1;WASF2;ITGB1;TFRC;VRK2;ARHGAP42;PIK3R2;ARHGAP17;ARHGAP6;ARHGAP15;IL32;GIT2;DOCK10;VANGL1;LMAN1;EMD;CYBA
Signaling by MET	0.638695	1.14675	0.0761523	0.25975	67	67	UBC;ARF6;PIK3R1;PTPN1;LAMC2;LAMA3;STAT3;HGF;MET;RAPGEF1;UBB;ITGA2;RAP1A;CRK;SH3GL2;LAMC1;SHC1;SRC;UBA52;LAMB3;GRB2;CRKL;TNS4;RAP1B;PTPN11;SOS1;PTPN2;EPS15;RAB4A;DOCK7;SH3KBP1;ITGB1;USP8;RAC1;SPINT1;SH3GL3;LAMA2;STAM2;PTK2;GGA3;KRAS;HRAS;TNS3;CBL;NRAS;PIK3CA;SH3GL1;LAMB2;RPS27A;ITGA3;RANBP9;RAB4B;GAB1;HPN;LAMC3;HGFAC;STAM;SPINT2;RANBP10;MUC20;PTPRJ;LAMB1;HGS;LRIG1;LAMA5;LAMA1;LAMA4	UBC;ARF6;PIK3R1;PTPN1;LAMC2;LAMA3;STAT3;HGF;MET;RAPGEF1;UBB;ITGA2;RAP1A;CRK;SH3GL2;LAMC1;SHC1;SRC;UBA52;LAMB3;GRB2;CRKL;TNS4;RAP1B;PTPN11;SOS1;PTPN2;EPS15;RAB4A;DOCK7;SH3KBP1;ITGB1;USP8;RAC1;SPINT1;SH3GL3;LAMA2;STAM2;PTK2;GGA3;KRAS
Signaling by moderate kinase activity BRAF mutants	0.639674	1.14641	0.149749	0.260071	43	43	IQGAP1;CALM1;VCL;YWHAB;MAPK1;CAMK2B;CNKSR2;MAP2K2;RAP1A;PHB;ARAF;SRC;MAP3K11;CAMK2D;RAP1B;MARK3;MAP2K1;ITGA2B;CSK;PEBP1;KRAS;CNKSR1;HRAS;FN1;RAF1;BRAF;NRAS;ARRB2;TLN1;APBB1IP;BRAP;KSR2;ITGB3;CAMK2A;FGG;FGA;FGB;KSR1;JAK2;VWF;ARRB1;CAMK2G;MAPK3	IQGAP1;CALM1;VCL;YWHAB;MAPK1;CAMK2B;CNKSR2;MAP2K2;RAP1A;PHB;ARAF;SRC;MAP3K11;CAMK2D;RAP1B;MARK3;MAP2K1;ITGA2B;CSK;PEBP1;KRAS;CNKSR1;HRAS;FN1;RAF1;BRAF;NRAS;ARRB2;TLN1;APBB1IP
EPH-ephrin mediated repulsion of cells	0.640316	1.14536	0.120482	0.260246	49	49	CLTA;AP2B1;EFNA5;EFNB2;VAV3;YES1;CLTB;MMP9;CLTC;CLTCL1;EPHA5;EFNA4;APH1A;AP2A2;PSEN1;SRC;EPHB6;DNM1;PSENEN;TIAM1;EFNA3;FYN;EFNA2;ADAM10;RAC1;EPHB3;EPHA1;AP2M1;EFNB1;AP2S1;AP2A1;EPHB2;APH1B;LYN;EPHA4;NCSTN;EPHA8;EPHA10;EFNB3;VAV2;PSEN2;EFNA1;EPHB4;MMP2;EPHA7;EPHA3;EPHB1;EPHA6;EPHA2	CLTA;AP2B1;EFNA5;EFNB2;VAV3;YES1;CLTB;MMP9;CLTC;CLTCL1;EPHA5;EFNA4;APH1A;AP2A2;PSEN1;SRC;EPHB6;DNM1;PSENEN;TIAM1;EFNA3;FYN;EFNA2;ADAM10;RAC1;EPHB3;EPHA1;AP2M1;EFNB1;AP2S1;AP2A1;EPHB2
RHOG GTPase cycle	0.633269	1.14558	0.07	0.260307	74	73	PIK3R1;VAMP3;RAB7A;MCAM;KTN1;TRIO;PGRMC2;ARHGAP5;ANKLE2;VAV3;STX5;DSG2;HSPE1;ARHGAP21;RHOG;ARHGEF5;CAV1;ARHGDIA;PLEKHG3;VAPB;SHMT2;ARFGAP3;MAP3K11;PAK4;ARHGAP35;CDC42EP1;CDC42;PAK2;ARHGAP1;LETM1;NDUFS3;LAMTOR1;ITGB1;TFRC;DOCK5;VRK2;DOCK4;NDUFA5;IQGAP2;VANGL1;LMAN1;EMD;ELMO2;CYFIP1;LEMD3;ARHGEF26;ESYT1;ITSN1;ARHGDIG;MCF2;DEPDC1B;VAV2;MPP7;STBD1;TMPO;MCF2L;ERBIN;PREX1;VAV1;DOCK3;ARHGEF16;ARHGAP32;Y…	PIK3R1;VAMP3;RAB7A;MCAM;KTN1;TRIO;PGRMC2;ARHGAP5;ANKLE2;VAV3;STX5;DSG2;HSPE1;ARHGAP21;RHOG;ARHGEF5;CAV1;ARHGDIA;PLEKHG3;VAPB;SHMT2;ARFGAP3;MAP3K11;PAK4;ARHGAP35;CDC42EP1;CDC42;PAK2;ARHGAP1;LETM1;NDUFS3;LAMTOR1;ITGB1;TFRC;DOCK5;VRK2;DOCK4
Signalling to RAS	0.676011	1.14568	0.241986	0.260398	20	20	RALGDS;RALA;MAPKAPK2;SHC1;SRC;GRB2;NGF;RALB;MAPK14;SOS1;MAPKAPK3;KRAS;MAPK12;HRAS;MAPK11;NRAS;MAPK13;SHC3;NTRK1;SHC2	RALGDS;RALA;MAPKAPK2;SHC1;SRC;GRB2;NGF;RALB;MAPK14;SOS1;MAPKAPK3;KRAS;MAPK12;HRAS;MAPK11;NRAS;MAPK13
HDMs demethylate histones	0.675187	1.14481	0.216805	0.260462	26	22	KDM6B;KDM6A;KDM7A;KDM5B;KDM5A;PHF2;JMJD6;KDM3A;PHF8;KDM3B;KDM5C;KDM4C;KDM2A;KDM1B;ARID5B;KDM1A;KDM4D;KDM4B;KDM4A;UTY;KDM2B;KDM5D	KDM6B;KDM6A;KDM7A;KDM5B;KDM5A;PHF2;JMJD6;KDM3A;PHF8;KDM3B;KDM5C;KDM4C;KDM2A;KDM1B;ARID5B;KDM1A
Lysosome Vesicle Biogenesis	0.647936	1.14542	0.176411	0.260468	35	35	ARF1;CLTA;CTSZ;VAMP7;VAMP8;AP4E1;CLTB;CHMP2A;CLTC;CLVS1;AP1G1;HSPA8;SH3GL2;AP1M1;AP1S1;M6PR;AP1B1;TXNDC5;DNASE2;VAMP2;BLOC1S1;AP4S1;GNS;CLVS2;AP1G2;AP1S2;DNAJC6;AP1S3;DNM2;AP4B1;ARRB1;AP4M1;AP1M2;HGS;APP	ARF1;CLTA;CTSZ;VAMP7;VAMP8;AP4E1;CLTB;CHMP2A;CLTC;CLVS1;AP1G1;HSPA8;SH3GL2
Downstream signal transduction	0.657463	1.14491	0.187437	0.260534	29	29	PIK3R1;STAT1;PIK3CB;STAT3;RAPGEF1;BCAR1;CRK;NCK1;PLCG1;SRC;GRB2;CRKL;PTPN11;SOS1;NCK2;RASA1;PDGFB;STAT6;PIK3R2;GRB7;KRAS;HRAS;PDGFA;NRAS;PIK3CA;STAT5A;PDGFRB;PDGFRA;STAT5B	PIK3R1;STAT1;PIK3CB;STAT3;RAPGEF1;BCAR1;CRK;NCK1;PLCG1;SRC;GRB2;CRKL;PTPN11;SOS1;NCK2;RASA1;PDGFB;STAT6;PIK3R2;GRB7;KRAS;HRAS;PDGFA
ADP signalling through P2Y purinoceptor 1	0.660967	1.14607	0.21888	0.260731	25	25	GNB5;GNB1;GNB2;GNA11;GNG4;GNG7;GNG10;GNG12;GNAQ;GNG5;SRC;MAPK14;GNGT1;PLA2G4A;GNG3;GNB3;GNGT2;GNA15;GNA14;GNG13;P2RY1;GNG2;GNB4;GNG8;GNG11	GNB5;GNB1;GNB2;GNA11;GNG4;GNG7;GNG10;GNG12;GNAQ;GNG5;SRC
Nucleotide-binding domain, leucine rich repeat containing receptor (NLR) signaling pathways	0.638648	1.14569	0.120361	0.260754	56	52	BIRC3;PANX1;ITCH;BIRC2;TXN;HMOX1;NFKB1;UBE2V1;MAP3K7;RIPK2;UBE2N;TXNIP;RELA;IKBKB;CASP1;MAP2K6;MAPK14;IKBKG;TNFAIP3;HSP90AB1;PYCARD;NFKB2;CASP9;CARD9;TAB1;BCL2L1;AAMP;MAPK12;SUGT1;MAPK11;IRAK2;IRAK1;AIM2;CYLD;TAB3;MAPK13;CASP2;NOD2;MEFV;P2RX7;NLRC4;NLRP3;CHUK;NOD1;TRAF6;PSTPIP1;BCL2;CASP8;NLRP1;CASP4;TAB2;APP	BIRC3;PANX1;ITCH;BIRC2;TXN;HMOX1;NFKB1;UBE2V1;MAP3K7;RIPK2;UBE2N;TXNIP;RELA;IKBKB;CASP1;MAP2K6;MAPK14;IKBKG;TNFAIP3;HSP90AB1;PYCARD;NFKB2;CASP9;CARD9;TAB1;BCL2L1;AAMP;MAPK12;SUGT1;MAPK11;IRAK2;IRAK1;AIM2;CYLD
Formation of the cornified envelope	0.633468	1.14492	0.0680681	0.260875	75	74	DSG3;DSC2;DSC3;PKP2;CAPNS1;TGM1;PERP;PKP3;DSG2;PKP4;KAZN;CAPN1;PKP1;CSTA;DSG1;PPL;ST14;DSP;FURIN;JUP;KLK13;KLK5;KLK14;CELA2A;CASP14;TGM5;LIPJ;LIPM;LIPK;LIPN;RPTN;TCHH;LCE3A;LCE1F;LCE1D;LCE6A;LCE1A;LCE2D;LCE2C;LCE5A;LCE3E;LCE2B;LCE2A;LCE4A;SPRR2B;IVL;SPRR2D;SPRR2A;SPRR1A;SPRR3;LELP1;SPRR2G;SPRR2E;SPRR2F;FLG;LCE3C;LCE3D;LCE3B;DSG4;SPINK9;CDSN;PRSS8;LCE1E;DSC1;SPRR1B;LCE1C;SPINK6;LCE1B;KLK12;EVPL;SP…	DSG3;DSC2;DSC3;PKP2;CAPNS1;TGM1;PERP;PKP3;DSG2;PKP4;KAZN;CAPN1;PKP1
Signaling by PDGFR in disease	0.673129	1.14456	0.211679	0.260884	20	20	PIK3R1;STAT1;PIK3CB;STAT3;WDR48;STRN;GOLGA4;FIP1L1;GRB2;ETV6;SOS1;PIK3R2;KRAS;HRAS;NRAS;PIK3CA;BIN2;KDR;KANK1;PDGFRA	PIK3R1;STAT1;PIK3CB;STAT3;WDR48;STRN;GOLGA4;FIP1L1;GRB2;ETV6;SOS1
Glycogen breakdown (glycogenolysis)	0.701776	1.14576	0.231189	0.260934	15	15	CALM1;PYGB;PHKA1;PYGM;PHKA2;PGM2L1;PYGL;PGM2;GYG1;PHKG2;AGL;PHKB;GYG2;PHKG1;GAA	CALM1;PYGB;PHKA1;PYGM;PHKA2;PGM2L1;PYGL;PGM2;GYG1;PHKG2;AGL;PHKB
Negative regulation of MET activity	0.675034	1.14499	0.230052	0.261069	21	21	UBC;PTPN1;HGF;MET;UBB;SH3GL2;UBA52;GRB2;PTPN2;EPS15;SH3KBP1;USP8;SH3GL3;STAM2;CBL;SH3GL1;RPS27A;STAM;PTPRJ;HGS;LRIG1	UBC;PTPN1;HGF;MET;UBB;SH3GL2;UBA52;GRB2;PTPN2;EPS15;SH3KBP1;USP8;SH3GL3;STAM2
Signaling by high-kinase activity BRAF mutants	0.653078	1.14576	0.180894	0.26133	34	34	IQGAP1;VCL;YWHAB;MAPK1;CNKSR2;MAP2K2;RAP1A;ARAF;SRC;RAP1B;MARK3;MAP2K1;ITGA2B;CSK;PEBP1;KRAS;CNKSR1;HRAS;FN1;RAF1;BRAF;NRAS;ARRB2;TLN1;APBB1IP;KSR2;ITGB3;FGG;FGA;FGB;KSR1;VWF;ARRB1;MAPK3	IQGAP1;VCL;YWHAB;MAPK1;CNKSR2;MAP2K2;RAP1A;ARAF;SRC;RAP1B;MARK3;MAP2K1;ITGA2B;CSK;PEBP1;KRAS;CNKSR1;HRAS;FN1;RAF1;BRAF;NRAS;ARRB2;TLN1;APBB1IP
Pyruvate metabolism and Citric Acid (TCA) cycle	0.637259	1.14426	0.129129	0.26141	55	55	PDK4;MDH2;SDHD;LDHA;CS;ME2;SUCLG2;VDAC1;L2HGDH;RXRA;GSTZ1;IDH3A;PDHA1;ACO2;PDK3;PDP2;IDH2;DLD;FH;SUCLG1;SDHC;PDP1;DLST;SDHB;FAHD1;LDHB;SUCLA2;SLC16A1;MPC2;GLO1;MPC1;PDHX;PDPR;OGDH;ME1;PDK2;ADHFE1;IDH3B;ME3;PDHB;SDHA;PPARD;D2HGDH;LDHAL6B;SLC16A8;LDHC;LDHAL6A;PDHA2;IDH3G;DLAT;PDK1;BSG;NNT;SLC16A3;HAGH	PDK4;MDH2;SDHD;LDHA;CS;ME2;SUCLG2;VDAC1;L2HGDH;RXRA;GSTZ1;IDH3A;PDHA1;ACO2;PDK3;PDP2;IDH2;DLD;FH;SUCLG1;SDHC;PDP1;DLST;SDHB;FAHD1;LDHB;SUCLA2;SLC16A1;MPC2;GLO1;MPC1;PDHX;PDPR;OGDH;ME1
Triglyceride catabolism	0.661856	1.14408	0.228016	0.26163	24	24	PPP1CB;MGLL;CAV1;PPP1CA;PNPLA4;PRKACB;PPP1CC;FABP3;ABHD5;PLIN3;GPD2;PRKACA;PLIN1;FABP5;PNPLA5;PRKACG;FABP4;FABP7;FABP12;FABP9;FABP2;FABP1;FABP6;LIPE	PPP1CB;MGLL;CAV1;PPP1CA;PNPLA4;PRKACB;PPP1CC;FABP3;ABHD5;PLIN3
RNA Polymerase III Transcription Initiation	0.645262	1.14387	0.17665	0.261962	36	36	POU2F1;GTF3A;SNAPC3;POLR2K;POLR3A;SNAPC2;POLR1D;POLR3C;POLR2F;GTF3C2;BDP1;POLR2E;POLR2H;ZNF143;SNAPC4;POLR2L;POLR3D;SNAPC5;POLR3B;POLR3K;POLR3F;CRCP;POLR3GL;GTF3C3;GTF3C5;POLR1C;GTF3C1;TBP;POLR3H;SNAPC1;BRF2;GTF3C4;POLR3E;BRF1;GTF3C6;POLR3G	POU2F1;GTF3A;SNAPC3;POLR2K;POLR3A;SNAPC2;POLR1D;POLR3C;POLR2F;GTF3C2;BDP1;POLR2E;POLR2H;ZNF143;SNAPC4;POLR2L;POLR3D;SNAPC5;POLR3B;POLR3K;POLR3F
RNA Polymerase I Transcription	0.643013	1.14346	0.135406	0.262612	82	48	RBBP7;GATAD2A;UBTF;POLR2K;GATAD2B;CHD3;POLR1D;POLR2F;MNAT1;KAT2B;MBD2;RBBP4;RRN3;ERCC2;HDAC1;H2AFX;POLR2E;POLR2H;ERCC3;GTF2H5;CHD4;POLR1B;CBX3;POLR2L;MTA1;TTF1;TAF1D;MTA3;GTF2H2;MBD3;TAF1B;ERCC6;MTA2;HDAC2;GTF2H1;TAF1C;POLR1A;POLR1C;KAT2A;GTF2H3;TBP;CCNH;POLR1E;GTF2H4;EHMT2;TAF1A;CDK7;MAPK3	RBBP7;GATAD2A;UBTF;POLR2K;GATAD2B;CHD3;POLR1D;POLR2F;MNAT1;KAT2B;MBD2;RBBP4;RRN3;ERCC2;HDAC1;H2AFX;POLR2E;POLR2H;ERCC3;GTF2H5;CHD4;POLR1B;CBX3;POLR2L;MTA1;TTF1;TAF1D;MTA3;GTF2H2;MBD3;TAF1B;ERCC6;MTA2;HDAC2
Regulation of signaling by CBL	0.687475	1.14354	0.218258	0.262735	18	18	PIK3R1;PIK3CB;RAPGEF1;YES1;CRK;GRB2;SYK;CRKL;FYN;PIK3R3;PIK3CD;PIK3R2;BLNK;CBL;PIK3CA;HCK;LYN;VAV1	PIK3R1;PIK3CB;RAPGEF1;YES1;CRK;GRB2;SYK;CRKL;FYN;PIK3R3;PIK3CD;PIK3R2;BLNK;CBL;PIK3CA;HCK;LYN
PCNA-Dependent Long Patch Base Excision Repair	0.668128	1.14257	0.242487	0.26357	21	21	RFC2;RFC1;FEN1;POLE3;POLD2;RPA3;RPA2;POLE2;RPA1;APEX1;POLD3;RFC4;POLD4;POLE4;LIG1;POLB;PCNA;POLD1;RFC5;POLE;RFC3	RFC2;RFC1;FEN1;POLE3;POLD2;RPA3;RPA2;POLE2;RPA1;APEX1;POLD3;RFC4;POLD4;POLE4;LIG1;POLB
Regulation of Glucokinase by Glucokinase Regulatory Protein	0.654489	1.1426	0.169908	0.263893	32	32	TPR;NUP54;NUP133;RAE1;SEC13;NUP160;NUP58;POM121;AAAS;NUP88;NUP214;NUP155;SEH1L;NUP93;NUP50;NUP98;NUP42;RANBP2;NUP35;POM121C;NUP205;NUP210;NUP62;NUP43;NUP107;GCKR;GCK;NUP37;NUP188;NUP85;NUP153;NDC1	TPR;NUP54;NUP133;RAE1;SEC13;NUP160;NUP58;POM121;AAAS;NUP88;NUP214;NUP155;SEH1L;NUP93;NUP50;NUP98;NUP42;RANBP2;NUP35
Signaling downstream of RAS mutants	0.639674	1.14278	0.153924	0.264112	43	43	IQGAP1;CALM1;VCL;YWHAB;MAPK1;CAMK2B;CNKSR2;MAP2K2;RAP1A;PHB;ARAF;SRC;MAP3K11;CAMK2D;RAP1B;MARK3;MAP2K1;ITGA2B;CSK;PEBP1;KRAS;CNKSR1;HRAS;FN1;RAF1;BRAF;NRAS;ARRB2;TLN1;APBB1IP;BRAP;KSR2;ITGB3;CAMK2A;FGG;FGA;FGB;KSR1;JAK2;VWF;ARRB1;CAMK2G;MAPK3	IQGAP1;CALM1;VCL;YWHAB;MAPK1;CAMK2B;CNKSR2;MAP2K2;RAP1A;PHB;ARAF;SRC;MAP3K11;CAMK2D;RAP1B;MARK3;MAP2K1;ITGA2B;CSK;PEBP1;KRAS;CNKSR1;HRAS;FN1;RAF1;BRAF;NRAS;ARRB2;TLN1;APBB1IP
Caspase activation via extrinsic apoptotic signalling pathway	0.656453	1.14229	0.211656	0.264166	28	26	TNFSF10;TNFRSF10B;UNC5B;CFLAR;FAS;DAPK3;MAGED1;RIPK1;TRADD;DAPK1;CASP9;TRAF2;TICAM1;TLR4;FADD;TNFRSF10A;APPL1;LY96;FASLG;DCC;CASP3;TICAM2;CASP8;DAPK2;CD14;UNC5A	TNFSF10;TNFRSF10B;UNC5B;CFLAR;FAS;DAPK3;MAGED1;RIPK1;TRADD;DAPK1;CASP9;TRAF2;TICAM1;TLR4;FADD;TNFRSF10A
KSRP (KHSRP) binds and destabilizes mRNA	0.691196	1.14288	0.220106	0.264182	17	17	YWHAZ;EXOSC9;AKT1;EXOSC3;MAPK14;EXOSC4;EXOSC1;DIS3;EXOSC6;PARN;KHSRP;EXOSC8;MAPK11;EXOSC7;DCP2;EXOSC5;EXOSC2	YWHAZ;EXOSC9;AKT1;EXOSC3;MAPK14;EXOSC4;EXOSC1;DIS3;EXOSC6;PARN;KHSRP;EXOSC8;MAPK11;EXOSC7;DCP2;EXOSC5
Nephrin family interactions	0.676251	1.1426	0.192308	0.264275	22	21	PIK3R1;IQGAP1;SPTAN1;PIK3CB;ACTN4;ACTN1;NCK1;CASK;NCK2;FYN;PIK3R2;CD2AP;WASL;PIK3CA;SPTBN1;ACTN3;KIRREL3;ACTN2;NPHS1;MAGI2;KIRREL2	PIK3R1;IQGAP1;SPTAN1;PIK3CB;ACTN4;ACTN1;NCK1;CASK;NCK2;FYN;PIK3R2;CD2AP;WASL
Signaling by Hippo	0.675648	1.14185	0.243776	0.264388	20	20	YWHAE;AMOTL1;YWHAB;TJP2;MOB1A;YAP1;TJP1;SAV1;AMOT;WWTR1;AMOTL2;STK4;MOB1B;LATS1;STK3;NPHP4;DVL2;CASP3;LATS2;WWC1	YWHAE;AMOTL1;YWHAB;TJP2;MOB1A;YAP1;TJP1;SAV1;AMOT;WWTR1;AMOTL2;STK4;MOB1B;LATS1;STK3;NPHP4;DVL2
Signaling by FGFR2 in disease	0.643147	1.14197	0.15625	0.264393	43	43	PIK3R1;POLR2I;POLR2A;POLR2K;POLR2G;POLR2F;FGF2;PLCG1;GTF2F1;FGF18;NCBP1;FGFR2;GRB2;POLR2D;POLR2E;POLR2H;SOS1;POLR2J;FGF5;POLR2L;GTF2F2;KRAS;NCBP2;HRAS;POLR2B;FGF22;FGF7;NRAS;PIK3CA;FRS2;POLR2C;GAB1;FGF16;FGF8;FGF4;FGF3;FGF23;FGF6;FGF1;FGF20;FGF9;FGF10;FGF17	PIK3R1;POLR2I;POLR2A;POLR2K;POLR2G;POLR2F;FGF2;PLCG1;GTF2F1;FGF18;NCBP1;FGFR2;GRB2;POLR2D;POLR2E;POLR2H;SOS1;POLR2J;FGF5;POLR2L;GTF2F2;KRAS;NCBP2;HRAS;POLR2B;FGF22;FGF7;NRAS;PIK3CA
Gastrin-CREB signalling pathway via PKC and MAPK	0.676924	1.14202	0.242553	0.264633	18	18	PRKCA;HBEGF;EGFR;MAPK1;RPS6KA3;GRB2;MAPK7;RPS6KA1;SOS1;CREB1;CCKBR;KRAS;HRAS;NRAS;MMP3;GAST;MAPK3;RPS6KA2	PRKCA;HBEGF;EGFR;MAPK1;RPS6KA3;GRB2;MAPK7;RPS6KA1;SOS1;CREB1;CCKBR
Regulation of gene expression in beta cells	0.797371	1.35489	0.00936524	0.265465	21	21	AKT3;FOXO1;AKT1;AKT2;FOXA3;NKX2-2;FOXA2;HNF4A;PDX1;PAX6;HNF1A;INS;IAPP;SLC2A2;NEUROD1;GCK;MAFA;NKX6-1;RFX6;PKLR;HNF4G	AKT3;FOXO1;AKT1
Triglyceride metabolism	0.649313	1.14118	0.162978	0.265901	38	38	PPP1CB;MGLL;LPIN3;LPIN2;CAV1;PPP1CA;PNPLA4;GPAM;PRKACB;PPP1CC;FABP3;ABHD5;PLIN3;GPD2;PRKACA;PLIN1;DGAT1;GPAT2;FABP5;DGAT2;GK;PNPLA5;MOGAT2;MOGAT1;PRKACG;FABP4;MOGAT3;FABP7;GK3P;GK2;LPIN1;FABP12;FABP9;FABP2;FABP1;FABP6;LIPE;AGMO	PPP1CB;MGLL;LPIN3;LPIN2;CAV1;PPP1CA;PNPLA4;GPAM;PRKACB;PPP1CC;FABP3;ABHD5;PLIN3
Glutathione conjugation	0.651089	1.14126	0.183198	0.266039	37	34	MGST2;MGST3;GSTZ1;GCLC;GSTK1;GSTA4;AKR1A1;MGST1;GSTO1;GSTP1;CHAC1;GCLM;OPLAH;GSTT2B;GSTO2;CHAC2;CNDP2;GSS;ESD;GSTM2;GSTM3;GSTM4;GGT7;GGT1;GSTM1;GSTM5;HPGDS;GSTA3;GSTA2;GSTA1;GSTA5;GGCT;GGT6;GGT5	MGST2;MGST3;GSTZ1;GCLC;GSTK1;GSTA4;AKR1A1;MGST1;GSTO1;GSTP1;CHAC1;GCLM;OPLAH;GSTT2B;GSTO2;CHAC2;CNDP2
RET signaling	0.642287	1.14086	0.163819	0.266118	41	41	PIK3R1;PIK3CB;PRKCA;PDLIM7;PRKACB;GRB10;SHANK3;PLCG1;SHC1;SRC;GRB2;GFRA2;IRS2;DOK5;MAPK7;PTPN11;SOS1;GFRA1;PIK3R3;PIK3CD;PIK3R2;GRB7;DOK1;PRKACA;PIK3CA;ARTN;FRS2;GAB1;RET;PRKACG;SHC3;GDNF;DOK6;GFRA3;NRTN;GAB2;GFRA4;PSPN;DOK2;RAP1GAP;DOK4	PIK3R1;PIK3CB;PRKCA;PDLIM7;PRKACB;GRB10;SHANK3;PLCG1;SHC1;SRC;GRB2;GFRA2;IRS2;DOK5;MAPK7;PTPN11;SOS1;GFRA1;PIK3R3;PIK3CD;PIK3R2;GRB7
PI3K events in ERBB2 signaling	0.688234	1.14097	0.235669	0.266135	16	16	PIK3R1;NRG2;HBEGF;EGFR;NRG1;GRB2;EGF;NRG4;BTC;PIK3CA;GAB1;NRG3;ERBB3;ERBB4;EREG;ERBB2	PIK3R1;NRG2;HBEGF;EGFR;NRG1;GRB2;EGF;NRG4;BTC
Mismatch Repair	0.688569	1.14054	0.268398	0.266806	15	15	POLD2;RPA3;RPA2;RPA1;POLD3;MLH1;PMS2;POLD4;LIG1;MSH3;PCNA;POLD1;EXO1;MSH6;MSH2	POLD2;RPA3;RPA2;RPA1;POLD3;MLH1;PMS2;POLD4;LIG1
Presynaptic phase of homologous DNA pairing and strand exchange	0.644064	1.14029	0.150754	0.267271	39	39	RBBP8;NBN;BARD1;RFC2;RMI1;ATM;WRN;RPA3;RAD17;KAT5;RPA2;RAD9B;BLM;XRCC2;RAD51C;RPA1;TOPBP1;ATR;RAD51D;RAD51B;BRCA2;RFC4;RAD1;RAD50;MRE11;ATRIP;RHNO1;DNA2;HUS1;RAD9A;EXO1;BRIP1;RFC5;BRCA1;TOP3A;CHEK1;RAD51;RMI2;RFC3	RBBP8;NBN;BARD1;RFC2;RMI1;ATM;WRN;RPA3;RAD17;KAT5;RPA2;RAD9B;BLM;XRCC2;RAD51C;RPA1;TOPBP1;ATR;RAD51D;RAD51B;BRCA2;RFC4
Paradoxical activation of RAF signaling by kinase inactive BRAF	0.639674	1.1389	0.152305	0.267587	43	43	IQGAP1;CALM1;VCL;YWHAB;MAPK1;CAMK2B;CNKSR2;MAP2K2;RAP1A;PHB;ARAF;SRC;MAP3K11;CAMK2D;RAP1B;MARK3;MAP2K1;ITGA2B;CSK;PEBP1;KRAS;CNKSR1;HRAS;FN1;RAF1;BRAF;NRAS;ARRB2;TLN1;APBB1IP;BRAP;KSR2;ITGB3;CAMK2A;FGG;FGA;FGB;KSR1;JAK2;VWF;ARRB1;CAMK2G;MAPK3	IQGAP1;CALM1;VCL;YWHAB;MAPK1;CAMK2B;CNKSR2;MAP2K2;RAP1A;PHB;ARAF;SRC;MAP3K11;CAMK2D;RAP1B;MARK3;MAP2K1;ITGA2B;CSK;PEBP1;KRAS;CNKSR1;HRAS;FN1;RAF1;BRAF;NRAS;ARRB2;TLN1;APBB1IP
Transport of Mature mRNA Derived from an Intronless Transcript	0.640189	1.13992	0.161128	0.267701	42	42	TPR;NUP54;NUP133;RAE1;SEC13;EIF4E;NUP160;FIP1L1;NUP58;NCBP1;CPSF3;POM121;AAAS;NUP88;WDR33;CPSF4;NUP214;NUP155;SEH1L;NUP93;NXF1;NUP50;NUP98;NUP42;RANBP2;NUP35;NCBP2;POM121C;NUP205;CPSF2;CPSF1;NUP210;NUP62;SYMPK;NUP43;NUP107;NUP37;NUP188;NUP85;NUP153;ALYREF;NDC1	TPR;NUP54;NUP133;RAE1;SEC13;EIF4E;NUP160;FIP1L1;NUP58;NCBP1;CPSF3;POM121;AAAS;NUP88;WDR33;CPSF4;NUP214;NUP155;SEH1L;NUP93;NXF1;NUP50;NUP98;NUP42;RANBP2;NUP35;NCBP2
Resolution of D-loop Structures through Holliday Junction Intermediates	0.652069	1.14001	0.192269	0.267759	32	32	RBBP8;SPIDR;NBN;BARD1;RMI1;ATM;PALB2;GEN1;WRN;EME2;KAT5;BLM;XRCC2;RAD51C;MUS81;RAD51D;RAD51B;BRCA2;SLX4;SLX1A;RAD50;MRE11;DNA2;RAD51AP1;EXO1;BRIP1;BRCA1;EME1;TOP3A;RAD51;RMI2;XRCC3	RBBP8;SPIDR;NBN;BARD1;RMI1;ATM;PALB2;GEN1;WRN;EME2;KAT5;BLM;XRCC2;RAD51C;MUS81;RAD51D;RAD51B;BRCA2;SLX4;SLX1A
Signaling by RAS mutants	0.639674	1.13893	0.163802	0.267873	43	43	IQGAP1;CALM1;VCL;YWHAB;MAPK1;CAMK2B;CNKSR2;MAP2K2;RAP1A;PHB;ARAF;SRC;MAP3K11;CAMK2D;RAP1B;MARK3;MAP2K1;ITGA2B;CSK;PEBP1;KRAS;CNKSR1;HRAS;FN1;RAF1;BRAF;NRAS;ARRB2;TLN1;APBB1IP;BRAP;KSR2;ITGB3;CAMK2A;FGG;FGA;FGB;KSR1;JAK2;VWF;ARRB1;CAMK2G;MAPK3	IQGAP1;CALM1;VCL;YWHAB;MAPK1;CAMK2B;CNKSR2;MAP2K2;RAP1A;PHB;ARAF;SRC;MAP3K11;CAMK2D;RAP1B;MARK3;MAP2K1;ITGA2B;CSK;PEBP1;KRAS;CNKSR1;HRAS;FN1;RAF1;BRAF;NRAS;ARRB2;TLN1;APBB1IP
Recognition and association of DNA glycosylase with site containing an affected pyrimidine	0.687204	1.13898	0.256137	0.268094	42	16	TINF2;TERF1;OGG1;ACD;TERF2;POT1;TDG;H2AFX;NEIL2;TERF2IP;NEIL1;SMUG1;NEIL3;NTHL1;UNG;MBD4	TINF2;TERF1;OGG1;ACD;TERF2;POT1;TDG;H2AFX;NEIL2;TERF2IP;NEIL1;SMUG1;NEIL3
Netrin-1 signaling	0.641914	1.1394	0.130522	0.268252	50	49	RGMA;TRIO;SLIT3;PAK1;UNC5C;UNC5B;NCK1;ABLIM1;PLCG1;NTN1;SRC;RGMB;CDC42;ABLIM3;UNC5D;PTPN11;MAPK14;SIAH1;SIAH2;FYN;PITPNA;RAC1;NEO1;PTK2;EZR;MAPK12;WASL;MAPK11;SLIT2;NTN4;MAPK8;MAPK13;PRKCQ;TRPC5;DSCAM;SLIT1;TRPC4;AGAP2;DSCAML1;DCC;TRPC7;TRPC3;MYO10;ROBO1;TRPC6;ABLIM2;UNC5A;DOCK1;TRPC1	RGMA;TRIO;SLIT3;PAK1;UNC5C;UNC5B;NCK1;ABLIM1;PLCG1;NTN1;SRC;RGMB;CDC42;ABLIM3;UNC5D;PTPN11;MAPK14;SIAH1;SIAH2;FYN;PITPNA;RAC1;NEO1;PTK2;EZR;MAPK12;WASL;MAPK11;SLIT2
Base-Excision Repair, AP Site Formation	0.679138	1.13948	0.229232	0.268414	44	18	TINF2;TERF1;OGG1;ACD;TERF2;POT1;TDG;H2AFX;MPG;NEIL2;TERF2IP;NEIL1;SMUG1;NEIL3;MUTYH;NTHL1;UNG;MBD4	TINF2;TERF1;OGG1;ACD;TERF2;POT1;TDG;H2AFX;MPG;NEIL2;TERF2IP;NEIL1;SMUG1;NEIL3
Signaling by Insulin receptor	0.628486	1.13923	0.0760761	0.268447	78	78	PIK3R1;ATP6V1F;ATP6V1B2;PIK3CB;ATP6V1D;ATP6V0E1;FLT3LG;THEM4;IRS1;ATP6V1E2;ATP6V1C1;MAPK1;ATP6AP1;ATP6V1H;GRB10;ATP6V1A;FGF2;ATP6V1G1;ATP6V1E1;SHC1;ATP6V0A1;FGF18;FGFR2;GRB2;IRS2;ATP6V0C;ATP6V0B;PTPN11;SOS1;TRIB3;FGF5;PIK3R2;TCIRG1;KRAS;AKT2;HRAS;FGF22;FGF7;FGFR3;NRAS;PIK3CA;ATP6V0A2;FGFR1;FRS2;GAB1;FGF16;FLT3;FGF8;PDE3B;FGF19;FGF4;FGF3;INS;FGF23;FGF6;ATP6V1G3;ATP6V0A4;ATP6V0D2;FGFR4;FGF1;PDPK1;P…	PIK3R1;ATP6V1F;ATP6V1B2;PIK3CB;ATP6V1D;ATP6V0E1;FLT3LG;THEM4;IRS1;ATP6V1E2;ATP6V1C1;MAPK1;ATP6AP1;ATP6V1H;GRB10;ATP6V1A;FGF2;ATP6V1G1;ATP6V1E1;SHC1;ATP6V0A1;FGF18;FGFR2;GRB2;IRS2;ATP6V0C;ATP6V0B;PTPN11;SOS1;TRIB3;FGF5
Ras activation upon Ca2+ influx through NMDA receptor	0.664868	1.13899	0.239085	0.268451	20	20	CALM1;NEFL;DLG2;CAMK2B;DLG1;CAMK2D;KRAS;HRAS;NRAS;DLG4;GRIN2D;LRRC7;GRIN1;GRIN2B;ACTN2;RASGRF2;CAMK2A;DLG3;RASGRF1;CAMK2G	CALM1;NEFL;DLG2;CAMK2B;DLG1;CAMK2D
N-Glycan antennae elongation	0.687303	1.13958	0.251627	0.268489	15	15	B4GALT5;B4GALT1;MGAT4C;MGAT4B;MGAT5;B4GALT2;B4GALT6;MGAT4A;B4GALT4;ST8SIA2;ST8SIA6;ST8SIA3;B4GALT3;ST6GAL1;ST3GAL4	B4GALT5;B4GALT1;MGAT4C;MGAT4B;MGAT5;B4GALT2;B4GALT6;MGAT4A
Signaling by ERBB4	0.635517	1.13904	0.114228	0.268706	58	58	UBC;APOE;PIK3R1;NRG2;GABRB3;GABRG3;HBEGF;EGFR;ITCH;ADAM17;UBB;YAP1;NRG1;APH1A;SHC1;PSEN1;SRC;GABRB2;GABRA1;UBA52;GRB2;WWP1;EGF;GABRQ;PSENEN;SOS1;SPARC;CXCL12;NRG4;BTC;NCOR1;MXD4;KRAS;HRAS;STMN1;GABRB1;APH1B;NRAS;PIK3CA;RPS27A;NCSTN;DLG4;PGR;NRG3;GABRG2;PSEN2;ERBB3;STAT5A;GFAP;CSN2;ESR1;ERBB4;S100B;EREG;TAB2;WWOX;ADAP1;NEDD4	UBC;APOE;PIK3R1;NRG2;GABRB3;GABRG3;HBEGF;EGFR;ITCH;ADAM17;UBB;YAP1;NRG1;APH1A;SHC1;PSEN1;SRC;GABRB2;GABRA1;UBA52;GRB2;WWP1;EGF;GABRQ;PSENEN;SOS1;SPARC;CXCL12;NRG4
SUMOylation of transcription cofactors	0.769241	1.36292	0	0.268884	44	44	NRIP1;PIAS1;ING2;PCGF2;EP300;NPM1;CREBBP;PPARGC1A;NCOR2;SCMH1;DDX5;SUMO1;DAXX;HIPK2;PARK7;SUMO2;RING1;NCOA1;UBE2I;TOPORS;ZNF131;PHC2;MBD1;BMI1;SUMO3;RNF2;CBX8;CTBP1;SIN3A;PIAS2;PIAS4;NCOA2;DDX17;TRIM28;UHRF2;SAFB;PIAS3;CASP8AP2;CBX4;MRTFA;CBX2;ZNF350;PHC1;PHC3	NRIP1;PIAS1;ING2;PCGF2;EP300;NPM1;CREBBP;PPARGC1A;NCOR2;SCMH1;DDX5;SUMO1;DAXX;HIPK2;PARK7;SUMO2;RING1;NCOA1;UBE2I;TOPORS;ZNF131;PHC2;MBD1;BMI1;SUMO3;RNF2;CBX8;CTBP1;SIN3A
Glycogen storage diseases	0.686712	1.13811	0.264579	0.268985	16	16	UBC;UBB;EPM2A;UBA52;GBE1;GYS1;GYG1;RPS27A;SLC37A4;GYG2;GYS2;G6PC;NHLRC1;G6PC3;GAA;PPP1R3C	UBC;UBB;EPM2A;UBA52;GBE1;GYS1
MET promotes cell motility	0.649133	1.13833	0.220859	0.269021	29	29	LAMC2;LAMA3;HGF;MET;RAPGEF1;ITGA2;RAP1A;CRK;LAMC1;SRC;LAMB3;GRB2;CRKL;TNS4;RAP1B;DOCK7;ITGB1;RAC1;LAMA2;PTK2;TNS3;LAMB2;ITGA3;GAB1;LAMC3;LAMB1;LAMA5;LAMA1;LAMA4	LAMC2;LAMA3;HGF;MET;RAPGEF1;ITGA2;RAP1A;CRK;LAMC1;SRC;LAMB3;GRB2;CRKL;TNS4;RAP1B;DOCK7;ITGB1;RAC1;LAMA2;PTK2
Cleavage of the damaged pyrimidine	0.687204	1.13812	0.257895	0.269332	42	16	TINF2;TERF1;OGG1;ACD;TERF2;POT1;TDG;H2AFX;NEIL2;TERF2IP;NEIL1;SMUG1;NEIL3;NTHL1;UNG;MBD4	TINF2;TERF1;OGG1;ACD;TERF2;POT1;TDG;H2AFX;NEIL2;TERF2IP;NEIL1;SMUG1;NEIL3
Cooperation of Prefoldin and TriC/CCT in actin and tubulin folding	0.776439	1.35954	0.0010142	0.269775	33	33	PFDN1;ACTB;TUBB2A;TUBA1A;TUBB4B;TCP1;PFDN4;CCT4;CCT7;TUBB2B;TUBA1C;TUBB6;CCT6A;CCT3;VBP1;CCT8;PFDN2;CCT5;TUBAL3;TUBB1;TUBA4A;TUBB3;TUBA1B;CCT2;PFDN5;CCT6B;TUBB4A;TUBA8;TUBA3C;TUBA4B;TUBA3D;TUBA3E;PFDN6	PFDN1;ACTB;TUBB2A;TUBA1A;TUBB4B;TCP1;PFDN4;CCT4;CCT7;TUBB2B;TUBA1C;TUBB6;CCT6A;CCT3;VBP1;CCT8;PFDN2;CCT5;TUBAL3;TUBB1;TUBA4A;TUBB3;TUBA1B
Heme degradation	0.694425	1.13702	0.226216	0.272425	16	16	BLVRB;HMOX1;ABCC1;BLVRA;HMOX2;ABCC2;SLCO1B3;SLCO1B1;UGT1A1;UGT1A4;ABCG2;ALB;GSTA1;GUSB;SLCO2B1;FABP1	BLVRB;HMOX1;ABCC1;BLVRA
[truncated: 546 more rows]
