# Supplementary material for: Myasthenia gravis-specific aberrant neuromuscular gene expression by medullary thymic epithelial cells in thymoma
Source: Nat Commun. 2022 Jul 22;13:4230. doi: 10.1038/s41467-022-31951-8 (PMC9305039; doi:10.1038/s41467-022-31951-8)
Supplement: Supplementary file 15 — Supplementary Data 12 [file 41467_2022_31951_MOESM15_ESM.xlsx]

## Sheet: Sheet1
Term	es	nes	pval	fdr	geneset_size	matched_size	genes	ledge_genes
Integrin cell surface interactions	-0.776515	-1.55297	0	0.0724338	66	66	CD44;ITGAE;ITGAL;COL13A1;ICAM4;THBS1;ICAM3;COMP;ITGAD;ITGAX;ITGA11;FGG;FGA;FGB;SPP1;LUM;ITGB3;VTN;ITGA7;ITGA8;COL9A1;ITGB6;ITGB2;COL16A1;KDR;ITGAM;IBSP;PECAM1;TNC;MADCAM1;ITGA4;ITGB7;ITGA5;ITGA2B;ICAM2;COL9A2;FBN1;COL23A1;COL4A3;ITGA9;ITGA1;ICAM5;ITGB8;HSPG2;F11R;COL4A4;ITGA10;JAM2;ITGB5;VCAM1;ICAM1;CD47;ITGA3;ITGA2;COL4A1;AGRN;CDH1;COL9A3;ITGA6;BSG;JAM3;COL4A2;ITGAV;FN1;COL18A1;ITGB1	MADCAM1;ITGA4;ITGB7;ITGA5;ITGA2B;ICAM2;COL9A2;FBN1;COL23A1;COL4A3;ITGA9;ITGA1;ICAM5;ITGB8;HSPG2;F11R;COL4A4;ITGA10;JAM2;ITGB5;VCAM1;ICAM1;CD47;ITGA3;ITGA2;COL4A1;AGRN;CDH1;COL9A3;ITGA6;BSG;JAM3;COL4A2;ITGAV;FN1;COL18A1;ITGB1
Non-integrin membrane-ECM interactions	-0.782759	-1.5222	0	0.0728599	42	42	LAMA1;NRXN1;TTR;CASK;DDR2;TRAPPC4;LAMA3;THBS1;ACTN1;ITGB3;VTN;LAMC3;SDC2;FGF2;SDC1;TNC;PDGFB;LAMA2;LAMB3;TGFB1;SDC3;DMD;LAMA4;ITGB4;HSPG2;DAG1;LAMC2;PRKCA;ITGB5;LAMB2;NTN4;DDR1;LAMC1;ITGA2;AGRN;PDGFA;SDC4;LAMA5;ITGA6;ITGAV;LAMB1;ITGB1	LAMB3;TGFB1;SDC3;DMD;LAMA4;ITGB4;HSPG2;DAG1;LAMC2;PRKCA;ITGB5;LAMB2;NTN4;DDR1;LAMC1;ITGA2;AGRN;PDGFA;SDC4;LAMA5;ITGA6;ITGAV;LAMB1;ITGB1
Laminin interactions	-0.850858	-1.52892	0	0.083796	23	23	LAMA1;LAMA3;ITGA7;LAMC3;LAMA2;LAMB3;NID1;ITGA1;LAMA4;ITGB4;NID2;HSPG2;LAMC2;LAMB2;ITGA3;LAMC1;ITGA2;LAMA5;ITGA6;ITGAV;COL18A1;LAMB1;ITGB1	LAMB3;NID1;ITGA1;LAMA4;ITGB4;NID2;HSPG2;LAMC2;LAMB2;ITGA3;LAMC1;ITGA2;LAMA5;ITGA6;ITGAV;COL18A1;LAMB1;ITGB1
EGR2 and SOX10-mediated initiation of Schwann cell myelination	-0.844218	-1.57262	0	0.0860684	29	29	EGR2;POU3F1;MAG;SOX10;GJB1;DRP2;POU3F2;NAB2;SCD5;MPZ;PRX;SMARCA4;LAMA2;MBP;SREBF2;NAB1;YAP1;DAG1;HMGCR;HDAC2;CYP51A1;WWTR1;TEAD1;LAMC1;ADGRV1;ADGRG6;UTRN;LAMB1;PMP22	SREBF2;NAB1;YAP1;DAG1;HMGCR;HDAC2;CYP51A1;WWTR1;TEAD1;LAMC1;ADGRV1;ADGRG6;UTRN;LAMB1;PMP22
Antimicrobial peptides	0.657126	2.02045	0	0.0965037	95	88	S100A9;S100A8;LYZ;ATOX1;DEFB1;PI3;DEFB4A;PRSS2;PLA2G2A;SLC11A1;S100A7A;PRSS3;BPIFA1;DCD;CCR6;BPIFB4;LTF;S100A7;PDZD11;LEAP2;CD4;LCN2;PGLYRP2;ELANE;PRTN3;PGLYRP1;HTN3;HTN1;RNASE6;DEFB119;DEFB123;DEFB121;DEFB118;DEFB116;DEFB115;DEFB124;RNASE8;RNASE3;BPI;BPIFB1;BPIFB6;BPIFB2;EPPIN;SEMG1;DEFB132;DEFB129;CTSG;DEFB125;DEFB126;DEFB127;DEFB128;ART1;DEFB108B;REG3G;REG3A;GNLY;DEFB130B;DEFB134;DEFB135;DEFB1…	S100A9;S100A8;LYZ;ATOX1;DEFB1;PI3;DEFB4A;PRSS2;PLA2G2A;SLC11A1;S100A7A;PRSS3;BPIFA1;DCD;CCR6;BPIFB4;LTF;S100A7;PDZD11;LEAP2
Respiratory electron transport, ATP synthesis by chemiosmotic coupling, and heat production by uncoupling proteins.	0.595156	1.97482	0	0.0970881	127	127	ATP5F1E;COX7C;COX6C;CYCS;COX7B;UQCR11;NDUFB1;COX6B1;UQCRB;ATP5MC3;COX5A;UQCRH;ATP5F1B;NDUFC1;ATP5MF;UQCR10;COX8A;NDUFA3;ATP5MG;NDUFA6;ATP5PD;ATP5F1D;COX5B;UQCRQ;UQCRFS1;NDUFS7;NDUFB4;ATP5ME;NDUFB11;NDUFB5;TIMMDC1;NDUFB2;NDUFS5;NDUFB3;NDUFA4;NDUFA1;NDUFB6;SDHC;NDUFA2;NDUFA13;NDUFAF5;ATP5F1A;COX6A1;UCP2;NDUFA11;NDUFB9;NDUFB7;NDUFA9;NDUFS6;ATP5F1C;NDUFB10;ETFA;UCP3;NDUFAB1;NDUFS2;NDUFA7;SLC25A14;ATP…	ATP5F1E;COX7C;COX6C;CYCS;COX7B;UQCR11;NDUFB1;COX6B1;UQCRB;ATP5MC3;COX5A;UQCRH;ATP5F1B;NDUFC1;ATP5MF;UQCR10;COX8A;NDUFA3;ATP5MG;NDUFA6;ATP5PD;ATP5F1D;COX5B;UQCRQ;UQCRFS1;NDUFS7;NDUFB4;ATP5ME;NDUFB11;NDUFB5;TIMMDC1;NDUFB2;NDUFS5;NDUFB3;NDUFA4;NDUFA1;NDUFB6;SDHC;NDUFA2;NDUFA13;NDUFAF5;ATP5F1A;COX6A1;UCP2;NDUFA11;NDUFB9;NDUFB7;NDUFA9;NDUFS6;ATP5F1C;NDUFB10;ETFA
SCF(Skp2)-mediated degradation of p27/p21	0.578726	1.6953	0	0.0976437	60	60	SEM1;UBC;PSME2;RPS27A;UBA52;PSME1;PSMB7;PSMB2;PSMB6;PSMF1;PSMC4;PSMD8;PSMD14;PSMA1;PSMA3;PSMA7;PTK6;PSMB10;PSMC1;PSMD6;CCNA1;PSMB3;PSMC5;PSMB8;PSMA4;PSMA2;CDK4;PSMC2;PSMD7;PSMD4;CCNA2;PSMA5;CDKN1A;PSMB9;PSMA6;PSMB5;CCNE2;CDK2;SKP1;PSMD9;PSMB4;PSMC6;PSMC3;PSMD12;CKS1B;PSME3;PSMD2;PSMD3;SKP2;PSMD10;PSMD5;CCNE1;PSMB1;PSMD13;CUL1;PSMD1;UBB;PSMD11;CCND1;CDKN1B	SEM1;UBC;PSME2;RPS27A;UBA52;PSME1;PSMB7;PSMB2;PSMB6;PSMF1;PSMC4;PSMD8;PSMD14;PSMA1;PSMA3;PSMA7;PTK6;PSMB10;PSMC1;PSMD6;CCNA1;PSMB3;PSMC5;PSMB8;PSMA4;PSMA2;CDK4;PSMC2;PSMD7;PSMD4
Defensins	0.597995	1.70126	0	0.0978272	49	44	DEFB1;DEFB4A;PRSS2;PRSS3;CCR6;CD4;DEFB119;DEFB123;DEFB121;DEFB118;DEFB116;DEFB115;DEFB124;DEFB132;DEFB129;DEFB125;DEFB126;DEFB127;DEFB128;ART1;DEFB108B;DEFB130B;DEFB134;DEFB135;DEFB136;DEFA3;DEFB104A;DEFA1;DEFB103A;DEFA4;DEFA6;DEFB130A;DEFB106A;DEFB105A;DEFB107A;DEFB113;DEFB114;DEFB110;DEFB112;DEFB133;CCR2;DEFA5;TLR1;TLR2	DEFB1;DEFB4A;PRSS2;PRSS3;CCR6
Phosphorylation of CD3 and TCR zeta chains	0.822038	2.02812	0	0.0983489	29	27	HLA-DRA;HLA-DQA2;HLA-DPA1;HLA-DRB5;HLA-DQB1;HLA-DPB1;HLA-DQA1;TRAC;CD3G;HLA-DRB1;CD3E;PTPRC;CD4;CSK;CD247;TRAV29DV5;TRAV19;TRAV8-4;TRBV7-9;TRBV12-3;PTPN22;TRBC1;CD3D;LCK;HLA-DQB2;PTPRJ;PAG1	HLA-DRA;HLA-DQA2;HLA-DPA1;HLA-DRB5;HLA-DQB1;HLA-DPB1;HLA-DQA1;TRAC;CD3G;HLA-DRB1
FCGR activation	0.522716	1.67317	0	0.098783	94	91	CD3G;IGHG3;IGKC;IGLC3;IGHG4;LYN;IGLC1;HCK;IGLC2;IGHG1;CD247;FCGR2A;IGHV1-2;IGHV2-5;IGHV3-13;IGHV3-11;IGHV3-7;IGHG2;IGHV2-70;IGHV4-39;IGHV4-34;IGHV3-33;IGHV3-30;IGHV3-23;IGHV1-69;IGHV7-81;IGHV4-59;IGHV3-53;IGHV1-46;IGHV3-48;IGLC7;IGLC6;IGLV3-21;IGLV3-1;IGLV4-3;IGLV3-19;IGLV2-18;IGLV3-16;IGLV2-14;IGLV1-36;IGLV5-37;IGLV1-40;IGLV2-33;IGLV3-22;IGLV3-12;IGLV2-11;IGLV2-8;IGLV7-43;IGLV1-44;IGLV5-45;IGLV3…	CD3G;IGHG3;IGKC;IGLC3;IGHG4;LYN;IGLC1;HCK;IGLC2;IGHG1
PD-1 signaling	0.802739	2.07551	0	0.0989309	30	28	HLA-DRA;HLA-DQA2;HLA-DPA1;HLA-DRB5;HLA-DQB1;HLA-DPB1;HLA-DQA1;TRAC;CD3G;HLA-DRB1;PDCD1LG2;CD3E;CD4;CSK;CD247;TRAV29DV5;TRAV19;TRAV8-4;TRBV7-9;TRBV12-3;PDCD1;TRBC1;CD3D;LCK;HLA-DQB2;PTPN11;PTPN6;CD274	HLA-DRA;HLA-DQA2;HLA-DPA1;HLA-DRB5;HLA-DQB1;HLA-DPB1;HLA-DQA1;TRAC;CD3G;HLA-DRB1
Oxygen-dependent proline hydroxylation of Hypoxia-inducible Factor Alpha	0.525554	1.56353	0	0.0989486	66	66	SEM1;UBC;PSME2;RPS27A;UBA52;PSME1;PSMB7;PSMB2;PSMB6;PSMF1;PSMC4;PSMD8;ELOC;PSMD14;PSMA1;PSMA3;PSMA7;PSMB10;HIF1A;PSMC1;PSMD6;PSMB3;UBE2D3;RBX1;PSMC5;PSMB8;ELOB;PSMA4;PSMA2;PSMC2;PSMD7;PSMD4;PSMA5;EGLN2;PSMB9;PSMA6;PSMB5;PSMA8;PSMD9;PSMB4;UBE2D2;PSMC6;VHL;PSMC3;PSMD12;WTIP;PSME3;LIMD1;EGLN3;EPAS1;CUL2;PSMD2;PSMD3;PSMD10;PSMD5;PSMB1;PSMD13;PSMD1;UBB;PSMD11;PSMB11;PSME4;UBE2D1;AJUBA;EGLN1;HIF3A	SEM1;UBC;PSME2;RPS27A;UBA52;PSME1;PSMB7;PSMB2;PSMB6;PSMF1;PSMC4;PSMD8;ELOC;PSMD14;PSMA1;PSMA3;PSMA7;PSMB10;HIF1A;PSMC1;PSMD6;PSMB3;UBE2D3;RBX1;PSMC5;PSMB8;ELOB;PSMA4;PSMA2;PSMC2;PSMD7;PSMD4
FBXL7 down-regulates AURKA during mitotic entry and in early mitosis	0.589419	1.68208	0	0.0989794	55	55	SEM1;UBC;PSME2;RPS27A;UBA52;PSME1;PSMB7;PSMB2;PSMB6;PSMF1;PSMC4;PSMD8;PSMD14;PSMA1;PSMA3;PSMA7;PSMB10;PSMC1;PSMD6;PSMB3;RBX1;PSMC5;PSMB8;PSMA4;PSMA2;PSMC2;AURKA;PSMD7;PSMD4;PSMA5;PSMB9;PSMA6;PSMB5;PSMA8;SKP1;PSMD9;PSMB4;PSMC6;PSMC3;PSMD12;PSME3;PSMD2;PSMD3;PSMD10;PSMD5;PSMB1;PSMD13;FBXL18;CUL1;PSMD1;UBB;PSMD11;PSMB11;PSME4;FBXL7	SEM1;UBC;PSME2;RPS27A;UBA52;PSME1;PSMB7;PSMB2;PSMB6;PSMF1;PSMC4;PSMD8;PSMD14;PSMA1;PSMA3;PSMA7;PSMB10;PSMC1;PSMD6;PSMB3;RBX1;PSMC5;PSMB8;PSMA4;PSMA2;PSMC2;AURKA;PSMD7;PSMD4
Respiratory electron transport	0.570027	1.70236	0	0.099278	103	103	COX7C;COX6C;CYCS;COX7B;UQCR11;NDUFB1;COX6B1;UQCRB;COX5A;UQCRH;NDUFC1;UQCR10;COX8A;NDUFA3;NDUFA6;COX5B;UQCRQ;UQCRFS1;NDUFS7;NDUFB4;NDUFB11;NDUFB5;TIMMDC1;NDUFB2;NDUFS5;NDUFB3;NDUFA4;NDUFA1;NDUFB6;SDHC;NDUFA2;NDUFA13;NDUFAF5;COX6A1;NDUFA11;NDUFB9;NDUFB7;NDUFA9;NDUFS6;NDUFB10;ETFA;NDUFAB1;NDUFS2;NDUFA7;COX16;NDUFA8;NDUFS8;NDUFA5;COX20;ETFB;NDUFA12;CYC1;ECSIT;NDUFS3;COX4I1;TMEM126B;TMEM186;COA1;NDUFV…	COX7C;COX6C;CYCS;COX7B;UQCR11;NDUFB1;COX6B1;UQCRB;COX5A;UQCRH;NDUFC1;UQCR10;COX8A;NDUFA3;NDUFA6;COX5B;UQCRQ;UQCRFS1;NDUFS7;NDUFB4;NDUFB11;NDUFB5;TIMMDC1;NDUFB2;NDUFS5;NDUFB3;NDUFA4;NDUFA1;NDUFB6;SDHC;NDUFA2;NDUFA13;NDUFAF5;COX6A1;NDUFA11;NDUFB9;NDUFB7;NDUFA9;NDUFS6;NDUFB10;ETFA
Activation of APC/C and APC/C:Cdc20 mediated degradation of mitotic proteins	0.514892	1.56489	0	0.0997966	77	77	SEM1;UBC;PSME2;RPS27A;UBA52;PSME1;PSMB7;PSMB2;CDK1;PSMB6;PSMF1;PTTG1;PSMC4;PSMD8;PSMD14;PSMA1;PSMA3;PSMA7;UBE2E1;PSMB10;PSMC1;CCNB1;PSMD6;CCNA1;PSMB3;PSMC5;PSMB8;PSMA4;PSMA2;PSMC2;PSMD7;PSMD4;ANAPC15;ANAPC11;UBE2C;NEK2;CCNA2;CDC20;PLK1;PSMA5;PSMB9;PSMA6;PSMB5;CDC26;PSMA8;ANAPC2;PSMD9;ANAPC16;BUB3;PSMB4;PSMC6;ANAPC10;CDC27;PSMC3;PSMD12;CDC16;UBE2S;PSME3;CDC23;BUB1B;PSMD2;PSMD3;PSMD10;PSMD5;ANAPC1;…	SEM1;UBC;PSME2;RPS27A;UBA52;PSME1;PSMB7;PSMB2;CDK1;PSMB6;PSMF1;PTTG1;PSMC4;PSMD8;PSMD14;PSMA1;PSMA3;PSMA7;UBE2E1;PSMB10;PSMC1;CCNB1;PSMD6;CCNA1;PSMB3;PSMC5;PSMB8;PSMA4;PSMA2;PSMC2;PSMD7;PSMD4;ANAPC15;ANAPC11;UBE2C;NEK2;CCNA2;CDC20;PLK1
CDT1 association with the CDC6:ORC:origin complex	0.540491	1.6116	0	0.0999701	59	59	SEM1;UBC;PSME2;RPS27A;UBA52;PSME1;PSMB7;PSMB2;PSMB6;PSMF1;PSMC4;PSMD8;PSMD14;PSMA1;PSMA3;PSMA7;GMNN;PSMB10;PSMC1;PSMD6;PSMB3;PSMC5;PSMB8;PSMA4;PSMA2;PSMC2;PSMD7;PSMD4;PSMA5;PSMB9;PSMA6;PSMB5;PSMA8;PSMD9;PSMB4;ORC5;PSMC6;ORC2;ORC3;PSMC3;PSMD12;PSME3;PSMD2;PSMD3;PSMD10;PSMD5;CDT1;PSMB1;PSMD13;CDC6;PSMD1;ORC1;ORC6;UBB;MCM8;PSMD11;ORC4;PSMB11;PSME4	SEM1;UBC;PSME2;RPS27A;UBA52;PSME1;PSMB7;PSMB2;PSMB6;PSMF1;PSMC4;PSMD8;PSMD14;PSMA1;PSMA3;PSMA7;GMNN;PSMB10;PSMC1;PSMD6;PSMB3;PSMC5;PSMB8;PSMA4;PSMA2;PSMC2;PSMD7;PSMD4
Regulation of Apoptosis	0.566989	1.61745	0	0.100103	53	53	SEM1;UBC;PSME2;RPS27A;UBA52;PSME1;PSMB7;PSMB2;PSMB6;PSMF1;PSMC4;PSMD8;PSMD14;PSMA1;PSMA3;PSMA7;PSMB10;PSMC1;PSMD6;PSMB3;PSMC5;PSMB8;PSMA4;PSMA2;PSMC2;PSMD7;PSMD4;PAK2;PSMA5;PSMB9;PSMA6;PSMB5;PSMA8;OMA1;PSMD9;PSMB4;PSMC6;PSMC3;PSMD12;PSME3;PSMD2;PSMD3;PSMD10;PSMD5;PSMB1;PSMD13;PSMD1;UBB;PSMD11;PSMB11;PSME4;ARHGAP10;OPA1	SEM1;UBC;PSME2;RPS27A;UBA52;PSME1;PSMB7;PSMB2;PSMB6;PSMF1;PSMC4;PSMD8;PSMD14;PSMA1;PSMA3;PSMA7;PSMB10;PSMC1;PSMD6;PSMB3;PSMC5;PSMB8;PSMA4;PSMA2;PSMC2;PSMD7;PSMD4
Regulation of RUNX3 expression and activity	0.563563	1.6278	0	0.100607	55	55	SEM1;UBC;PSME2;RPS27A;UBA52;PSME1;PSMB7;PSMB2;PSMB6;PSMF1;PSMC4;PSMD8;PSMD14;CDKN2A;PSMA1;PSMA3;PSMA7;PSMB10;PSMC1;PSMD6;PSMB3;PSMC5;PSMB8;PSMA4;PSMA2;PSMC2;PSMD7;RUNX3;PSMD4;PSMA5;PSMB9;CBFB;PSMA6;PSMB5;PSMD9;PSMB4;PSMC6;PSMC3;PSMD12;PSME3;SRC;PSMD2;PSMD3;PSMD10;PSMD5;PSMB1;PSMD13;PSMD1;UBB;SMURF1;PSMD11;TGFB1;MDM2;SMURF2;EP300	SEM1;UBC;PSME2;RPS27A;UBA52;PSME1;PSMB7;PSMB2;PSMB6;PSMF1;PSMC4;PSMD8;PSMD14;CDKN2A;PSMA1;PSMA3;PSMA7;PSMB10;PSMC1;PSMD6;PSMB3;PSMC5;PSMB8;PSMA4;PSMA2;PSMC2;PSMD7;RUNX3;PSMD4
Formation of ATP by chemiosmotic coupling	0.748816	1.7038	0.02	0.100646	18	18	ATP5F1E;ATP5MC3;ATP5F1B;ATP5MF;ATP5MG;ATP5PD;ATP5F1D;ATP5ME;ATP5F1A;ATP5F1C;ATP5MC2;ATP5PO;ATP5PB;DMAC2L;ATP5MC1;MT-ATP8;ATP5PF;MT-ATP6	ATP5F1E;ATP5MC3;ATP5F1B;ATP5MF;ATP5MG;ATP5PD;ATP5F1D;ATP5ME;ATP5F1A;ATP5F1C
APC:Cdc20 mediated degradation of cell cycle proteins prior to satisfation of the cell cycle checkpoint	0.503223	1.56624	0	0.10076	74	74	SEM1;UBC;PSME2;RPS27A;UBA52;PSME1;PSMB7;PSMB2;CDK1;PSMB6;PSMF1;PSMC4;PSMD8;PSMD14;PSMA1;PSMA3;PSMA7;UBE2E1;PSMB10;PSMC1;PSMD6;CCNA1;PSMB3;PSMC5;PSMB8;PSMA4;PSMA2;PSMC2;PSMD7;PSMD4;ANAPC15;ANAPC11;UBE2C;NEK2;CCNA2;CDC20;PSMA5;PSMB9;PSMA6;PSMB5;CDC26;PSMA8;ANAPC2;PSMD9;ANAPC16;BUB3;PSMB4;PSMC6;ANAPC10;CDC27;PSMC3;PSMD12;CDC16;UBE2S;PSME3;CDC23;BUB1B;PSMD2;PSMD3;PSMD10;PSMD5;ANAPC1;PSMB1;PSMD13;MAD2…	SEM1;UBC;PSME2;RPS27A;UBA52;PSME1;PSMB7;PSMB2;CDK1;PSMB6;PSMF1;PSMC4;PSMD8;PSMD14;PSMA1;PSMA3;PSMA7;UBE2E1;PSMB10;PSMC1;PSMD6;CCNA1;PSMB3;PSMC5;PSMB8;PSMA4;PSMA2;PSMC2;PSMD7;PSMD4;ANAPC15;ANAPC11;UBE2C;NEK2;CCNA2;CDC20
Translocation of ZAP-70 to Immunological synapse	0.876104	2.11438	0	0.100838	26	24	HLA-DRA;HLA-DQA2;HLA-DPA1;HLA-DRB5;HLA-DQB1;HLA-DPB1;HLA-DQA1;TRAC;CD3G;HLA-DRB1;CD3E;CD4;CD247;TRAV29DV5;TRAV19;TRAV8-4;TRBV7-9;TRBV12-3;PTPN22;TRBC1;CD3D;LCK;HLA-DQB2;ZAP70	HLA-DRA;HLA-DQA2;HLA-DPA1;HLA-DRB5;HLA-DQB1;HLA-DPB1;HLA-DQA1;TRAC;CD3G;HLA-DRB1
Gluconeogenesis	0.605852	1.60428	0	0.100853	34	34	GAPDH;PGAM1;PGK1;ALDOA;GPI;PCK1;TPI1;MDH1;MDH2;SLC25A1;GOT1;PCK2;SLC25A11;GAPDHS;G6PC;FBP2;SLC37A2;ALDOB;PGK2;G6PC2;ALDOC;SLC25A13;PC;SLC25A12;SLC37A1;ENO1;ENO3;ENO2;SLC25A10;SLC37A4;FBP1;G6PC3;GOT2;PGAM2	GAPDH;PGAM1;PGK1;ALDOA;GPI;PCK1;TPI1;MDH1;MDH2;SLC25A1;GOT1
AUF1 (hnRNP D0) binds and destabilizes mRNA	0.566205	1.55128	0	0.101276	55	55	HSPB1;SEM1;UBC;PSME2;RPS27A;UBA52;PSME1;PSMB7;PSMB2;PSMB6;PSMF1;PSMC4;PSMD8;PSMD14;PSMA1;PSMA3;PSMA7;PSMB10;HSPA8;PSMC1;PSMD6;PSMB3;PSMC5;PSMB8;PSMA4;PSMA2;PSMC2;PSMD7;PSMD4;PSMA5;PSMB9;PSMA6;PSMB5;PSMA8;PSMD9;PSMB4;PABPC1;PSMC6;PSMC3;PSMD12;PSME3;PSMD2;PSMD3;PSMD10;PSMD5;PSMB1;PSMD13;PSMD1;UBB;PSMD11;PSMB11;PSME4;HNRNPD;HSPA1A;EIF4G1	HSPB1;SEM1;UBC;PSME2;RPS27A;UBA52;PSME1;PSMB7;PSMB2;PSMB6;PSMF1;PSMC4;PSMD8;PSMD14;PSMA1;PSMA3;PSMA7;PSMB10;HSPA8;PSMC1;PSMD6;PSMB3;PSMC5;PSMB8;PSMA4;PSMA2;PSMC2;PSMD7;PSMD4
Cdc20:Phospho-APC/C mediated degradation of Cyclin A	0.504495	1.55404	0	0.101311	73	73	SEM1;UBC;PSME2;RPS27A;UBA52;PSME1;PSMB7;PSMB2;CDK1;PSMB6;PSMF1;PSMC4;PSMD8;PSMD14;PSMA1;PSMA3;PSMA7;UBE2E1;PSMB10;PSMC1;PSMD6;CCNA1;PSMB3;PSMC5;PSMB8;PSMA4;PSMA2;PSMC2;PSMD7;PSMD4;ANAPC15;ANAPC11;UBE2C;CCNA2;CDC20;PSMA5;PSMB9;PSMA6;PSMB5;CDC26;PSMA8;ANAPC2;PSMD9;ANAPC16;BUB3;PSMB4;PSMC6;ANAPC10;CDC27;PSMC3;PSMD12;CDC16;UBE2S;PSME3;CDC23;BUB1B;PSMD2;PSMD3;PSMD10;PSMD5;ANAPC1;PSMB1;PSMD13;MAD2L1;PS…	SEM1;UBC;PSME2;RPS27A;UBA52;PSME1;PSMB7;PSMB2;CDK1;PSMB6;PSMF1;PSMC4;PSMD8;PSMD14;PSMA1;PSMA3;PSMA7;UBE2E1;PSMB10;PSMC1;PSMD6;CCNA1;PSMB3;PSMC5;PSMB8;PSMA4;PSMA2;PSMC2;PSMD7;PSMD4;ANAPC15
Degradation of AXIN	0.544654	1.6184	0	0.101353	55	55	SEM1;UBC;PSME2;RPS27A;UBA52;PSME1;PSMB7;PSMB2;PSMB6;PSMF1;PSMC4;PSMD8;PSMD14;PSMA1;PSMA3;PSMA7;PSMB10;PSMC1;PSMD6;PSMB3;PSMC5;PSMB8;PSMA4;PSMA2;PSMC2;PSMD7;PSMD4;AXIN1;PSMA5;PSMB9;PSMA6;PSMB5;PSMA8;PSMD9;PSMB4;PSMC6;PSMC3;PSMD12;PSME3;RNF146;PSMD2;PSMD3;PSMD10;PSMD5;AXIN2;PSMB1;PSMD13;PSMD1;UBB;TNKS2;PSMD11;PSMB11;PSME4;SMURF2;TNKS	SEM1;UBC;PSME2;RPS27A;UBA52;PSME1;PSMB7;PSMB2;PSMB6;PSMF1;PSMC4;PSMD8;PSMD14;PSMA1;PSMA3;PSMA7;PSMB10;PSMC1;PSMD6;PSMB3;PSMC5;PSMB8;PSMA4;PSMA2;PSMC2;PSMD7;PSMD4
Autodegradation of Cdh1 by Cdh1:APC/C	0.532348	1.59763	0	0.101606	64	64	SEM1;UBC;PSME2;RPS27A;UBA52;PSME1;PSMB7;PSMB2;PSMB6;PSMF1;PSMC4;PSMD8;PSMD14;PSMA1;PSMA3;PSMA7;UBE2E1;PSMB10;PSMC1;PSMD6;PSMB3;PSMC5;PSMB8;PSMA4;PSMA2;PSMC2;PSMD7;PSMD4;ANAPC15;ANAPC11;UBE2C;PSMA5;PSMB9;PSMA6;PSMB5;CDC26;ANAPC2;PSMD9;ANAPC16;PSMB4;PSMC6;ANAPC10;CDC27;PSMC3;PSMD12;CDC16;UBE2S;PSME3;CDC23;PSMD2;PSMD3;PSMD10;FZR1;PSMD5;ANAPC1;PSMB1;PSMD13;PSMD1;UBB;ANAPC7;PSMD11;UBE2D1;ANAPC4;ANAPC5	SEM1;UBC;PSME2;RPS27A;UBA52;PSME1;PSMB7;PSMB2;PSMB6;PSMF1;PSMC4;PSMD8;PSMD14;PSMA1;PSMA3;PSMA7;UBE2E1;PSMB10;PSMC1;PSMD6;PSMB3;PSMC5;PSMB8;PSMA4;PSMA2;PSMC2;PSMD7;PSMD4;ANAPC15
Dectin-1 mediated noncanonical NF-kB signaling	0.551795	1.62967	0	0.10173	62	62	SEM1;UBC;PSME2;RPS27A;UBA52;PSME1;PSMB7;PSMB2;PSMB6;PSMF1;PSMC4;PSMD8;PSMD14;RELB;PSMA1;PSMA3;PSMA7;CCL17;PSMB10;PSMC1;PSMD6;PSMB3;PSMC5;PSMB8;PSMA4;UBE2M;PSMA2;PSMC2;PSMD7;PSMD4;PSMA5;PSMB9;PSMA6;PSMB5;PSMA8;CCL22;SKP1;PSMD9;PSMB4;NFKB2;CHUK;PSMC6;MAP3K14;PSMC3;PSMD12;PSME3;PSMD2;PSMD3;PSMD10;PSMD5;PSMB1;PSMD13;FBXW11;CUL1;PSMD1;RELA;UBB;PSMD11;PSMB11;UBA3;PSME4;BTRC	SEM1;UBC;PSME2;RPS27A;UBA52;PSME1;PSMB7;PSMB2;PSMB6;PSMF1;PSMC4;PSMD8;PSMD14;RELB;PSMA1;PSMA3;PSMA7;CCL17;PSMB10;PSMC1;PSMD6;PSMB3;PSMC5;PSMB8;PSMA4;UBE2M;PSMA2;PSMC2;PSMD7;PSMD4
Interferon alpha/beta signaling	0.536331	1.64754	0	0.101771	72	71	IFI27;IFI6;ISG15;IFIT1;OAS1;IFITM3;IFIT3;BST2;IRF9;IFI35;EGR1;STAT1;ISG20;OASL;MX1;OAS2;IRF7;IFITM1;PTPN1;GBP2;IRF4;OAS3;PSMB8;IFIT2;SOCS3;HLA-B;SOCS1;SAMHD1;IFNA10;IFNB1;IFNA6;IFNA14;IFNA17;IFNA16;IFNA7;IFNA4;IFNA21;IFNA5;IFNA2;IFNA8;IFNA1;IRF5;USP18;KPNA1;IRF6;IFIT5;RSAD2;XAF1;IP6K2;IRF1;HLA-C;HLA-F;ADAR;STAT2;IRF2;TYK2;IFITM2;PTPN11;HLA-G;MX2;PTPN6;IRF8;IFNAR2;HLA-E;ABCE1;IRF3;RNASEL;KPNB1;IFN…	IFI27;IFI6;ISG15;IFIT1;OAS1;IFITM3;IFIT3;BST2;IRF9;IFI35;EGR1;STAT1;ISG20;OASL;MX1;OAS2;IRF7;IFITM1;PTPN1;GBP2
Regulation of RUNX2 expression and activity	0.510004	1.56689	0	0.101892	73	73	SEM1;UBC;PSME2;RPS27A;UBA52;PSME1;PSMB7;PSMB2;DLX5;STAT1;PSMB6;PSMF1;PSMC4;PSMD8;PSMD14;PSMA1;PSMA3;PPARGC1A;PSMA7;PSMB10;ESRRA;PSMC1;PSMD6;DLX6;PSMB3;RBX1;PSMC5;PSMB8;PSMA4;PSMA2;PSMC2;PSMD7;PSMD4;PSMA5;HIVEP3;PSMB9;CBFB;PSMA6;PSMB5;PSMA8;NKX3-2;MSX2;SKP1;PSMD9;PSMB4;PSMC6;PSMC3;PSMD12;STUB1;GSK3B;PSME3;ESR1;NR3C1;PSMD2;PSMD3;SKP2;PSMD10;PPARGC1B;PSMD5;PSMB1;PSMD13;CUL1;PSMD1;BMP2;UBB;SMURF1;PSM…	SEM1;UBC;PSME2;RPS27A;UBA52;PSME1;PSMB7;PSMB2;DLX5;STAT1;PSMB6;PSMF1;PSMC4;PSMD8;PSMD14;PSMA1;PSMA3;PPARGC1A;PSMA7;PSMB10;ESRRA;PSMC1;PSMD6;DLX6;PSMB3;RBX1;PSMC5;PSMB8;PSMA4;PSMA2;PSMC2;PSMD7;PSMD4
Downstream TCR signaling	0.52343	1.64139	0	0.101954	104	102	HLA-DRA;HLA-DQA2;HLA-DPA1;HLA-DRB5;HLA-DQB1;SEM1;HLA-DPB1;UBC;PSME2;RPS27A;UBA52;HLA-DQA1;PSME1;PSMB7;TRAC;PSMB2;CD3G;PSMB6;PSMF1;PSMC4;PSMD8;PSMD14;HLA-DRB1;PSMA1;PSMA3;PIK3R2;PSMA7;PSMB10;PSMC1;PIK3R1;PSMD6;BCL10;CD3E;PSMB3;IKBKG;PSMC5;PSMB8;PSMA4;PSMA2;PSMC2;CARD11;INPP5D;PSMD7;PSMD4;CD4;PSMA5;NFKBIA;PSMB9;PSMA6;UBE2V1;PSMB5;CD247;PSMA8;TRAV29DV5;TRAV19;TRAV8-4;TRBV7-9;TRBV12-3;SKP1;PSMD9;PSMB…	HLA-DRA;HLA-DQA2;HLA-DPA1;HLA-DRB5;HLA-DQB1;SEM1;HLA-DPB1;UBC;PSME2;RPS27A;UBA52;HLA-DQA1;PSME1;PSMB7;TRAC;PSMB2;CD3G;PSMB6;PSMF1;PSMC4;PSMD8;PSMD14;HLA-DRB1;PSMA1;PSMA3;PIK3R2;PSMA7;PSMB10;PSMC1;PIK3R1;PSMD6;BCL10;CD3E;PSMB3;IKBKG;PSMC5;PSMB8;PSMA4;PSMA2;PSMC2;CARD11;INPP5D;PSMD7
Classical antibody-mediated complement activation	0.527567	1.59066	0	0.101976	88	85	IGHG3;IGKC;IGLC3;C1QC;IGHG4;IGLC1;IGLC2;IGHG1;C1QA;IGHV1-2;IGHV2-5;IGHV3-13;IGHV3-11;IGHV3-7;IGHG2;IGHV2-70;IGHV4-39;IGHV4-34;IGHV3-33;IGHV3-30;IGHV3-23;IGHV1-69;IGHV7-81;IGHV4-59;IGHV3-53;IGHV1-46;IGHV3-48;IGLC7;IGLC6;IGLV3-21;IGLV3-1;IGLV4-3;IGLV3-19;IGLV2-18;IGLV3-16;IGLV2-14;IGLV1-36;IGLV5-37;IGLV1-40;IGLV2-33;IGLV3-22;IGLV3-12;IGLV2-11;IGLV2-8;IGLV7-43;IGLV1-44;IGLV5-45;IGLV3-27;IGLV3-25;IGL…	IGHG3;IGKC;IGLC3;C1QC;IGHG4;IGLC1;IGLC2;IGHG1
Generation of second messenger molecules	0.620779	1.65144	0	0.102254	41	38	HLA-DRA;HLA-DQA2;HLA-DPA1;HLA-DRB5;HLA-DQB1;HLA-DPB1;HLA-DQA1;TRAC;CD3G;ENAH;HLA-DRB1;PAK3;LCP2;CD3E;CD4;PAK2;VASP;CD247;TRAV29DV5;TRAV19;TRAV8-4;TRBV7-9;TRBV12-3;CD101;WAS;TRBC1;CD3D;PAK1;LCK;GRAP2;HLA-DQB2;ITK;PLCG1;LAT;EVL;ZAP70;NCK1;PLCG2	HLA-DRA;HLA-DQA2;HLA-DPA1;HLA-DRB5;HLA-DQB1;HLA-DPB1;HLA-DQA1;TRAC;CD3G;ENAH;HLA-DRB1
Regulation of activated PAK-2p34 by proteasome mediated degradation	0.628961	1.7046	0	0.102338	50	50	SEM1;UBC;PSME2;RPS27A;UBA52;PSME1;PSMB7;PSMB2;PSMB6;PSMF1;PSMC4;PSMD8;PSMD14;PSMA1;PSMA3;PSMA7;PSMB10;PSMC1;PSMD6;PSMB3;PSMC5;PSMB8;PSMA4;PSMA2;PSMC2;PSMD7;PSMD4;PAK2;PSMA5;PSMB9;PSMA6;PSMB5;PSMA8;PSMD9;PSMB4;PSMC6;PSMC3;PSMD12;PSME3;PSMD2;PSMD3;PSMD10;PSMD5;PSMB1;PSMD13;PSMD1;UBB;PSMD11;PSMB11;PSME4	SEM1;UBC;PSME2;RPS27A;UBA52;PSME1;PSMB7;PSMB2;PSMB6;PSMF1;PSMC4;PSMD8;PSMD14;PSMA1;PSMA3;PSMA7;PSMB10;PSMC1;PSMD6;PSMB3;PSMC5;PSMB8;PSMA4;PSMA2;PSMC2;PSMD7;PSMD4
Degradation of DVL	0.56875	1.6334	0	0.102364	57	57	SEM1;UBC;PSME2;RPS27A;UBA52;PSME1;PSMB7;PSMB2;PSMB6;PSMF1;PSMC4;PSMD8;PSMD14;PSMA1;PSMA3;PSMA7;PSMB10;DVL2;PSMC1;PSMD6;PSMB3;RBX1;PSMC5;KLHL12;PSMB8;PSMA4;PSMA2;PSMC2;PSMD7;PSMD4;PSMA5;PSMB9;PSMA6;PSMB5;PSMA8;HECW1;PSMD9;PSMB4;PSMC6;PSMC3;PSMD12;PSME3;DVL1;PSMD2;PSMD3;PSMD10;PSMD5;PSMB1;PSMD13;PSMD1;UBB;PSMD11;PSMB11;PSME4;DVL3;CUL3;DACT1	SEM1;UBC;PSME2;RPS27A;UBA52;PSME1;PSMB7;PSMB2;PSMB6;PSMF1;PSMC4;PSMD8;PSMD14;PSMA1;PSMA3;PSMA7;PSMB10;DVL2;PSMC1;PSMD6;PSMB3;RBX1;PSMC5;KLHL12;PSMB8;PSMA4;PSMA2;PSMC2;PSMD7;PSMD4
APC/C:Cdc20 mediated degradation of Securin	0.519196	1.56918	0	0.102374	68	68	SEM1;UBC;PSME2;RPS27A;UBA52;PSME1;PSMB7;PSMB2;PSMB6;PSMF1;PTTG1;PSMC4;PSMD8;PSMD14;PSMA1;PSMA3;PSMA7;UBE2E1;PSMB10;PSMC1;PSMD6;PSMB3;PSMC5;PSMB8;PSMA4;PSMA2;PSMC2;PSMD7;PSMD4;ANAPC15;ANAPC11;UBE2C;CDC20;PSMA5;PSMB9;PSMA6;PSMB5;CDC26;PSMA8;ANAPC2;PSMD9;ANAPC16;PSMB4;PSMC6;ANAPC10;CDC27;PSMC3;PSMD12;CDC16;UBE2S;PSME3;CDC23;PSMD2;PSMD3;PSMD10;PSMD5;ANAPC1;PSMB1;PSMD13;PSMD1;UBB;ANAPC7;PSMD11;PSMB11;…	SEM1;UBC;PSME2;RPS27A;UBA52;PSME1;PSMB7;PSMB2;PSMB6;PSMF1;PTTG1;PSMC4;PSMD8;PSMD14;PSMA1;PSMA3;PSMA7;UBE2E1;PSMB10;PSMC1;PSMD6;PSMB3;PSMC5;PSMB8;PSMA4;PSMA2;PSMC2;PSMD7;PSMD4;ANAPC15
Degradation of GLI2 by the proteasome	0.520928	1.58468	0	0.102541	60	60	SEM1;UBC;PSME2;RPS27A;UBA52;PSME1;PSMB7;PSMB2;PSMB6;PSMF1;PSMC4;PSMD8;PSMD14;PSMA1;PSMA3;PSMA7;PSMB10;PSMC1;PSMD6;PSMB3;RBX1;PSMC5;PSMB8;PSMA4;PSMA2;PSMC2;PSMD7;PSMD4;PSMA5;PSMB9;PSMA6;PSMB5;PSMA8;PRKACG;SKP1;PSMD9;PSMB4;PSMC6;GLI2;PSMC3;PSMD12;GSK3B;PSME3;SUFU;PSMD2;PSMD3;PSMD10;PRKACA;PSMD5;PSMB1;PSMD13;CUL1;PSMD1;UBB;PSMD11;PSMB11;PSME4;PRKACB;CSNK1A1;BTRC	SEM1;UBC;PSME2;RPS27A;UBA52;PSME1;PSMB7;PSMB2;PSMB6;PSMF1;PSMC4;PSMD8;PSMD14;PSMA1;PSMA3;PSMA7;PSMB10;PSMC1;PSMD6;PSMB3;RBX1;PSMC5;PSMB8;PSMA4;PSMA2;PSMC2;PSMD7;PSMD4
Activation of the mRNA upon binding of the cap-binding complex and eIFs, and subsequent binding to 43S	0.753403	2.13285	0	0.103256	61	60	RPS27;RPS28;RPS29;RPS19;RPS21;RPS15A;RPS10;RPS3A;RPS26;RPS15;RPS5;RPS4X;FAU;RPS27A;RPS2;RPS9;RPS16;RPS13;RPS25;EIF2S2;RPS12;RPSA;RPS7;RPS8;EIF3H;RPS24;RPS18;RPS23;EIF4E;EIF3K;EIF3D;RPS11;EIF3E;RPS14;RPS6;EIF4EBP1;EIF3G;EIF3F;RPS27L;EIF3I;RPS3;RPS17;RPS4Y2;EIF3J;PABPC1;EIF4A1;EIF2S1;EIF2S3;EIF3L;EIF4A2;EIF1AX;EIF4B;EIF3C;EIF4H;EIF3M;RPS4Y1;EIF3B;RPS20;EIF3A;EIF4G1	RPS27;RPS28;RPS29;RPS19;RPS21;RPS15A;RPS10;RPS3A;RPS26;RPS15;RPS5;RPS4X;FAU;RPS27A;RPS2;RPS9;RPS16;RPS13;RPS25;EIF2S2;RPS12;RPSA;RPS7;RPS8;EIF3H;RPS24;RPS18;RPS23;EIF4E;EIF3K;EIF3D;RPS11;EIF3E;RPS14
Regulation of ornithine decarboxylase (ODC)	0.582625	1.56987	0.03125	0.10336	51	51	SEM1;ODC1;PSME2;PSME1;PSMB7;PSMB2;PSMB6;PSMF1;PSMC4;PSMD8;PSMD14;PSMA1;PSMA3;PSMA7;PSMB10;PSMC1;PSMD6;OAZ1;PSMB3;PSMC5;PSMB8;PSMA4;PSMA2;PSMC2;PSMD7;PSMD4;PSMA5;PSMB9;PSMA6;PSMB5;PSMA8;PSMD9;OAZ3;PSMB4;PSMC6;OAZ2;PSMC3;PSMD12;PSME3;NQO1;PSMD2;PSMD3;PSMD10;PSMD5;PSMB1;PSMD13;PSMD1;PSMD11;PSMB11;PSME4;AZIN1	SEM1;ODC1;PSME2;PSME1;PSMB7;PSMB2;PSMB6;PSMF1;PSMC4;PSMD8;PSMD14;PSMA1;PSMA3;PSMA7;PSMB10;PSMC1;PSMD6;OAZ1;PSMB3;PSMC5;PSMB8;PSMA4;PSMA2;PSMC2;PSMD7;PSMD4
Assembly of the pre-replicative complex	0.496208	1.54285	0	0.103511	68	68	SEM1;UBC;PSME2;RPS27A;UBA52;PSME1;PSMB7;PSMB2;PSMB6;PSMF1;PSMC4;PSMD8;PSMD14;PSMA1;PSMA3;PSMA7;GMNN;PSMB10;PSMC1;PSMD6;E2F2;PSMB3;PSMC5;PSMB8;PSMA4;PSMA2;PSMC2;PSMD7;PSMD4;MCM2;PSMA5;PSMB9;PSMA6;PSMB5;PSMA8;PSMD9;PSMB4;ORC5;MCM7;PSMC6;MCM3;MCM6;ORC2;ORC3;PSMC3;PSMD12;PSME3;MCM5;PSMD2;PSMD3;E2F1;PSMD10;PSMD5;CDT1;PSMB1;PSMD13;CDC6;E2F3;PSMD1;ORC1;MCM4;ORC6;UBB;MCM8;PSMD11;ORC4;PSMB11;PSME4	SEM1;UBC;PSME2;RPS27A;UBA52;PSME1;PSMB7;PSMB2;PSMB6;PSMF1;PSMC4;PSMD8;PSMD14;PSMA1;PSMA3;PSMA7;GMNN;PSMB10;PSMC1;PSMD6;E2F2;PSMB3;PSMC5;PSMB8;PSMA4;PSMA2;PSMC2;PSMD7;PSMD4
NIK-->noncanonical NF-kB signaling	0.559047	1.57735	0	0.103746	59	59	SEM1;UBC;PSME2;RPS27A;UBA52;PSME1;PSMB7;PSMB2;PSMB6;PSMF1;PSMC4;PSMD8;PSMD14;RELB;PSMA1;PSMA3;PSMA7;PSMB10;PSMC1;PSMD6;PSMB3;PSMC5;PSMB8;PSMA4;UBE2M;PSMA2;PSMC2;PSMD7;PSMD4;PSMA5;PSMB9;PSMA6;PSMB5;PSMA8;SKP1;PSMD9;PSMB4;NFKB2;CHUK;PSMC6;MAP3K14;PSMC3;PSMD12;PSME3;PSMD2;PSMD3;PSMD10;PSMD5;PSMB1;PSMD13;FBXW11;CUL1;PSMD1;UBB;PSMD11;PSMB11;UBA3;PSME4;BTRC	SEM1;UBC;PSME2;RPS27A;UBA52;PSME1;PSMB7;PSMB2;PSMB6;PSMF1;PSMC4;PSMD8;PSMD14;RELB;PSMA1;PSMA3;PSMA7;PSMB10;PSMC1;PSMD6;PSMB3;PSMC5;PSMB8;PSMA4;UBE2M;PSMA2;PSMC2;PSMD7;PSMD4
Ubiquitin-dependent degradation of Cyclin D	0.602943	1.74256	0	0.103872	52	52	SEM1;UBC;PSME2;RPS27A;UBA52;PSME1;PSMB7;PSMB2;PSMB6;PSMF1;PSMC4;PSMD8;PSMD14;PSMA1;PSMA3;PSMA7;PSMB10;PSMC1;PSMD6;PSMB3;PSMC5;PSMB8;PSMA4;PSMA2;CDK4;PSMC2;PSMD7;PSMD4;PSMA5;PSMB9;PSMA6;PSMB5;PSMA8;PSMD9;PSMB4;PSMC6;PSMC3;PSMD12;GSK3B;PSME3;PSMD2;PSMD3;PSMD10;PSMD5;PSMB1;PSMD13;PSMD1;UBB;PSMD11;PSMB11;PSME4;CCND1	SEM1;UBC;PSME2;RPS27A;UBA52;PSME1;PSMB7;PSMB2;PSMB6;PSMF1;PSMC4;PSMD8;PSMD14;PSMA1;PSMA3;PSMA7;PSMB10;PSMC1;PSMD6;PSMB3;PSMC5;PSMB8;PSMA4;PSMA2;CDK4;PSMC2;PSMD7;PSMD4
ROS sensing by NFE2L2	0.548854	1.57221	0	0.103973	57	57	SEM1;UBC;PSME2;RPS27A;UBA52;PSME1;PSMB7;PSMB2;PSMB6;PSMF1;PSMC4;PSMD8;PSMD14;PSMA1;PSMA3;PSMA7;PSMB10;PSMC1;PSMD6;PSMB3;KEAP1;RBX1;PSMC5;PSMB8;PSMA4;PSMA2;PSMC2;PSMD7;PSMD4;PSMA5;PSMB9;PSMA6;NFE2L2;PSMB5;PSMA8;PSMD9;PSMB4;PSMC6;PSMC3;PSMD12;PSME3;CSNK2B;PSMD2;PSMD3;PSMD10;PSMD5;PSMB1;PSMD13;PSMD1;PRKCD;UBB;PSMD11;PSMB11;PSME4;CSNK2A2;CUL3;CSNK2A1	SEM1;UBC;PSME2;RPS27A;UBA52;PSME1;PSMB7;PSMB2;PSMB6;PSMF1;PSMC4;PSMD8;PSMD14;PSMA1;PSMA3;PSMA7;PSMB10;PSMC1;PSMD6;PSMB3;KEAP1;RBX1;PSMC5;PSMB8;PSMA4;PSMA2;PSMC2;PSMD7;PSMD4
Autodegradation of the E3 ubiquitin ligase COP1	0.592341	1.70469	0	0.104163	52	51	SEM1;UBC;PSME2;RPS27A;UBA52;PSME1;PSMB7;PSMB2;PSMB6;PSMF1;PSMC4;PSMD8;PSMD14;PSMA1;PSMA3;PSMA7;PSMB10;PSMC1;PSMD6;PSMB3;PSMC5;PSMB8;PSMA4;PSMA2;PSMC2;PSMD7;PSMD4;PSMA5;PSMB9;PSMA6;PSMB5;PSMA8;PSMD9;PSMB4;PSMC6;PSMC3;PSMD12;TP53;PSME3;PSMD2;PSMD3;PSMD10;PSMD5;PSMB1;PSMD13;PSMD1;UBB;PSMD11;PSMB11;PSME4;ATM	SEM1;UBC;PSME2;RPS27A;UBA52;PSME1;PSMB7;PSMB2;PSMB6;PSMF1;PSMC4;PSMD8;PSMD14;PSMA1;PSMA3;PSMA7;PSMB10;PSMC1;PSMD6;PSMB3;PSMC5;PSMB8;PSMA4;PSMA2;PSMC2;PSMD7;PSMD4
Cristae formation	0.636704	1.7162	0	0.10475	31	31	ATP5F1E;ATP5MC3;ATP5F1B;ATP5MF;ATP5MG;ATP5PD;ATP5F1D;ATP5ME;MICOS10;ATP5F1A;MICOS13;CHCHD3;ATP5F1C;ATP5MC2;ATP5PO;ATP5PB;DMAC2L;ATP5MC1;CHCHD6;MTX1;APOO;MT-ATP8;TMEM11;HSPA9;APOOL;MTX2;SAMM50;IMMT;DNAJC11;ATP5PF;MT-ATP6	ATP5F1E;ATP5MC3;ATP5F1B;ATP5MF;ATP5MG;ATP5PD;ATP5F1D;ATP5ME;MICOS10;ATP5F1A;MICOS13;CHCHD3;ATP5F1C
p53-Independent DNA Damage Response	0.619428	1.72455	0	0.10495	52	52	SEM1;UBC;PSME2;RPS27A;UBA52;PSME1;PSMB7;PSMB2;PSMB6;PSMF1;PSMC4;PSMD8;PSMD14;PSMA1;PSMA3;PSMA7;PSMB10;PSMC1;PSMD6;PSMB3;PSMC5;PSMB8;PSMA4;PSMA2;PSMC2;PSMD7;PSMD4;PSMA5;PSMB9;PSMA6;PSMB5;PSMA8;CDC25A;PSMD9;PSMB4;CHEK1;PSMC6;PSMC3;PSMD12;PSME3;CHEK2;PSMD2;PSMD3;PSMD10;PSMD5;PSMB1;PSMD13;PSMD1;UBB;PSMD11;PSMB11;PSME4	SEM1;UBC;PSME2;RPS27A;UBA52;PSME1;PSMB7;PSMB2;PSMB6;PSMF1;PSMC4;PSMD8;PSMD14;PSMA1;PSMA3;PSMA7;PSMB10;PSMC1;PSMD6;PSMB3;PSMC5;PSMB8;PSMA4;PSMA2;PSMC2;PSMD7;PSMD4
SCF-beta-TrCP mediated degradation of Emi1	0.56642	1.70717	0	0.105272	55	55	SEM1;UBC;PSME2;RPS27A;UBA52;PSME1;PSMB7;PSMB2;PSMB6;PSMF1;PSMC4;PSMD8;PSMD14;PSMA1;PSMA3;PSMA7;PSMB10;PSMC1;PSMD6;PSMB3;PSMC5;PSMB8;PSMA4;PSMA2;PSMC2;PSMD7;PSMD4;CDC20;PSMA5;PSMB9;PSMA6;PSMB5;PSMA8;SKP1;PSMD9;PSMB4;PSMC6;FBXO5;PSMC3;PSMD12;PSME3;PSMD2;PSMD3;PSMD10;FZR1;PSMD5;PSMB1;PSMD13;CUL1;PSMD1;UBB;PSMD11;PSMB11;PSME4;BTRC	SEM1;UBC;PSME2;RPS27A;UBA52;PSME1;PSMB7;PSMB2;PSMB6;PSMF1;PSMC4;PSMD8;PSMD14;PSMA1;PSMA3;PSMA7;PSMB10;PSMC1;PSMD6;PSMB3;PSMC5;PSMB8;PSMA4;PSMA2;PSMC2;PSMD7;PSMD4
p53-Dependent G1/S DNA damage checkpoint	0.502366	1.53204	0	0.105306	66	65	SEM1;UBC;PSME2;RPS27A;UBA52;PSME1;PSMB7;PSMB2;PSMB6;PSMF1;PSMC4;PSMD8;PSMD14;CDKN2A;ZNF385A;PSMA1;PSMA3;PSMA7;PSMB10;PSMC1;PSMD6;CCNA1;PSMB3;PSMC5;PSMB8;PSMA4;PSMA2;PSMC2;PSMD7;PSMD4;CCNA2;PSMA5;CDKN1A;PSMB9;PSMA6;PSMB5;CCNE2;PSMA8;CDK2;PSMD9;PSMB4;PSMC6;PSMC3;PSMD12;TP53;PCBP4;PSME3;CHEK2;PSMD2;PSMD3;PSMD10;PSMD5;CCNE1;PSMB1;PSMD13;PSMD1;PHF20;UBB;PSMD11;PSMB11;PSME4;MDM2;CDKN1B;ATM;MDM4	SEM1;UBC;PSME2;RPS27A;UBA52;PSME1;PSMB7;PSMB2;PSMB6;PSMF1;PSMC4;PSMD8;PSMD14;CDKN2A;ZNF385A;PSMA1;PSMA3;PSMA7;PSMB10;PSMC1;PSMD6;CCNA1;PSMB3;PSMC5;PSMB8;PSMA4;PSMA2;PSMC2;PSMD7;PSMD4
p53-Independent G1/S DNA damage checkpoint	0.619428	1.76362	0	0.105599	52	52	SEM1;UBC;PSME2;RPS27A;UBA52;PSME1;PSMB7;PSMB2;PSMB6;PSMF1;PSMC4;PSMD8;PSMD14;PSMA1;PSMA3;PSMA7;PSMB10;PSMC1;PSMD6;PSMB3;PSMC5;PSMB8;PSMA4;PSMA2;PSMC2;PSMD7;PSMD4;PSMA5;PSMB9;PSMA6;PSMB5;PSMA8;CDC25A;PSMD9;PSMB4;CHEK1;PSMC6;PSMC3;PSMD12;PSME3;CHEK2;PSMD2;PSMD3;PSMD10;PSMD5;PSMB1;PSMD13;PSMD1;UBB;PSMD11;PSMB11;PSME4	SEM1;UBC;PSME2;RPS27A;UBA52;PSME1;PSMB7;PSMB2;PSMB6;PSMF1;PSMC4;PSMD8;PSMD14;PSMA1;PSMA3;PSMA7;PSMB10;PSMC1;PSMD6;PSMB3;PSMC5;PSMB8;PSMA4;PSMA2;PSMC2;PSMD7;PSMD4
Vpu mediated degradation of CD4	0.594904	1.74576	0	0.105605	53	52	SEM1;UBC;PSME2;RPS27A;UBA52;PSME1;PSMB7;PSMB2;PSMB6;PSMF1;PSMC4;PSMD8;PSMD14;PSMA1;PSMA3;PSMA7;PSMB10;PSMC1;PSMD6;PSMB3;PSMC5;PSMB8;PSMA4;PSMA2;PSMC2;PSMD7;PSMD4;CD4;PSMA5;PSMB9;PSMA6;PSMB5;PSMA8;SKP1;PSMD9;PSMB4;PSMC6;PSMC3;PSMD12;PSME3;PSMD2;PSMD3;PSMD10;PSMD5;PSMB1;PSMD13;PSMD1;UBB;PSMD11;PSMB11;PSME4;BTRC	SEM1;UBC;PSME2;RPS27A;UBA52;PSME1;PSMB7;PSMB2;PSMB6;PSMF1;PSMC4;PSMD8;PSMD14;PSMA1;PSMA3;PSMA7;PSMB10;PSMC1;PSMD6;PSMB3;PSMC5;PSMB8;PSMA4;PSMA2;PSMC2;PSMD7;PSMD4
Ribosomal scanning and start codon recognition	0.748371	2.14687	0	0.105704	60	59	RPS27;RPS28;RPS29;RPS19;RPS21;RPS15A;RPS10;RPS3A;RPS26;RPS15;RPS5;RPS4X;FAU;RPS27A;RPS2;RPS9;RPS16;RPS13;RPS25;EIF2S2;RPS12;RPSA;RPS7;RPS8;EIF3H;RPS24;RPS18;RPS23;EIF4E;EIF3K;EIF3D;RPS11;EIF3E;RPS14;RPS6;EIF3G;EIF3F;RPS27L;EIF3I;RPS3;RPS17;RPS4Y2;EIF3J;EIF4A1;EIF2S1;EIF2S3;EIF3L;EIF4A2;EIF1AX;EIF4B;EIF3C;EIF4H;EIF5;EIF3M;RPS4Y1;EIF3B;RPS20;EIF3A;EIF4G1	RPS27;RPS28;RPS29;RPS19;RPS21;RPS15A;RPS10;RPS3A;RPS26;RPS15;RPS5;RPS4X;FAU;RPS27A;RPS2;RPS9;RPS16;RPS13;RPS25;EIF2S2;RPS12;RPSA;RPS7;RPS8;EIF3H;RPS24;RPS18;RPS23;EIF4E;EIF3K;EIF3D;RPS11;EIF3E;RPS14
APC/C:Cdc20 mediated degradation of mitotic proteins	0.515376	1.53236	0	0.106442	76	76	SEM1;UBC;PSME2;RPS27A;UBA52;PSME1;PSMB7;PSMB2;CDK1;PSMB6;PSMF1;PTTG1;PSMC4;PSMD8;PSMD14;PSMA1;PSMA3;PSMA7;UBE2E1;PSMB10;PSMC1;CCNB1;PSMD6;CCNA1;PSMB3;PSMC5;PSMB8;PSMA4;PSMA2;PSMC2;PSMD7;PSMD4;ANAPC15;ANAPC11;UBE2C;NEK2;CCNA2;CDC20;PSMA5;PSMB9;PSMA6;PSMB5;CDC26;PSMA8;ANAPC2;PSMD9;ANAPC16;BUB3;PSMB4;PSMC6;ANAPC10;CDC27;PSMC3;PSMD12;CDC16;UBE2S;PSME3;CDC23;BUB1B;PSMD2;PSMD3;PSMD10;PSMD5;ANAPC1;PSMB1…	SEM1;UBC;PSME2;RPS27A;UBA52;PSME1;PSMB7;PSMB2;CDK1;PSMB6;PSMF1;PTTG1;PSMC4;PSMD8;PSMD14;PSMA1;PSMA3;PSMA7;UBE2E1;PSMB10;PSMC1;CCNB1;PSMD6;CCNA1;PSMB3;PSMC5;PSMB8;PSMA4;PSMA2;PSMC2;PSMD7;PSMD4;ANAPC15;ANAPC11;UBE2C;NEK2;CCNA2;CDC20
Metabolism of polyamines	0.591621	1.76584	0	0.107363	59	59	SEM1;ODC1;PSME2;PSME1;PSMB7;PSMB2;SMOX;PSMB6;PSMF1;PSMC4;PSMD8;PSMD14;PSMA1;PSMA3;AGMAT;SRM;PSMA7;PSMB10;PSMC1;SMS;PSMD6;OAZ1;PSMB3;PSMC5;PSMB8;PSMA4;PSMA2;PSMC2;PSMD7;PSMD4;PSMA5;PSMB9;PSMA6;PSMB5;PSMA8;SAT1;PSMD9;OAZ3;PSMB4;PAOX;PSMC6;OAZ2;PSMC3;PSMD12;AMD1;PSME3;AZIN2;NQO1;PSMD2;PSMD3;PSMD10;PSMD5;PSMB1;PSMD13;PSMD1;PSMD11;PSMB11;PSME4;AZIN1	SEM1;ODC1;PSME2;PSME1;PSMB7;PSMB2;SMOX;PSMB6;PSMF1;PSMC4;PSMD8;PSMD14;PSMA1;PSMA3;AGMAT;SRM;PSMA7;PSMB10;PSMC1;SMS;PSMD6;OAZ1;PSMB3;PSMC5;PSMB8;PSMA4;PSMA2;PSMC2;PSMD7;PSMD4
Signaling by ROBO receptors	0.627962	2.15155	0	0.108724	223	218	RPS27;RPL39;RPS28;RPL41;RPL36;RPS29;RPL35;RPS19;RPLP1;RPL28;RPL36A;RPL37;RPS21;RPL10;RPS15A;RPS10;RPL30;RPL11;RPL8;RPS3A;RPL12;SEM1;RPS26;RPS15;RPL34;RPS5;RPL35A;RPS4X;RPL3;UBC;FAU;PSME2;RPS27A;RPL7A;UBA52;RPL18;RPS2;RPL38;RPS9;RPS16;RPL37A;RPL6;RPS13;RPL18A;RPS25;RPL15;CXCL12;PSME1;PSMB7;RPL17;RPL4;RPL27;PSMB2;RPL26;RPL32;PFN1;ENAH;PSMB6;PSMF1;RPS12;RPSA;PSMC4;RPL9;RPS7;PSMD8;RPL22;ELOC;PSMD14;R…	RPS27;RPL39;RPS28;RPL41;RPL36;RPS29;RPL35;RPS19;RPLP1;RPL28;RPL36A;RPL37;RPS21;RPL10;RPS15A;RPS10;RPL30;RPL11;RPL8;RPS3A;RPL12;SEM1;RPS26;RPS15;RPL34;RPS5;RPL35A;RPS4X;RPL3;UBC;FAU;PSME2;RPS27A;RPL7A;UBA52;RPL18;RPS2;RPL38;RPS9;RPS16;RPL37A;RPL6;RPS13;RPL18A;RPS25;RPL15;CXCL12;PSME1;PSMB7;RPL17;RPL4;RPL27;PSMB2;RPL26;RPL32;PFN1;ENAH;PSMB6;PSMF1;RPS12;RPSA;PSMC4;RPL9;RPS7;PSMD8;RPL22;ELOC;PSMD14;R…
Cross-presentation of soluble exogenous antigens (endosomes)	0.553886	1.51829	0	0.109009	50	50	SEM1;PSME2;PSME1;PSMB7;PSMB2;PSMB6;PSMF1;PSMC4;PSMD8;PSMD14;PSMA1;PSMA3;PSMA7;PSMB10;PSMC1;PSMD6;PSMB3;PSMC5;PSMB8;PSMA4;PSMA2;PSMC2;PSMD7;PSMD4;PSMA5;PSMB9;PSMA6;PSMB5;PSMA8;CD207;FCGR1A;FCGR1B;PSMD9;PSMB4;PSMC6;PSMC3;PSMD12;PSME3;MRC1;PSMD2;PSMD3;PSMD10;PSMD5;PSMB1;PSMD13;PSMD1;PSMD11;PSMB11;PSME4;MRC2	SEM1;PSME2;PSME1;PSMB7;PSMB2;PSMB6;PSMF1;PSMC4;PSMD8;PSMD14;PSMA1;PSMA3;PSMA7;PSMB10;PSMC1;PSMD6;PSMB3;PSMC5;PSMB8;PSMA4;PSMA2;PSMC2;PSMD7;PSMD4
Vif-mediated degradation of APOBEC3G	0.634969	1.76679	0	0.109532	55	54	SEM1;UBC;PSME2;RPS27A;UBA52;PSME1;PSMB7;PSMB2;PSMB6;PSMF1;PSMC4;PSMD8;ELOC;PSMD14;APOBEC3G;PSMA1;PSMA3;PSMA7;PSMB10;PSMC1;PSMD6;PSMB3;RBX1;PSMC5;PSMB8;ELOB;PSMA4;PSMA2;PSMC2;PSMD7;PSMD4;PSMA5;PSMB9;PSMA6;PSMB5;PSMA8;PSMD9;PSMB4;PSMC6;PSMC3;PSMD12;PSME3;PSMD2;PSMD3;PSMD10;PSMD5;PSMB1;PSMD13;PSMD1;CUL5;UBB;PSMD11;PSMB11;PSME4	SEM1;UBC;PSME2;RPS27A;UBA52;PSME1;PSMB7;PSMB2;PSMB6;PSMF1;PSMC4;PSMD8;ELOC;PSMD14;APOBEC3G;PSMA1;PSMA3;PSMA7;PSMB10;PSMC1;PSMD6;PSMB3;RBX1;PSMC5;PSMB8;ELOB;PSMA4;PSMA2;PSMC2;PSMD7;PSMD4
Negative regulation of NOTCH4 signaling	0.616674	1.76985	0	0.111126	54	54	SEM1;UBC;PSME2;RPS27A;UBA52;PSME1;PSMB7;PSMB2;PSMB6;PSMF1;PSMC4;PSMD8;PSMD14;PSMA1;PSMA3;PSMA7;TACC3;PSMB10;PSMC1;PSMD6;PSMB3;RBX1;PSMC5;PSMB8;PSMA4;PSMA2;PSMC2;PSMD7;PSMD4;PSMA5;PSMB9;PSMA6;PSMB5;SKP1;PSMD9;PSMB4;AKT1;PSMC6;PSMC3;PSMD12;PSME3;NOTCH4;PSMD2;PSMD3;PSMD10;PSMD5;PSMB1;PSMD13;CUL1;PSMD1;YWHAZ;UBB;PSMD11;FBXW7	SEM1;UBC;PSME2;RPS27A;UBA52;PSME1;PSMB7;PSMB2;PSMB6;PSMF1;PSMC4;PSMD8;PSMD14;PSMA1;PSMA3;PSMA7;TACC3;PSMB10;PSMC1;PSMD6;PSMB3;RBX1;PSMC5;PSMB8;PSMA4;PSMA2;PSMC2;PSMD7;PSMD4
Translation initiation complex formation	0.757058	2.23677	0	0.111366	60	59	RPS27;RPS28;RPS29;RPS19;RPS21;RPS15A;RPS10;RPS3A;RPS26;RPS15;RPS5;RPS4X;FAU;RPS27A;RPS2;RPS9;RPS16;RPS13;RPS25;EIF2S2;RPS12;RPSA;RPS7;RPS8;EIF3H;RPS24;RPS18;RPS23;EIF4E;EIF3K;EIF3D;RPS11;EIF3E;RPS14;RPS6;EIF3G;EIF3F;RPS27L;EIF3I;RPS3;RPS17;RPS4Y2;EIF3J;PABPC1;EIF4A1;EIF2S1;EIF2S3;EIF3L;EIF4A2;EIF1AX;EIF4B;EIF3C;EIF4H;EIF3M;RPS4Y1;EIF3B;RPS20;EIF3A;EIF4G1	RPS27;RPS28;RPS29;RPS19;RPS21;RPS15A;RPS10;RPS3A;RPS26;RPS15;RPS5;RPS4X;FAU;RPS27A;RPS2;RPS9;RPS16;RPS13;RPS25;EIF2S2;RPS12;RPSA;RPS7;RPS8;EIF3H;RPS24;RPS18;RPS23;EIF4E;EIF3K;EIF3D;RPS11;EIF3E;RPS14
GLI3 is processed to GLI3R by the proteasome	0.515253	1.50658	0	0.112247	60	60	SEM1;UBC;PSME2;RPS27A;UBA52;PSME1;PSMB7;PSMB2;PSMB6;PSMF1;PSMC4;PSMD8;PSMD14;PSMA1;PSMA3;PSMA7;PSMB10;PSMC1;PSMD6;PSMB3;RBX1;PSMC5;PSMB8;PSMA4;PSMA2;PSMC2;PSMD7;PSMD4;PSMA5;PSMB9;PSMA6;PSMB5;PSMA8;PRKACG;SKP1;PSMD9;PSMB4;PSMC6;PSMC3;PSMD12;GSK3B;PSME3;SUFU;PSMD2;PSMD3;PSMD10;PRKACA;PSMD5;PSMB1;PSMD13;GLI3;CUL1;PSMD1;UBB;PSMD11;PSMB11;PSME4;PRKACB;CSNK1A1;BTRC	SEM1;UBC;PSME2;RPS27A;UBA52;PSME1;PSMB7;PSMB2;PSMB6;PSMF1;PSMC4;PSMD8;PSMD14;PSMA1;PSMA3;PSMA7;PSMB10;PSMC1;PSMD6;PSMB3;RBX1;PSMC5;PSMB8;PSMA4;PSMA2;PSMC2;PSMD7;PSMD4
Beta defensins	0.592374	1.50381	0.0227273	0.112303	39	35	DEFB1;DEFB4A;CCR6;DEFB119;DEFB123;DEFB121;DEFB118;DEFB116;DEFB115;DEFB124;DEFB132;DEFB129;DEFB125;DEFB126;DEFB127;DEFB128;DEFB108B;DEFB130B;DEFB134;DEFB135;DEFB136;DEFB104A;DEFB103A;DEFB130A;DEFB106A;DEFB105A;DEFB107A;DEFB113;DEFB114;DEFB110;DEFB112;DEFB133;CCR2;TLR1;TLR2	DEFB1;DEFB4A;CCR6
Ubiquitin Mediated Degradation of Phosphorylated Cdc25A	0.619428	1.7789	0	0.112534	52	52	SEM1;UBC;PSME2;RPS27A;UBA52;PSME1;PSMB7;PSMB2;PSMB6;PSMF1;PSMC4;PSMD8;PSMD14;PSMA1;PSMA3;PSMA7;PSMB10;PSMC1;PSMD6;PSMB3;PSMC5;PSMB8;PSMA4;PSMA2;PSMC2;PSMD7;PSMD4;PSMA5;PSMB9;PSMA6;PSMB5;PSMA8;CDC25A;PSMD9;PSMB4;CHEK1;PSMC6;PSMC3;PSMD12;PSME3;CHEK2;PSMD2;PSMD3;PSMD10;PSMD5;PSMB1;PSMD13;PSMD1;UBB;PSMD11;PSMB11;PSME4	SEM1;UBC;PSME2;RPS27A;UBA52;PSME1;PSMB7;PSMB2;PSMB6;PSMF1;PSMC4;PSMD8;PSMD14;PSMA1;PSMA3;PSMA7;PSMB10;PSMC1;PSMD6;PSMB3;PSMC5;PSMB8;PSMA4;PSMA2;PSMC2;PSMD7;PSMD4
Digestion	0.59283	1.49698	0.0108696	0.112657	23	22	PIR;GUCA2B;GUCA2A;CHIT1;SI;PNLIPRP1;PNLIP;PNLIPRP3;LIPF;MGAM;TREH;CLPS;ALPI;LCT;AMY1C;AMY1B;AMY1A;CHIA;CEL;AMY2A;GUCY2C;AMY2B	PIR;GUCA2B;GUCA2A;CHIT1
p53-Dependent G1 DNA Damage Response	0.502366	1.49739	0	0.113604	66	65	SEM1;UBC;PSME2;RPS27A;UBA52;PSME1;PSMB7;PSMB2;PSMB6;PSMF1;PSMC4;PSMD8;PSMD14;CDKN2A;ZNF385A;PSMA1;PSMA3;PSMA7;PSMB10;PSMC1;PSMD6;CCNA1;PSMB3;PSMC5;PSMB8;PSMA4;PSMA2;PSMC2;PSMD7;PSMD4;CCNA2;PSMA5;CDKN1A;PSMB9;PSMA6;PSMB5;CCNE2;PSMA8;CDK2;PSMD9;PSMB4;PSMC6;PSMC3;PSMD12;TP53;PCBP4;PSME3;CHEK2;PSMD2;PSMD3;PSMD10;PSMD5;CCNE1;PSMB1;PSMD13;PSMD1;PHF20;UBB;PSMD11;PSMB11;PSME4;MDM2;CDKN1B;ATM;MDM4	SEM1;UBC;PSME2;RPS27A;UBA52;PSME1;PSMB7;PSMB2;PSMB6;PSMF1;PSMC4;PSMD8;PSMD14;CDKN2A;ZNF385A;PSMA1;PSMA3;PSMA7;PSMB10;PSMC1;PSMD6;CCNA1;PSMB3;PSMC5;PSMB8;PSMA4;PSMA2;PSMC2;PSMD7;PSMD4
Formation of the ternary complex, and subsequently, the 43S complex	0.803664	2.28859	0	0.114626	53	52	RPS27;RPS28;RPS29;RPS19;RPS21;RPS15A;RPS10;RPS3A;RPS26;RPS15;RPS5;RPS4X;FAU;RPS27A;RPS2;RPS9;RPS16;RPS13;RPS25;EIF2S2;RPS12;RPSA;RPS7;RPS8;EIF3H;RPS24;RPS18;RPS23;EIF3K;EIF3D;RPS11;EIF3E;RPS14;RPS6;EIF3G;EIF3F;RPS27L;EIF3I;RPS3;RPS17;RPS4Y2;EIF3J;EIF2S1;EIF2S3;EIF3L;EIF1AX;EIF3C;EIF3M;RPS4Y1;EIF3B;RPS20;EIF3A	RPS27;RPS28;RPS29;RPS19;RPS21;RPS15A;RPS10;RPS3A;RPS26;RPS15;RPS5;RPS4X;FAU;RPS27A;RPS2;RPS9;RPS16;RPS13;RPS25;EIF2S2;RPS12;RPSA;RPS7;RPS8;EIF3H;RPS24;RPS18;RPS23;EIF3K;EIF3D;RPS11;EIF3E;RPS14
The role of GTSE1 in G2/M progression after G2 checkpoint	0.590149	1.77897	0	0.115151	60	60	SEM1;UBC;PSME2;RPS27A;UBA52;PSME1;PSMB7;PSMB2;CDK1;PSMB6;PSMF1;PSMC4;PSMD8;PSMD14;PSMA1;PSMA3;PSMA7;CCNB2;PSMB10;PSMC1;CCNB1;PSMD6;PSMB3;PSMC5;PSMB8;PSMA4;PSMA2;PSMC2;PSMD7;PSMD4;PLK1;PSMA5;CDKN1A;PSMB9;PSMA6;PSMB5;PSMA8;GTSE1;MAPRE1;PSMD9;PSMB4;PSMC6;HSP90AA1;PSMC3;PSMD12;TP53;FKBPL;PSME3;PSMD2;PSMD3;PSMD10;PSMD5;PSMB1;PSMD13;PSMD1;UBB;PSMD11;PSMB11;PSME4;HSP90AB1	SEM1;UBC;PSME2;RPS27A;UBA52;PSME1;PSMB7;PSMB2;CDK1;PSMB6;PSMF1;PSMC4;PSMD8;PSMD14;PSMA1;PSMA3;PSMA7;CCNB2;PSMB10;PSMC1;CCNB1;PSMD6;PSMB3;PSMC5;PSMB8;PSMA4;PSMA2;PSMC2;PSMD7;PSMD4
Stabilization of p53	0.529972	1.4821	0	0.118035	57	56	SEM1;UBC;PSME2;RPS27A;UBA52;PSME1;PSMB7;PSMB2;PSMB6;PSMF1;PSMC4;PSMD8;PSMD14;CDKN2A;PSMA1;PSMA3;PSMA7;PSMB10;PSMC1;PSMD6;PSMB3;PSMC5;PSMB8;PSMA4;PSMA2;PSMC2;PSMD7;PSMD4;PSMA5;PSMB9;PSMA6;PSMB5;PSMA8;PSMD9;PSMB4;PSMC6;PSMC3;PSMD12;TP53;PSME3;CHEK2;PSMD2;PSMD3;PSMD10;PSMD5;PSMB1;PSMD13;PSMD1;PHF20;UBB;PSMD11;PSMB11;PSME4;MDM2;ATM;MDM4	SEM1;UBC;PSME2;RPS27A;UBA52;PSME1;PSMB7;PSMB2;PSMB6;PSMF1;PSMC4;PSMD8;PSMD14;CDKN2A;PSMA1;PSMA3;PSMA7;PSMB10;PSMC1;PSMD6;PSMB3;PSMC5;PSMB8;PSMA4;PSMA2;PSMC2;PSMD7;PSMD4
Major pathway of rRNA processing in the nucleolus and cytosol	0.680398	2.32622	0	0.118208	189	181	RPS27;RPL39;RPS28;RPL41;RPL36;RPS29;RPL35;RPS19;RPLP1;RPL28;RPL36A;RPL37;RPS21;RPL10;RPS15A;RPS10;RPL30;RPL11;RPL8;RPS3A;RPL12;RPS26;RPS15;RPL34;RPS5;RPL35A;RPS4X;RPL3;FAU;RPS27A;RPL7A;UBA52;RPL18;RPS2;RPL38;RPS9;RPS16;RPL37A;RPL6;RPS13;RPL18A;RPS25;RPL15;RPL17;RPL4;RPL27;RPL26;RPL32;RPS12;RPSA;RPL9;RPS7;RPL22;DDX49;RPS8;RPL29;RPL19;RPS24;RPL23A;RPLP0;RPS18;RPS23;SNU13;MPHOSPH6;RPL39L;RPS11;EXOSC…	RPS27;RPL39;RPS28;RPL41;RPL36;RPS29;RPL35;RPS19;RPLP1;RPL28;RPL36A;RPL37;RPS21;RPL10;RPS15A;RPS10;RPL30;RPL11;RPL8;RPS3A;RPL12;RPS26;RPS15;RPL34;RPS5;RPL35A;RPS4X;RPL3;FAU;RPS27A;RPL7A;UBA52;RPL18;RPS2;RPL38;RPS9;RPS16;RPL37A;RPL6;RPS13;RPL18A;RPS25;RPL15;RPL17;RPL4;RPL27;RPL26;RPL32;RPS12;RPSA;RPL9;RPS7;RPL22;DDX49;RPS8;RPL29;RPL19;RPS24;RPL23A;RPLP0;RPS18;RPS23;SNU13;MPHOSPH6;RPL39L;RPS11;EXOSC…
Digestion and absorption	0.592822	1.47529	0.0416667	0.120079	28	27	PIR;GUCA2B;GUCA2A;CHIT1;SI;SLC2A2;SLC5A1;PNLIPRP1;PNLIP;PNLIPRP3;LIPF;NPC1L1;MGAM;TREH;CLPS;ALPI;LCT;SLC2A5;RSC1A1;AMY1C;AMY1B;AMY1A;CHIA;CEL;AMY2A;GUCY2C;AMY2B	PIR;GUCA2B;GUCA2A;CHIT1
Degradation of GLI1 by the proteasome	0.540271	1.47118	0	0.120567	60	60	SEM1;UBC;PSME2;RPS27A;UBA52;PSME1;PSMB7;PSMB2;PSMB6;PSMF1;PSMC4;PSMD8;PSMD14;PSMA1;PSMA3;PSMA7;PSMB10;PSMC1;PSMD6;PSMB3;RBX1;PSMC5;PSMB8;PSMA4;PSMA2;PSMC2;PSMD7;PSMD4;PSMA5;PSMB9;PSMA6;PSMB5;PSMA8;GLI1;PRKACG;SKP1;PSMD9;PSMB4;NUMB;PSMC6;PSMC3;PSMD12;PSME3;ITCH;SUFU;PSMD2;PSMD3;PSMD10;PRKACA;PSMD5;PSMB1;PSMD13;CUL1;PSMD1;UBB;PSMD11;PSMB11;PSME4;PRKACB;BTRC	SEM1;UBC;PSME2;RPS27A;UBA52;PSME1;PSMB7;PSMB2;PSMB6;PSMF1;PSMC4;PSMD8;PSMD14;PSMA1;PSMA3;PSMA7;PSMB10;PSMC1;PSMD6;PSMB3;RBX1;PSMC5;PSMB8;PSMA4;PSMA2;PSMC2;PSMD7;PSMD4
DNA Replication Pre-Initiation	0.470867	1.45891	0	0.121656	85	85	SEM1;UBC;PSME2;RPS27A;UBA52;POLE4;PSME1;PSMB7;PSMB2;RPA3;PSMB6;PSMF1;PSMC4;PSMD8;PSMD14;PSMA1;PSMA3;PSMA7;GMNN;PSMB10;PSMC1;PSMD6;E2F2;PSMB3;PSMC5;PSMB8;POLA2;PSMA4;RPA2;PSMA2;PSMC2;PSMD7;PSMD4;POLA1;MCM2;CDC7;PSMA5;PSMB9;PSMA6;POLE3;PSMB5;PSMA8;CDK2;PSMD9;PSMB4;ORC5;MCM7;PSMC6;MCM3;MCM6;ORC2;PRIM2;DBF4;ORC3;PSMC3;PSMD12;PSME3;MCM10;CDC45;POLE2;MCM5;PSMD2;PSMD3;POLE;RPA4;E2F1;PSMD10;PSMD5;CDT1;PS…	SEM1;UBC;PSME2;RPS27A;UBA52;POLE4;PSME1;PSMB7;PSMB2;RPA3;PSMB6;PSMF1;PSMC4;PSMD8;PSMD14;PSMA1;PSMA3;PSMA7;GMNN;PSMB10;PSMC1;PSMD6;E2F2;PSMB3;PSMC5;PSMB8;POLA2;PSMA4;RPA2;PSMA2;PSMC2;PSMD7;PSMD4;POLA1
Cellular response to starvation	0.720406	2.4168	0	0.122021	161	155	RPS27;RPL39;RPS28;RPL41;RPL36;RPS29;RPL35;RPS19;RPLP1;RPL28;RPL36A;RPL37;RPS21;RPL10;RPS15A;RPS10;RPL30;RPL11;RPL8;RPS3A;RPL12;RPS26;RPS15;RPL34;RPS5;RPL35A;RPS4X;RPL3;CEBPB;FAU;RPS27A;RPL7A;UBA52;RPL18;RPS2;RPL38;RPS9;RPS16;RPL37A;RPL6;RPS13;RPL18A;RPS25;RPL15;RPL17;RPL4;RPL27;ATP6V1F;LAMTOR2;RPL26;RPL32;EIF2S2;RPS12;RPSA;RPL9;RPS7;RPL22;RPS8;RPL29;RPL19;RPS24;RPL23A;RPLP0;RPS18;RPS23;ATP6V1E1;R…	RPS27;RPL39;RPS28;RPL41;RPL36;RPS29;RPL35;RPS19;RPLP1;RPL28;RPL36A;RPL37;RPS21;RPL10;RPS15A;RPS10;RPL30;RPL11;RPL8;RPS3A;RPL12;RPS26;RPS15;RPL34;RPS5;RPL35A;RPS4X;RPL3;CEBPB;FAU;RPS27A;RPL7A;UBA52;RPL18;RPS2;RPL38;RPS9;RPS16;RPL37A;RPL6;RPS13;RPL18A;RPS25;RPL15;RPL17;RPL4;RPL27;ATP6V1F;LAMTOR2;RPL26;RPL32;EIF2S2;RPS12;RPSA;RPL9;RPS7;RPL22;RPS8;RPL29;RPL19;RPS24;RPL23A;RPLP0;RPS18;RPS23
G1/S DNA Damage Checkpoints	0.501074	1.45945	0	0.122589	68	67	SEM1;UBC;PSME2;RPS27A;UBA52;PSME1;PSMB7;PSMB2;PSMB6;PSMF1;PSMC4;PSMD8;PSMD14;CDKN2A;ZNF385A;PSMA1;PSMA3;PSMA7;PSMB10;PSMC1;PSMD6;CCNA1;PSMB3;PSMC5;PSMB8;PSMA4;PSMA2;PSMC2;PSMD7;PSMD4;CCNA2;PSMA5;CDKN1A;PSMB9;PSMA6;PSMB5;CCNE2;PSMA8;CDC25A;CDK2;PSMD9;PSMB4;CHEK1;PSMC6;PSMC3;PSMD12;TP53;PCBP4;PSME3;CHEK2;PSMD2;PSMD3;PSMD10;PSMD5;CCNE1;PSMB1;PSMD13;PSMD1;PHF20;UBB;PSMD11;PSMB11;PSME4;MDM2;CDKN1B;ATM…	SEM1;UBC;PSME2;RPS27A;UBA52;PSME1;PSMB7;PSMB2;PSMB6;PSMF1;PSMC4;PSMD8;PSMD14;CDKN2A;ZNF385A;PSMA1;PSMA3;PSMA7;PSMB10;PSMC1;PSMD6;CCNA1;PSMB3;PSMC5;PSMB8;PSMA4;PSMA2;PSMC2;PSMD7;PSMD4
TCR signaling	0.458864	1.45076	0	0.12288	126	123	HLA-DRA;HLA-DQA2;HLA-DPA1;HLA-DRB5;HLA-DQB1;SEM1;HLA-DPB1;UBC;PSME2;RPS27A;UBA52;HLA-DQA1;PSME1;PSMB7;TRAC;PSMB2;CD3G;ENAH;PSMB6;PSMF1;PSMC4;PSMD8;PSMD14;HLA-DRB1;PSMA1;PSMA3;PIK3R2;PSMA7;PSMB10;PSMC1;PIK3R1;PSMD6;PAK3;LCP2;BCL10;CD3E;PTPRC;PSMB3;IKBKG;PSMC5;PSMB8;PSMA4;PSMA2;PSMC2;CARD11;INPP5D;PSMD7;PSMD4;CD4;PAK2;PSMA5;CSK;NFKBIA;PSMB9;PSMA6;UBE2V1;VASP;PSMB5;CD247;PSMA8;TRAV29DV5;TRAV19;TRAV8…	HLA-DRA;HLA-DQA2;HLA-DPA1;HLA-DRB5;HLA-DQB1;SEM1;HLA-DPB1;UBC;PSME2;RPS27A;UBA52;HLA-DQA1;PSME1;PSMB7;TRAC;PSMB2;CD3G;ENAH;PSMB6;PSMF1;PSMC4;PSMD8;PSMD14;HLA-DRB1;PSMA1;PSMA3;PIK3R2;PSMA7;PSMB10;PSMC1;PIK3R1;PSMD6;PAK3;LCP2;BCL10;CD3E;PTPRC;PSMB3;IKBKG;PSMC5;PSMB8;PSMA4;PSMA2;PSMC2;CARD11;INPP5D
APC/C:Cdh1 mediated degradation of Cdc20 and other APC/C:Cdh1 targeted proteins in late mitosis/early G1	0.49	1.44649	0	0.123138	74	74	SEM1;UBC;PSME2;RPS27A;UBA52;PSME1;PSMB7;PSMB2;PSMB6;PSMF1;PTTG1;PSMC4;PSMD8;PSMD14;PSMA1;PSMA3;PSMA7;UBE2E1;PSMB10;PSMC1;PSMD6;AURKB;PSMB3;PSMC5;PSMB8;PSMA4;PSMA2;PSMC2;AURKA;PSMD7;PSMD4;ANAPC15;ANAPC11;UBE2C;CDC20;PLK1;PSMA5;PSMB9;PSMA6;PSMB5;CDC26;PSMA8;ANAPC2;PSMD9;ANAPC16;PSMB4;PSMC6;ANAPC10;CDC27;PSMC3;PSMD12;CDC16;UBE2S;PSME3;CDC23;PSMD2;PSMD3;SKP2;PSMD10;FZR1;PSMD5;ANAPC1;PSMB1;PSMD13;PSMD…	SEM1;UBC;PSME2;RPS27A;UBA52;PSME1;PSMB7;PSMB2;PSMB6;PSMF1;PTTG1;PSMC4;PSMD8;PSMD14;PSMA1;PSMA3;PSMA7;UBE2E1;PSMB10;PSMC1;PSMD6;AURKB;PSMB3;PSMC5;PSMB8;PSMA4;PSMA2;PSMC2;AURKA;PSMD7;PSMD4;ANAPC15
Creation of C4 and C2 activators	0.494397	1.4633	0	0.12337	96	93	IGHG3;IGKC;IGLC3;C1QC;IGHG4;MBL2;IGLC1;COLEC11;IGLC2;IGHG1;C1QA;MASP1;IGHV1-2;IGHV2-5;IGHV3-13;IGHV3-11;IGHV3-7;IGHG2;IGHV2-70;IGHV4-39;IGHV4-34;IGHV3-33;IGHV3-30;IGHV3-23;IGHV1-69;IGHV7-81;IGHV4-59;IGHV3-53;IGHV1-46;IGHV3-48;IGLC7;IGLC6;IGLV3-21;IGLV3-1;IGLV4-3;IGLV3-19;IGLV2-18;IGLV3-16;IGLV2-14;IGLV1-36;IGLV5-37;IGLV1-40;IGLV2-33;IGLV3-22;IGLV3-12;IGLV2-11;IGLV2-8;IGLV7-43;IGLV1-44;IGLV5-45;IG…	IGHG3;IGKC;IGLC3;C1QC;IGHG4;MBL2;IGLC1;COLEC11;IGLC2;IGHG1
Hh mutants are degraded by ERAD	0.512523	1.44373	0.0344828	0.123373	56	56	SEM1;UBC;PSME2;RPS27A;UBA52;PSME1;PSMB7;PSMB2;PSMB6;PSMF1;PSMC4;PSMD8;PSMD14;PSMA1;PSMA3;PSMA7;PSMB10;PSMC1;PSMD6;PSMB3;VCP;PSMC5;PSMB8;PSMA4;PSMA2;PSMC2;PSMD7;PSMD4;PSMA5;PSMB9;PSMA6;PSMB5;PSMA8;SHH;PSMD9;PSMB4;PSMC6;PSMC3;PSMD12;PSME3;PSMD2;PSMD3;PSMD10;PSMD5;PSMB1;PSMD13;PSMD1;SYVN1;UBB;PSMD11;PSMB11;PSME4;DERL2;SEL1L;OS9;ERLEC1	SEM1;UBC;PSME2;RPS27A;UBA52;PSME1;PSMB7;PSMB2;PSMB6;PSMF1;PSMC4;PSMD8;PSMD14;PSMA1;PSMA3;PSMA7;PSMB10;PSMC1;PSMD6;PSMB3;VCP;PSMC5;PSMB8;PSMA4;PSMA2;PSMC2;PSMD7;PSMD4
Complex I biogenesis	0.513494	1.46018	0	0.123619	57	57	NDUFB1;NDUFC1;NDUFA3;NDUFA6;NDUFS7;NDUFB4;NDUFB11;NDUFB5;TIMMDC1;NDUFB2;NDUFS5;NDUFB3;NDUFA1;NDUFB6;NDUFA2;NDUFA13;NDUFAF5;NDUFA11;NDUFB9;NDUFB7;NDUFA9;NDUFS6;NDUFB10;NDUFAB1;NDUFS2;NDUFA7;NDUFA8;NDUFS8;NDUFA5;NDUFA12;ECSIT;NDUFS3;TMEM126B;TMEM186;COA1;NDUFV1;NDUFAF2;NDUFC2;NDUFAF7;MT-ND3;NDUFAF6;NDUFV3;NDUFAF4;NDUFAF1;NDUFV2;NDUFA10;NDUFAF3;NDUFB8;NUBPL;ACAD9;NDUFS4;MT-ND6;NDUFS1;MT-ND2;MT-ND5;M…	NDUFB1;NDUFC1;NDUFA3;NDUFA6;NDUFS7;NDUFB4;NDUFB11;NDUFB5;TIMMDC1;NDUFB2;NDUFS5;NDUFB3;NDUFA1;NDUFB6;NDUFA2;NDUFA13;NDUFAF5;NDUFA11;NDUFB9;NDUFB7;NDUFA9;NDUFS6;NDUFB10
Activation of NF-kappaB in B cells	0.47649	1.45148	0	0.123806	67	67	SEM1;UBC;PSME2;RPS27A;UBA52;PSME1;PSMB7;PSMB2;PSMB6;PSMF1;PSMC4;PSMD8;PSMD14;PSMA1;PSMA3;PSMA7;PSMB10;PSMC1;PSMD6;BCL10;PSMB3;IKBKG;PSMC5;PSMB8;PSMA4;PSMA2;PRKCB;PSMC2;CARD11;PSMD7;PSMD4;PSMA5;NFKBIA;PSMB9;PSMA6;PSMB5;PSMA8;SKP1;PSMD9;PSMB4;CHUK;PSMC6;NFKBIE;PSMC3;PSMD12;PSME3;REL;NFKBIB;PSMD2;PSMD3;PSMD10;PSMD5;PSMB1;PSMD13;FBXW11;CUL1;PSMD1;RELA;UBB;PSMD11;PSMB11;PSME4;MAP3K7;MALT1;IKBKB;BTRC;N…	SEM1;UBC;PSME2;RPS27A;UBA52;PSME1;PSMB7;PSMB2;PSMB6;PSMF1;PSMC4;PSMD8;PSMD14;PSMA1;PSMA3;PSMA7;PSMB10;PSMC1;PSMD6;BCL10;PSMB3;IKBKG;PSMC5;PSMB8;PSMA4;PSMA2;PRKCB;PSMC2;CARD11;PSMD7;PSMD4
Hh mutants abrogate ligand secretion	0.492446	1.44662	0	0.124197	59	59	SEM1;UBC;PSME2;RPS27A;UBA52;PSME1;PSMB7;PSMB2;PSMB6;PSMF1;PSMC4;PSMD8;PSMD14;PSMA1;PSMA3;PSMA7;PSMB10;PSMC1;PSMD6;PSMB3;VCP;PSMC5;PSMB8;PSMA4;PSMA2;PSMC2;PSMD7;PSMD4;PSMA5;PSMB9;PSMA6;PSMB5;PSMA8;DHH;SHH;IHH;PSMD9;PSMB4;PSMC6;PSMC3;PSMD12;PSME3;PSMD2;PSMD3;PSMD10;PSMD5;PSMB1;PSMD13;PSMD1;SYVN1;UBB;PSMD11;PSMB11;PSME4;DERL2;SEL1L;HHAT;OS9;ERLEC1	SEM1;UBC;PSME2;RPS27A;UBA52;PSME1;PSMB7;PSMB2;PSMB6;PSMF1;PSMC4;PSMD8;PSMD14;PSMA1;PSMA3;PSMA7;PSMB10;PSMC1;PSMD6;PSMB3;VCP;PSMC5;PSMB8;PSMA4;PSMA2;PSMC2;PSMD7;PSMD4
Nonsense Mediated Decay (NMD) enhanced by the Exon Junction Complex (EJC)	0.782493	2.45209	0	0.126088	120	116	RPS27;RPL39;RPS28;RPL41;RPL36;RPS29;RPL35;RPS19;RPLP1;RPL28;RPL36A;RPL37;RPS21;RPL10;RPS15A;RPS10;RPL30;RPL11;RPL8;RPS3A;RPL12;RPS26;RPS15;RPL34;RPS5;RPL35A;RPS4X;RPL3;FAU;RPS27A;RPL7A;UBA52;RPL18;RPS2;RPL38;RPS9;RPS16;RPL37A;RPL6;RPS13;RPL18A;RPS25;RPL15;RPL17;RPL4;RPL27;RPL26;RPL32;RPS12;RPSA;RPL9;RPS7;RPL22;RPS8;RPL29;RPL19;RPS24;RPL23A;RPLP0;RPS18;RPS23;RPL39L;RPS11;RPS14;RPS6;RPL13;MAGOH;EIF…	RPS27;RPL39;RPS28;RPL41;RPL36;RPS29;RPL35;RPS19;RPLP1;RPL28;RPL36A;RPL37;RPS21;RPL10;RPS15A;RPS10;RPL30;RPL11;RPL8;RPS3A;RPL12;RPS26;RPS15;RPL34;RPS5;RPL35A;RPS4X;RPL3;FAU;RPS27A;RPL7A;UBA52;RPL18;RPS2;RPL38;RPS9;RPS16;RPL37A;RPL6;RPS13;RPL18A;RPS25;RPL15;RPL17;RPL4;RPL27;RPL26;RPL32;RPS12;RPSA;RPL9;RPS7;RPL22;RPS8;RPL29;RPL19;RPS24;RPL23A;RPLP0;RPS18;RPS23
tRNA processing in the mitochondrion	-0.849039	-1.48631	0.00111235	0.127313	42	18	HSD17B10;MT-ND4L;ELAC2;MT-ND3;MT-ATP8;PRORP;TRMT10C;MT-CO1;MT-ND6;MT-CO2;TRNT1;MT-CO3;MT-ND2;MT-CYB;MT-ND5;MT-ATP6;MT-ND1;MT-ND4	MT-CO1;MT-ND6;MT-CO2;TRNT1;MT-CO3;MT-ND2;MT-CYB;MT-ND5;MT-ATP6;MT-ND1;MT-ND4
Interferon gamma signaling	0.469856	1.42863	0	0.129907	93	90	MT2A;HLA-DRA;HLA-DQA2;HLA-DPA1;HLA-DRB5;HLA-DQB1;HLA-DPB1;OAS1;HLA-DQA1;IRF9;CAMK2B;STAT1;TRIM29;TRIM35;B2M;OASL;HLA-DRB1;GBP5;OAS2;IRF7;PTPN1;IFI30;GBP2;TRIM21;IRF4;OAS3;SOCS3;GBP3;HLA-B;CD44;SOCS1;TRIM22;CAMK2G;TRIM68;SUMO1;GBP6;TRIM62;TRIM38;CIITA;IFNG;NCAM1;IRF5;CAMK2A;FCGR1A;FCGR1B;TRIM31;TRIM10;PTAFR;GBP7;TRIM5;PML;TRIM34;JAK2;IRF6;HLA-DQB2;TRIM14;TRIM26;TRIM3;SP100;TRIM17;IRF1;HLA-C;HLA-F;…	MT2A;HLA-DRA;HLA-DQA2;HLA-DPA1;HLA-DRB5;HLA-DQB1;HLA-DPB1;OAS1;HLA-DQA1;IRF9;CAMK2B;STAT1;TRIM29;TRIM35;B2M;OASL;HLA-DRB1;GBP5;OAS2;IRF7;PTPN1;IFI30;GBP2;TRIM21
CDK-mediated phosphorylation and removal of Cdc6	0.489022	1.42586	0	0.130145	73	73	SEM1;UBC;PSME2;RPS27A;UBA52;PSME1;PSMB7;PSMB2;PSMB6;PSMF1;PSMC4;PSMD8;PSMD14;PSMA1;PSMA3;PSMA7;UBE2E1;PSMB10;PSMC1;PSMD6;CCNA1;PSMB3;PSMC5;PSMB8;PSMA4;PSMA2;PSMC2;PSMD7;PSMD4;ANAPC15;ANAPC11;UBE2C;CCNA2;PSMA5;PSMB9;PSMA6;PSMB5;CCNE2;CDC26;PSMA8;ANAPC2;CDK2;PSMD9;ANAPC16;PSMB4;PSMC6;ANAPC10;CDC27;PSMC3;PSMD12;CDC16;UBE2S;PSME3;CDC23;PSMD2;PSMD3;PSMD10;FZR1;PSMD5;ANAPC1;CCNE1;PSMB1;PSMD13;CDC6;PSMD…	SEM1;UBC;PSME2;RPS27A;UBA52;PSME1;PSMB7;PSMB2;PSMB6;PSMF1;PSMC4;PSMD8;PSMD14;PSMA1;PSMA3;PSMA7;UBE2E1;PSMB10;PSMC1;PSMD6;CCNA1;PSMB3;PSMC5;PSMB8;PSMA4;PSMA2;PSMC2;PSMD7;PSMD4;ANAPC15
Nonsense Mediated Decay (NMD) independent of the Exon Junction Complex (EJC)	0.874883	2.4586	0	0.130436	100	96	RPS27;RPL39;RPS28;RPL41;RPL36;RPS29;RPL35;RPS19;RPLP1;RPL28;RPL36A;RPL37;RPS21;RPL10;RPS15A;RPS10;RPL30;RPL11;RPL8;RPS3A;RPL12;RPS26;RPS15;RPL34;RPS5;RPL35A;RPS4X;RPL3;FAU;RPS27A;RPL7A;UBA52;RPL18;RPS2;RPL38;RPS9;RPS16;RPL37A;RPL6;RPS13;RPL18A;RPS25;RPL15;RPL17;RPL4;RPL27;RPL26;RPL32;RPS12;RPSA;RPL9;RPS7;RPL22;RPS8;RPL29;RPL19;RPS24;RPL23A;RPLP0;RPS18;RPS23;RPL39L;RPS11;RPS14;RPS6;RPL13;RPL36AL;R…	RPS27;RPL39;RPS28;RPL41;RPL36;RPS29;RPL35;RPS19;RPLP1;RPL28;RPL36A;RPL37;RPS21;RPL10;RPS15A;RPS10;RPL30;RPL11;RPL8;RPS3A;RPL12;RPS26;RPS15;RPL34;RPS5;RPL35A;RPS4X;RPL3;FAU;RPS27A;RPL7A;UBA52;RPL18;RPS2;RPL38;RPS9;RPS16;RPL37A;RPL6;RPS13;RPL18A;RPS25;RPL15;RPL17;RPL4;RPL27;RPL26;RPL32;RPS12;RPSA;RPL9;RPS7;RPL22;RPS8;RPL29;RPL19;RPS24;RPL23A;RPLP0;RPS18;RPS23
Nucleotide salvage	0.58582	1.41727	0.0537634	0.133984	23	23	TYMP;PNP;ADAL;APRT;CDA;UCK2;UCKL1;GMPR;HPRT1;DCK;ADA;TK1;GMPR2;UPP2;AMPD1;ADK;PUDP;DGUOK;AMPD3;TK2;AMPD2;UPP1;UCK1	TYMP;PNP;ADAL;APRT;CDA;UCK2;UCKL1;GMPR;HPRT1;DCK;ADA;TK1
SRP-dependent cotranslational protein targeting to membrane	0.780395	2.46003	0	0.135095	119	113	RPS27;RPL39;RPS28;RPL41;RPL36;RPS29;RPL35;RPS19;RPLP1;RPL28;RPL36A;RPL37;RPS21;RPL10;RPS15A;RPS10;RPL30;RPL11;RPL8;RPS3A;RPL12;RPS26;RPS15;RPL34;RPS5;RPL35A;RPS4X;RPL3;FAU;RPS27A;RPL7A;UBA52;RPL18;RPS2;RPL38;RPS9;RPS16;RPL37A;RPL6;RPS13;RPL18A;RPS25;RPL15;SEC61G;RPL17;RPL4;RPL27;RPL26;RPL32;RPS12;RPSA;RPL9;SEC61B;RPS7;RPL22;RPS8;RPL29;RPL19;RPS24;RPL23A;RPLP0;RPS18;RPS23;SRP14;RPL39L;RPS11;SEC11A…	RPS27;RPL39;RPS28;RPL41;RPL36;RPS29;RPL35;RPS19;RPLP1;RPL28;RPL36A;RPL37;RPS21;RPL10;RPS15A;RPS10;RPL30;RPL11;RPL8;RPS3A;RPL12;RPS26;RPS15;RPL34;RPS5;RPL35A;RPS4X;RPL3;FAU;RPS27A;RPL7A;UBA52;RPL18;RPS2;RPL38;RPS9;RPS16;RPL37A;RPL6;RPS13;RPL18A;RPS25;RPL15;SEC61G;RPL17;RPL4;RPL27;RPL26;RPL32;RPS12;RPSA;RPL9;SEC61B;RPS7;RPL22;RPS8;RPL29;RPL19;RPS24;RPL23A;RPLP0;RPS18;RPS23
Mitochondrial translation	0.438783	1.40771	0	0.139047	97	94	MRPL24;GFM2;MRPL12;MRPL52;MRPS17;MRPL33;MRPS33;MRPL40;MRPS24;DAP3;MRPL22;MRPL53;MRPL47;MRPL34;MRPL35;MRPL13;MRPL15;MTFMT;MRPS21;MRPL54;MRPS2;MRPL23;AURKAIP1;MRPL46;MRPL55;MRPL37;MRPS14;TSFM;TUFM;MRPS9;MRPL3;MRPL27;MRPL4;MRPS15;MTIF3;MRPL39;MRPL30;MRPS7;MRPS25;MRPS11;MRPL38;MRPS18B;MRPS22;MRPS26;CHCHD1;MRPL50;MRPS30;MRPS12;MRPL16;MRPS35;MRPL19;MRPL36;MRPS28;MRPL44;MRPL10;MRPS36;MTRF1L;MRPL21;MRPL5…	MRPL24;GFM2;MRPL12;MRPL52;MRPS17;MRPL33;MRPS33;MRPL40;MRPS24;DAP3;MRPL22;MRPL53;MRPL47;MRPL34;MRPL35;MRPL13;MRPL15;MTFMT;MRPS21;MRPL54;MRPS2;MRPL23;AURKAIP1;MRPL46;MRPL55;MRPL37;MRPS14;TSFM;TUFM;MRPS9;MRPL3;MRPL27;MRPL4;MRPS15;MTIF3;MRPL39;MRPL30;MRPS7;MRPS25;MRPS11;MRPL38;MRPS18B
Chemokine receptors bind chemokines	0.485206	1.40211	0.0322581	0.139924	57	57	CCL19;CXCL12;CXCL10;CXCL9;CCL5;CCL27;CCL21;ACKR3;CXCL6;CCL17;CCL1;CXCL11;CCR6;CXCL13;CCR9;CXCR3;CCR7;CX3CL1;CCL22;CXCL5;PF4;CXCL8;CCL7;CCL13;CCL16;CCL3L1;CXCR5;XCL2;CCRL2;CCR5;CCR2;CCR1;CCR3;XCR1;CXCR6;CCR8;CCR4;CXCR2;CXCR1;CCL25;CXCL3;CXCR4;CCL11;ACKR4;CCL3;PPBP;CCL20;CX3CR1;CCL4;CXCL2;CCL2;CCL28;ACKR2;XCL1;CXCL16;CCR10;CXCL1	CCL19;CXCL12;CXCL10;CXCL9;CCL5;CCL27;CCL21;ACKR3;CXCL6;CCL17;CCL1;CXCL11;CCR6;CXCL13;CCR9;CXCR3
Eukaryotic Translation Initiation	0.813118	2.48397	0	0.140098	124	120	RPS27;RPL39;RPS28;RPL41;RPL36;RPS29;RPL35;RPS19;RPLP1;RPL28;RPL36A;RPL37;RPS21;RPL10;RPS15A;RPS10;RPL30;RPL11;RPL8;RPS3A;RPL12;RPS26;RPS15;RPL34;RPS5;RPL35A;RPS4X;RPL3;FAU;RPS27A;RPL7A;UBA52;RPL18;RPS2;RPL38;RPS9;RPS16;RPL37A;RPL6;RPS13;RPL18A;RPS25;RPL15;RPL17;RPL4;RPL27;RPL26;RPL32;EIF2S2;RPS12;RPSA;RPL9;RPS7;RPL22;RPS8;RPL29;EIF3H;RPL19;RPS24;RPL23A;RPLP0;RPS18;RPS23;EIF4E;EIF3K;EIF3D;RPL39L;R…	RPS27;RPL39;RPS28;RPL41;RPL36;RPS29;RPL35;RPS19;RPLP1;RPL28;RPL36A;RPL37;RPS21;RPL10;RPS15A;RPS10;RPL30;RPL11;RPL8;RPS3A;RPL12;RPS26;RPS15;RPL34;RPS5;RPL35A;RPS4X;RPL3;FAU;RPS27A;RPL7A;UBA52;RPL18;RPS2;RPL38;RPS9;RPS16;RPL37A;RPL6;RPS13;RPL18A;RPS25;RPL15;RPL17;RPL4;RPL27;RPL26;RPL32;EIF2S2;RPS12;RPSA;RPL9;RPS7;RPL22;RPS8;RPL29;EIF3H;RPL19;RPS24;RPL23A;RPLP0;RPS18;RPS23;EIF4E;EIF3K;EIF3D;RPL39L;R…
Cellular response to hypoxia	0.455	1.40366	0	0.140132	75	75	SEM1;UBC;PSME2;HIGD1A;RPS27A;UBA52;PSME1;PSMB7;PSMB2;PSMB6;PSMF1;PSMC4;PSMD8;ELOC;PSMD14;PSMA1;PSMA3;PSMA7;CITED2;PSMB10;HIF1A;PSMC1;PSMD6;PSMB3;UBE2D3;RBX1;PSMC5;PSMB8;ELOB;PSMA4;PSMA2;PSMC2;PSMD7;PSMD4;PSMA5;EGLN2;PSMB9;PSMA6;PSMB5;PSMA8;CA9;EPO;PSMD9;PSMB4;UBE2D2;PSMC6;VHL;PSMC3;PSMD12;WTIP;PSME3;LIMD1;EGLN3;EPAS1;CUL2;PSMD2;PSMD3;PSMD10;PSMD5;PSMB1;PSMD13;PSMD1;UBB;HIF1AN;PSMD11;PSMB11;PSME4;…	SEM1;UBC;PSME2;HIGD1A;RPS27A;UBA52;PSME1;PSMB7;PSMB2;PSMB6;PSMF1;PSMC4;PSMD8;ELOC;PSMD14;PSMA1;PSMA3;PSMA7;CITED2;PSMB10;HIF1A;PSMC1;PSMD6;PSMB3;UBE2D3;RBX1;PSMC5;PSMB8;ELOB;PSMA4;PSMA2;PSMC2;PSMD7;PSMD4
Regulation of APC/C activators between G1/S and early anaphase	0.467389	1.39045	0	0.145104	81	81	SEM1;UBC;PSME2;RPS27A;UBA52;PSME1;PSMB7;PSMB2;CDK1;PSMB6;PSMF1;PSMC4;PSMD8;PSMD14;PSMA1;PSMA3;PSMA7;UBE2E1;PSMB10;PSMC1;CCNB1;PSMD6;CCNA1;PSMB3;PSMC5;PSMB8;PSMA4;PSMA2;PSMC2;PSMD7;PSMD4;ANAPC15;ANAPC11;UBE2C;CCNA2;CDC20;PLK1;PSMA5;PSMB9;PSMA6;PSMB5;CDC26;PSMA8;ANAPC2;CDK2;SKP1;PSMD9;ANAPC16;BUB3;PSMB4;PSMC6;ANAPC10;CDC27;FBXO5;PSMC3;PSMD12;CDC16;UBE2S;PSME3;CDC23;BUB1B;PSMD2;PSMD3;PSMD10;FZR1;PSM…	SEM1;UBC;PSME2;RPS27A;UBA52;PSME1;PSMB7;PSMB2;CDK1;PSMB6;PSMF1;PSMC4;PSMD8;PSMD14;PSMA1;PSMA3;PSMA7;UBE2E1;PSMB10;PSMC1;CCNB1;PSMD6;CCNA1;PSMB3;PSMC5;PSMB8;PSMA4;PSMA2;PSMC2;PSMD7;PSMD4;ANAPC15
GTP hydrolysis and joining of the 60S ribosomal subunit	0.831997	2.50922	0	0.145487	117	113	RPS27;RPL39;RPS28;RPL41;RPL36;RPS29;RPL35;RPS19;RPLP1;RPL28;RPL36A;RPL37;RPS21;RPL10;RPS15A;RPS10;RPL30;RPL11;RPL8;RPS3A;RPL12;RPS26;RPS15;RPL34;RPS5;RPL35A;RPS4X;RPL3;FAU;RPS27A;RPL7A;UBA52;RPL18;RPS2;RPL38;RPS9;RPS16;RPL37A;RPL6;RPS13;RPL18A;RPS25;RPL15;RPL17;RPL4;RPL27;RPL26;RPL32;EIF2S2;RPS12;RPSA;RPL9;RPS7;RPL22;RPS8;RPL29;EIF3H;RPL19;RPS24;RPL23A;RPLP0;RPS18;RPS23;EIF4E;EIF3K;EIF3D;RPL39L;R…	RPS27;RPL39;RPS28;RPL41;RPL36;RPS29;RPL35;RPS19;RPLP1;RPL28;RPL36A;RPL37;RPS21;RPL10;RPS15A;RPS10;RPL30;RPL11;RPL8;RPS3A;RPL12;RPS26;RPS15;RPL34;RPS5;RPL35A;RPS4X;RPL3;FAU;RPS27A;RPL7A;UBA52;RPL18;RPS2;RPL38;RPS9;RPS16;RPL37A;RPL6;RPS13;RPL18A;RPS25;RPL15;RPL17;RPL4;RPL27;RPL26;RPL32;EIF2S2;RPS12;RPSA;RPL9;RPS7;RPL22;RPS8;RPL29;EIF3H;RPL19;RPS24;RPL23A;RPLP0;RPS18;RPS23;EIF4E;EIF3K;EIF3D;RPL39L;R…
Mitochondrial translation elongation	0.432523	1.37825	0	0.150904	91	88	MRPL24;MRPL12;MRPL52;MRPS17;MRPL33;MRPS33;MRPL40;MRPS24;DAP3;MRPL22;MRPL53;MRPL47;MRPL34;MRPL35;MRPL13;MRPL15;MRPS21;MRPL54;MRPS2;MRPL23;AURKAIP1;MRPL46;MRPL55;MRPL37;MRPS14;TSFM;TUFM;MRPS9;MRPL3;MRPL27;MRPL4;MRPS15;MRPL39;MRPL30;MRPS7;MRPS25;MRPS11;MRPL38;MRPS18B;MRPS22;MRPS26;CHCHD1;MRPL50;MRPS30;MRPS12;MRPL16;MRPS35;MRPL19;MRPL36;MRPS28;MRPL44;MRPL10;MRPS36;MRPL21;MRPL57;MRPL9;MRPL17;MRPL43;OX…	MRPL24;MRPL12;MRPL52;MRPS17;MRPL33;MRPS33;MRPL40;MRPS24;DAP3;MRPL22;MRPL53;MRPL47;MRPL34;MRPL35;MRPL13;MRPL15;MRPS21;MRPL54;MRPS2;MRPL23;AURKAIP1;MRPL46;MRPL55;MRPL37;MRPS14;TSFM;TUFM;MRPS9;MRPL3;MRPL27;MRPL4;MRPS15;MRPL39;MRPL30;MRPS7;MRPS25;MRPS11;MRPL38;MRPS18B
Orc1 removal from chromatin	0.491771	1.376	0	0.150908	71	71	SEM1;UBC;PSME2;RPS27A;UBA52;PSME1;PSMB7;PSMB2;PSMB6;PSMF1;PSMC4;PSMD8;PSMD14;PSMA1;PSMA3;PSMA7;PSMB10;PSMC1;PSMD6;CCNA1;PSMB3;RBX1;PSMC5;PSMB8;PSMA4;PSMA2;PSMC2;PSMD7;PSMD4;MCM2;CCNA2;PSMA5;PSMB9;PSMA6;PSMB5;PSMA8;CDK2;SKP1;PSMD9;PSMB4;ORC5;MCM7;PSMC6;MCM3;MCM6;ORC2;ORC3;PSMC3;PSMD12;PSME3;MCM5;PSMD2;PSMD3;SKP2;PSMD10;PSMD5;CDT1;PSMB1;PSMD13;CDC6;CUL1;PSMD1;ORC1;MCM4;ORC6;UBB;MCM8;PSMD11;ORC4;PSM…	SEM1;UBC;PSME2;RPS27A;UBA52;PSME1;PSMB7;PSMB2;PSMB6;PSMF1;PSMC4;PSMD8;PSMD14;PSMA1;PSMA3;PSMA7;PSMB10;PSMC1;PSMD6;CCNA1;PSMB3;RBX1;PSMC5;PSMB8;PSMA4;PSMA2;PSMC2;PSMD7;PSMD4
Influenza Viral RNA Transcription and Replication	0.722554	2.56146	0	0.151306	149	137	RPS27;RPL39;RPS28;RPL41;RPL36;RPS29;RPL35;RPS19;RPLP1;RPL28;RPL36A;RPL37;RPS21;RPL10;RPS15A;RPS10;RPL30;RPL11;RPL8;RPS3A;RPL12;RPS26;RPS15;RPL34;RPS5;RPL35A;RPS4X;RPL3;FAU;RPS27A;RPL7A;POLR2L;UBA52;RPL18;RPS2;RPL38;RPS9;RPS16;RPL37A;POLR2G;RPL6;RPS13;RPL18A;RPS25;RPL15;RPL17;RPL4;RPL27;RPL26;RPL32;POLR2I;RPS12;RPSA;RPL9;RPS7;RPL22;RPS8;RPL29;RPL19;RPS24;RPL23A;RPLP0;RPS18;RPS23;POLR2J;POLR2F;RPL3…	RPS27;RPL39;RPS28;RPL41;RPL36;RPS29;RPL35;RPS19;RPLP1;RPL28;RPL36A;RPL37;RPS21;RPL10;RPS15A;RPS10;RPL30;RPL11;RPL8;RPS3A;RPL12;RPS26;RPS15;RPL34;RPS5;RPL35A;RPS4X;RPL3;FAU;RPS27A;RPL7A;POLR2L;UBA52;RPL18;RPS2;RPL38;RPS9;RPS16;RPL37A;POLR2G;RPL6;RPS13;RPL18A;RPS25;RPL15;RPL17;RPL4;RPL27;RPL26;RPL32;POLR2I;RPS12;RPSA;RPL9;RPS7;RPL22;RPS8;RPL29;RPL19;RPS24;RPL23A;RPLP0;RPS18;RPS23;POLR2J;POLR2F;RPL3…
Regulation of HMOX1 expression and activity	0.472639	1.37889	0	0.152015	70	65	SEM1;UBC;PSME2;RPS27A;UBA52;PSME1;PSMB7;PSMB2;PSMB6;PSMF1;PSMC4;PSMD8;PSMD14;PSMA1;PSMA3;PSMA7;PSMB10;PSMC1;PSMD6;PSMB3;KEAP1;RBX1;PSMC5;PSMB8;PSMA4;PSMA2;PSMC2;PSMD7;PSMD4;PSMA5;PSMB9;PSMA6;NFE2L2;PSMB5;PSMA8;SKP1;PSMD9;PSMB4;HMOX1;PSMC6;PSMC3;PSMD12;PSME3;CSNK2B;MAFK;PSMD2;PSMD3;SKP2;PSMD10;PSMD5;PSMB1;PSMD13;CUL1;PSMD1;PRKCD;UBB;HM13;PSMD11;PSMB11;PSME4;FBXL17;CSNK2A2;CUL3;CSNK2A1;BACH1	SEM1;UBC;PSME2;RPS27A;UBA52;PSME1;PSMB7;PSMB2;PSMB6;PSMF1;PSMC4;PSMD8;PSMD14;PSMA1;PSMA3;PSMA7;PSMB10;PSMC1;PSMD6;PSMB3;KEAP1;RBX1;PSMC5;PSMB8;PSMA4;PSMA2;PSMC2;PSMD7;PSMD4
APC/C-mediated degradation of cell cycle proteins	0.447248	1.37087	0	0.153313	88	88	SEM1;UBC;PSME2;RPS27A;UBA52;PSME1;PSMB7;PSMB2;CDK1;PSMB6;PSMF1;PTTG1;PSMC4;PSMD8;PSMD14;PSMA1;PSMA3;PSMA7;UBE2E1;PSMB10;PSMC1;CCNB1;PSMD6;CCNA1;AURKB;PSMB3;PSMC5;PSMB8;PSMA4;PSMA2;PSMC2;AURKA;PSMD7;PSMD4;ANAPC15;ANAPC11;UBE2C;NEK2;CCNA2;CDC20;PLK1;PSMA5;PSMB9;PSMA6;PSMB5;CDC26;PSMA8;ANAPC2;CDK2;SKP1;PSMD9;ANAPC16;BUB3;PSMB4;PSMC6;ANAPC10;CDC27;FBXO5;PSMC3;PSMD12;CDC16;UBE2S;PSME3;CDC23;BUB1B;PSMD…	SEM1;UBC;PSME2;RPS27A;UBA52;PSME1;PSMB7;PSMB2;CDK1;PSMB6;PSMF1;PTTG1;PSMC4;PSMD8;PSMD14;PSMA1;PSMA3;PSMA7;UBE2E1;PSMB10;PSMC1;CCNB1;PSMD6;CCNA1;AURKB;PSMB3;PSMC5;PSMB8;PSMA4;PSMA2;PSMC2;AURKA;PSMD7;PSMD4;ANAPC15
Asymmetric localization of PCP proteins	0.461706	1.36562	0.0588235	0.154248	64	64	SEM1;UBC;PSME2;RPS27A;UBA52;PSME1;PSMB7;PSMB2;PSMB6;PSMF1;PSMC4;PSMD8;PSMD14;PSMA1;PSMA3;PSMA7;FZD1;PSMB10;DVL2;PARD6A;PSMC1;PSMD6;PSMB3;PSMC5;PSMB8;PSMA4;PSMA2;PSMC2;PSMD7;PSMD4;PSMA5;PSMB9;PSMA6;FZD2;PSMB5;PSMA8;PSMD9;PSMB4;PSMC6;PSMC3;PSMD12;PSME3;PSMD2;PSMD3;PSMD10;PSMD5;PRICKLE1;PSMB1;PSMD13;SCRIB;VANGL2;PSMD1;FZD4;UBB;SMURF1;PSMD11;PSMB11;PSME4;FZD3;FZD7;SMURF2;FZD8;WNT5A;FZD5	SEM1;UBC;PSME2;RPS27A;UBA52;PSME1;PSMB7;PSMB2;PSMB6;PSMF1;PSMC4;PSMD8;PSMD14;PSMA1;PSMA3;PSMA7;FZD1;PSMB10;DVL2;PARD6A;PSMC1;PSMD6;PSMB3;PSMC5;PSMB8;PSMA4;PSMA2;PSMC2;PSMD7;PSMD4
Cyclin E associated events during G1/S transition	0.441844	1.36656	0	0.154632	83	83	SEM1;UBC;PSME2;RPS27A;UBA52;PSME1;PSMB7;MYC;PSMB2;PSMB6;PSMF1;PSMC4;PSMD8;MAX;PSMD14;PSMA1;PSMA3;E2F4;PSMA7;PTK6;PSMB10;PSMC1;PSMD6;CCNA1;PSMB3;PSMC5;PSMB8;PSMA4;PSMA2;CDK4;PSMC2;PSMD7;PSMD4;CABLES1;CCNA2;PSMA5;CDKN1A;PSMB9;PSMA6;PSMB5;LIN37;CCNE2;CDC25A;CDK2;SKP1;PSMD9;PSMB4;CDK7;LIN52;AKT1;PSMC6;CCNH;LIN54;AKT2;PSMC3;PSMD12;CKS1B;PSME3;E2F5;PSMD2;PSMD3;SKP2;E2F1;PSMD10;PSMD5;WEE1;CCNE1;PSMB1;PS…	SEM1;UBC;PSME2;RPS27A;UBA52;PSME1;PSMB7;MYC;PSMB2;PSMB6;PSMF1;PSMC4;PSMD8;MAX;PSMD14;PSMA1;PSMA3;E2F4;PSMA7;PTK6;PSMB10;PSMC1;PSMD6;CCNA1;PSMB3;PSMC5;PSMB8;PSMA4;PSMA2;CDK4;PSMC2;PSMD7;PSMD4
Nonsense-Mediated Decay (NMD)	0.782493	2.58475	0	0.15761	120	116	RPS27;RPL39;RPS28;RPL41;RPL36;RPS29;RPL35;RPS19;RPLP1;RPL28;RPL36A;RPL37;RPS21;RPL10;RPS15A;RPS10;RPL30;RPL11;RPL8;RPS3A;RPL12;RPS26;RPS15;RPL34;RPS5;RPL35A;RPS4X;RPL3;FAU;RPS27A;RPL7A;UBA52;RPL18;RPS2;RPL38;RPS9;RPS16;RPL37A;RPL6;RPS13;RPL18A;RPS25;RPL15;RPL17;RPL4;RPL27;RPL26;RPL32;RPS12;RPSA;RPL9;RPS7;RPL22;RPS8;RPL29;RPL19;RPS24;RPL23A;RPLP0;RPS18;RPS23;RPL39L;RPS11;RPS14;RPS6;RPL13;MAGOH;EIF…	RPS27;RPL39;RPS28;RPL41;RPL36;RPS29;RPL35;RPS19;RPLP1;RPL28;RPL36A;RPL37;RPS21;RPL10;RPS15A;RPS10;RPL30;RPL11;RPL8;RPS3A;RPL12;RPS26;RPS15;RPL34;RPS5;RPL35A;RPS4X;RPL3;FAU;RPS27A;RPL7A;UBA52;RPL18;RPS2;RPL38;RPS9;RPS16;RPL37A;RPL6;RPS13;RPL18A;RPS25;RPL15;RPL17;RPL4;RPL27;RPL26;RPL32;RPS12;RPSA;RPL9;RPS7;RPL22;RPS8;RPL29;RPL19;RPS24;RPL23A;RPLP0;RPS18;RPS23
Switching of origins to a post-replicative state	0.404855	1.35072	0	0.162114	91	91	SEM1;UBC;PSME2;RPS27A;UBA52;PSME1;PSMB7;PSMB2;PSMB6;PSMF1;PSMC4;PSMD8;PSMD14;PSMA1;PSMA3;PSMA7;UBE2E1;PSMB10;PSMC1;PSMD6;CCNA1;PSMB3;RBX1;PSMC5;PSMB8;PSMA4;PSMA2;PSMC2;PSMD7;PSMD4;ANAPC15;ANAPC11;MCM2;UBE2C;CCNA2;PSMA5;PSMB9;PSMA6;PSMB5;CCNE2;CDC26;PSMA8;ANAPC2;CDK2;SKP1;PSMD9;ANAPC16;PSMB4;ORC5;MCM7;PSMC6;MCM3;ANAPC10;MCM6;ORC2;CDC27;ORC3;PSMC3;PSMD12;CDC16;UBE2S;PSME3;CDC23;MCM5;PSMD2;PSMD3;SKP…	SEM1;UBC;PSME2;RPS27A;UBA52;PSME1;PSMB7;PSMB2;PSMB6;PSMF1;PSMC4;PSMD8;PSMD14;PSMA1;PSMA3;PSMA7;UBE2E1;PSMB10;PSMC1;PSMD6;CCNA1;PSMB3;RBX1;PSMC5;PSMB8;PSMA4;PSMA2;PSMC2;PSMD7;PSMD4;ANAPC15
Regulation of mitotic cell cycle	0.447248	1.35166	0	0.16259	88	88	SEM1;UBC;PSME2;RPS27A;UBA52;PSME1;PSMB7;PSMB2;CDK1;PSMB6;PSMF1;PTTG1;PSMC4;PSMD8;PSMD14;PSMA1;PSMA3;PSMA7;UBE2E1;PSMB10;PSMC1;CCNB1;PSMD6;CCNA1;AURKB;PSMB3;PSMC5;PSMB8;PSMA4;PSMA2;PSMC2;AURKA;PSMD7;PSMD4;ANAPC15;ANAPC11;UBE2C;NEK2;CCNA2;CDC20;PLK1;PSMA5;PSMB9;PSMA6;PSMB5;CDC26;PSMA8;ANAPC2;CDK2;SKP1;PSMD9;ANAPC16;BUB3;PSMB4;PSMC6;ANAPC10;CDC27;FBXO5;PSMC3;PSMD12;CDC16;UBE2S;PSME3;CDC23;BUB1B;PSMD…	SEM1;UBC;PSME2;RPS27A;UBA52;PSME1;PSMB7;PSMB2;CDK1;PSMB6;PSMF1;PTTG1;PSMC4;PSMD8;PSMD14;PSMA1;PSMA3;PSMA7;UBE2E1;PSMB10;PSMC1;CCNB1;PSMD6;CCNA1;AURKB;PSMB3;PSMC5;PSMB8;PSMA4;PSMA2;PSMC2;AURKA;PSMD7;PSMD4;ANAPC15
RUNX1 interacts with co-factors whose precise effect on RUNX1 targets is not known	-0.761056	-1.44423	0	0.162593	37	37	ACTL6A;CBX8;SMARCD2;CBX6;RING1;CBFB;CBX2;ACTL6B;SMARCD3;RNF2;CBX4;HIPK2;SCMH1;CSNK2B;SMARCA4;SMARCE1;SMARCB1;PCGF5;ARID2;SMARCD1;CSNK2A2;YAF2;CSNK2A1;EP300;PHC2;SMARCC2;ARID1A;RUNX1;PHC1;BMI1;RYBP;PBRM1;PHC3;SMARCA2;ARID1B;AUTS2;SMARCC1	SMARCB1;PCGF5;ARID2;SMARCD1;CSNK2A2;YAF2;CSNK2A1;EP300;PHC2;SMARCC2;ARID1A;RUNX1;PHC1;BMI1;RYBP;PBRM1;PHC3;SMARCA2;ARID1B;AUTS2;SMARCC1
Cyclin A:Cdk2-associated events at S phase entry	0.431374	1.34776	0	0.162686	85	85	SEM1;UBC;PSME2;RPS27A;UBA52;PSME1;PSMB7;MYC;PSMB2;PSMB6;PSMF1;PSMC4;PSMD8;MAX;PSMD14;PSMA1;PSMA3;E2F4;PSMA7;PTK6;PSMB10;PSMC1;PSMD6;CCNA1;PSMB3;PSMC5;PSMB8;PSMA4;PSMA2;CDK4;PSMC2;PSMD7;PSMD4;CABLES1;CCNA2;PSMA5;CDKN1A;PSMB9;PSMA6;PSMB5;LIN37;CCNE2;CDC25A;CDK2;SKP1;PSMD9;PSMB4;CDK7;LIN52;AKT1;PSMC6;CCNH;LIN54;AKT2;PSMC3;PSMD12;CKS1B;PSME3;E2F5;CDC25B;PSMD2;PSMD3;SKP2;E2F1;PSMD10;FZR1;PSMD5;WEE1;CC…	SEM1;UBC;PSME2;RPS27A;UBA52;PSME1;PSMB7;MYC;PSMB2;PSMB6;PSMF1;PSMC4;PSMD8;MAX;PSMD14;PSMA1;PSMA3;E2F4;PSMA7;PTK6;PSMB10;PSMC1;PSMD6;CCNA1;PSMB3;PSMC5;PSMB8;PSMA4;PSMA2;CDK4;PSMC2
Viral mRNA Translation	0.894418	2.60994	0	0.164463	102	90	RPS27;RPL39;RPS28;RPL41;RPL36;RPS29;RPL35;RPS19;RPLP1;RPL28;RPL36A;RPL37;RPS21;RPL10;RPS15A;RPS10;RPL30;RPL11;RPL8;RPS3A;RPL12;RPS26;RPS15;RPL34;RPS5;RPL35A;RPS4X;RPL3;FAU;RPS27A;RPL7A;UBA52;RPL18;RPS2;RPL38;RPS9;RPS16;RPL37A;RPL6;RPS13;RPL18A;RPS25;RPL15;RPL17;RPL4;RPL27;RPL26;RPL32;RPS12;RPSA;RPL9;RPS7;RPL22;RPS8;RPL29;RPL19;RPS24;RPL23A;RPLP0;RPS18;RPS23;RPL39L;RPS11;RPS14;RPS6;RPL13;RPL36AL;R…	RPS27;RPL39;RPS28;RPL41;RPL36;RPS29;RPL35;RPS19;RPLP1;RPL28;RPL36A;RPL37;RPS21;RPL10;RPS15A;RPS10;RPL30;RPL11;RPL8;RPS3A;RPL12;RPS26;RPS15;RPL34;RPS5;RPL35A;RPS4X;RPL3;FAU;RPS27A;RPL7A;UBA52;RPL18;RPS2;RPL38;RPS9;RPS16;RPL37A;RPL6;RPS13;RPL18A;RPS25;RPL15;RPL17;RPL4;RPL27;RPL26;RPL32;RPS12;RPSA;RPL9;RPS7;RPL22;RPS8;RPL29;RPL19;RPS24;RPL23A;RPLP0;RPS18;RPS23
Defective CFTR causes cystic fibrosis	0.467367	1.33876	0.0555556	0.167656	61	61	SEM1;UBC;PSME2;RPS27A;UBA52;PSME1;PSMB7;PSMB2;PSMB6;PSMF1;PSMC4;PSMD8;PSMD14;PSMA1;PSMA3;PSMA7;PSMB10;PSMC1;PSMD6;PSMB3;VCP;PSMC5;PSMB8;PSMA4;PSMA2;PSMC2;PSMD7;PSMD4;DERL3;PSMA5;PSMB9;PSMA6;PSMB5;PSMA8;CFTR;RNF5;PSMD9;PSMB4;PSMC6;RNF185;PSMC3;PSMD12;PSME3;PSMD2;PSMD3;PSMD10;PSMD5;PSMB1;PSMD13;PSMD1;UBB;DERL1;PSMD11;PSMB11;PSME4;ERLIN1;DERL2;SEL1L;OS9;ERLIN2;ERLEC1	SEM1;UBC;PSME2;RPS27A;UBA52;PSME1;PSMB7;PSMB2;PSMB6;PSMF1;PSMC4;PSMD8;PSMD14;PSMA1;PSMA3;PSMA7;PSMB10;PSMC1;PSMD6;PSMB3;VCP;PSMC5;PSMB8;PSMA4;PSMA2;PSMC2;PSMD7;PSMD4
Transcriptional Regulation by E2F6	-0.727152	-1.38149	0.00533618	0.170384	34	34	MAX;CDC7;RING1;UXT;RBBP8;E2F6;CHEK1;RNF2;CBX3;RRM2;E2F1;RAD51;RBBP7;L3MBTL2;PCGF6;BRCA1;EZH2;APAF1;PCGF2;EHMT2;TFDP1;EED;RBBP4;YAF2;EHMT1;EPC1;CBX5;PHC1;BMI1;RYBP;TFDP2;PHC3;MGA;SUZ12	E2F1;RAD51;RBBP7;L3MBTL2;PCGF6;BRCA1;EZH2;APAF1;PCGF2;EHMT2;TFDP1;EED;RBBP4;YAF2;EHMT1;EPC1;CBX5;PHC1;BMI1;RYBP;TFDP2;PHC3;MGA;SUZ12
Cell-cell junction organization	-0.69715	-1.38288	0.00204082	0.170658	63	63	CTNNB1;CLDN19;PARD6A;CLDN16;CRB3;CLDN5;NECTIN4;CDH5;CLDN18;CADM2;CLDN2;CLDN17;CLDN14;CDH17;CLDN20;CDH18;CDH12;CDH9;PARD6G;CLDN15;CDH24;CLDN23;ANG;CLDN12;CADM3;CDH15;CDH10;CLDN22;CDH6;CDH4;CLDN1;PVR;CDH13;NECTIN2;NECTIN1;CDH7;CLDN11;CLDN3;AFDN;CDH11;PARD6B;CLDN9;CLDN10;CLDN6;CLDN4;CDH8;MPP5;SDK2;F11R;CLDN8;SDK1;JUP;CLDN7;PATJ;PRKCI;PARD3;CTNNA1;CDH2;CADM1;CDH3;CTNND1;NECTIN3;CDH1	PVR;CDH13;NECTIN2;NECTIN1;CDH7;CLDN11;CLDN3;AFDN;CDH11;PARD6B;CLDN9;CLDN10;CLDN6;CLDN4;CDH8;MPP5;SDK2;F11R;CLDN8;SDK1;JUP;CLDN7;PATJ;PRKCI;PARD3;CTNNA1;CDH2;CADM1;CDH3;CTNND1;NECTIN3;CDH1
Cap-dependent Translation Initiation	0.813118	2.61212	0	0.171939	124	120	RPS27;RPL39;RPS28;RPL41;RPL36;RPS29;RPL35;RPS19;RPLP1;RPL28;RPL36A;RPL37;RPS21;RPL10;RPS15A;RPS10;RPL30;RPL11;RPL8;RPS3A;RPL12;RPS26;RPS15;RPL34;RPS5;RPL35A;RPS4X;RPL3;FAU;RPS27A;RPL7A;UBA52;RPL18;RPS2;RPL38;RPS9;RPS16;RPL37A;RPL6;RPS13;RPL18A;RPS25;RPL15;RPL17;RPL4;RPL27;RPL26;RPL32;EIF2S2;RPS12;RPSA;RPL9;RPS7;RPL22;RPS8;RPL29;EIF3H;RPL19;RPS24;RPL23A;RPLP0;RPS18;RPS23;EIF4E;EIF3K;EIF3D;RPL39L;R…	RPS27;RPL39;RPS28;RPL41;RPL36;RPS29;RPL35;RPS19;RPLP1;RPL28;RPL36A;RPL37;RPS21;RPL10;RPS15A;RPS10;RPL30;RPL11;RPL8;RPS3A;RPL12;RPS26;RPS15;RPL34;RPS5;RPL35A;RPS4X;RPL3;FAU;RPS27A;RPL7A;UBA52;RPL18;RPS2;RPL38;RPS9;RPS16;RPL37A;RPL6;RPS13;RPL18A;RPS25;RPL15;RPL17;RPL4;RPL27;RPL26;RPL32;EIF2S2;RPS12;RPSA;RPL9;RPS7;RPL22;RPS8;RPL29;EIF3H;RPL19;RPS24;RPL23A;RPLP0;RPS18;RPS23;EIF4E;EIF3K;EIF3D;RPL39L;R…
Mitochondrial translation termination	0.436894	1.32946	0	0.17332	91	88	MRPL24;GFM2;MRPL12;MRPL52;MRPS17;MRPL33;MRPS33;MRPL40;MRPS24;DAP3;MRPL22;MRPL53;MRPL47;MRPL34;MRPL35;MRPL13;MRPL15;MRPS21;MRPL54;MRPS2;MRPL23;AURKAIP1;MRPL46;MRPL55;MRPL37;MRPS14;MRPS9;MRPL3;MRPL27;MRPL4;MRPS15;MRPL39;MRPL30;MRPS7;MRPS25;MRPS11;MRPL38;MRPS18B;MRPS22;MRPS26;CHCHD1;MRPL50;MRPS30;MRPS12;MRPL16;MRPS35;MRPL19;MRPL36;MRPS28;MRPL44;MRPL10;MRPS36;MTRF1L;MRPL21;MRPL57;MRPL9;MRPL17;MRPL43;…	MRPL24;GFM2;MRPL12;MRPL52;MRPS17;MRPL33;MRPS33;MRPL40;MRPS24;DAP3;MRPL22;MRPL53;MRPL47;MRPL34;MRPL35;MRPL13;MRPL15;MRPS21;MRPL54;MRPS2;MRPL23;AURKAIP1;MRPL46;MRPL55;MRPL37;MRPS14;MRPS9;MRPL3;MRPL27;MRPL4;MRPS15;MRPL39;MRPL30;MRPS7;MRPS25;MRPS11;MRPL38;MRPS18B
Miscellaneous transport and binding events	-0.759692	-1.38352	0.0108578	0.173609	24	24	PIP;LRRC8E;ADD2;DMTN;SLC66A1;AZGP1;MMGT1;NIPA2;NIPAL4;NIPA1;LRRC8D;CTNS;LRRC8B;NIPAL2;LRRC8C;MAGT1;NIPAL1;MRS2;NIPAL3;LRRC8A;ADD1;TUSC3;ANKH;ADD3	NIPA2;NIPAL4;NIPA1;LRRC8D;CTNS;LRRC8B;NIPAL2;LRRC8C;MAGT1;NIPAL1;MRS2;NIPAL3;LRRC8A;ADD1;TUSC3;ANKH;ADD3
Hedgehog 'on' state	0.416756	1.3258	0	0.174709	86	86	GAS1;SEM1;UBC;PSME2;RPS27A;UBA52;PSME1;PSMB7;PSMB2;PSMB6;PSMF1;PSMC4;PSMD8;PSMD14;PSMA1;PSMA3;PSMA7;ARRB1;PSMB10;PSMC1;PSMD6;PSMB3;RBX1;PSMC5;PSMB8;PSMA4;PSMA2;PSMC2;PSMD7;PSMD4;ULK3;PSMA5;PSMB9;PSMA6;PSMB5;PSMA8;DHH;GLI1;SHH;IHH;EVC2;SPOPL;SPOP;PSMD9;ARRB2;PSMB4;GPR161;NUMB;PSMC6;KIF3A;GLI2;DZIP1;PSMC3;PSMD12;PSME3;PTCH2;SMO;ITCH;GAS8;SUFU;PTCH1;PSMD2;PSMD3;HHIP;PSMD10;PSMD5;PSMB1;PSMD13;GLI3;GR…	GAS1;SEM1;UBC;PSME2;RPS27A;UBA52;PSME1;PSMB7;PSMB2;PSMB6;PSMF1;PSMC4;PSMD8;PSMD14;PSMA1;PSMA3;PSMA7;ARRB1;PSMB10;PSMC1;PSMD6;PSMB3;RBX1;PSMC5;PSMB8;PSMA4;PSMA2;PSMC2
ER-Phagosome pathway	0.4221	1.32047	0	0.175023	93	90	S100A9;SEM1;S100A8;UBC;PSME2;RPS27A;UBA52;SEC61G;PSME1;PSMB7;PSMB2;PSMB6;PSMF1;PSMC4;SEC61B;PSMD8;PSMD14;B2M;PSMA1;PSMA3;PSMA7;PSMB10;SNAP23;PSMC1;PSMD6;LY96;PSMB3;IKBKG;PSMC5;PSMB8;PSMA4;PSMA2;PSMC2;S100A1;PSMD7;TIRAP;PSMD4;HLA-B;PSMA5;PSMB9;PSMA6;PSMB5;VAMP3;PSMA8;FGG;FGA;FGB;PSMD9;PSMB4;CHUK;VAMP8;PSMC6;TAP1;MYD88;PSMC3;PSMD12;PSME3;STX4;BTK;TLR6;TLR1;HLA-C;HLA-F;TLR4;PSMD2;PSMD3;CD14;TAP2;PSM…	S100A9;SEM1;S100A8;UBC;PSME2;RPS27A;UBA52;SEC61G;PSME1;PSMB7;PSMB2;PSMB6;PSMF1;PSMC4;SEC61B;PSMD8;PSMD14;B2M;PSMA1;PSMA3;PSMA7;PSMB10;SNAP23;PSMC1;PSMD6;LY96;PSMB3;IKBKG;PSMC5;PSMB8;PSMA4;PSMA2;PSMC2;S100A1;PSMD7;TIRAP;PSMD4
Interferon Signaling	0.395955	1.32116	0	0.175727	205	199	IFI27;IFI6;MT2A;ISG15;HLA-DRA;HLA-DQA2;HLA-DPA1;HLA-DRB5;HLA-DQB1;HLA-DPB1;IFIT1;UBC;OAS1;RPS27A;UBA52;HLA-DQA1;IFITM3;IFIT3;BST2;IRF9;IFI35;CAMK2B;UBE2L6;EGR1;STAT1;TRIM29;DDX58;ISG20;TRIM35;B2M;OASL;HLA-DRB1;GBP5;MX1;EIF4E;OAS2;IRF7;IFITM1;PTPN1;UBE2E1;IFI30;NUP37;GBP2;TRIM21;IRF4;OAS3;PSMB8;IFIT2;EIF4A3;SOCS3;NUP85;UBA7;GBP3;HLA-B;CD44;SOCS1;TRIM22;CAMK2G;NUP62;TRIM68;SUMO1;SAMHD1;KPNA2;GBP6;T…	IFI27;IFI6;MT2A;ISG15;HLA-DRA;HLA-DQA2;HLA-DPA1;HLA-DRB5;HLA-DQB1;HLA-DPB1;IFIT1;UBC;OAS1;RPS27A;UBA52;HLA-DQA1;IFITM3;IFIT3;BST2;IRF9;IFI35;CAMK2B;UBE2L6;EGR1;STAT1;TRIM29;DDX58;ISG20;TRIM35;B2M;OASL;HLA-DRB1;GBP5;MX1;EIF4E;OAS2;IRF7;IFITM1;PTPN1;UBE2E1;IFI30;NUP37;GBP2;TRIM21
Assembly of collagen fibrils and other multimeric structures	-0.701929	-1.38433	0	0.176078	57	57	CTSV;MMP7;MMP13;CTSS;COL8A1;COL11A2;LOX;COL5A3;LAMA3;COL6A5;COL6A6;LOXL3;MMP3;MMP20;COL15A1;COL10A1;COL9A1;TLL2;COL7A1;COL5A2;PCOLCE;LOXL2;COL24A1;MMP9;COL4A5;LOXL1;COL9A2;LOXL4;BMP1;COL1A1;LAMB3;COL1A2;COL4A3;TLL1;ITGB4;COL3A1;COL5A1;LAMC2;COL4A4;COL2A1;COL6A3;COL8A2;CTSL;COL11A1;PXDN;DST;COL27A1;CD151;COL6A2;PLEC;COL4A1;COL6A1;CTSB;COL9A3;ITGA6;COL4A2;COL18A1	LOXL4;BMP1;COL1A1;LAMB3;COL1A2;COL4A3;TLL1;ITGB4;COL3A1;COL5A1;LAMC2;COL4A4;COL2A1;COL6A3;COL8A2;CTSL;COL11A1;PXDN;DST;COL27A1;CD151;COL6A2;PLEC;COL4A1;COL6A1;CTSB;COL9A3;ITGA6;COL4A2;COL18A1
Hedgehog ligand biogenesis	0.455093	1.31751	0.0555556	0.176117	65	65	SEM1;UBC;PSME2;RPS27A;UBA52;PSME1;PSMB7;PSMB2;PSMB6;PSMF1;PSMC4;PSMD8;PSMD14;PSMA1;PSMA3;PSMA7;PSMB10;PSMC1;PSMD6;PSMB3;VCP;PSMC5;PSMB8;PSMA4;PSMA2;PSMC2;PSMD7;PSMD4;PSMA5;PSMB9;PSMA6;PSMB5;PSMA8;NOTUM;GPC5;DHH;SHH;IHH;PSMD9;PSMB4;PSMC6;PSMC3;PSMD12;SCUBE2;PSME3;DISP2;PSMD2;PSMD3;PSMD10;PSMD5;PSMB1;PSMD13;PSMD1;SYVN1;P4HB;UBB;PSMD11;PSMB11;PSME4;DERL2;ADAM17;SEL1L;HHAT;OS9;ERLEC1	SEM1;UBC;PSME2;RPS27A;UBA52;PSME1;PSMB7;PSMB2;PSMB6;PSMF1;PSMC4;PSMD8;PSMD14;PSMA1;PSMA3;PSMA7;PSMB10;PSMC1;PSMD6;PSMB3;VCP;PSMC5;PSMB8;PSMA4;PSMA2;PSMC2;PSMD7;PSMD4
DNA Replication	0.379919	1.32218	0	0.176381	128	128	SEM1;UBC;PSME2;RPS27A;UBA52;POLE4;PSME1;PSMB7;POLD4;PSMB2;RPA3;PSMB6;PSMF1;PSMC4;PSMD8;PSMD14;PSMA1;PSMA3;PSMA7;PCNA;GMNN;UBE2E1;PSMB10;RFC2;PSMC1;PSMD6;E2F2;CCNA1;PSMB3;RBX1;PSMC5;PSMB8;POLA2;PSMA4;RPA2;PSMA2;PSMC2;PSMD7;RFC3;FEN1;PSMD4;POLA1;ANAPC15;POLD2;ANAPC11;MCM2;UBE2C;CCNA2;CDC7;PSMA5;PSMB9;PSMA6;GINS3;POLE3;PSMB5;CCNE2;CDC26;PSMA8;ANAPC2;GINS2;CDK2;SKP1;PSMD9;ANAPC16;PSMB4;DNA2;LIG1;ORC5…	SEM1;UBC;PSME2;RPS27A;UBA52;POLE4;PSME1;PSMB7;POLD4;PSMB2;RPA3;PSMB6;PSMF1;PSMC4;PSMD8;PSMD14;PSMA1;PSMA3;PSMA7;PCNA;GMNN;UBE2E1;PSMB10;RFC2;PSMC1;PSMD6;E2F2;CCNA1;PSMB3;RBX1;PSMC5;PSMB8;POLA2;PSMA4;RPA2;PSMA2;PSMC2;PSMD7;RFC3;FEN1;PSMD4;POLA1;ANAPC15;POLD2
Mitochondrial protein import	0.451517	1.31505	0	0.176957	65	65	CHCHD10;TOMM7;ATP5F1B;COX17;HSPD1;SLC25A6;VDAC1;CHCHD5;ATP5F1A;TIMM50;FXN;TOMM22;TIMM8B;TIMM10;CHCHD3;SLC25A4;IDH3G;TIMM17B;TIMM21;TOMM5;HSCB;COA6;COA4;CMC2;BCS1L;CHCHD2;CYC1;TIMM9;CHCHD4;TIMM8A;COQ2;ACO2;GFER;GRPEL2;PAM16;ATP5MC1;LDHD;OTC;TOMM40;SLC25A13;TIMM17A;TIMM23;TIMM13;TIMM44;MTX1;CS;GRPEL1;SLC25A12;TAZ;HSPA9;PITRM1;CMC4;NDUFB8;TIMM10B;MTX2;PMPCB;PMPCA;SAMM50;TIMM22;TOMM6;TOMM20;DNAJC19;T…	CHCHD10;TOMM7;ATP5F1B;COX17;HSPD1;SLC25A6;VDAC1;CHCHD5;ATP5F1A;TIMM50;FXN;TOMM22;TIMM8B;TIMM10;CHCHD3;SLC25A4;IDH3G;TIMM17B;TIMM21;TOMM5;HSCB;COA6;COA4;CMC2;BCS1L;CHCHD2;CYC1;TIMM9;CHCHD4;TIMM8A
PKMTs methylate histone lysines	-0.743836	-1.44456	0.00102987	0.179522	47	44	SMYD2;SMYD3;SETD3;SUV39H1;PRDM9;NFKB2;DPY30;WDR5;RBBP5;KMT5C;SETD7;SETDB2;AEBP2;RBBP7;KMT5A;MECOM;SETDB1;PRDM16;ASH2L;RELA;EZH2;NSD2;SETD1B;EHMT2;KMT2D;SUV39H2;SETD1A;EED;RBBP4;SETD6;EHMT1;KMT2B;NSD3;DOT1L;SETD2;ATF7IP;SUZ12;NSD1;NFKB1;KMT2E;ASH1L;KMT5B;KMT2C;KMT2A	RBBP7;KMT5A;MECOM;SETDB1;PRDM16;ASH2L;RELA;EZH2;NSD2;SETD1B;EHMT2;KMT2D;SUV39H2;SETD1A;EED;RBBP4;SETD6;EHMT1;KMT2B;NSD3;DOT1L;SETD2;ATF7IP;SUZ12;NSD1;NFKB1;KMT2E;ASH1L;KMT5B;KMT2C;KMT2A
Notch-HLH transcription pathway	-0.751343	-1.38499	0.0117647	0.179559	28	28	HDAC10;HDAC9;SNW1;HDAC6;HDAC11;NCOR2;MAML3;NOTCH4;HDAC1;KAT2B;HDAC4;NOTCH1;MAMLD1;HDAC5;MAML1;HDAC8;HDAC3;HDAC7;HDAC2;KAT2A;TBL1XR1;TBL1X;RBPJ;CREBBP;NOTCH2;MAML2;NOTCH3;NCOR1	MAMLD1;HDAC5;MAML1;HDAC8;HDAC3;HDAC7;HDAC2;KAT2A;TBL1XR1;TBL1X;RBPJ;CREBBP;NOTCH2;MAML2;NOTCH3;NCOR1
Syndecan interactions	-0.79839	-1.43515	0.00546448	0.179806	20	20	CASK;TRAPPC4;THBS1;ACTN1;ITGB3;VTN;SDC2;FGF2;SDC1;TNC;TGFB1;SDC3;ITGB4;PRKCA;ITGB5;ITGA2;SDC4;ITGA6;ITGAV;ITGB1	TGFB1;SDC3;ITGB4;PRKCA;ITGB5;ITGA2;SDC4;ITGA6;ITGAV;ITGB1
Eukaryotic Translation Termination	0.887834	2.62231	0	0.180126	98	94	RPS27;RPL39;RPS28;RPL41;RPL36;RPS29;RPL35;RPS19;RPLP1;RPL28;RPL36A;RPL37;RPS21;RPL10;RPS15A;RPS10;RPL30;RPL11;RPL8;RPS3A;RPL12;RPS26;RPS15;RPL34;RPS5;RPL35A;RPS4X;RPL3;FAU;RPS27A;RPL7A;UBA52;RPL18;RPS2;RPL38;RPS9;RPS16;RPL37A;RPL6;RPS13;RPL18A;RPS25;RPL15;RPL17;RPL4;RPL27;RPL26;RPL32;RPS12;RPSA;RPL9;RPS7;RPL22;RPS8;RPL29;RPL19;RPS24;RPL23A;RPLP0;RPS18;RPS23;RPL39L;RPS11;TRMT112;RPS14;RPS6;RPL13;R…	RPS27;RPL39;RPS28;RPL41;RPL36;RPS29;RPL35;RPS19;RPLP1;RPL28;RPL36A;RPL37;RPS21;RPL10;RPS15A;RPS10;RPL30;RPL11;RPL8;RPS3A;RPL12;RPS26;RPS15;RPL34;RPS5;RPL35A;RPS4X;RPL3;FAU;RPS27A;RPL7A;UBA52;RPL18;RPS2;RPL38;RPS9;RPS16;RPL37A;RPL6;RPS13;RPL18A;RPS25;RPL15;RPL17;RPL4;RPL27;RPL26;RPL32;RPS12;RPSA;RPL9;RPS7;RPL22;RPS8;RPL29;RPL19;RPS24;RPL23A;RPLP0;RPS18;RPS23
RHOC GTPase cycle	-0.686679	-1.37667	0.00302725	0.181179	74	73	RHOC;PIK3R1;IQGAP3;ARHGDIA;ARHGEF1;VAMP3;MCF2;PKN3;DEPDC1B;VAV2;ABR;DIAPH3;DLC1;STK10;CAV1;FLOT1;C1QBP;TFRC;ARHGEF25;PREX1;ANLN;ARHGAP1;ARHGAP32;STARD13;RACGAP1;RHOA;ARHGEF11;ARHGEF10L;STX5;DAAM1;CCDC187;VAPB;PKN1;FLOT2;FMNL3;ARHGAP39;ARHGAP18;ARHGEF28;ARHGAP26;VANGL1;MCF2L;STOM;RTKN;MYO9B;OPHN1;MACO1;DIAPH1;ARHGAP35;ACBD5;TMPO;ARHGEF5;ARHGEF40;MCAM;BCR;ERBIN;JUP;ARHGEF17;CIT;SLK;ABCD3;TJP2;LBR;I…	STARD13;RACGAP1;RHOA;ARHGEF11;ARHGEF10L;STX5;DAAM1;CCDC187;VAPB;PKN1;FLOT2;FMNL3;ARHGAP39;ARHGAP18;ARHGEF28;ARHGAP26;VANGL1;MCF2L;STOM;RTKN;MYO9B;OPHN1;MACO1;DIAPH1;ARHGAP35;ACBD5;TMPO;ARHGEF5;ARHGEF40;MCAM;BCR;ERBIN;JUP;ARHGEF17;CIT;SLK;ABCD3;TJP2;LBR;IQGAP1;ARHGEF10;ARHGAP5;ARHGAP21;FMNL2;AKAP13;ROCK2;ROCK1;LMAN1;ARHGEF12;PKN2
SUMOylation of DNA damage response and repair proteins	-0.686637	-1.38555	0	0.183811	77	77	CDKN2A;NSMCE1;NUP37;SUMO2;NUP85;CBX8;NUP62;RING1;SUMO1;CBX2;NUP42;UBE2I;PML;NDC1;NUP43;NUP155;NSMCE3;EID3;PARP1;PIAS4;RNF2;CBX4;SP100;NSMCE2;BLM;SCMH1;NUP98;SEC13;AAAS;SUMO3;SEH1L;RPA1;NUP35;NUP54;BRCA1;NUP133;NUP93;RAD52;RAE1;CETN2;NUP50;PIAS1;NUP160;POM121;NUP214;PCGF2;HERC2;XPC;SMC6;XRCC4;NUP153;STAG1;RNF168;NUP88;HDAC7;NUP107;NUP210;WRN;TDG;PIAS2;NUP205;NUP58;MDC1;NSMCE4A;PHC2;SMC3;POM121C;NU…	AAAS;SUMO3;SEH1L;RPA1;NUP35;NUP54;BRCA1;NUP133;NUP93;RAD52;RAE1;CETN2;NUP50;PIAS1;NUP160;POM121;NUP214;PCGF2;HERC2;XPC;SMC6;XRCC4;NUP153;STAG1;RNF168;NUP88;HDAC7;NUP107;NUP210;WRN;TDG;PIAS2;NUP205;NUP58;MDC1;NSMCE4A;PHC2;SMC3;POM121C;NUP188;PHC1;BMI1;STAG2;PHC3;SMC1A;TPR;SMC5;RANBP2;RAD21
Apoptotic execution phase	-0.715652	-1.38716	0.0020555	0.184772	52	46	DSG3;CTNNB1;STK26;SPTAN1;DSG1;PAK2;PKP1;BMX;CLSPN;KPNA1;DFFA;CASP6;GSN;HMGB2;GAS2;DBNL;PRKCQ;DFFB;MAPT;LMNA;PTK2;DNM1L;PRKCD;CASP3;STK24;BCAP31;BIRC2;FNTA;LMNB1;SATB1;TJP1;CASP7;OCLN;APC;ADD1;TJP2;KPNB1;CASP8;ACIN1;VIM;ROCK1;PLEC;DSG2;CDH1;HMGB1;DSP	LMNA;PTK2;DNM1L;PRKCD;CASP3;STK24;BCAP31;BIRC2;FNTA;LMNB1;SATB1;TJP1;CASP7;OCLN;APC;ADD1;TJP2;KPNB1;CASP8;ACIN1;VIM;ROCK1;PLEC;DSG2;CDH1;HMGB1;DSP
SUMOylation of chromatin organization proteins	-0.698933	-1.39203	0.00103413	0.186165	58	57	NUP37;SUMO2;NUP85;CBX8;NUP62;RING1;SUMO1;CBX2;NUP42;UBE2I;NDC1;NUP43;NUP155;RNF2;CBX4;SCMH1;HDAC1;NUP98;SEC13;SATB2;HDAC4;AAAS;SUMO3;SEH1L;NUP35;NUP54;L3MBTL2;NUP133;ZBED1;NUP93;RAE1;NUP50;PIAS1;NUP160;POM121;NUP214;PCGF2;NUP153;NUP88;SATB1;NUP107;NUP210;PIAS2;NUP205;NUP58;PHC2;HDAC2;POM121C;NUP188;CBX5;PHC1;BMI1;PHC3;SUZ12;TPR;CHD3;RANBP2	SCMH1;HDAC1;NUP98;SEC13;SATB2;HDAC4;AAAS;SUMO3;SEH1L;NUP35;NUP54;L3MBTL2;NUP133;ZBED1;NUP93;RAE1;NUP50;PIAS1;NUP160;POM121;NUP214;PCGF2;NUP153;NUP88;SATB1;NUP107;NUP210;PIAS2;NUP205;NUP58;PHC2;HDAC2;POM121C;NUP188;CBX5;PHC1;BMI1;PHC3;SUZ12;TPR;CHD3;RANBP2
rRNA processing in the mitochondrion	-0.772113	-1.38839	0.00776053	0.18708	38	22	HSD17B10;MRM3;MT-ND4L;ELAC2;MRM2;MT-ND3;MT-ATP8;PRORP;NSUN4;MRM1;TRMT10C;TFB1M;MT-CO1;MT-CO2;MT-CO3;MT-ND2;MTERF4;MT-CYB;MT-ND5;MT-ATP6;MT-ND1;MT-ND4	NSUN4;MRM1;TRMT10C;TFB1M;MT-CO1;MT-CO2;MT-CO3;MT-ND2;MTERF4;MT-CYB;MT-ND5;MT-ATP6;MT-ND1;MT-ND4
Selenoamino acid metabolism	0.858129	2.67662	0	0.189133	122	109	RPS27;RPL39;RPS28;RPL41;RPL36;RPS29;RPL35;RPS19;RPLP1;RPL28;RPL36A;RPL37;RPS21;RPL10;RPS15A;RPS10;RPL30;RPL11;RPL8;RPS3A;RPL12;RPS26;RPS15;RPL34;RPS5;RPL35A;RPS4X;RPL3;FAU;RPS27A;RPL7A;UBA52;RPL18;RPS2;RPL38;RPS9;RPS16;RPL37A;RPL6;AIMP2;RPS13;RPL18A;HNMT;RPS25;RPL15;RPL17;RPL4;RPL27;RPL26;RPL32;RPS12;RPSA;RPL9;RPS7;RPL22;RPS8;RPL29;RPL19;RPS24;RPL23A;RPLP0;RPS18;RPS23;RPL39L;RPS11;AHCY;RPS14;RPS6…	RPS27;RPL39;RPS28;RPL41;RPL36;RPS29;RPL35;RPS19;RPLP1;RPL28;RPL36A;RPL37;RPS21;RPL10;RPS15A;RPS10;RPL30;RPL11;RPL8;RPS3A;RPL12;RPS26;RPS15;RPL34;RPS5;RPL35A;RPS4X;RPL3;FAU;RPS27A;RPL7A;UBA52;RPL18;RPS2;RPL38;RPS9;RPS16;RPL37A;RPL6;AIMP2;RPS13;RPL18A;HNMT;RPS25;RPL15;RPL17;RPL4;RPL27;RPL26;RPL32;RPS12;RPSA;RPL9;RPS7;RPL22;RPS8;RPL29;RPL19;RPS24;RPL23A;RPLP0;RPS18;RPS23
HDMs demethylate histones	-0.778452	-1.38957	0.00969828	0.189559	26	22	KDM4D;KDM6A;KDM1B;KDM2B;KDM1A;KDM4A;JMJD6;KDM4C;UTY;KDM5C;KDM3A;KDM5B;PHF2;KDM5D;KDM6B;PHF8;KDM7A;KDM3B;KDM5A;KDM4B;KDM2A;ARID5B	KDM1A;KDM4A;JMJD6;KDM4C;UTY;KDM5C;KDM3A;KDM5B;PHF2;KDM5D;KDM6B;PHF8;KDM7A;KDM3B;KDM5A;KDM4B;KDM2A;ARID5B
RND3 GTPase cycle	-0.72486	-1.39295	0.00311203	0.190373	42	42	PIK3R2;PIK3R1;CKB;MUC13;SEMA4F;KCTD13;TNFAIP1;DSG1;TXNL1;PLEKHG5;DEPDC1B;CAV1;UBXN11;DDX4;FLOT2;SCRIB;VANGL2;VANGL1;LEMD3;RBMX;ARHGAP35;RASAL2;ANKRD26;RND3;CCDC88A;CPD;FAM83B;CKAP4;WDR6;PICALM;TMOD3;DLG5;EPHA2;PKP4;ARHGAP5;PTPN13;DST;ARHGAP21;NISCH;ROCK1;DSP;KTN1	FLOT2;SCRIB;VANGL2;VANGL1;LEMD3;RBMX;ARHGAP35;RASAL2;ANKRD26;RND3;CCDC88A;CPD;FAM83B;CKAP4;WDR6;PICALM;TMOD3;DLG5;EPHA2;PKP4;ARHGAP5;PTPN13;DST;ARHGAP21;NISCH;ROCK1;DSP;KTN1
Mitochondrial translation initiation	0.427851	1.29269	0	0.19312	91	88	MRPL24;MRPL12;MRPL52;MRPS17;MRPL33;MRPS33;MRPL40;MRPS24;DAP3;MRPL22;MRPL53;MRPL47;MRPL34;MRPL35;MRPL13;MRPL15;MTFMT;MRPS21;MRPL54;MRPS2;MRPL23;AURKAIP1;MRPL46;MRPL55;MRPL37;MRPS14;MRPS9;MRPL3;MRPL27;MRPL4;MRPS15;MTIF3;MRPL39;MRPL30;MRPS7;MRPS25;MRPS11;MRPL38;MRPS18B;MRPS22;MRPS26;CHCHD1;MRPL50;MRPS30;MRPS12;MRPL16;MRPS35;MRPL19;MRPL36;MRPS28;MRPL44;MRPL10;MRPS36;MRPL21;MRPL57;MRPL9;MRPL17;MRPL43;…	MRPL24;MRPL12;MRPL52;MRPS17;MRPL33;MRPS33;MRPL40;MRPS24;DAP3;MRPL22;MRPL53;MRPL47;MRPL34;MRPL35;MRPL13;MRPL15;MTFMT;MRPS21;MRPL54;MRPS2;MRPL23;AURKAIP1;MRPL46;MRPL55;MRPL37;MRPS14;MRPS9;MRPL3;MRPL27;MRPL4;MRPS15;MTIF3;MRPL39;MRPL30;MRPS7;MRPS25;MRPS11;MRPL38;MRPS18B
ECM proteoglycans	-0.731418	-1.44614	0	0.19408	56	56	LAMA1;MUSK;TGFB3;LAMA3;MATN4;COMP;NCAN;ITGAX;DSPP;LUM;ACAN;ITGB3;VTN;ITGA7;ASPN;NCAM1;ITGA8;TNN;TNR;BCAN;HAPLN1;COL9A1;ITGB6;MATN3;TNXB;DMP1;IBSP;MATN1;TNC;DCN;BGN;LAMA2;ITGA2B;TGFB2;LRP4;PTPRS;COL9A2;TGFB1;ITGA9;SERPINE1;VCAN;LAMA4;FMOD;HSPG2;DAG1;ITGB5;LAMB2;SPARC;LAMC1;ITGA2;AGRN;LAMA5;COL9A3;ITGAV;LAMB1;ITGB1	LAMA2;ITGA2B;TGFB2;LRP4;PTPRS;COL9A2;TGFB1;ITGA9;SERPINE1;VCAN;LAMA4;FMOD;HSPG2;DAG1;ITGB5;LAMB2;SPARC;LAMC1;ITGA2;AGRN;LAMA5;COL9A3;ITGAV;LAMB1;ITGB1
Collagen chain trimerization	-0.727042	-1.39617	0.00209205	0.194145	44	44	COL8A1;COL11A2;COL13A1;COL5A3;COL6A5;COL6A6;COL20A1;COL15A1;COL10A1;COL9A1;COL16A1;COL26A1;COL4A6;COL22A1;COL19A1;COL7A1;COL14A1;COL5A2;COL24A1;COL21A1;COL28A1;COL25A1;COL4A5;COL9A2;COL23A1;COL1A1;COL1A2;COL4A3;COL3A1;COL5A1;COL4A4;COL2A1;COL6A3;COL8A2;COL12A1;COL11A1;COL27A1;COL6A2;COL4A1;COL6A1;COL9A3;COL4A2;COL18A1;COL17A1	COL21A1;COL28A1;COL25A1;COL4A5;COL9A2;COL23A1;COL1A1;COL1A2;COL4A3;COL3A1;COL5A1;COL4A4;COL2A1;COL6A3;COL8A2;COL12A1;COL11A1;COL27A1;COL6A2;COL4A1;COL6A1;COL9A3;COL4A2;COL18A1;COL17A1
Synthesis of PIPs at the plasma membrane	-0.698386	-1.37092	0.00312175	0.196942	53	53	PIK3R2;PI4K2A;MTMR6;PIK3R1;PIK3R6;INPP5D;PIK3R5;BMX;MTMR8;PIP5K1B;PIK3CG;PIK3C2G;OCRL;PIP4K2B;ARF1;PLEKHA4;INPP4B;MTMR9;SYNJ2;MTMR14;MTM1;PIP4K2C;PLEKHA6;PI4K2B;INPP4A;INPP5J;PTEN;INPP5K;PLEKHA2;PLEKHA3;PIK3CD;RUFY1;RAB5A;RAB4A;MTMR3;PIP5K1C;PLEKHA8;SYNJ1;PIK3CB;PIK3C2B;PIP4K2A;PIK3R3;MTMR2;RAB14;INPPL1;PIP5K1A;PIK3CA;SBF2;PLEKHA5;PTPN13;MTMR1;PLEKHA1;PIK3C2A	INPP4B;MTMR9;SYNJ2;MTMR14;MTM1;PIP4K2C;PLEKHA6;PI4K2B;INPP4A;INPP5J;PTEN;INPP5K;PLEKHA2;PLEKHA3;PIK3CD;RUFY1;RAB5A;RAB4A;MTMR3;PIP5K1C;PLEKHA8;SYNJ1;PIK3CB;PIK3C2B;PIP4K2A;PIK3R3;MTMR2;RAB14;INPPL1;PIP5K1A;PIK3CA;SBF2;PLEKHA5;PTPN13;MTMR1;PLEKHA1;PIK3C2A
Negative regulation of TCF-dependent signaling by WNT ligand antagonists	-0.816965	-1.3932	0.0116144	0.197311	15	15	SFRP1;WIF1;DKK1;DKK4;WNT3A;SFRP2;SOST;KREMEN1;WNT4;LRP6;WNT9A;DKK2;WNT5A;LRP5;KREMEN2	KREMEN1;WNT4;LRP6;WNT9A;DKK2;WNT5A;LRP5;KREMEN2
Regulation of Insulin-like Growth Factor (IGF) transport and uptake by Insulin-like Growth Factor Binding Proteins (IGFBPs)	-0.693488	-1.41887	0	0.197519	124	123	APOE;IGFBP1;LGALS1;TIMP1;SERPINA1;AMTN;IGFBP5;STC2;MELTF;APOA2;SERPINA10;CHGB;APOA1;KLK13;TF;GPC3;F5;PROC;IGF2;HRC;FGG;FGA;KNG1;NOTUM;MEPE;SPP1;ENAM;AFP;AMBN;ALB;KLK1;BMP15;BPIFB2;KLK3;GZMH;CTSG;SERPIND1;AMELX;PENK;F2;PLG;MMP1;VGF;ITIH2;FGF23;APOA5;PAPPA2;SERPINC1;AHSG;SPP2;SCG2;MATN3;APOB;PCSK9;FAM20A;EVA1A;KLK2;WFS1;SDC2;C4A;SCG3;PRSS23;IGF1;SHISA5;DMP1;MMP2;TMEM132A;MSLN;TNC;CP;IL6;IGFBP3;FUCA…	IGFBP4;PNPLA2;MGAT4A;MFGE8;APOL1;BMP4;VCAN;PAPPA;CKAP4;QSOX1;CALU;C3;FAM20C;CSF1;LTBP1;CST3;CDH2;LAMB2;ADAM10;IGFBP2;MIA3;FSTL1;IGFBP6;MXRA8;RCN1;DNAJC3;LAMC1;NUCB1;PRKCSH;GOLM1;PDIA6;MBTPS1;FN1;TGOLN2;LAMB1;APLP2;KTN1;GAS6;HSP90B1;IGFBP7;APP
Molecules associated with elastic fibres	-0.731725	-1.36536	0.00655022	0.198408	30	30	FBLN1;EFEMP1;TGFB3;FBLN2;ITGB3;VTN;ITGA8;MFAP5;ITGB6;BMP10;FBLN5;MFAP1;GDF5;TGFB2;MFAP4;BMP7;MFAP3;BMP2;TGFB1;EFEMP2;BMP4;MFAP2;ITGB8;LTBP1;LTBP4;ITGB5;LTBP2;ITGAV;LTBP3;ITGB1	GDF5;TGFB2;MFAP4;BMP7;MFAP3;BMP2;TGFB1;EFEMP2;BMP4;MFAP2;ITGB8;LTBP1;LTBP4;ITGB5;LTBP2;ITGAV;LTBP3;ITGB1
L13a-mediated translational silencing of Ceruloplasmin expression	0.838108	2.67768	0	0.199087	116	112	RPS27;RPL39;RPS28;RPL41;RPL36;RPS29;RPL35;RPS19;RPLP1;RPL28;RPL36A;RPL37;RPS21;RPL10;RPS15A;RPS10;RPL30;RPL11;RPL8;RPS3A;RPL12;RPS26;RPS15;RPL34;RPS5;RPL35A;RPS4X;RPL3;FAU;RPS27A;RPL7A;UBA52;RPL18;RPS2;RPL38;RPS9;RPS16;RPL37A;RPL6;RPS13;RPL18A;RPS25;RPL15;RPL17;RPL4;RPL27;RPL26;RPL32;EIF2S2;RPS12;RPSA;RPL9;RPS7;RPL22;RPS8;RPL29;EIF3H;RPL19;RPS24;RPL23A;RPLP0;RPS18;RPS23;EIF4E;EIF3K;EIF3D;RPL39L;R…	RPS27;RPL39;RPS28;RPL41;RPL36;RPS29;RPL35;RPS19;RPLP1;RPL28;RPL36A;RPL37;RPS21;RPL10;RPS15A;RPS10;RPL30;RPL11;RPL8;RPS3A;RPL12;RPS26;RPS15;RPL34;RPS5;RPL35A;RPS4X;RPL3;FAU;RPS27A;RPL7A;UBA52;RPL18;RPS2;RPL38;RPS9;RPS16;RPL37A;RPL6;RPS13;RPL18A;RPS25;RPL15;RPL17;RPL4;RPL27;RPL26;RPL32;EIF2S2;RPS12;RPSA;RPL9;RPS7;RPL22;RPS8;RPL29;EIF3H;RPL19;RPS24;RPL23A;RPLP0;RPS18;RPS23;EIF4E;EIF3K;EIF3D;RPL39L;R…
Collagen biosynthesis and modifying enzymes	-0.72759	-1.45794	0	0.200258	67	67	COL8A1;COL11A2;COL13A1;COL5A3;P3H1;COL6A5;COL6A6;COL20A1;ADAMTS14;P4HA3;COL15A1;COLGALT2;COL10A1;COL9A1;TLL2;COL16A1;COL26A1;COL4A6;COL22A1;COL19A1;CRTAP;P4HA2;COL7A1;COL14A1;COL5A2;PCOLCE;COL24A1;PCOLCE2;COL21A1;COL28A1;COL25A1;COL4A5;P3H3;COL9A2;P4HB;COL23A1;BMP1;ADAMTS3;COL1A1;PLOD3;COLGALT1;COL1A2;ADAMTS2;COL4A3;TLL1;PPIB;COL3A1;PLOD2;COL5A1;P4HA1;COL4A4;COL2A1;PLOD1;COL6A3;COL8A2;COL12A1;COL…	PCOLCE2;COL21A1;COL28A1;COL25A1;COL4A5;P3H3;COL9A2;P4HB;COL23A1;BMP1;ADAMTS3;COL1A1;PLOD3;COLGALT1;COL1A2;ADAMTS2;COL4A3;TLL1;PPIB;COL3A1;PLOD2;COL5A1;P4HA1;COL4A4;COL2A1;PLOD1;COL6A3;COL8A2;COL12A1;COL11A1;P3H2;COL27A1;COL6A2;SERPINH1;COL4A1;COL6A1;COL9A3;COL4A2;COL18A1;COL17A1
Apoptotic cleavage of cellular proteins	-0.724489	-1.39644	0.0063358	0.201304	38	38	DSG3;CTNNB1;STK26;SPTAN1;DSG1;PKP1;BMX;CLSPN;CASP6;GSN;GAS2;DBNL;PRKCQ;MAPT;LMNA;PTK2;PRKCD;CASP3;STK24;BCAP31;BIRC2;FNTA;LMNB1;SATB1;TJP1;CASP7;OCLN;APC;ADD1;TJP2;CASP8;ACIN1;VIM;ROCK1;PLEC;DSG2;CDH1;DSP	LMNA;PTK2;PRKCD;CASP3;STK24;BCAP31;BIRC2;FNTA;LMNB1;SATB1;TJP1;CASP7;OCLN;APC;ADD1;TJP2;CASP8;ACIN1;VIM;ROCK1;PLEC;DSG2;CDH1;DSP
Transport of Mature mRNA derived from an Intron-Containing Transcript	-0.679543	-1.36329	0.0010142	0.201476	74	74	NUP37;GLE1;U2AF1L4;ALYREF;MAGOH;SRSF3;EIF4A3;SRSF9;NUP85;RBM8A;U2AF2;NUP62;RNPS1;NXF2;LUZP4;NUP42;SRSF6;THOC7;NDC1;NUP43;NUP155;SLU7;NCBP1;NXF1;NXT1;DDX39A;NUP98;SEC13;FYTTD1;NCBP2;THOC5;AAAS;SEH1L;DHX38;ZC3H11A;NUP35;MAGOHB;NUP54;NUP133;THOC1;NUP93;RAE1;NUP50;NUP160;THOC6;U2AF1;POM121;SRSF2;NUP214;SARNP;UPF3B;NUP153;CHTOP;NUP88;THOC3;SRSF4;NUP107;NUP210;DDX39B;NUP205;NUP58;SRRM1;CDC40;SRSF7;SRSF…	NCBP2;THOC5;AAAS;SEH1L;DHX38;ZC3H11A;NUP35;MAGOHB;NUP54;NUP133;THOC1;NUP93;RAE1;NUP50;NUP160;THOC6;U2AF1;POM121;SRSF2;NUP214;SARNP;UPF3B;NUP153;CHTOP;NUP88;THOC3;SRSF4;NUP107;NUP210;DDX39B;NUP205;NUP58;SRRM1;CDC40;SRSF7;SRSF1;POLDIP3;POM121C;THOC2;NUP188;SRSF5;CASC3;SRSF11;TPR;RANBP2
HCMV Early Events	-0.6939	-1.36557	0.00102459	0.202644	187	60	DYNLL1;TRIM28;NUP37;ELK1;DUT;DYNC1I1;NUP85;NUP62;NUP42;PML;NDC1;NUP43;NUP155;DAXX;NCOR2;NUP98;DBP;SEC13;CBX1;AAAS;RBBP7;SEH1L;NUP35;NUP54;NUP133;NUP93;DYNC1LI1;RAE1;EZH2;NUP50;NUP160;POM121;NUP214;DYNLL2;GPS2;NUP153;HDAC3;NUP88;EED;RBBP4;NUP107;NUP210;DYNC1I2;NUP205;IRS1;NUP58;CREB1;POM121C;DYNC1LI2;NUP188;TBL1XR1;TBL1X;SUZ12;NFKB1;TPR;EGFR;RANBP2;DYNC1H1;NCOR1;ITGB1	NUP54;NUP133;NUP93;DYNC1LI1;RAE1;EZH2;NUP50;NUP160;POM121;NUP214;DYNLL2;GPS2;NUP153;HDAC3;NUP88;EED;RBBP4;NUP107;NUP210;DYNC1I2;NUP205;IRS1;NUP58;CREB1;POM121C;DYNC1LI2;NUP188;TBL1XR1;TBL1X;SUZ12;NFKB1;TPR;EGFR;RANBP2;DYNC1H1;NCOR1;ITGB1
SUMOylation of ubiquitinylation proteins	-0.710322	-1.36032	0.00837696	0.202873	39	39	NUP37;NUP85;NUP62;SUMO1;NUP42;UBE2I;PML;NDC1;NUP43;NUP155;VHL;PIAS4;NUP98;SEC13;AAAS;SEH1L;NUP35;NUP54;NUP133;NUP93;RAE1;NUP50;PIAS1;NUP160;POM121;NUP214;NUP153;TRIM27;NUP88;MDM2;NUP107;NUP210;PIAS2;NUP205;NUP58;POM121C;NUP188;TPR;RANBP2	AAAS;SEH1L;NUP35;NUP54;NUP133;NUP93;RAE1;NUP50;PIAS1;NUP160;POM121;NUP214;NUP153;TRIM27;NUP88;MDM2;NUP107;NUP210;PIAS2;NUP205;NUP58;POM121C;NUP188;TPR;RANBP2
Cell-Cell communication	-0.692734	-1.40843	0	0.203366	122	120	CTNNB1;PIK3R2;CLDN19;RSU1;PARD6A;PIK3R1;CLDN16;SIRPG;CASK;SPTAN1;PTK2B;CRB3;TESK1;CLDN5;TYROBP;LAMA3;VASP;FBLIM1;ACTN1;NECTIN4;CDH5;CLDN18;CADM2;SIRPB1;CLDN2;CLDN17;CLDN14;CDH17;ACTN3;CLDN20;KIRREL3;ACTN2;CDH18;CDH12;CDH9;PARD6G;CLDN15;FYN;ARHGEF6;CDH24;CLDN23;SKAP2;LIMS1;ANG;CLDN12;NPHS1;CADM3;CDH15;FLNC;CDH10;CLDN22;PARVB;CDH6;SIRPA;SRC;CDH4;ILK;PTPN11;CLDN1;PARVA;PVR;PTK2;CDH13;NECTIN2;NECTIN1…	PVR;PTK2;CDH13;NECTIN2;NECTIN1;KIRREL2;CDH7;CLDN11;PTPN6;LIMS2;CLDN3;LAMB3;NCK2;GRB2;AFDN;CDH11;PARD6B;PXN;PIK3CB;CLDN9;NCK1;CLDN10;CLDN6;ITGB4;CLDN4;CDH8;MPP5;SDK2;F11R;CLDN8;LAMC2;SDK1;JUP;CLDN7;ACTN4;CD2AP;WASL;PATJ;PRKCI;FERMT2;FLNA;PIK3CA;PARD3;IQGAP1;CTNNA1;CDH2;MAGI2;CADM1;CDH3;CD47;DST;CTNND1;NECTIN3;CD151;PLEC;SPTBN1;CDH1;ITGA6;COL17A1;ITGB1
Signaling by NODAL	-0.826498	-1.45001	0.00222222	0.203789	21	20	DRAP1;CFC1;DAND5;GDF1;NODAL;CER1;FOXH1;LEFTY1;LEFTY2;ACVR2A;FURIN;ACVR1B;FOXO3;SMAD3;ACVR1C;ACVR2B;SMAD2;SMAD4;PCSK6;TDGF1	FURIN;ACVR1B;FOXO3;SMAD3;ACVR1C;ACVR2B;SMAD2;SMAD4;PCSK6;TDGF1
Chromatin organization	-0.658736	-1.36651	0	0.204453	240	205	ACTB;RPS2;TAF9;BRMS1;SAP30;MTA2;TAF10;TADA3;MORF4L2;PRMT5;H2AFX;ACTL6A;PRMT1;CDK4;SMYD2;MCRS1;YEATS4;HDAC10;WDR77;KDM4D;MRGBP;SMYD3;SGF29;COPRS;SMARCD2;SETD3;SUV39H1;TAF12;ACTL6B;PRDM9;PAX3;PADI2;PADI1;PADI3;PADI4;PADI6;ATF2;KDM6A;ELP4;SMARCD3;NFKB2;MSL3;MORF4L1;MEAF6;KAT5;DPY30;JAK2;HMG20B;DR1;WDR5;SUPT7L;PRMT6;RUVBL2;SAP30L;TAF6L;KDM1B;KANSL2;JADE3;RBBP5;NCOR2;KDM2B;PHF21A;KMT5C;KAT14;ELP6;SETD…	RBBP7;KDM1A;KMT5A;RCOR1;HAT1;ING3;MECOM;KDM4A;PRMT3;SETDB1;TADA2A;PRDM16;KANSL3;ASH2L;KAT8;JMJD6;ATXN7L3;JADE1;SMARCE1;TAF5L;DNMT3A;ELP3;PHF20;EP400;VPS72;RELA;EZH2;KDM4C;SMARCB1;UTY;NSD2;BRD8;ELP5;RUVBL1;ELP2;JADE2;GPS2;SETD1B;ARID2;HDAC8;EHMT2;HCFC1;DMAP1;SUDS3;SMARCD1;ATXN7;KMT2D;HDAC3;MBIP;SUV39H2;SETD1A;EED;USP22;KDM5C;ING4;RBBP4;ARID4B;SETD6;KDM3A;KDM5B;CCND1;EHMT1;PHF2;GATAD2A;KMT2B;SAP18;…
NCAM1 interactions	-0.714495	-1.35612	0.0146905	0.205353	37	37	ST8SIA4;CACNA1D;GFRA4;PSPN;CACNB4;NRTN;NCAN;CACNA1H;COL6A5;COL6A6;NCAM1;CNTN2;GDNF;COL9A1;CACNA1S;GFRA2;CACNA1G;CACNB1;ST8SIA2;COL4A5;CACNB2;COL9A2;CACNB3;CACNA1I;ARTN;COL4A3;CACNA1C;COL4A4;COL6A3;GFRA1;PRNP;COL6A2;COL4A1;AGRN;COL6A1;COL9A3;COL4A2	ST8SIA2;COL4A5;CACNB2;COL9A2;CACNB3;CACNA1I;ARTN;COL4A3;CACNA1C;COL4A4;COL6A3;GFRA1;PRNP;COL6A2;COL4A1;AGRN;COL6A1;COL9A3;COL4A2
RHOBTB1 GTPase cycle	-0.751009	-1.36753	0.0247845	0.205461	23	23	HNRNPC;COPS2;TXNL1;COPS4;CCT7;CPSF7;GPS1;CCT2;DBN1;RHOBTB1;RBBP6;RBMX;STK38;CUL3;SRRM1;TRA2B;RNF20;PDE5A;SPEN;VIM;ROCK2;ROCK1;MYO6	DBN1;RHOBTB1;RBBP6;RBMX;STK38;CUL3;SRRM1;TRA2B;RNF20;PDE5A;SPEN;VIM;ROCK2;ROCK1;MYO6
Post-translational protein phosphorylation	-0.69925	-1.42055	0	0.205502	107	106	APOE;IGFBP1;LGALS1;TIMP1;SERPINA1;AMTN;IGFBP5;STC2;MELTF;APOA2;SERPINA10;CHGB;APOA1;TF;GPC3;F5;PROC;HRC;FGG;FGA;KNG1;NOTUM;MEPE;SPP1;ENAM;AFP;AMBN;ALB;BMP15;BPIFB2;SERPIND1;AMELX;PENK;VGF;ITIH2;FGF23;APOA5;SERPINC1;AHSG;SPP2;SCG2;MATN3;APOB;PCSK9;FAM20A;EVA1A;WFS1;SDC2;C4A;SCG3;PRSS23;SHISA5;DMP1;TMEM132A;MSLN;TNC;CP;IL6;IGFBP3;FUCA2;MEN1;ANO8;CHRDL1;SPARCL1;FSTL3;VWA1;FBN1;P4HB;IGFBP4;PNPLA2;MGA…	IGFBP4;PNPLA2;MGAT4A;MFGE8;APOL1;BMP4;VCAN;CKAP4;QSOX1;CALU;C3;FAM20C;CSF1;LTBP1;CST3;CDH2;LAMB2;ADAM10;MIA3;FSTL1;MXRA8;RCN1;DNAJC3;LAMC1;NUCB1;PRKCSH;GOLM1;PDIA6;MBTPS1;FN1;TGOLN2;LAMB1;APLP2;KTN1;GAS6;HSP90B1;IGFBP7;APP
Chromatin modifying enzymes	-0.658736	-1.36078	0	0.205668	240	205	ACTB;RPS2;TAF9;BRMS1;SAP30;MTA2;TAF10;TADA3;MORF4L2;PRMT5;H2AFX;ACTL6A;PRMT1;CDK4;SMYD2;MCRS1;YEATS4;HDAC10;WDR77;KDM4D;MRGBP;SMYD3;SGF29;COPRS;SMARCD2;SETD3;SUV39H1;TAF12;ACTL6B;PRDM9;PAX3;PADI2;PADI1;PADI3;PADI4;PADI6;ATF2;KDM6A;ELP4;SMARCD3;NFKB2;MSL3;MORF4L1;MEAF6;KAT5;DPY30;JAK2;HMG20B;DR1;WDR5;SUPT7L;PRMT6;RUVBL2;SAP30L;TAF6L;KDM1B;KANSL2;JADE3;RBBP5;NCOR2;KDM2B;PHF21A;KMT5C;KAT14;ELP6;SETD…	RBBP7;KDM1A;KMT5A;RCOR1;HAT1;ING3;MECOM;KDM4A;PRMT3;SETDB1;TADA2A;PRDM16;KANSL3;ASH2L;KAT8;JMJD6;ATXN7L3;JADE1;SMARCE1;TAF5L;DNMT3A;ELP3;PHF20;EP400;VPS72;RELA;EZH2;KDM4C;SMARCB1;UTY;NSD2;BRD8;ELP5;RUVBL1;ELP2;JADE2;GPS2;SETD1B;ARID2;HDAC8;EHMT2;HCFC1;DMAP1;SUDS3;SMARCD1;ATXN7;KMT2D;HDAC3;MBIP;SUV39H2;SETD1A;EED;USP22;KDM5C;ING4;RBBP4;ARID4B;SETD6;KDM3A;KDM5B;CCND1;EHMT1;PHF2;GATAD2A;KMT2B;SAP18;…
Signaling by WNT in cancer	-0.713905	-1.3572	0.0128205	0.205779	34	34	CTNNB1;AMER1;AXIN1;DKK1;DKK4;WNT3A;PPP2CA;GSK3B;PPP2R5B;CTBP1;PPP2R1B;PORCN;CTBP2;PPP2CB;PPP2R1A;PPP2R5C;FZD4;KREMEN1;TNKS2;PPP2R5D;LRP6;DKK2;CSNK1A1;TNKS;FZD6;FZD8;PPP2R5E;PPP2R5A;RNF43;APC;FZD5;TCF7L2;LRP5;KREMEN2	PORCN;CTBP2;PPP2CB;PPP2R1A;PPP2R5C;FZD4;KREMEN1;TNKS2;PPP2R5D;LRP6;DKK2;CSNK1A1;TNKS;FZD6;FZD8;PPP2R5E;PPP2R5A;RNF43;APC;FZD5;TCF7L2;LRP5;KREMEN2
Regulation of beta-cell development	-0.726831	-1.39733	0.00209864	0.206791	42	42	SNW1;ONECUT3;FOXA3;SLC2A2;NKX6-1;FOXA2;NKX2-2;HNF4A;HNF1B;HNF1A;ONECUT1;PDX1;NEUROG3;INS;PAX6;MAFA;GCK;IAPP;PTF1A;PAX4;PKLR;RFX6;NR5A2;NEUROD1;AKT1;AKT2;MAML3;KAT2B;HNF4G;FGF10;HES1;NOTCH1;INSM1;MAMLD1;MAML1;EP300;FOXO1;AKT3;KAT2A;RBPJ;CREBBP;MAML2	HNF4G;FGF10;HES1;NOTCH1;INSM1;MAMLD1;MAML1;EP300;FOXO1;AKT3;KAT2A;RBPJ;CREBBP;MAML2
Cell junction organization	-0.70911	-1.42381	0	0.207573	88	88	CTNNB1;CLDN19;RSU1;PARD6A;CLDN16;CRB3;TESK1;CLDN5;LAMA3;VASP;FBLIM1;ACTN1;NECTIN4;CDH5;CLDN18;CADM2;CLDN2;CLDN17;CLDN14;CDH17;CLDN20;CDH18;CDH12;CDH9;PARD6G;CLDN15;ARHGEF6;CDH24;CLDN23;LIMS1;ANG;CLDN12;CADM3;CDH15;FLNC;CDH10;CLDN22;PARVB;CDH6;CDH4;ILK;CLDN1;PARVA;PVR;CDH13;NECTIN2;NECTIN1;CDH7;CLDN11;LIMS2;CLDN3;LAMB3;AFDN;CDH11;PARD6B;PXN;CLDN9;CLDN10;CLDN6;ITGB4;CLDN4;CDH8;MPP5;SDK2;F11R;CLDN8;…	PVR;CDH13;NECTIN2;NECTIN1;CDH7;CLDN11;LIMS2;CLDN3;LAMB3;AFDN;CDH11;PARD6B;PXN;CLDN9;CLDN10;CLDN6;ITGB4;CLDN4;CDH8;MPP5;SDK2;F11R;CLDN8;LAMC2;SDK1;JUP;CLDN7;PATJ;PRKCI;FERMT2;FLNA;PARD3;CTNNA1;CDH2;CADM1;CDH3;DST;CTNND1;NECTIN3;CD151;PLEC;CDH1;ITGA6;COL17A1;ITGB1
Signaling by BMP	-0.731924	-1.35731	0.00880088	0.209897	28	28	UBE2D3;BMPR1B;GDF2;CER1;BMP10;AMH;SMAD6;AMHR2;GREM2;NOG;SMAD1;ACVRL1;ACVR2A;CHRDL1;BMP2;SMURF1;SKI;UBE2D1;SMURF2;SMAD7;BMPR1A;SMAD9;ACVR2B;ZFYVE16;SMAD4;SMAD5;FSTL1;BMPR2	NOG;SMAD1;ACVRL1;ACVR2A;CHRDL1;BMP2;SMURF1;SKI;UBE2D1;SMURF2;SMAD7;BMPR1A;SMAD9;ACVR2B;ZFYVE16;SMAD4;SMAD5;FSTL1;BMPR2
Eukaryotic Translation Elongation	0.907454	2.71728	0	0.210147	99	94	RPS27;RPL39;RPS28;RPL41;RPL36;RPS29;RPL35;RPS19;RPLP1;RPL28;RPL36A;RPL37;RPS21;RPL10;RPS15A;RPS10;RPL30;RPL11;RPL8;RPS3A;RPL12;RPS26;RPS15;RPL34;RPS5;RPL35A;RPS4X;RPL3;EEF1D;FAU;RPS27A;RPL7A;UBA52;RPL18;RPS2;RPL38;RPS9;RPS16;RPL37A;RPL6;RPS13;RPL18A;RPS25;RPL15;RPL17;RPL4;RPL27;RPL26;RPL32;RPS12;RPSA;RPL9;RPS7;RPL22;EEF1A1;RPS8;RPL29;RPL19;RPS24;RPL23A;RPLP0;RPS18;RPS23;EEF2;RPL39L;RPS11;RPS14;RP…	RPS27;RPL39;RPS28;RPL41;RPL36;RPS29;RPL35;RPS19;RPLP1;RPL28;RPL36A;RPL37;RPS21;RPL10;RPS15A;RPS10;RPL30;RPL11;RPL8;RPS3A;RPL12;RPS26;RPS15;RPL34;RPS5;RPL35A;RPS4X;RPL3;EEF1D;FAU;RPS27A;RPL7A;UBA52;RPL18;RPS2;RPL38;RPS9;RPS16;RPL37A;RPL6;RPS13;RPL18A;RPS25;RPL15;RPL17;RPL4;RPL27;RPL26;RPL32;RPS12;RPSA;RPL9;RPS7;RPL22;EEF1A1;RPS8;RPL29;RPL19;RPS24;RPL23A;RPLP0;RPS18;RPS23;EEF2
NCAM signaling for neurite out-growth	-0.71506	-1.40946	0.0020555	0.210804	58	58	ST8SIA4;CACNA1D;GFRA4;SPTAN1;PSPN;CACNB4;NRTN;NCAN;CACNA1H;COL6A5;COL6A6;SPTBN5;NCAM1;SPTA1;CNTN2;GDNF;COL9A1;CACNA1S;FYN;SPTBN2;HRAS;GFRA2;CACNA1G;MAPK3;SRC;CACNB1;ST8SIA2;NRAS;COL4A5;SPTBN4;CACNB2;PTK2;COL9A2;RPS6KA5;CACNB3;CACNA1I;ARTN;GRB2;MAPK1;COL4A3;SPTB;CACNA1C;SOS1;COL4A4;CREB1;COL6A3;PTPRA;KRAS;GFRA1;PRNP;FGFR1;COL6A2;COL4A1;AGRN;SPTBN1;COL6A1;COL9A3;COL4A2	ST8SIA2;NRAS;COL4A5;SPTBN4;CACNB2;PTK2;COL9A2;RPS6KA5;CACNB3;CACNA1I;ARTN;GRB2;MAPK1;COL4A3;SPTB;CACNA1C;SOS1;COL4A4;CREB1;COL6A3;PTPRA;KRAS;GFRA1;PRNP;FGFR1;COL6A2;COL4A1;AGRN;SPTBN1;COL6A1;COL9A3;COL4A2
Diseases associated with glycosaminoglycan metabolism	-0.725442	-1.40112	0.00523013	0.211067	41	41	GPC1;B4GALT1;GPC3;NCAN;LUM;KERA;GPC5;ACAN;OGN;OMD;PRELP;BCAN;CSPG5;B3GALT6;SDC2;CHST14;SDC1;ST3GAL3;DCN;BGN;CHST6;B4GALT7;GPC2;PAPSS2;CHST3;SDC3;B3GAT3;CSPG4;CHSY1;EXT1;VCAN;EXT2;FMOD;HEXB;HSPG2;GPC6;SLC26A2;HEXA;AGRN;SDC4;GPC4	PAPSS2;CHST3;SDC3;B3GAT3;CSPG4;CHSY1;EXT1;VCAN;EXT2;FMOD;HEXB;HSPG2;GPC6;SLC26A2;HEXA;AGRN;SDC4;GPC4
Cooperation of Prefoldin and TriC/CCT in actin and tubulin folding	0.476522	1.27053	0.0655738	0.211828	33	33	ACTB;TUBB4B;TUBA4A;TUBB2A;PFDN5;TUBA1B;VBP1;TCP1;CCT4;CCT3;TUBB4A;TUBA8;TUBA3C;TUBA3E;TUBA3D;TUBA4B;CCT6B;CCT7;PFDN2;CCT6A;PFDN4;CCT5;TUBAL3;TUBB1;CCT2;TUBA1C;PFDN6;TUBB6;TUBB3;CCT8;TUBA1A;TUBB2B;PFDN1	ACTB;TUBB4B;TUBA4A;TUBB2A;PFDN5;TUBA1B
RUNX1 regulates transcription of genes involved in differentiation of HSCs	0.416738	1.26604	0	0.21437	99	71	SEM1;UBC;PSME2;RPS27A;UBA52;PSME1;PSMB7;PSMB2;PSMB6;PSMF1;PSMC4;PSMD8;PSMD14;PSMA1;PSMA3;PSMA7;PSMB10;PSMC1;H2AFX;PSMD6;PSMB3;PSMC5;PSMB8;PSMA4;MYB;PSMA2;PSMC2;PSMD7;PSMD4;LMO2;SPI1;PSMA5;PSMB9;CBFB;PSMA6;GATA3;PSMB5;PSMA8;GATA1;TAL1;PSMD9;PSMB4;CDK7;PSMC6;CCNH;PSMC3;PSMD12;PSME3;ITCH;TCF3;PSMD2;PSMD3;PSMD10;PSMD5;PSMB1;LDB1;PSMD13;MNAT1;PSMD1;UBB;PSMD11;PSMB11;LMO1;PSME4;GATA2;TP73;YAP1;TCF12;RU…	SEM1;UBC;PSME2;RPS27A;UBA52;PSME1;PSMB7;PSMB2;PSMB6;PSMF1;PSMC4;PSMD8;PSMD14;PSMA1;PSMA3;PSMA7;PSMB10;PSMC1;H2AFX;PSMD6;PSMB3;PSMC5;PSMB8;PSMA4;MYB;PSMA2;PSMC2;PSMD7;PSMD4
Elastic fibre formation	-0.731163	-1.41172	0.00207684	0.214631	41	41	FBLN1;EFEMP1;TGFB3;FBLN2;LOX;ITGB3;VTN;LOXL3;ELN;ITGA8;MFAP5;ITGB6;BMP10;FBLN5;LOXL2;MFAP1;GDF5;ITGA5;LOXL1;TGFB2;MFAP4;FBN1;LOXL4;BMP7;MFAP3;BMP2;TGFB1;EFEMP2;FURIN;BMP4;MFAP2;ITGB8;FBN3;LTBP1;LTBP4;FBN2;ITGB5;LTBP2;ITGAV;LTBP3;ITGB1	GDF5;ITGA5;LOXL1;TGFB2;MFAP4;FBN1;LOXL4;BMP7;MFAP3;BMP2;TGFB1;EFEMP2;FURIN;BMP4;MFAP2;ITGB8;FBN3;LTBP1;LTBP4;FBN2;ITGB5;LTBP2;ITGAV;LTBP3;ITGB1
Collagen formation	-0.693518	-1.39776	0	0.215342	90	90	CTSV;MMP7;MMP13;CTSS;COL8A1;COL11A2;LOX;COL13A1;COL5A3;LAMA3;P3H1;COL6A5;COL6A6;COL20A1;ADAMTS14;LOXL3;P4HA3;MMP3;MMP20;COL15A1;COLGALT2;COL10A1;COL9A1;TLL2;COL16A1;COL26A1;COL4A6;COL22A1;COL19A1;CRTAP;P4HA2;COL7A1;COL14A1;COL5A2;PCOLCE;LOXL2;COL24A1;PCOLCE2;COL21A1;COL28A1;COL25A1;MMP9;COL4A5;LOXL1;P3H3;COL9A2;LOXL4;P4HB;COL23A1;BMP1;ADAMTS3;COL1A1;LAMB3;PLOD3;COLGALT1;COL1A2;ADAMTS2;COL4A3;TLL1…	PCOLCE2;COL21A1;COL28A1;COL25A1;MMP9;COL4A5;LOXL1;P3H3;COL9A2;LOXL4;P4HB;COL23A1;BMP1;ADAMTS3;COL1A1;LAMB3;PLOD3;COLGALT1;COL1A2;ADAMTS2;COL4A3;TLL1;PPIB;ITGB4;COL3A1;PLOD2;COL5A1;P4HA1;LAMC2;COL4A4;COL2A1;PLOD1;COL6A3;COL8A2;CTSL;COL12A1;COL11A1;PXDN;P3H2;DST;COL27A1;CD151;COL6A2;SERPINH1;PLEC;COL4A1;COL6A1;CTSB;COL9A3;ITGA6;COL4A2;COL18A1;COL17A1
MET activates PTK2 signaling	-0.773107	-1.35184	0.0259594	0.217266	18	18	LAMA1;LAMA3;LAMC3;HGF;SRC;LAMA2;PTK2;MET;LAMB3;LAMA4;LAMC2;LAMB2;ITGA3;LAMC1;ITGA2;LAMA5;LAMB1;ITGB1	LAMA2;PTK2;MET;LAMB3;LAMA4;LAMC2;LAMB2;ITGA3;LAMC1;ITGA2;LAMA5;LAMB1;ITGB1
Signaling by PDGF	-0.692367	-1.34892	0.0061792	0.220574	53	53	STAT1;PIK3R2;PIK3R1;THBS1;COL6A5;COL6A6;SPP1;PLG;THBS2;COL9A1;GRB7;HRAS;PDGFRA;CRK;BCAR1;THBS3;RAPGEF1;PLCG1;SRC;PDGFB;PDGFD;CRKL;PDGFC;PTPN11;NRAS;COL4A5;PDGFRB;COL9A2;STAT5A;STAT5B;NCK2;GRB2;COL4A3;PIK3CB;FURIN;NCK1;PLAT;SOS1;RASA1;COL4A4;COL6A3;KRAS;PIK3CA;STAT6;PTPN12;THBS4;COL6A2;COL4A1;PDGFA;STAT3;COL6A1;COL9A3;COL4A2	CRKL;PDGFC;PTPN11;NRAS;COL4A5;PDGFRB;COL9A2;STAT5A;STAT5B;NCK2;GRB2;COL4A3;PIK3CB;FURIN;NCK1;PLAT;SOS1;RASA1;COL4A4;COL6A3;KRAS;PIK3CA;STAT6;PTPN12;THBS4;COL6A2;COL4A1;PDGFA;STAT3;COL6A1;COL9A3;COL4A2
Extracellular matrix organization	-0.671032	-1.40154	0	0.221326	296	296	CTSV;TIMP1;CEACAM6;FBLN1;PRSS2;LAMA1;CAPN5;NRXN1;EFEMP1;MMP7;TTR;MMP13;MUSK;CAPN8;CEACAM1;CASK;CAPNS1;TGFB3;DDR2;FBLN2;CTSS;MMP25;COL8A1;ADAMTS18;COL11A2;TRAPPC4;LOX;CD44;ITGAE;ITGAL;ADAM8;COL13A1;COL5A3;CAPN15;LAMA3;ICAM4;THBS1;P3H1;MATN4;ICAM3;ACTN1;CEACAM8;ELANE;COMP;NCAN;ITGAD;ITGAX;CAPNS2;ITGA11;CTRB1;CTRB2;TPSAB1;FGG;FGA;FGB;COL6A5;COL6A6;ADAMTS16;DSPP;SPP1;CAPN6;LUM;MMP24;CTSG;CMA1;COL20A1…	MADCAM1;COL25A1;MMP9;ADAM9;ITGA4;ITGB7;GDF5;ITGA5;LAMA2;ITGA2B;COL4A5;LOXL1;TGFB2;MMP17;MFAP4;ICAM2;CAPN10;ADAMTS9;LRP4;P3H3;PTPRS;COL9A2;CAPN3;FBN1;LOXL4;BMP7;P4HB;MMP10;MFAP3;BMP2;COL23A1;MMP15;BMP1;ADAMTS3;COL1A1;LAMB3;PLOD3;COLGALT1;CASP3;COL1A2;TGFB1;SDC3;ADAM12;NID1;ADAMTS2;EFEMP2;COL4A3;ITGA9;DMD;TLL1;ADAMTS1;ITGA1;SERPINE1;FURIN;MMP19;BMP4;ICAM5;PPIB;MFAP2;NCSTN;ITGB8;VCAN;LAMA4;ITGB4;COL…
Peptide chain elongation	0.911145	2.82026	0	0.222509	94	90	RPS27;RPL39;RPS28;RPL41;RPL36;RPS29;RPL35;RPS19;RPLP1;RPL28;RPL36A;RPL37;RPS21;RPL10;RPS15A;RPS10;RPL30;RPL11;RPL8;RPS3A;RPL12;RPS26;RPS15;RPL34;RPS5;RPL35A;RPS4X;RPL3;FAU;RPS27A;RPL7A;UBA52;RPL18;RPS2;RPL38;RPS9;RPS16;RPL37A;RPL6;RPS13;RPL18A;RPS25;RPL15;RPL17;RPL4;RPL27;RPL26;RPL32;RPS12;RPSA;RPL9;RPS7;RPL22;EEF1A1;RPS8;RPL29;RPL19;RPS24;RPL23A;RPLP0;RPS18;RPS23;EEF2;RPL39L;RPS11;RPS14;RPS6;RPL…	RPS27;RPL39;RPS28;RPL41;RPL36;RPS29;RPL35;RPS19;RPLP1;RPL28;RPL36A;RPL37;RPS21;RPL10;RPS15A;RPS10;RPL30;RPL11;RPL8;RPS3A;RPL12;RPS26;RPS15;RPL34;RPS5;RPL35A;RPS4X;RPL3;FAU;RPS27A;RPL7A;UBA52;RPL18;RPS2;RPL38;RPS9;RPS16;RPL37A;RPL6;RPS13;RPL18A;RPS25;RPL15;RPL17;RPL4;RPL27;RPL26;RPL32;RPS12;RPSA;RPL9;RPS7;RPL22;EEF1A1;RPS8;RPL29;RPL19;RPS24;RPL23A;RPLP0;RPS18;RPS23;EEF2
Insulin processing	-0.733626	-1.33374	0.0194595	0.223909	27	27	RAB27A;CLTRN;INS;SLC30A8;MYRIP;KIF5C;PCSK2;PCSK1;EXOC8;EXOC2;KIF5A;EXOC3;STX1A;EXOC6;SLC30A6;ERO1A;EXOC1;SLC30A5;VAMP2;EXOC5;KIF5B;SLC30A7;EXOC7;EXOC4;ERO1B;MYO5A;CPE	PCSK2;PCSK1;EXOC8;EXOC2;KIF5A;EXOC3;STX1A;EXOC6;SLC30A6;ERO1A;EXOC1;SLC30A5;VAMP2;EXOC5;KIF5B;SLC30A7;EXOC7;EXOC4;ERO1B;MYO5A;CPE
Regulation of Glucokinase by Glucokinase Regulatory Protein	-0.714948	-1.34908	0.0107527	0.224258	32	32	NUP37;NUP85;NUP62;GCK;GCKR;NUP42;NDC1;NUP43;NUP155;NUP98;SEC13;AAAS;SEH1L;NUP35;NUP54;NUP133;NUP93;RAE1;NUP50;NUP160;POM121;NUP214;NUP153;NUP88;NUP107;NUP210;NUP205;NUP58;POM121C;NUP188;TPR;RANBP2	AAAS;SEH1L;NUP35;NUP54;NUP133;NUP93;RAE1;NUP50;NUP160;POM121;NUP214;NUP153;NUP88;NUP107;NUP210;NUP205;NUP58;POM121C;NUP188;TPR;RANBP2
Transport of Ribonucleoproteins into the Host Nucleus	-0.715612	-1.33406	0.0159574	0.225876	37	32	NUP37;NUP85;NUP62;NUP42;NDC1;NUP43;NUP155;KPNA1;NUP98;SEC13;AAAS;SEH1L;NUP35;NUP54;NUP133;NUP93;RAE1;NUP50;NUP160;POM121;NUP214;NUP153;NUP88;NUP107;NUP210;NUP205;NUP58;POM121C;NUP188;KPNB1;TPR;RANBP2	AAAS;SEH1L;NUP35;NUP54;NUP133;NUP93;RAE1;NUP50;NUP160;POM121;NUP214;NUP153;NUP88;NUP107;NUP210;NUP205;NUP58;POM121C;NUP188;KPNB1;TPR;RANBP2
Defective TPR may confer susceptibility towards thyroid papillary carcinoma (TPC)	-0.714948	-1.34557	0.0243386	0.226102	32	32	NUP37;NUP85;NUP62;GCK;GCKR;NUP42;NDC1;NUP43;NUP155;NUP98;SEC13;AAAS;SEH1L;NUP35;NUP54;NUP133;NUP93;RAE1;NUP50;NUP160;POM121;NUP214;NUP153;NUP88;NUP107;NUP210;NUP205;NUP58;POM121C;NUP188;TPR;RANBP2	AAAS;SEH1L;NUP35;NUP54;NUP133;NUP93;RAE1;NUP50;NUP160;POM121;NUP214;NUP153;NUP88;NUP107;NUP210;NUP205;NUP58;POM121C;NUP188;TPR;RANBP2
Collagen degradation	-0.694302	-1.34626	0.0103842	0.227745	40	40	PRSS2;MMP7;MMP13;COL13A1;ELANE;MMP3;MMP12;MMP20;MMP8;MMP1;COL15A1;COL9A1;PHYKPL;COL16A1;COL26A1;MMP11;COL19A1;TMPRSS6;MMP2;CTSK;COL14A1;COL25A1;MMP9;ADAM9;COL9A2;MMP10;COL23A1;MMP15;FURIN;MMP19;ADAM17;MMP14;CTSD;ADAM10;CTSL;COL12A1;CTSB;COL9A3;COL18A1;COL17A1	COL25A1;MMP9;ADAM9;COL9A2;MMP10;COL23A1;MMP15;FURIN;MMP19;ADAM17;MMP14;CTSD;ADAM10;CTSL;COL12A1;CTSB;COL9A3;COL18A1;COL17A1
Inflammasomes	-0.743944	-1.3343	0.0344086	0.228623	25	21	PSTPIP1;CASP1;AIM2;PYCARD;TXN;MEFV;P2RX7;NLRP3;NLRC4;NFKB2;HMOX1;PANX1;NLRP1;RELA;SUGT1;BCL2L1;HSP90AB1;NFKB1;TXNIP;BCL2;APP	RELA;SUGT1;BCL2L1;HSP90AB1;NFKB1;TXNIP;BCL2;APP
SUMOylation	-0.644314	-1.33063	0	0.230338	175	174	CDKN2A;NSMCE1;NPM1;PPARGC1A;TFAP2C;TRIM28;PCNA;NUP37;SUMO2;ING2;CDCA8;AURKB;IKBKG;AURKA;PARK7;NUP85;HNRNPC;SAE1;CBX8;TOP2A;NUP62;RING1;THRB;NFKBIA;SUMO1;BIRC5;FOXL2;NR1I2;CBX2;NR1H4;NR5A1;PGR;TFAP2B;PPARG;NR5A2;NUP42;UBE2I;PML;NR1H2;NFKB2;NDC1;NUP43;NUP155;NSMCE3;TOP1;EID3;PARP1;VHL;PIAS4;RNF2;DAXX;CBX4;IKBKE;MRTFA;HIPK2;TP53;NCOR2;MBD1;SP100;NSMCE2;NR2C1;BLM;AR;ESR1;HNRNPK;SCMH1;CTBP1;RWDD3;HDAC…	NUP54;L3MBTL2;INCENP;NR1H3;RARA;BRCA1;THRA;NUP133;DNMT3A;ZBED1;NUP93;SIN3A;RAD52;RELA;RAE1;CETN2;NUP50;NR4A2;PIAS1;RXRA;NUP160;POM121;TOPORS;NUP214;HIC1;PCGF2;TFAP2A;HERC2;MITF;PIAS3;XPC;SMC6;SENP1;RORA;XRCC4;SENP5;NUP153;STAG1;ZNF131;RANGAP1;ZNF350;RNF168;TRIM27;NUP88;MDM2;DDX5;SENP2;SATB1;HDAC7;NUP107;NUP210;WRN;TDG;PIAS2;TP53BP1;SAFB;DNMT1;UHRF2;NCOA2;NUP205;NUP58;EP300;MDC1;SP3;NSMCE4A;PHC2;S…
Class C/3 (Metabotropic glutamate/pheromone receptors)	-0.690324	-1.33135	0.0189274	0.230755	40	39	CASR;TAS2R1;TAS2R42;TAS2R43;TAS2R46;TAS2R31;GRM5;GRM1;TAS2R10;TAS2R13;TAS2R9;TAS2R8;TAS2R7;TAS2R38;TAS2R3;TAS2R16;GRM8;TAS2R39;TAS2R40;TAS2R41;TAS2R60;GPRC6A;GRM6;GRM4;GRM7;GRM2;TAS1R1;TAS1R2;GRM3;TAS2R5;TAS1R3;TAS2R50;TAS2R30;GABBR2;TAS2R20;TAS2R19;GABBR1;TAS2R14;TAS2R4	TAS2R5;TAS1R3;TAS2R50;TAS2R30;GABBR2;TAS2R20;TAS2R19;GABBR1;TAS2R14;TAS2R4
RHOA GTPase cycle	-0.650061	-1.33453	0.001002	0.231321	149	147	VAV3;ARHGAP6;PIK3R2;SNAP23;ARHGDIB;ECT2;PIK3R1;TAGAP;DOCK2;IQGAP3;RHPN2;DEF6;PLEKHG6;RHPN1;ARHGEF19;ARHGDIA;PLEKHG5;ARHGEF1;YKT6;GMIP;KALRN;ARHGAP4;ARHGAP28;ARHGEF7;VAMP3;ACTC1;ARHGAP11B;ARHGEF15;ARHGAP40;STARD8;ARHGAP9;MCF2;PKN3;DEPDC1B;RASGRF2;VAV2;ABR;DIAPH3;ARHGAP23;PLD1;HMOX2;DLC1;STK10;ARHGEF4;ARHGAP22;CAV1;FLOT1;C1QBP;SRGAP1;TFRC;ATP6AP1;ARHGEF25;PREX1;ANLN;VAV1;ARHGAP11A;ARHGAP1;ARHGEF18;…	ARHGAP19;EMC3;STARD13;TEX2;RACGAP1;RHOA;ARHGEF11;ARHGEF10L;STX5;ARAP3;AAAS;DAAM1;VAPB;ARAP2;PKN1;FLOT2;DDRGK1;ARHGEF3;ARHGAP30;PREX2;PLEKHG3;FMNL3;ARHGAP39;ARHGAP18;ARHGEF28;SOWAHC;ARHGAP26;VANGL1;ARHGAP20;ARHGEF2;PCDH7;ARHGAP8;MCF2L;SCFD1;ARHGAP31;STOM;RTKN;MYO9B;OPHN1;MACO1;CCDC115;DIAPH1;BCAP31;ARHGAP35;FAF2;TIAM1;ACBD5;TMPO;NET1;PLEKHG4;ARHGAP44;ARHGEF5;ARHGEF40;MCAM;MYO9A;NGEF;TMEM87A;ARHGAP…
Antigen Presentation: Folding, assembly and peptide loading of class I MHC	-0.734249	-1.32927	0.0281081	0.23234	25	24	B2M;HLA-B;TAP1;SEC24C;HLA-C;HLA-F;SEC13;TAP2;HLA-G;SEC24A;ERAP1;SEC24D;HLA-E;SAR1B;SEC23A;HSPA5;CALR;SEC24B;SEC31A;HLA-A;ERAP2;TAPBP;PDIA3;CANX	HLA-G;SEC24A;ERAP1;SEC24D;HLA-E;SAR1B;SEC23A;HSPA5;CALR;SEC24B;SEC31A;HLA-A;ERAP2;TAPBP;PDIA3;CANX
RUNX1 regulates genes involved in megakaryocyte differentiation and platelet function	-0.699257	-1.3387	0.0138889	0.233792	67	38	H2AFX;PRMT1;THBS1;CBFB;ZFPM1;TNRC6C;PF4;GATA1;NR4A3;NFE2;DPY30;WDR5;PRMT6;AGO4;RBBP5;PRKCQ;HDAC1;KAT2B;GP1BA;ITGA2B;ASH2L;SIN3A;SETD1B;KMT2D;AGO3;AGO1;MOV10;SETD1A;MYL9;KMT2B;EP300;SIN3B;RUNX1;TNRC6B;TNRC6A;KMT2E;KMT2C;KMT2A	GP1BA;ITGA2B;ASH2L;SIN3A;SETD1B;KMT2D;AGO3;AGO1;MOV10;SETD1A;MYL9;KMT2B;EP300;SIN3B;RUNX1;TNRC6B;TNRC6A;KMT2E;KMT2C;KMT2A
Transport of Mature Transcript to Cytoplasm	-0.661739	-1.33471	0.00302725	0.234303	83	83	EIF4E;SLBP;NUP37;CPSF4;GLE1;U2AF1L4;ALYREF;MAGOH;SRSF3;EIF4A3;SRSF9;NUP85;RBM8A;U2AF2;NUP62;RNPS1;NXF2;LUZP4;NUP42;SRSF6;THOC7;NDC1;NUP43;NUP155;SLU7;NCBP1;NXF1;SYMPK;NXT1;DDX39A;NUP98;SEC13;FYTTD1;NCBP2;THOC5;AAAS;SEH1L;DHX38;ZC3H11A;FIP1L1;NUP35;MAGOHB;NUP54;NUP133;THOC1;NUP93;RAE1;NUP50;NUP160;THOC6;U2AF1;POM121;SRSF2;NUP214;SARNP;UPF3B;CPSF2;CPSF1;NUP153;CHTOP;NUP88;THOC3;SRSF4;NUP107;NUP210;…	NCBP2;THOC5;AAAS;SEH1L;DHX38;ZC3H11A;FIP1L1;NUP35;MAGOHB;NUP54;NUP133;THOC1;NUP93;RAE1;NUP50;NUP160;THOC6;U2AF1;POM121;SRSF2;NUP214;SARNP;UPF3B;CPSF2;CPSF1;NUP153;CHTOP;NUP88;THOC3;SRSF4;NUP107;NUP210;DDX39B;CPSF3;WDR33;NUP205;NUP58;SRRM1;CDC40;SRSF7;SRSF1;POLDIP3;POM121C;THOC2;NUP188;SRSF5;CASC3;SRSF11;TPR;RANBP2
Pre-NOTCH Expression and Processing	-0.680169	-1.33647	0.00826446	0.234836	90	50	JUN;H2AFX;ST3GAL4;B4GALT1;SNW1;ST3GAL6;POFUT1;TNRC6C;ATP2A1;POGLUT1;SIRT6;TP53;AGO4;MAML3;NOTCH4;ST3GAL3;MFNG;KAT2B;E2F1;ELF3;NOTCH1;ATP2A3;E2F3;AGO2;RFNG;LFNG;MAMLD1;MAML1;FURIN;AGO3;TFDP1;AGO1;MOV10;CCND1;TMED2;EP300;SEL1L;KAT2A;RUNX1;PRKCI;TNRC6B;TFDP2;RAB6A;RBPJ;TNRC6A;CREBBP;NOTCH2;MAML2;NOTCH3;ATP2A2	NOTCH1;ATP2A3;E2F3;AGO2;RFNG;LFNG;MAMLD1;MAML1;FURIN;AGO3;TFDP1;AGO1;MOV10;CCND1;TMED2;EP300;SEL1L;KAT2A;RUNX1;PRKCI;TNRC6B;TFDP2;RAB6A;RBPJ;TNRC6A;CREBBP;NOTCH2;MAML2;NOTCH3;ATP2A2
SUMO E3 ligases SUMOylate target proteins	-0.646548	-1.34127	0	0.23537	169	168	CDKN2A;NSMCE1;NPM1;PPARGC1A;TFAP2C;TRIM28;PCNA;NUP37;SUMO2;ING2;CDCA8;AURKB;IKBKG;AURKA;PARK7;NUP85;HNRNPC;CBX8;TOP2A;NUP62;RING1;THRB;NFKBIA;SUMO1;BIRC5;FOXL2;NR1I2;CBX2;NR1H4;NR5A1;PGR;TFAP2B;PPARG;NR5A2;NUP42;UBE2I;PML;NR1H2;NFKB2;NDC1;NUP43;NUP155;NSMCE3;TOP1;EID3;PARP1;VHL;PIAS4;RNF2;DAXX;CBX4;IKBKE;MRTFA;HIPK2;TP53;NCOR2;MBD1;SP100;NSMCE2;NR2C1;BLM;AR;ESR1;HNRNPK;SCMH1;CTBP1;HDAC1;NUP98;NR3…	NUP54;L3MBTL2;INCENP;NR1H3;RARA;BRCA1;THRA;NUP133;DNMT3A;ZBED1;NUP93;SIN3A;RAD52;RELA;RAE1;CETN2;NUP50;NR4A2;PIAS1;RXRA;NUP160;POM121;TOPORS;NUP214;HIC1;PCGF2;TFAP2A;HERC2;MITF;PIAS3;XPC;SMC6;RORA;XRCC4;NUP153;STAG1;ZNF131;RANGAP1;ZNF350;RNF168;TRIM27;NUP88;MDM2;DDX5;SATB1;HDAC7;NUP107;NUP210;WRN;TDG;PIAS2;TP53BP1;SAFB;DNMT1;UHRF2;NCOA2;NUP205;NUP58;EP300;MDC1;SP3;NSMCE4A;PHC2;SMC3;HDAC2;POM121C;…
mRNA 3'-end processing	-0.676584	-1.32772	0.0112016	0.235642	57	57	CPSF4;U2AF1L4;ALYREF;MAGOH;SRSF3;EIF4A3;SRSF9;RBM8A;U2AF2;RNPS1;LUZP4;SRSF6;CSTF2;THOC7;SLU7;NCBP1;CPSF7;SYMPK;DDX39A;CSTF1;CLP1;FYTTD1;NCBP2;THOC5;DHX38;ZC3H11A;FIP1L1;CSTF3;MAGOHB;THOC1;THOC6;U2AF1;SRSF2;SARNP;UPF3B;CPSF2;NUDT21;PCF11;CPSF1;CHTOP;CSTF2T;THOC3;SRSF4;DDX39B;CPSF3;WDR33;SRRM1;CDC40;PABPN1;SRSF7;SRSF1;POLDIP3;THOC2;PAPOLA;SRSF5;CASC3;SRSF11	CSTF1;CLP1;FYTTD1;NCBP2;THOC5;DHX38;ZC3H11A;FIP1L1;CSTF3;MAGOHB;THOC1;THOC6;U2AF1;SRSF2;SARNP;UPF3B;CPSF2;NUDT21;PCF11;CPSF1;CHTOP;CSTF2T;THOC3;SRSF4;DDX39B;CPSF3;WDR33;SRRM1;CDC40;PABPN1;SRSF7;SRSF1;POLDIP3;THOC2;PAPOLA;SRSF5;CASC3;SRSF11
SHC1 events in ERBB2 signaling	-0.743243	-1.33515	0.0208333	0.23639	22	22	NRG2;NRG3;EREG;HRAS;BTC;SHC1;EGF;NRG1;NRAS;NRG4;PRKCD;HBEGF;GRB2;PRKCE;ERBB3;SOS1;PRKCA;KRAS;ERBB4;ERBB2;PTPN12;EGFR	NRG1;NRAS;NRG4;PRKCD;HBEGF;GRB2;PRKCE;ERBB3;SOS1;PRKCA;KRAS;ERBB4;ERBB2;PTPN12;EGFR
Formation of a pool of free 40S subunits	0.864065	2.83949	0	0.236416	106	102	RPS27;RPL39;RPS28;RPL41;RPL36;RPS29;RPL35;RPS19;RPLP1;RPL28;RPL36A;RPL37;RPS21;RPL10;RPS15A;RPS10;RPL30;RPL11;RPL8;RPS3A;RPL12;RPS26;RPS15;RPL34;RPS5;RPL35A;RPS4X;RPL3;FAU;RPS27A;RPL7A;UBA52;RPL18;RPS2;RPL38;RPS9;RPS16;RPL37A;RPL6;RPS13;RPL18A;RPS25;RPL15;RPL17;RPL4;RPL27;RPL26;RPL32;RPS12;RPSA;RPL9;RPS7;RPL22;RPS8;RPL29;EIF3H;RPL19;RPS24;RPL23A;RPLP0;RPS18;RPS23;EIF3K;EIF3D;RPL39L;RPS11;EIF3E;RP…	RPS27;RPL39;RPS28;RPL41;RPL36;RPS29;RPL35;RPS19;RPLP1;RPL28;RPL36A;RPL37;RPS21;RPL10;RPS15A;RPS10;RPL30;RPL11;RPL8;RPS3A;RPL12;RPS26;RPS15;RPL34;RPS5;RPL35A;RPS4X;RPL3;FAU;RPS27A;RPL7A;UBA52;RPL18;RPS2;RPL38;RPS9;RPS16;RPL37A;RPL6;RPS13;RPL18A;RPS25;RPL15;RPL17;RPL4;RPL27;RPL26;RPL32;RPS12;RPSA;RPL9;RPS7;RPL22;RPS8;RPL29;EIF3H;RPL19;RPS24;RPL23A;RPLP0;RPS18;RPS23;EIF3K;EIF3D;RPL39L;RPS11
Cargo concentration in the ER	-0.698802	-1.33905	0.0160085	0.236536	33	33	CNIH3;SERPINA1;LMAN1L;CNIH1;PREB;F5;AREG;CNIH2;GRIA1;F8;LMAN2L;GOSR2;SEC24C;COL7A1;STX5;SEC22B;SEC24A;TGFA;CTSZ;FOLR1;MIA2;SEC24D;SAR1B;SEC23A;TMED2;LMAN2;SEC24B;TMED10;CTSC;MIA3;LMAN1;CD59;MCFD2	SEC24A;TGFA;CTSZ;FOLR1;MIA2;SEC24D;SAR1B;SEC23A;TMED2;LMAN2;SEC24B;TMED10;CTSC;MIA3;LMAN1;CD59;MCFD2
Chondroitin sulfate/dermatan sulfate metabolism	-0.684689	-1.33701	0.00927835	0.236696	50	50	XYLT2;GPC1;CHST7;CHST11;XYLT1;GPC3;IDUA;HYAL3;NCAN;CHST13;GPC5;B3GAT1;BCAN;CSPG5;CHPF;B3GALT6;UST;CHST9;SDC2;CHST14;B3GAT2;DSEL;SDC1;HYAL1;CSGALNACT1;DCN;BGN;CHSY3;B4GALT7;ARSB;GPC2;CHST3;SDC3;B3GAT3;CSPG4;CHST15;CHPF2;CHSY1;VCAN;CSGALNACT2;HEXB;HSPG2;GPC6;CHST12;DSE;IDS;HEXA;AGRN;SDC4;GPC4	CHSY3;B4GALT7;ARSB;GPC2;CHST3;SDC3;B3GAT3;CSPG4;CHST15;CHPF2;CHSY1;VCAN;CSGALNACT2;HEXB;HSPG2;GPC6;CHST12;DSE;IDS;HEXA;AGRN;SDC4;GPC4
Regulation of RUNX1 Expression and Activity	-0.766571	-1.34173	0.0291153	0.23785	27	18	CBFB;TNRC6C;PML;AGO4;SRC;PTPN11;AGO2;CCND3;H19;AGO3;AGO1;MOV10;CCND1;CDK6;RUNX1;TNRC6B;TNRC6A;CCND2	AGO2;CCND3;H19;AGO3;AGO1;MOV10;CCND1;CDK6;RUNX1;TNRC6B;TNRC6A;CCND2
MET promotes cell motility	-0.72429	-1.33963	0.0245726	0.238249	29	29	LAMA1;RAP1B;LAMA3;LAMC3;RAP1A;TNS4;HGF;CRK;RAPGEF1;SRC;RAC1;CRKL;LAMA2;PTK2;MET;LAMB3;GRB2;DOCK7;TNS3;LAMA4;GAB1;LAMC2;LAMB2;ITGA3;LAMC1;ITGA2;LAMA5;LAMB1;ITGB1	RAC1;CRKL;LAMA2;PTK2;MET;LAMB3;GRB2;DOCK7;TNS3;LAMA4;GAB1;LAMC2;LAMB2;ITGA3;LAMC1;ITGA2;LAMA5;LAMB1;ITGB1
Defective B3GAT3 causes JDSSDHD	-0.737984	-1.32282	0.0464326	0.239607	20	20	GPC1;GPC3;NCAN;GPC5;BCAN;CSPG5;SDC2;SDC1;DCN;BGN;GPC2;SDC3;B3GAT3;CSPG4;VCAN;HSPG2;GPC6;AGRN;SDC4;GPC4	GPC2;SDC3;B3GAT3;CSPG4;VCAN;HSPG2;GPC6;AGRN;SDC4;GPC4
Adherens junctions interactions	-0.705673	-1.32586	0.0256959	0.24031	31	31	CTNNB1;NECTIN4;CDH5;CADM2;CDH17;CDH18;CDH12;CDH9;CDH24;ANG;CADM3;CDH15;CDH10;CDH6;CDH4;PVR;CDH13;NECTIN2;NECTIN1;CDH7;AFDN;CDH11;CDH8;JUP;CTNNA1;CDH2;CADM1;CDH3;CTNND1;NECTIN3;CDH1	PVR;CDH13;NECTIN2;NECTIN1;CDH7;AFDN;CDH11;CDH8;JUP;CTNNA1;CDH2;CADM1;CDH3;CTNND1;NECTIN3;CDH1
RHOU GTPase cycle	-0.704975	-1.32295	0.0158228	0.242446	34	34	PIK3R2;PIK3R1;PAK3;SPTAN1;RHOU;PAK2;TXNL1;ARHGEF7;DEPDC1B;GIT1;PAK1;ARHGEF6;CDC42;GIT2;ARHGAP30;VANGL1;PAK4;NCK2;WWP2;STAM;NCK1;SRGAP2;STAM2;USP9X;WDR6;CLTC;DLG5;EPHA2;PEAK1;HGS;IQGAP1;DST;MYO6;SPTBN1	GIT2;ARHGAP30;VANGL1;PAK4;NCK2;WWP2;STAM;NCK1;SRGAP2;STAM2;USP9X;WDR6;CLTC;DLG5;EPHA2;PEAK1;HGS;IQGAP1;DST;MYO6;SPTBN1
HDACs deacetylate histones	-0.706904	-1.32402	0.0179325	0.245027	60	32	BRMS1;SAP30;MTA2;HDAC10;HMG20B;SAP30L;NCOR2;PHF21A;MTA3;MBD3;HDAC1;RBBP7;KDM1A;RCOR1;GPS2;HDAC8;SUDS3;HDAC3;RBBP4;ARID4B;GATAD2A;SAP18;HDAC2;GATAD2B;MTA1;TBL1XR1;TBL1X;CHD4;ARID4A;CHD3;REST;NCOR1	GPS2;HDAC8;SUDS3;HDAC3;RBBP4;ARID4B;GATAD2A;SAP18;HDAC2;GATAD2B;MTA1;TBL1XR1;TBL1X;CHD4;ARID4A;CHD3;REST;NCOR1
Regulation of gene expression in late stage (branching morphogenesis) pancreatic bud precursor cells	-0.761334	-1.32306	0.043722	0.245281	16	16	SNW1;ONECUT3;HNF1B;ONECUT1;NEUROG3;MAML3;KAT2B;HES1;NOTCH1;MAMLD1;MAML1;EP300;KAT2A;RBPJ;CREBBP;MAML2	HES1;NOTCH1;MAMLD1;MAML1;EP300;KAT2A;RBPJ;CREBBP;MAML2
ABC transporter disorders	0.39799	1.23567	0	0.245643	77	77	SEM1;UBC;PSME2;RPS27A;UBA52;PSME1;PSMB7;PSMB2;PSMB6;PSMF1;PSMC4;PSMD8;PSMD14;PSMA1;PSMA3;PSMA7;PSMB10;PSMC1;PSMD6;PSMB3;VCP;APOA1;PSMC5;PSMB8;PSMA4;PSMA2;PSMC2;PSMD7;PSMD4;DERL3;PSMA5;PSMB9;PSMA6;ABCD1;PSMB5;PSMA8;ABCC9;ABCC2;CFTR;ABCC8;KCNJ11;ABCB11;ABCG5;ABCA12;RNF5;PSMD9;PSMB4;PSMC6;RNF185;PSMC3;PSMD12;PSME3;ABCB4;ABCC6;PSMD2;PSMD3;ABCB6;ABCG8;PSMD10;PSMD5;PSMB1;PSMD13;PSMD1;UBB;DERL1;PSMD11;P…	SEM1;UBC;PSME2;RPS27A;UBA52;PSME1;PSMB7;PSMB2;PSMB6;PSMF1;PSMC4;PSMD8;PSMD14;PSMA1;PSMA3;PSMA7;PSMB10;PSMC1;PSMD6;PSMB3;VCP;APOA1;PSMC5;PSMB8;PSMA4;PSMA2;PSMC2;PSMD7;PSMD4
RHOBTB GTPase Cycle	-0.698719	-1.32055	0.0209864	0.246309	35	35	ACTG1;HNRNPC;COPS2;TXNL1;COPS4;ACTN1;TWF1;CCT7;CCT6A;CPSF7;GPS1;HSP90AA1;CCT2;RHOBTB2;DBN1;RHOBTB1;RBBP6;RBMX;STK38;CUL3;DDX39B;SRRM1;TMOD3;CDC37;TRA2B;RNF20;HSP90AB1;PDE5A;SPEN;VIM;ROCK2;PHIP;ROCK1;MYO6;MSI2	CUL3;DDX39B;SRRM1;TMOD3;CDC37;TRA2B;RNF20;HSP90AB1;PDE5A;SPEN;VIM;ROCK2;PHIP;ROCK1;MYO6;MSI2
Downstream signaling events of B Cell Receptor (BCR)	0.398697	1.23325	0	0.246327	81	81	SEM1;PPIA;UBC;PSME2;RPS27A;UBA52;PSME1;PSMB7;PSMB2;PSMB6;PSMF1;PSMC4;PSMD8;PSMD14;PSMA1;PSMA3;PSMA7;PSMB10;PSMC1;FKBP1A;PSMD6;BCL10;PSMB3;IKBKG;PSMC5;PSMB8;PSMA4;PSMA2;PRKCB;PSMC2;CARD11;PSMD7;PSMD4;NFATC3;PSMA5;NFKBIA;PSMB9;PSMA6;PSMB5;PSMA8;RASGRP3;SKP1;PSMD9;PSMB4;RASGRP1;CHUK;PSMC6;HRAS;NFKBIE;PSMC3;PSMD12;PSME3;REL;NFKBIB;PSMD2;PSMD3;PSMD10;PSMD5;PSMB1;PSMD13;FBXW11;NRAS;CUL1;PSMD1;RELA;PPP3…	SEM1;PPIA;UBC;PSME2;RPS27A;UBA52;PSME1;PSMB7;PSMB2;PSMB6;PSMF1;PSMC4;PSMD8;PSMD14;PSMA1;PSMA3;PSMA7;PSMB10;PSMC1;FKBP1A;PSMD6;BCL10;PSMB3;IKBKG;PSMC5;PSMB8;PSMA4;PSMA2;PRKCB;PSMC2;CARD11;PSMD7;PSMD4
Nonhomologous End-Joining (NHEJ)	-0.704186	-1.31882	0.0138004	0.247603	52	34	UBE2V2;H2AFX;TDP1;NHEJ1;SUMO1;XRCC6;UBE2N;KAT5;PIAS4;LIG4;BABAM1;UIMC1;TDP2;BRCC3;NBN;BRCA1;DCLRE1C;NSD2;MRE11;PAXIP1;BARD1;HERC2;POLM;POLL;XRCC4;RNF8;RNF168;TP53BP1;MDC1;XRCC5;ATM;PRKDC;RIF1;RAD50	BRCC3;NBN;BRCA1;DCLRE1C;NSD2;MRE11;PAXIP1;BARD1;HERC2;POLM;POLL;XRCC4;RNF8;RNF168;TP53BP1;MDC1;XRCC5;ATM;PRKDC;RIF1;RAD50
Ca2+ pathway	-0.665634	-1.31922	0.0122825	0.24891	63	62	MYC;CTNNB1;GNB5;GNG5;PDE6G;GNG13;GNG10;PDE6B;LEF1;TNRC6C;PRKG2;FZD2;GNG2;GNG12;GNGT2;GNG3;GNB3;CAMK2A;PDE6A;GNAT2;TCF7;GNAO1;PLCB2;AGO4;PLCB3;NLK;AXIN2;GNG4;GNB4;GNGT1;GNB1;GNG11;FZD4;AGO2;GNB2;WNT11;ITPR2;GNG8;PPP3CA;GNG7;PLCB1;MAP3K7;ITPR3;PPP3R1;AGO3;AGO1;MOV10;NFATC1;FZD3;FZD6;PRKCA;KRAS;PRKG1;TNRC6B;WNT5A;FZD5;CALM1;TCF7L2;ITPR1;PPP3CB;TNRC6A;TCF7L1	AXIN2;GNG4;GNB4;GNGT1;GNB1;GNG11;FZD4;AGO2;GNB2;WNT11;ITPR2;GNG8;PPP3CA;GNG7;PLCB1;MAP3K7;ITPR3;PPP3R1;AGO3;AGO1;MOV10;NFATC1;FZD3;FZD6;PRKCA;KRAS;PRKG1;TNRC6B;WNT5A;FZD5;CALM1;TCF7L2;ITPR1;PPP3CB;TNRC6A;TCF7L1
TNFR2 non-canonical NF-kB pathway	0.375732	1.22704	0	0.25149	101	100	SEM1;UBC;PSME2;RPS27A;UBA52;PSME1;PSMB7;PSMB2;PSMB6;PSMF1;PSMC4;PSMD8;PSMD14;RELB;PSMA1;PSMA3;TNFRSF17;PSMA7;TNFSF9;CD27;CD70;PSMB10;PSMC1;TNFSF13B;PSMD6;PSMB3;PSMC5;TNFRSF1B;PSMB8;PSMA4;UBE2M;PSMA2;PSMC2;TNFRSF6B;PSMD7;PSMD4;TNFSF4;PSMA5;PSMB9;PSMA6;TNFRSF4;PSMB5;PSMA8;TNFRSF13C;TNFSF11;CD40LG;TNFRSF11B;TNFSF18;TNF;TNFRSF8;SKP1;PSMD9;PSMB4;NFKB2;CHUK;TRAF2;PSMC6;MAP3K14;EDARADD;TNFSF13;PSMC3;PSM…	SEM1;UBC;PSME2;RPS27A;UBA52;PSME1;PSMB7;PSMB2;PSMB6;PSMF1;PSMC4;PSMD8;PSMD14;RELB;PSMA1;PSMA3;TNFRSF17;PSMA7;TNFSF9;CD27;CD70;PSMB10;PSMC1;TNFSF13B;PSMD6;PSMB3;PSMC5;TNFRSF1B;PSMB8;PSMA4;UBE2M;PSMA2;PSMC2;TNFRSF6B;PSMD7;PSMD4;TNFSF4
Selenocysteine synthesis	0.90064	2.89914	0	0.252177	98	93	RPS27;RPL39;RPS28;RPL41;RPL36;RPS29;RPL35;RPS19;RPLP1;RPL28;RPL36A;RPL37;RPS21;RPL10;RPS15A;RPS10;RPL30;RPL11;RPL8;RPS3A;RPL12;RPS26;RPS15;RPL34;RPS5;RPL35A;RPS4X;RPL3;FAU;RPS27A;RPL7A;UBA52;RPL18;RPS2;RPL38;RPS9;RPS16;RPL37A;RPL6;RPS13;RPL18A;RPS25;RPL15;RPL17;RPL4;RPL27;RPL26;RPL32;RPS12;RPSA;RPL9;RPS7;RPL22;RPS8;RPL29;RPL19;RPS24;RPL23A;RPLP0;RPS18;RPS23;RPL39L;RPS11;RPS14;RPS6;RPL13;EEFSEC;SE…	RPS27;RPL39;RPS28;RPL41;RPL36;RPS29;RPL35;RPS19;RPLP1;RPL28;RPL36A;RPL37;RPS21;RPL10;RPS15A;RPS10;RPL30;RPL11;RPL8;RPS3A;RPL12;RPS26;RPS15;RPL34;RPS5;RPL35A;RPS4X;RPL3;FAU;RPS27A;RPL7A;UBA52;RPL18;RPS2;RPL38;RPS9;RPS16;RPL37A;RPL6;RPS13;RPL18A;RPS25;RPL15;RPL17;RPL4;RPL27;RPL26;RPL32;RPS12;RPSA;RPL9;RPS7;RPL22;RPS8;RPL29;RPL19;RPS24;RPL23A;RPLP0;RPS18;RPS23
Prefoldin mediated transfer of substrate to CCT/TriC	0.486081	1.21309	0.164384	0.266803	28	28	ACTB;TUBB4B;TUBA4A;TUBB2A;PFDN5;VBP1;TCP1;CCT4;CCT3;TUBB4A;TUBA3C;TUBA3D;CCT6B;CCT7;PFDN2;CCT6A;PFDN4;CCT5;TUBB1;CCT2;TUBA1C;PFDN6;TUBB6;TUBB3;CCT8;TUBA1A;TUBB2B;PFDN1	ACTB;TUBB4B;TUBA4A;TUBB2A;PFDN5
Heme signaling	-0.671339	-1.31354	0.0248963	0.267426	47	46	PPARGC1A;LY96;APOA1;HBB;NFE2L2;CLEC1B;APOB;ATF2;SMARCD3;MEF2D;HMOX1;NR1D1;NCOA6;HBA1;CARM1;CRTC1;ARNTL;CRTC2;HELZ2;TLR4;MAFK;PPARA;TGS1;MEF2C;RXRA;RAI1;CRTC3;CHD9;RORA;SLC46A1;SIRT1;HDAC3;MED1;NPAS2;NCOA2;EP300;CREB1;BACH1;CLOCK;TBL1XR1;TBL1X;CREBBP;NRIP1;XPO1;NCOA1;NCOR1	CARM1;CRTC1;ARNTL;CRTC2;HELZ2;TLR4;MAFK;PPARA;TGS1;MEF2C;RXRA;RAI1;CRTC3;CHD9;RORA;SLC46A1;SIRT1;HDAC3;MED1;NPAS2;NCOA2;EP300;CREB1;BACH1;CLOCK;TBL1XR1;TBL1X;CREBBP;NRIP1;XPO1;NCOA1;NCOR1
Defective binding of RB1 mutants to E2F1,(E2F2, E2F3)	-0.741026	-1.30636	0.0560538	0.268092	17	17	E2F2;CDK4;CDKN1A;CCNE2;CDK2;E2F1;CCNE1;E2F3;CCND3;TFDP1;CDKN1C;CCND1;CDK6;RB1;CDKN1B;TFDP2;CCND2	E2F1;CCNE1;E2F3;CCND3;TFDP1;CDKN1C;CCND1;CDK6;RB1;CDKN1B;TFDP2;CCND2
Defective B3GALT6 causes EDSP2 and SEMDJL1	-0.729079	-1.30704	0.0388889	0.268167	20	20	GPC1;GPC3;NCAN;GPC5;BCAN;CSPG5;B3GALT6;SDC2;SDC1;DCN;BGN;GPC2;SDC3;CSPG4;VCAN;HSPG2;GPC6;AGRN;SDC4;GPC4	GPC2;SDC3;CSPG4;VCAN;HSPG2;GPC6;AGRN;SDC4;GPC4
Vpr-mediated nuclear import of PICs	-0.692254	-1.30827	0.0317125	0.268722	40	34	NUP37;BANF1;NUP85;HMGA1;NUP62;NUP42;NDC1;NUP43;NUP155;KPNA1;NUP98;SEC13;AAAS;SEH1L;NUP35;NUP54;NUP133;NUP93;RAE1;NUP50;NUP160;POM121;NUP214;NUP153;NUP88;NUP107;NUP210;NUP205;NUP58;POM121C;NUP188;PSIP1;TPR;RANBP2	AAAS;SEH1L;NUP35;NUP54;NUP133;NUP93;RAE1;NUP50;NUP160;POM121;NUP214;NUP153;NUP88;NUP107;NUP210;NUP205;NUP58;POM121C;NUP188;PSIP1;TPR;RANBP2
Scavenging of heme from plasma	0.396821	1.21006	0	0.268735	92	89	IGHA1;IGKC;IGLC3;APOA1;IGLC1;IGLC2;HBB;JCHAIN;HPR;HP;IGHV1-2;IGHV2-5;IGHV3-13;IGHV3-11;IGHV3-7;IGHA2;IGHV2-70;ALB;IGHV4-39;IGHV4-34;IGHV3-33;IGHV3-30;IGHV3-23;IGHV1-69;IGHV7-81;IGHV4-59;IGHV3-53;IGHV1-46;IGHV3-48;IGLC7;IGLC6;IGLV3-21;IGLV3-1;IGLV4-3;IGLV3-19;IGLV2-18;IGLV3-16;IGLV2-14;IGLV1-36;IGLV5-37;IGLV1-40;IGLV2-33;IGLV3-22;IGLV3-12;IGLV2-11;IGLV2-8;IGLV7-43;IGLV1-44;IGLV5-45;IGLV3-27;IGLV3-…	IGHA1;IGKC;IGLC3;APOA1;IGLC1;IGLC2;HBB;JCHAIN
RHO GTPase cycle	-0.621651	-1.30892	0	0.269192	444	439	ACTB;ACTG1;RHOB;CDC42EP4;VAV3;EPSTI1;HSPE1;RHOC;SHKBP1;RHOV;CAPZB;RAC2;DIAPH2;ARHGAP25;ARHGAP6;PIK3R2;NCF4;DOCK5;NCF1;DOCK8;SNAP23;ARHGAP33;ARHGDIB;ECT2;PARD6A;BRK1;PIK3R1;TUBA1B;CKB;MUC13;CHN1;PAK3;NOXO1;SEMA4F;TAGAP;FGD2;NSFL1C;VCP;NCKAP1L;DOCK2;SPTAN1;KCTD13;FRS3;RAC3;RHOH;IQGAP3;TNFAIP1;WIPF3;NOXA1;NUDC;NDUFA5;RHOU;RHPN2;HNRNPC;DEF6;CHN2;DSG1;PLEKHG6;RHPN1;RHOG;PAK6;COPS2;PLD2;NDUFS3;FGD3;PAK…	ARHGEF11;TOR1AIP1;FGD5;BAIAP2L2;KIF14;ARHGEF10L;CDC42;STX5;NCF2;ARAP3;AAAS;RHOBTB2;AMIGO2;DAAM1;CCDC187;RAC1;VAPB;ARAP2;WASF1;ARHGEF39;FILIP1;PKN1;GIT2;DBN1;FMNL1;CDC42EP3;CEP97;SAMM50;FRS2;FLOT2;SH3BP1;DDRGK1;ARHGEF3;DOCK11;SCRIB;ARHGAP30;CYBA;RHOBTB1;PREX2;VANGL2;PLEKHG3;FMNL3;SLITRK3;ARHGAP39;PLEKHG2;ARHGAP18;ARHGEF28;SOWAHC;ABI1;ARHGAP26;VANGL1;ARHGEF9;ARFGAP3;ARHGAP20;RRAS2;SWAP70;PAK4;TRIP1…
The NLRP3 inflammasome	-0.760955	-1.31023	0.0523969	0.269522	17	16	PSTPIP1;CASP1;PYCARD;TXN;MEFV;P2RX7;NLRP3;NFKB2;HMOX1;PANX1;RELA;SUGT1;HSP90AB1;NFKB1;TXNIP;APP	RELA;SUGT1;HSP90AB1;NFKB1;TXNIP;APP
Zinc transporters	-0.758126	-1.31077	0.0450549	0.270178	17	17	SLC39A5;SLC30A8;SLC30A3;SLC30A2;SLC30A1;SLC39A2;SLC39A8;SLC39A4;SLC30A6;SLC39A6;SLC39A3;SLC39A1;SLC30A5;SLC30A7;SLC39A14;SLC39A7;SLC39A10	SLC39A8;SLC39A4;SLC30A6;SLC39A6;SLC39A3;SLC39A1;SLC30A5;SLC30A7;SLC39A14;SLC39A7;SLC39A10
Cellular response to chemical stress	0.354366	inf		0.270189	164	158	COX7C;COX6C;CYCS;COX7B;COX6B1;SEM1;COX5A;UBC;COX8A;PSME2;RPS27A;UBA52;COX5B;GPX2;SOD3;ATOX1;PRDX2;PSME1;PSMB7;NDUFA4;PSMB2;PRDX6;PSMB6;PSMF1;PSMC4;PSMD8;PSMD14;PSMA1;PSMA3;PSMA7;COX6A1;STAP2;NCF4;PTK6;NCF1;PSMB10;PSMC1;PSMD6;PSMB3;TXN2;BLVRB;KEAP1;RBX1;PSMC5;PSMB8;PSMA4;PSMA2;PSMC2;COX16;SOD1;GSTP1;HBB;PSMD7;PSMD4;COX20;TXN;PRDX5;COX4I1;NUDT2;PSMA5;PSMB9;BLVRA;PSMA6;NOX5;NFE2L2;PSMB5;PSMA8;AQP8;A…	COX7C;COX6C;CYCS;COX7B;COX6B1;SEM1;COX5A;UBC;COX8A;PSME2;RPS27A;UBA52;COX5B;GPX2;SOD3;ATOX1;PRDX2;PSME1;PSMB7;NDUFA4;PSMB2;PRDX6;PSMB6;PSMF1;PSMC4;PSMD8;PSMD14;PSMA1;PSMA3;PSMA7;COX6A1;STAP2;NCF4;PTK6
FCERI mediated NF-kB activation	0.421924	inf		0.270189	157	154	SEM1;UBC;PSME2;RPS27A;UBA52;PSME1;PSMB7;PSMB2;PSMB6;PSMF1;PSMC4;PSMD8;PSMD14;IGKC;PSMA1;PSMA3;PSMA7;IGLC3;PSMB10;PSMC1;PSMD6;BCL10;PSMB3;LYN;IKBKG;IGLC1;PSMC5;PSMB8;PSMA4;PSMA2;PSMC2;IGLC2;CARD11;PSMD7;PSMD4;PSMA5;NFKBIA;PSMB9;PSMA6;UBE2V1;PSMB5;PSMA8;RASGRP4;IGHV1-2;IGHV2-5;IGHV3-13;IGHV3-11;IGHV3-7;IGHE;IGHV2-70;IGHV4-39;IGHV4-34;IGHV3-33;IGHV3-30;IGHV3-23;IGHV1-69;IGHV7-81;IGHV4-59;IGHV3-53;IG…	SEM1;UBC;PSME2;RPS27A;UBA52;PSME1;PSMB7;PSMB2;PSMB6;PSMF1;PSMC4;PSMD8;PSMD14;IGKC;PSMA1;PSMA3;PSMA7;IGLC3;PSMB10;PSMC1;PSMD6;BCL10;PSMB3;LYN;IKBKG;IGLC1;PSMC5;PSMB8;PSMA4;PSMA2;PSMC2;IGLC2;CARD11;PSMD7;PSMD4
Influenza Infection	0.665018	inf		0.270189	169	157	RPS27;RPL39;RPS28;RPL41;RPL36;RPS29;RPL35;RPS19;RPLP1;RPL28;RPL36A;RPL37;ISG15;RPS21;RPL10;RPS15A;RPS10;RPL30;RPL11;RPL8;RPS3A;RPL12;RPS26;RPS15;RPL34;RPS5;RPL35A;RPS4X;RPL3;FAU;RPS27A;RPL7A;POLR2L;UBA52;RPL18;RPS2;RPL38;RPS9;RPS16;RPL37A;POLR2G;RPL6;RPS13;RPL18A;RPS25;RPL15;RPL17;RPL4;RPL27;RAN;RPL26;RPL32;POLR2I;SLC25A6;RPS12;RPSA;RPL9;RPS7;RPL22;RPS8;RPL29;RPL19;RPS24;RPL23A;RPLP0;RPS18;RPS23;…	RPS27;RPL39;RPS28;RPL41;RPL36;RPS29;RPL35;RPS19;RPLP1;RPL28;RPL36A;RPL37;ISG15;RPS21;RPL10;RPS15A;RPS10;RPL30;RPL11;RPL8;RPS3A;RPL12;RPS26;RPS15;RPL34;RPS5;RPL35A;RPS4X;RPL3;FAU;RPS27A;RPL7A;POLR2L;UBA52;RPL18;RPS2;RPL38;RPS9;RPS16;RPL37A;POLR2G;RPL6;RPS13;RPL18A;RPS25;RPL15;RPL17;RPL4;RPL27;RAN;RPL26;RPL32;POLR2I;SLC25A6;RPS12;RPSA;RPL9;RPS7;RPL22;RPS8;RPL29;RPL19;RPS24;RPL23A;RPLP0;RPS18;RPS23;…
Keratinization	0.374353	inf		0.270189	217	216	KRT15;KRT5;CSTA;KRT19;KRT6A;KRT10;DSG3;PI3;KRT32;KRT17;KRT6C;LCE1B;KRT1;KRT23;KRT77;KRT16;DSC3;SPRR1B;LCE1C;KRT39;SPINK6;LCE1E;KRT71;KRT31;KLK13;CAPNS1;KRT13;KRT24;KRT82;DSG1;EVPL;KRT9;KRT86;SPINK5;KRT81;KRT6B;PKP1;CASP14;DSG4;TGM5;KRT80;KRT73;KRT83;KRT75;KRT84;KRT74;KRT85;KRT3;KRT76;KRT79;KRT78;KRTAP21-1;KRTAP21-2;KRTAP21-3;KRTAP20-2;KRTAP20-1;KRTAP8-1;KRTAP11-1;KRTAP6-1;KLK5;KLK14;KRTAP15-1;KRT…	KRT15;KRT5;CSTA;KRT19;KRT6A;KRT10;DSG3;PI3;KRT32;KRT17;KRT6C;LCE1B;KRT1;KRT23;KRT77;KRT16;DSC3;SPRR1B;LCE1C;KRT39;SPINK6;LCE1E;KRT71;KRT31;KLK13;CAPNS1
Metabolism of amino acids and derivatives	0.585864	inf		0.270189	379	362	RPS27;RPL39;RPS28;RPL41;RPL36;RPS29;RPL35;RPS19;RPLP1;RPL28;RPL36A;RPL37;RPS21;RPL10;RPS15A;RPS10;RPL30;RPL11;RPL8;RPS3A;RPL12;SEM1;RPS26;RPS15;RPL34;RPS5;RPL35A;RPS4X;ODC1;RPL3;FAU;ALDH4A1;PSME2;RPS27A;RPL7A;UBA52;RPL18;RPS2;RPL38;RPS9;RPS16;RPL37A;RPL6;AIMP2;ALDH9A1;RPS13;RPL18A;HNMT;RPS25;TST;RPL15;PSME1;PSMB7;RPL17;RPL4;RPL27;PSMB2;SMOX;RPL26;ETHE1;PSAT1;RPL32;PYCR2;GATM;ASS1;PSMB6;PSMF1;RPS1…	RPS27;RPL39;RPS28;RPL41;RPL36;RPS29;RPL35;RPS19;RPLP1;RPL28;RPL36A;RPL37;RPS21;RPL10;RPS15A;RPS10;RPL30;RPL11;RPL8;RPS3A;RPL12;SEM1;RPS26;RPS15;RPL34;RPS5;RPL35A;RPS4X;ODC1;RPL3;FAU;ALDH4A1;PSME2;RPS27A;RPL7A;UBA52;RPL18;RPS2;RPL38;RPS9;RPS16;RPL37A;RPL6;AIMP2;ALDH9A1;RPS13;RPL18A;HNMT;RPS25;TST;RPL15;PSME1;PSMB7;RPL17;RPL4;RPL27;PSMB2;SMOX;RPL26;ETHE1;PSAT1;RPL32;PYCR2;GATM;ASS1;PSMB6;PSMF1;RPS1…
Peptide ligand-binding receptors	0.305598	inf		0.270189	198	197	CCL19;NPY1R;CXCL12;CXCL10;CXCL9;NPB;ANXA1;CCL5;NMB;CCL27;CCL21;ACKR3;SST;CXCL6;CCL17;UTS2R;CCL1;MC1R;AGT;NPFF;CXCL11;KEL;PROK1;FPR3;CCR6;GALR2;PYY;CXCL13;TACR2;CCR9;EDN2;RLN2;CXCR3;GAL;TRH;CORT;BDKRB2;OXTR;CCR7;SAA1;NMU;NPFFR2;SSTR1;BDKRB1;RLN3;KISS1R;MC2R;C5AR2;CX3CL1;CCL22;SSTR5;NPY5R;RXFP1;CCKAR;KNG1;GHSR;PROK2;AGTR1;MC4R;GRP;GALR1;QRFPR;CXCL5;PF4;CXCL8;TACR3;PROKR2;OXT;PDYN;FPR2;FPR1;SSTR4;PM…	CCL19;NPY1R;CXCL12;CXCL10;CXCL9;NPB;ANXA1;CCL5;NMB;CCL27;CCL21;ACKR3;SST;CXCL6;CCL17;UTS2R;CCL1;MC1R;AGT;NPFF;CXCL11;KEL;PROK1;FPR3;CCR6;GALR2;PYY;CXCL13;TACR2;CCR9;EDN2;RLN2;CXCR3;GAL;TRH;CORT
Regulation of expression of SLITs and ROBOs	0.735568	inf		0.270189	177	172	RPS27;RPL39;RPS28;RPL41;RPL36;RPS29;RPL35;RPS19;RPLP1;RPL28;RPL36A;RPL37;RPS21;RPL10;RPS15A;RPS10;RPL30;RPL11;RPL8;RPS3A;RPL12;SEM1;RPS26;RPS15;RPL34;RPS5;RPL35A;RPS4X;RPL3;UBC;FAU;PSME2;RPS27A;RPL7A;UBA52;RPL18;RPS2;RPL38;RPS9;RPS16;RPL37A;RPL6;RPS13;RPL18A;RPS25;RPL15;PSME1;PSMB7;RPL17;RPL4;RPL27;PSMB2;RPL26;RPL32;PSMB6;PSMF1;RPS12;RPSA;PSMC4;RPL9;RPS7;PSMD8;RPL22;ELOC;PSMD14;RPS8;RPL29;RPL19;R…	RPS27;RPL39;RPS28;RPL41;RPL36;RPS29;RPL35;RPS19;RPLP1;RPL28;RPL36A;RPL37;RPS21;RPL10;RPS15A;RPS10;RPL30;RPL11;RPL8;RPS3A;RPL12;SEM1;RPS26;RPS15;RPL34;RPS5;RPL35A;RPS4X;RPL3;UBC;FAU;PSME2;RPS27A;RPL7A;UBA52;RPL18;RPS2;RPL38;RPS9;RPS16;RPL37A;RPL6;RPS13;RPL18A;RPS25;RPL15;PSME1;PSMB7;RPL17;RPL4;RPL27;PSMB2;RPL26;RPL32;PSMB6;PSMF1;RPS12;RPSA;PSMC4;RPL9;RPS7;PSMD8;RPL22;ELOC;PSMD14;RPS8;RPL29;RPL19;R…
Response of EIF2AK4 (GCN2) to amino acid deficiency	0.87187	inf		0.270189	106	102	RPS27;RPL39;RPS28;RPL41;RPL36;RPS29;RPL35;RPS19;RPLP1;RPL28;RPL36A;RPL37;RPS21;RPL10;RPS15A;RPS10;RPL30;RPL11;RPL8;RPS3A;RPL12;RPS26;RPS15;RPL34;RPS5;RPL35A;RPS4X;RPL3;CEBPB;FAU;RPS27A;RPL7A;UBA52;RPL18;RPS2;RPL38;RPS9;RPS16;RPL37A;RPL6;RPS13;RPL18A;RPS25;RPL15;RPL17;RPL4;RPL27;RPL26;RPL32;EIF2S2;RPS12;RPSA;RPL9;RPS7;RPL22;RPS8;RPL29;RPL19;RPS24;RPL23A;RPLP0;RPS18;RPS23;RPL39L;RPS11;DDIT3;RPS14;R…	RPS27;RPL39;RPS28;RPL41;RPL36;RPS29;RPL35;RPS19;RPLP1;RPL28;RPL36A;RPL37;RPS21;RPL10;RPS15A;RPS10;RPL30;RPL11;RPL8;RPS3A;RPL12;RPS26;RPS15;RPL34;RPS5;RPL35A;RPS4X;RPL3;CEBPB;FAU;RPS27A;RPL7A;UBA52;RPL18;RPS2;RPL38;RPS9;RPS16;RPL37A;RPL6;RPS13;RPL18A;RPS25;RPL15;RPL17;RPL4;RPL27;RPL26;RPL32;EIF2S2;RPS12;RPSA;RPL9;RPS7;RPL22;RPS8;RPL29;RPL19;RPS24;RPL23A;RPLP0;RPS18;RPS23
Synthesis of DNA	0.389907	inf		0.270189	120	120	SEM1;UBC;PSME2;RPS27A;UBA52;POLE4;PSME1;PSMB7;POLD4;PSMB2;RPA3;PSMB6;PSMF1;PSMC4;PSMD8;PSMD14;PSMA1;PSMA3;PSMA7;PCNA;UBE2E1;PSMB10;RFC2;PSMC1;PSMD6;CCNA1;PSMB3;RBX1;PSMC5;PSMB8;POLA2;PSMA4;RPA2;PSMA2;PSMC2;PSMD7;RFC3;FEN1;PSMD4;POLA1;ANAPC15;POLD2;ANAPC11;MCM2;UBE2C;CCNA2;PSMA5;PSMB9;PSMA6;GINS3;POLE3;PSMB5;CCNE2;CDC26;PSMA8;ANAPC2;GINS2;CDK2;SKP1;PSMD9;ANAPC16;PSMB4;DNA2;LIG1;ORC5;MCM7;PSMC6;MCM…	SEM1;UBC;PSME2;RPS27A;UBA52;POLE4;PSME1;PSMB7;POLD4;PSMB2;RPA3;PSMB6;PSMF1;PSMC4;PSMD8;PSMD14;PSMA1;PSMA3;PSMA7;PCNA;UBE2E1;PSMB10;RFC2;PSMC1;PSMD6;CCNA1;PSMB3;RBX1;PSMC5;PSMB8;POLA2;PSMA4;RPA2;PSMA2;PSMC2;PSMD7;RFC3;FEN1;PSMD4;POLA1;ANAPC15;POLD2
The citric acid (TCA) cycle and respiratory electron transport	0.527378	inf		0.270189	178	178	ATP5F1E;LDHA;COX7C;COX6C;CYCS;COX7B;UQCR11;NDUFB1;COX6B1;UQCRB;ATP5MC3;COX5A;UQCRH;ATP5F1B;NDUFC1;ATP5MF;UQCR10;COX8A;NDUFA3;ATP5MG;NDUFA6;ATP5PD;ATP5F1D;COX5B;UQCRQ;UQCRFS1;NDUFS7;NDUFB4;ATP5ME;NDUFB11;NDUFB5;TIMMDC1;NDUFB2;NDUFS5;NDUFB3;NDUFA4;NDUFA1;NDUFB6;SDHC;NDUFA2;VDAC1;NDUFA13;IDH2;MDH2;IDH3B;NDUFAF5;ATP5F1A;COX6A1;PDK1;IDH3A;PDHB;PDK4;UCP2;NDUFA11;NDUFB9;DLD;NDUFB7;NDUFA9;SUCLG1;NDUFS6;A…	ATP5F1E;LDHA;COX7C;COX6C;CYCS;COX7B;UQCR11;NDUFB1;COX6B1;UQCRB;ATP5MC3;COX5A;UQCRH;ATP5F1B;NDUFC1;ATP5MF;UQCR10;COX8A;NDUFA3;ATP5MG;NDUFA6;ATP5PD;ATP5F1D;COX5B;UQCRQ;UQCRFS1;NDUFS7;NDUFB4;ATP5ME;NDUFB11;NDUFB5;TIMMDC1;NDUFB2;NDUFS5;NDUFB3;NDUFA4;NDUFA1;NDUFB6;SDHC;NDUFA2;VDAC1;NDUFA13;IDH2;MDH2;IDH3B;NDUFAF5;ATP5F1A;COX6A1;PDK1;IDH3A;PDHB;PDK4;UCP2;NDUFA11;NDUFB9;DLD;NDUFB7;NDUFA9;SUCLG1;NDUFS6;A…
Translation	0.617954	inf		0.270189	303	275	RPS27;RPL39;RPS28;RPL41;RPL36;RPS29;RPL35;RPS19;RPLP1;RPL28;RPL36A;RPL37;RPS21;RPL10;RPS15A;RPS10;RPL30;RPL11;RPL8;RPS3A;RPL12;RPS26;RPS15;RPL34;RPS5;RPL35A;RPS4X;RPL3;EEF1D;FAU;RPS27A;RPL7A;UBA52;RPL18;RPS2;RPL38;RPS9;RPS16;RPL37A;PPA2;RPL6;AIMP2;RPS13;RPL18A;RPS25;RPL15;SEC61G;RPL17;RPL4;RPL27;RPL26;RPL32;MRPL24;EIF2S2;GFM2;MRPL12;MRPL52;MRPS17;MRPL33;RPS12;MRPS33;RPSA;RPL9;SEC61B;RPS7;MRPL40;R…	RPS27;RPL39;RPS28;RPL41;RPL36;RPS29;RPL35;RPS19;RPLP1;RPL28;RPL36A;RPL37;RPS21;RPL10;RPS15A;RPS10;RPL30;RPL11;RPL8;RPS3A;RPL12;RPS26;RPS15;RPL34;RPS5;RPL35A;RPS4X;RPL3;EEF1D;FAU;RPS27A;RPL7A;UBA52;RPL18;RPS2;RPL38;RPS9;RPS16;RPL37A;PPA2;RPL6;AIMP2;RPS13;RPL18A;RPS25;RPL15;SEC61G;RPL17;RPL4;RPL27;RPL26;RPL32;MRPL24;EIF2S2;GFM2;MRPL12;MRPL52;MRPS17;MRPL33;RPS12;MRPS33;RPSA;RPL9;SEC61B;RPS7;MRPL40;R…
rRNA processing	0.586013	inf		0.270189	237	213	RPS27;RPL39;RPS28;RPL41;RPL36;RPS29;RPL35;RPS19;RPLP1;RPL28;RPL36A;RPL37;RPS21;RPL10;RPS15A;RPS10;RPL30;RPL11;RPL8;RPS3A;RPL12;RPS26;RPS15;RPL34;RPS5;RPL35A;RPS4X;RPL3;FAU;RPS27A;RPL7A;UBA52;RPL18;RPS2;RPL38;RPS9;RPS16;RPL37A;RPL6;RPS13;RPL18A;RPS25;RPL15;RPL17;RPL4;RPL27;NOP10;RPL26;RPL32;RPS12;RPSA;RPL9;RPS7;RPL22;DDX49;RPS8;RPL29;RPL19;RPS24;RPL23A;RPLP0;RPS18;RPS23;SNU13;MPHOSPH6;RPL39L;RPS11…	RPS27;RPL39;RPS28;RPL41;RPL36;RPS29;RPL35;RPS19;RPLP1;RPL28;RPL36A;RPL37;RPS21;RPL10;RPS15A;RPS10;RPL30;RPL11;RPL8;RPS3A;RPL12;RPS26;RPS15;RPL34;RPS5;RPL35A;RPS4X;RPL3;FAU;RPS27A;RPL7A;UBA52;RPL18;RPS2;RPL38;RPS9;RPS16;RPL37A;RPL6;RPS13;RPL18A;RPS25;RPL15;RPL17;RPL4;RPL27;NOP10;RPL26;RPL32;RPS12;RPSA;RPL9;RPS7;RPL22;DDX49;RPS8;RPL29;RPL19;RPS24;RPL23A;RPLP0;RPS18;RPS23;SNU13;MPHOSPH6;RPL39L;RPS11…
rRNA processing in the nucleus and cytosol	0.665423	inf		0.270189	199	191	RPS27;RPL39;RPS28;RPL41;RPL36;RPS29;RPL35;RPS19;RPLP1;RPL28;RPL36A;RPL37;RPS21;RPL10;RPS15A;RPS10;RPL30;RPL11;RPL8;RPS3A;RPL12;RPS26;RPS15;RPL34;RPS5;RPL35A;RPS4X;RPL3;FAU;RPS27A;RPL7A;UBA52;RPL18;RPS2;RPL38;RPS9;RPS16;RPL37A;RPL6;RPS13;RPL18A;RPS25;RPL15;RPL17;RPL4;RPL27;NOP10;RPL26;RPL32;RPS12;RPSA;RPL9;RPS7;RPL22;DDX49;RPS8;RPL29;RPL19;RPS24;RPL23A;RPLP0;RPS18;RPS23;SNU13;MPHOSPH6;RPL39L;RPS11…	RPS27;RPL39;RPS28;RPL41;RPL36;RPS29;RPL35;RPS19;RPLP1;RPL28;RPL36A;RPL37;RPS21;RPL10;RPS15A;RPS10;RPL30;RPL11;RPL8;RPS3A;RPL12;RPS26;RPS15;RPL34;RPS5;RPL35A;RPS4X;RPL3;FAU;RPS27A;RPL7A;UBA52;RPL18;RPS2;RPL38;RPS9;RPS16;RPL37A;RPL6;RPS13;RPL18A;RPS25;RPL15;RPL17;RPL4;RPL27;NOP10;RPL26;RPL32;RPS12;RPSA;RPL9;RPS7;RPL22;DDX49;RPS8;RPL29;RPL19;RPS24;RPL23A;RPLP0;RPS18;RPS23;SNU13;MPHOSPH6;RPL39L;RPS11…
L1CAM interactions	-0.645862	-1.30714	0.0040201	0.270839	100	100	CD24;LAMA1;CLTA;AP2S1;HSPA8;MAP2K1;KIF4A;SCN11A;SPTAN1;MAP2K2;CHL1;KCNQ3;SH3GL2;CNTN6;SCN1B;NCAN;GAP43;SPTBN5;DCX;KCNQ2;SCN4A;ITGB3;ANK1;NCAM1;SPTA1;KIF4B;CNTN2;SCN1A;SCN10A;SCN5A;VAV2;RPS6KA4;SDCBP;LYPLA2;RPS6KA3;SPTBN2;NUMB;PAK1;SCN2B;SCN3A;NFASC;L1CAM;DNM1;CSNK2B;RPS6KA6;MAPK3;DNM2;RPS6KA1;SRC;SHTN1;CNTNAP1;CNTN1;DLG4;ANK2;RAC1;SCN3B;EPHB2;SCN8A;DPYSL2;ITGA5;ITGA2B;AP2B1;SCN2A;SPTBN4;AP2A1;RAN…	CSNK2B;RPS6KA6;MAPK3;DNM2;RPS6KA1;SRC;SHTN1;CNTNAP1;CNTN1;DLG4;ANK2;RAC1;SCN3B;EPHB2;SCN8A;DPYSL2;ITGA5;ITGA2B;AP2B1;SCN2A;SPTBN4;AP2A1;RANBP9;RPS6KA5;DLG3;DNM3;SCN9A;AP2M1;MAPK1;ITGA9;SPTB;ITGA1;CSNK2A2;RPS6KA2;CSNK2A1;CLTC;MSN;RDX;ITGA10;EZR;DLG1;SCN7A;NRCAM;SCN4B;AP2A2;ANK3;EGFR;FGFR1;ALCAM;NRP2;NRP1;LAMC1;ITGA2;SPTBN1;ITGAV;LAMB1;ITGB1
Netrin-1 signaling	-0.673294	-1.30915	0.0196078	0.271275	50	49	MAPK13;RGMA;MAPK11;TRPC3;DCC;TRPC5;TRPC4;AGAP2;DSCAM;SLIT1;DSCAML1;TRPC7;FYN;PAK1;PITPNA;UNC5D;PRKCQ;ABLIM3;TRPC6;SIAH1;PLCG1;SRC;ABLIM2;CDC42;UNC5A;RAC1;MAPK12;PTPN11;TRPC1;PTK2;UNC5C;SIAH2;SLIT2;MYO10;NCK1;MAPK8;UNC5B;MAPK14;NTN1;ROBO1;RGMB;WASL;ABLIM1;TRIO;EZR;NTN4;NEO1;DOCK1;SLIT3	SIAH1;PLCG1;SRC;ABLIM2;CDC42;UNC5A;RAC1;MAPK12;PTPN11;TRPC1;PTK2;UNC5C;SIAH2;SLIT2;MYO10;NCK1;MAPK8;UNC5B;MAPK14;NTN1;ROBO1;RGMB;WASL;ABLIM1;TRIO;EZR;NTN4;NEO1;DOCK1;SLIT3
Myogenesis	-0.709252	-1.3112	0.0355603	0.271638	29	29	CTNNB1;MAPK11;MEF2B;NTN3;MYF5;MYOD1;CTNNA2;MYOG;MEF2D;CDH15;MYF6;TCF3;CDC42;MAP2K6;CDH4;MAPK12;MEF2C;BOC;MAPK14;TCF12;MEF2A;ABL1;CTNNA1;SPAG9;CDH2;CDON;NEO1;BNIP2;TCF4	BOC;MAPK14;TCF12;MEF2A;ABL1;CTNNA1;SPAG9;CDH2;CDON;NEO1;BNIP2;TCF4
Termination of translesion DNA synthesis	0.463166	1.20624	0.114754	0.271661	32	32	ISG15;UBC;RPS27A;UBA52;POLE4;POLD4;UBE2L6;RPA3;PCNA;PCLAF;RFC2;RPA2;RFC3;POLD2;UBA7;POLE3;USP43;RFC4;POLE2;POLI;POLE;POLD3;RPA1;RFC5;UBB;POLH;POLD1;USP10;RFC1;TRIM25;REV1;POLK	ISG15;UBC;RPS27A;UBA52;POLE4;POLD4;UBE2L6;RPA3;PCNA;PCLAF;RFC2
SUMOylation of SUMOylation proteins	-0.687767	-1.31138	0.0318134	0.274224	35	35	NUP37;SUMO2;NUP85;NUP62;SUMO1;NUP42;UBE2I;NDC1;NUP43;NUP155;PIAS4;NUP98;SEC13;AAAS;SEH1L;NUP35;NUP54;NUP133;NUP93;RAE1;NUP50;NUP160;POM121;TOPORS;NUP214;NUP153;NUP88;NUP107;NUP210;NUP205;NUP58;POM121C;NUP188;TPR;RANBP2	AAAS;SEH1L;NUP35;NUP54;NUP133;NUP93;RAE1;NUP50;NUP160;POM121;TOPORS;NUP214;NUP153;NUP88;NUP107;NUP210;NUP205;NUP58;POM121C;NUP188;TPR;RANBP2
Cytoprotection by HMOX1	0.372594	1.19413	0	0.274361	128	123	COX7C;COX6C;CYCS;COX7B;COX6B1;SEM1;COX5A;UBC;COX8A;PSME2;RPS27A;UBA52;COX5B;PSME1;PSMB7;NDUFA4;PSMB2;PSMB6;PSMF1;PSMC4;PSMD8;PSMD14;PSMA1;PSMA3;PSMA7;COX6A1;STAP2;PTK6;PSMB10;PSMC1;PSMD6;PSMB3;BLVRB;KEAP1;RBX1;PSMC5;PSMB8;PSMA4;PSMA2;PSMC2;COX16;HBB;PSMD7;PSMD4;COX20;COX4I1;PSMA5;PSMB9;BLVRA;PSMA6;NFE2L2;PSMB5;PSMA8;ALB;NLRP3;SCO1;SKP1;TACO1;PSMD9;SMARCD3;PSMB4;SCO2;SURF1;COX14;COX7A2L;HMOX1;PSMC…	COX7C;COX6C;CYCS;COX7B;COX6B1;SEM1;COX5A;UBC;COX8A;PSME2;RPS27A;UBA52;COX5B;PSME1;PSMB7;NDUFA4;PSMB2;PSMB6;PSMF1;PSMC4;PSMD8;PSMD14;PSMA1;PSMA3;PSMA7;COX6A1;STAP2;PTK6
UCH proteinases	0.400932	1.20191	0	0.274599	96	85	ACTB;SEM1;UBC;PSME2;RPS27A;UBA52;PSME1;PSMB7;PSMB2;PSMB6;PSMF1;PSMC4;PSMD8;PSMD14;ADRM1;PSMA1;PSMA3;PSMA7;BAP1;PSMB10;PSMC1;PSMD6;ACTL6A;ACTR5;PSMB3;PSMC5;PSMB8;PSMA4;PSMA2;MCRS1;PSMC2;UCHL3;SENP8;PSMD7;NEDD8;PSMD4;INO80B;PSMA5;PSMB9;PSMA6;PSMB5;FOXK2;PSMA8;PSMD9;PSMB4;INO80C;PSMC6;KDM1B;ACTR8;PSMC3;PSMD12;PSME3;TFPT;INO80E;FOXK1;PSMD2;PSMD3;TGFBR1;NFRKB;PSMD10;PSMD5;PSMB1;PSMD13;PSMD1;UCHL5;ASXL…	ACTB;SEM1;UBC;PSME2;RPS27A;UBA52;PSME1;PSMB7;PSMB2;PSMB6;PSMF1;PSMC4;PSMD8;PSMD14;ADRM1;PSMA1;PSMA3;PSMA7;BAP1;PSMB10;PSMC1;PSMD6;ACTL6A;ACTR5;PSMB3;PSMC5;PSMB8;PSMA4;PSMA2;MCRS1;PSMC2;UCHL3;SENP8;PSMD7;NEDD8;PSMD4
Regulation of RAS by GAPs	0.41136	1.19927	0	0.275344	68	68	SEM1;UBC;PSME2;RPS27A;UBA52;PSME1;PSMB7;PSMB2;PSMB6;PSMF1;PSMC4;PSMD8;PSMD14;PSMA1;PSMA3;PSMA7;RASAL3;PSMB10;PSMC1;PSMD6;PSMB3;RBX1;PSMC5;PSMB8;PSMA4;PSMA2;PSMC2;PSMD7;PSMD4;PSMA5;PSMB9;PSMA6;PSMB5;PSMA8;PSMD9;PSMB4;PSMC6;HRAS;RASA4;PSMC3;PSMD12;PSME3;RASAL1;SPRED3;KBTBD7;SPRED1;PSMD2;PSMD3;PSMD10;PSMD5;PSMB1;PSMD13;NRAS;PSMD1;UBB;PSMD11;SYNGAP1;PSMB11;PSME4;RASAL2;CUL3;DAB2IP;RASA3;RASA1;RASA2;S…	SEM1;UBC;PSME2;RPS27A;UBA52;PSME1;PSMB7;PSMB2;PSMB6;PSMF1;PSMC4;PSMD8;PSMD14;PSMA1;PSMA3;PSMA7;RASAL3;PSMB10;PSMC1;PSMD6;PSMB3;RBX1;PSMC5;PSMB8;PSMA4;PSMA2;PSMC2;PSMD7;PSMD4
PI Metabolism	-0.64765	-1.30336	0.00807265	0.275731	84	83	PIK3R2;PI4K2A;MTMR6;PIK3R1;PIK3R6;INPP5D;TNFAIP8L2;TNFAIP8;MTMR7;PIK3R5;TNFAIP8L3;BMX;MTMR8;PIP5K1B;PIK3CG;PIK3C2G;SACM1L;ARF3;OCRL;PITPNB;PIP4K2B;PI4KB;INPP5F;ARF1;GDPD5;TNFAIP8L1;TPTE;MTMR12;GDPD3;PNPLA6;FIG4;TPTE2;PLEKHA4;VAC14;INPP4B;ENPP6;MTMR9;MTMR4;PIK3R4;SYNJ2;MTMR14;MTM1;PIP4K2C;PLEKHA6;PI4K2B;INPP4A;INPP5J;PNPLA7;PTEN;SBF1;INPP5K;PLEKHA2;PLEKHA3;PIK3CD;RUFY1;GDPD1;RAB5A;PI4KA;RAB4A;MTMR…	FIG4;TPTE2;PLEKHA4;VAC14;INPP4B;ENPP6;MTMR9;MTMR4;PIK3R4;SYNJ2;MTMR14;MTM1;PIP4K2C;PLEKHA6;PI4K2B;INPP4A;INPP5J;PNPLA7;PTEN;SBF1;INPP5K;PLEKHA2;PLEKHA3;PIK3CD;RUFY1;GDPD1;RAB5A;PI4KA;RAB4A;MTMR3;PIP5K1C;PLEKHA8;SYNJ1;MTMR10;PIK3CB;PIK3C2B;PIP4K2A;PIK3R3;MTMR2;PIK3C3;PIKFYVE;INPP5E;RAB14;INPPL1;GDE1;PIP5K1A;PIK3CA;SBF2;PLEKHA5;PTPN13;MTMR1;PLEKHA1;PIK3C2A
SUMOylation of RNA binding proteins	-0.670405	-1.30402	0.014553	0.275785	47	47	NUP37;SUMO2;NUP85;HNRNPC;CBX8;NUP62;RING1;SUMO1;CBX2;NUP42;UBE2I;NDC1;NUP43;NUP155;RNF2;CBX4;HNRNPK;SCMH1;NUP98;SEC13;AAAS;SEH1L;NOP58;NUP35;NUP54;NUP133;NUP93;RAE1;NUP50;NUP160;POM121;NUP214;PCGF2;NUP153;NUP88;NUP107;NUP210;NUP205;NUP58;PHC2;POM121C;NUP188;PHC1;BMI1;PHC3;TPR;RANBP2	AAAS;SEH1L;NOP58;NUP35;NUP54;NUP133;NUP93;RAE1;NUP50;NUP160;POM121;NUP214;PCGF2;NUP153;NUP88;NUP107;NUP210;NUP205;NUP58;PHC2;POM121C;NUP188;PHC1;BMI1;PHC3;TPR;RANBP2
Gap-filling DNA repair synthesis and ligation in GG-NER	0.489693	1.1942	0.150538	0.276213	25	25	UBC;RPS27A;UBA52;POLE4;POLD4;RPA3;PCNA;RFC2;XRCC1;RPA2;RFC3;POLD2;POLE3;LIG3;LIG1;RFC4;POLE2;POLE;POLD3;RPA1;RFC5;UBB;POLD1;RFC1;POLK	UBC;RPS27A;UBA52;POLE4;POLD4;RPA3;PCNA;RFC2;XRCC1
CD22 mediated BCR regulation	0.403663	1.19721	0	0.276296	70	67	IGKC;IGLC3;LYN;IGLC1;IGLC2;CD79A;IGHV1-2;IGHV2-5;IGHV3-13;IGHV3-11;IGHV3-7;IGHV2-70;IGHD;IGHV4-39;IGHV4-34;IGHV3-33;IGHV3-30;IGHV3-23;IGHV1-69;IGHV7-81;IGHV4-59;IGHV3-53;IGHV1-46;IGHV3-48;IGLC7;IGLC6;IGLV3-21;IGLV3-1;IGLV3-19;IGLV2-14;IGLV1-40;IGLV2-11;IGLV2-8;IGLV7-43;IGLV1-44;IGLV3-27;IGLV3-25;IGLV2-23;IGLV6-57;IGLV1-51;IGLV1-47;IGKV1D-16;IGKV1D-12;IGKV1D-33;IGKV2D-30;IGKV2D-28;IGKV3D-20;IGKV5-…	IGKC;IGLC3;LYN;IGLC1;IGLC2
Regulation of PTEN stability and activity	0.395148	1.19493	0	0.27726	69	69	SEM1;UBC;PSME2;RPS27A;UBA52;PSME1;PSMB7;PSMB2;PSMB6;PSMF1;PSMC4;PSMD8;PSMD14;PSMA1;PSMA3;PSMA7;PSMB10;PSMC1;PSMD6;FRK;PSMB3;PSMC5;PSMB8;PSMA4;PSMA2;PSMC2;PSMD7;PSMD4;PSMA5;PSMB9;PSMA6;PSMB5;PSMA8;PSMD9;PSMB4;AKT1;PSMC6;AKT2;PSMC3;PSMD12;STUB1;MKRN1;PSME3;CSNK2B;RNF146;PSMD2;PSMD3;PSMD10;PSMD5;PSMB1;PSMD13;PREX2;PTEN;PSMD1;UBB;TNKS2;PSMD11;PSMB11;WWP2;PSME4;CSNK2A2;USP13;TRIM27;CSNK2A1;TNKS;NEDD4;…	SEM1;UBC;PSME2;RPS27A;UBA52;PSME1;PSMB7;PSMB2;PSMB6;PSMF1;PSMC4;PSMD8;PSMD14;PSMA1;PSMA3;PSMA7;PSMB10;PSMC1;PSMD6;FRK;PSMB3;PSMC5;PSMB8;PSMA4;PSMA2;PSMC2;PSMD7;PSMD4
Acetylcholine Neurotransmitter Release Cycle	-0.741146	-1.3022	0.0533333	0.278198	17	17	TSPOAP1;PPFIA2;CHAT;SLC18A3;SLC5A7;PPFIA4;STXBP1;UNC13B;RAB3A;CPLX1;RIMS1;PPFIA3;SNAP25;STX1A;VAMP2;PPFIA1;SYT1	PPFIA4;STXBP1;UNC13B;RAB3A;CPLX1;RIMS1;PPFIA3;SNAP25;STX1A;VAMP2;PPFIA1;SYT1
Norepinephrine Neurotransmitter Release Cycle	-0.741922	-1.29819	0.0469108	0.279035	18	18	TSPOAP1;PPFIA2;SLC18A2;SLC22A2;SLC22A1;PPFIA4;STXBP1;UNC13B;RAB3A;CPLX1;RIMS1;PPFIA3;SNAP25;STX1A;MAOA;VAMP2;PPFIA1;SYT1	PPFIA4;STXBP1;UNC13B;RAB3A;CPLX1;RIMS1;PPFIA3;SNAP25;STX1A;MAOA;VAMP2;PPFIA1;SYT1
HS-GAG degradation	-0.736331	-1.2999	0.0575221	0.279437	21	21	GPC1;GPC3;IDUA;GPC5;HPSE2;SDC2;GLB1L;SDC1;HPSE;GLB1;GPC2;SDC3;NAGLU;GUSB;HSPG2;GPC6;SGSH;IDS;AGRN;SDC4;GPC4	GPC2;SDC3;NAGLU;GUSB;HSPG2;GPC6;SGSH;IDS;AGRN;SDC4;GPC4
RND1 GTPase cycle	-0.67799	-1.30091	0.0314136	0.281075	42	42	EPSTI1;PIK3R2;PIK3R1;MUC13;FRS3;TXNL1;PLEKHG5;DEPDC1B;GRB7;RND1;CAV1;TFRC;UBXN11;STMN2;STIP1;KIF14;FRS2;FLOT2;VANGL2;VANGL1;RRAS2;LEMD3;RBMX;FAM135A;ARHGAP35;RASAL2;ANKRD26;PLXNA1;CCDC88A;CPD;FAM83B;WDR6;DLG5;EPHA2;PKP4;ARHGAP5;ALDH3A2;PTPN13;TMEM59;DST;KIDINS220;DSP	FRS2;FLOT2;VANGL2;VANGL1;RRAS2;LEMD3;RBMX;FAM135A;ARHGAP35;RASAL2;ANKRD26;PLXNA1;CCDC88A;CPD;FAM83B;WDR6;DLG5;EPHA2;PKP4;ARHGAP5;ALDH3A2;PTPN13;TMEM59;DST;KIDINS220;DSP
Export of Viral Ribonucleoproteins from Nucleus	-0.691945	-1.29829	0.0359788	0.281338	39	33	RAN;NUP37;NUP85;NUP62;NUP42;NDC1;NUP43;NUP155;NUP98;SEC13;AAAS;SEH1L;NUP35;NUP54;NUP133;NUP93;RAE1;NUP50;NUP160;POM121;NUP214;NUP153;NUP88;NUP107;NUP210;NUP205;NUP58;POM121C;NUP188;TPR;HSPA1A;XPO1;RANBP2	AAAS;SEH1L;NUP35;NUP54;NUP133;NUP93;RAE1;NUP50;NUP160;POM121;NUP214;NUP153;NUP88;NUP107;NUP210;NUP205;NUP58;POM121C;NUP188;TPR;HSPA1A;XPO1;RANBP2
STING mediated induction of host immune responses	-0.758977	-1.3001	0.0630631	0.281534	16	15	TRIM21;IFI16;NLRC3;NLRP4;TREX1;XRCC6;DDX41;TBK1;CGAS;MRE11;DTX4;IRF3;XRCC5;PRKDC;STAT6	CGAS;MRE11;DTX4;IRF3;XRCC5;PRKDC;STAT6
Signaling by FGFR1 in disease	-0.679951	-1.29841	0.032839	0.283627	38	37	STAT1;PIK3R1;FGF5;GAB2;FGF9;FGF4;FGF8;FGF6;FGF23;FGF1;FGF20;HRAS;FGF2;PLCG1;MYO18A;CNTRL;FRS2;NRAS;CPSF6;STAT5A;STAT5B;FGFR1OP2;GRB2;BAG4;FGF17;GAB1;SOS1;BCR;TRIM24;KRAS;PIK3CA;ERLIN2;CUX1;FGFR1;ZMYM2;LRRFIP1;STAT3	FRS2;NRAS;CPSF6;STAT5A;STAT5B;FGFR1OP2;GRB2;BAG4;FGF17;GAB1;SOS1;BCR;TRIM24;KRAS;PIK3CA;ERLIN2;CUX1;FGFR1;ZMYM2;LRRFIP1;STAT3
PINK1-PRKN Mediated Mitophagy	0.483739	1.18452	0.186813	0.285669	22	21	TOMM7;UBC;RPS27A;UBA52;VDAC1;MAP1LC3A;TOMM22;TOMM5;MTERF3;MFN2;MAP1LC3B;TOMM40;ATG5;PINK1;MFN1;SQSTM1;UBB;TOMM6;TOMM20;TOMM70;ATG12	TOMM7;UBC;RPS27A;UBA52;VDAC1;MAP1LC3A;TOMM22
RAC1 GTPase cycle	-0.62363	-1.29511	0	0.290344	184	182	CDC42EP4;VAV3;ARHGAP25;PIK3R2;NCF4;DOCK5;NCF1;DOCK8;SNAP23;ARHGAP33;ARHGDIB;ECT2;PARD6A;BRK1;PIK3R1;CHN1;PAK3;NOXO1;TAGAP;NCKAP1L;DOCK2;IQGAP3;WIPF3;NOXA1;DEF6;CHN2;PLEKHG6;PAK6;PLD2;PAK2;ARHGEF19;ARHGAP27;ARHGDIA;SLC1A5;RAB7A;EMD;YKT6;GMIP;LAMTOR1;KALRN;ARHGAP4;ARHGAP15;ARHGEF7;VAMP3;ARHGEF15;PAK5;CYBB;NOX1;ARHGAP9;MCF2;NOX3;DEPDC1B;RASGRF2;TAOK3;VAV2;WAS;VRK2;ABR;GIT1;DIAPH3;PAK1;ARHGAP23;ARHGE…	ARHGEF11;FGD5;CDC42;NCF2;ARAP3;AMIGO2;RAC1;ARAP2;WASF1;ARHGEF39;PKN1;GIT2;FMNL1;SH3BP1;DOCK11;ARHGAP30;CYBA;PREX2;PLEKHG3;ARHGAP39;PLEKHG2;ABI1;ARHGAP26;VANGL1;ARHGAP20;SWAP70;PAK4;PLEKHG1;ARHGAP17;ALS2;LEMD3;DOCK6;MCF2L;WIPF2;ARHGAP31;FAM13B;BAIAP2L1;DOCK7;MYO9B;OPHN1;GNA13;DOCK4;FARP2;DOCK10;ARHGAP35;PIK3R3;ABI2;TIAM1;NCKAP1;TMPO;SRGAP2;PLEKHG4;ESYT1;ARHGAP44;WIPF1;SPATA13;ARHGEF5;MCAM;SOS1;NGE…
Other semaphorin interactions	-0.734723	-1.29443	0.0618785	0.290476	19	19	PTPRC;TYROBP;PLXNC1;TREM2;SEMA5A;SEMA4D;CD72;PLXNB3;PLXND1;PLXNA4;SEMA7A;ITGA1;SEMA4A;PLXNA1;SEMA6D;SEMA6A;SEMA3E;PLXNA2;ITGB1	ITGA1;SEMA4A;PLXNA1;SEMA6D;SEMA6A;SEMA3E;PLXNA2;ITGB1
NEP/NS2 Interacts with the Cellular Export Machinery	-0.684364	-1.29367	0.0407288	0.291014	38	32	RAN;NUP37;NUP85;NUP62;NUP42;NDC1;NUP43;NUP155;NUP98;SEC13;AAAS;SEH1L;NUP35;NUP54;NUP133;NUP93;RAE1;NUP50;NUP160;POM121;NUP214;NUP153;NUP88;NUP107;NUP210;NUP205;NUP58;POM121C;NUP188;TPR;XPO1;RANBP2	AAAS;SEH1L;NUP35;NUP54;NUP133;NUP93;RAE1;NUP50;NUP160;POM121;NUP214;NUP153;NUP88;NUP107;NUP210;NUP205;NUP58;POM121C;NUP188;TPR;XPO1;RANBP2
Costimulation by the CD28 family	0.384482	1.17408	0.157895	0.295435	76	74	HLA-DRA;HLA-DQA2;HLA-DPA1;HLA-DRB5;HLA-DQB1;HLA-DPB1;HLA-DQA1;TRAC;CD3G;HLA-DRB1;ICOSLG;PIK3R2;PIK3R1;PDCD1LG2;PAK3;BTLA;CD3E;LYN;MLST8;CD4;PRR5;PAK2;CSK;CD247;CD80;TRAV29DV5;TRAV19;TRAV8-4;TRBV7-9;TRBV12-3;PDCD1;ICOS;CTLA4;PPP2CA;MTOR;FYN;AKT1;TRBC1;CD3D;PAK1;LCK;MAP3K14;GRAP2;AKT2;HLA-DQB2;TRIB3;VAV1;CD28;PPP2R5B;PPP2R1B;SRC;MAPKAP1;CD86;CDC42;RAC1;PTPN11;PPP2CB;PPP2R1A;PPP2R5C;PTPN6;CD274;GRB2…	HLA-DRA;HLA-DQA2;HLA-DPA1;HLA-DRB5;HLA-DQB1;HLA-DPB1;HLA-DQA1;TRAC;CD3G;HLA-DRB1;ICOSLG;PIK3R2;PIK3R1;PDCD1LG2;PAK3;BTLA;CD3E;LYN;MLST8
TP53 Regulates Metabolic Genes	0.366116	1.17554	0.0666667	0.295569	89	87	COX7C;SFN;COX6C;CYCS;COX7B;COX6B1;COX5A;COX8A;GPI;COX5B;GPX2;PRDX2;NDUFA4;LAMTOR2;TIGAR;COX6A1;LAMTOR4;RHEB;MLST8;PRKAG1;COX16;RRAGA;COX20;YWHAB;TXN;GLS2;G6PD;PRDX5;COX4I1;DDIT4;YWHAE;LAMTOR3;TNRC6C;LAMTOR1;PRKAG3;SCO1;TACO1;YWHAQ;YWHAH;MTOR;SCO2;SURF1;AKT1;PRKAB2;SESN3;COX14;COX7A2L;RRAGD;AKT2;TP53;AGO4;SESN2;YWHAG;LAMTOR5;GSR;PTEN;YWHAZ;SESN1;AGO2;PRKAB1;TP63;RRM2B;RRAGB;RRAGC;COX18;TSC1;AGO3;A…	COX7C;SFN;COX6C;CYCS;COX7B;COX6B1;COX5A;COX8A;GPI;COX5B;GPX2;PRDX2;NDUFA4;LAMTOR2;TIGAR
Serotonin Neurotransmitter Release Cycle	-0.730183	-1.28739	0.0575858	0.297563	18	18	TSPOAP1;SYN3;PPFIA2;SLC18A2;SYN2;SYN1;PPFIA4;STXBP1;UNC13B;RAB3A;CPLX1;RIMS1;PPFIA3;SNAP25;STX1A;VAMP2;PPFIA1;SYT1	SYN1;PPFIA4;STXBP1;UNC13B;RAB3A;CPLX1;RIMS1;PPFIA3;SNAP25;STX1A;VAMP2;PPFIA1;SYT1
PPARA activates gene expression	-0.625896	-1.28473	0.00501002	0.298432	117	117	PPARGC1A;GLIPR1;AGT;ESRRA;MTF1;MED31;HMGCS2;APOA2;APOA1;TNFRSF21;ARNT2;MED7;FHL2;MED20;MED8;MED27;SULT2A1;AHRR;NR1H4;CYP1A1;CYP7A1;APOA5;UGT1A9;PPARG;CYP4A11;MED11;NR1H2;MED22;SMARCD3;MED6;MED18;MED15;MED19;RXRB;MED30;NFYA;NR1D1;MED16;G0S2;MED26;TRIB3;NCOR2;CPT2;HMGCS1;NCOA6;FABP1;ANKRD1;ABCB4;MED9;CARM1;NFYB;ARNTL;HELZ2;ME1;FDFT1;CDK8;PPARA;MED21;PPARGC1B;MED14;THRAP3;MED24;MED29;CCNC;TGS1;ALAS1…	PPARA;MED21;PPARGC1B;MED14;THRAP3;MED24;MED29;CCNC;TGS1;ALAS1;CD36;NR1H3;ACSL1;CPT1A;PEX11A;ACADM;ANGPTL4;RXRA;FADS1;MED10;GPS2;CHD9;SP1;SLC27A1;RORA;NFYC;HDAC3;CDK19;MED4;MED1;MED12;SREBF1;NPAS2;MED25;PLIN2;NCOA2;SREBF2;MED17;EP300;RGL1;FAM120B;ACOX1;AHR;NRF1;ARNT;HMGCR;CLOCK;GRHL1;MED28;TXNRD1;TIAM2;ABCA1;NCOA3;TBL1XR1;TBL1X;MED13;MED23;CREBBP;MED13L;NCOA1;NCOR1
Regulation of lipid metabolism by PPARalpha	-0.630253	-1.28418	0.00200602	0.298468	119	119	PPARGC1A;GLIPR1;AGT;ESRRA;MTF1;MED31;HMGCS2;APOA2;APOA1;TNFRSF21;ARNT2;MED7;FHL2;MED20;MED8;MED27;SULT2A1;AHRR;NR1H4;CYP1A1;CYP7A1;APOA5;UGT1A9;PPARG;CYP4A11;MED11;NR1H2;MED22;SMARCD3;MED6;MED18;MED15;MED19;RXRB;MED30;NFYA;NR1D1;MED16;G0S2;MED26;TRIB3;NCOR2;CPT2;HMGCS1;NCOA6;FABP1;ANKRD1;ABCB4;MED9;CARM1;NFYB;ARNTL;HELZ2;ME1;FDFT1;CDK8;PPARA;MED21;PPARGC1B;MED14;THRAP3;MED24;MED29;CCNC;TGS1;ALAS1…	PPARA;MED21;PPARGC1B;MED14;THRAP3;MED24;MED29;CCNC;TGS1;ALAS1;CD36;NR1H3;ACSL1;CPT1A;PEX11A;ACADM;SIN3A;ANGPTL4;RXRA;FADS1;MED10;GPS2;CHD9;SP1;SLC27A1;RORA;NFYC;HDAC3;CDK19;MED4;MED1;MED12;SREBF1;NPAS2;MED25;PLIN2;NCOA2;SREBF2;MED17;EP300;RGL1;FAM120B;ACOX1;AHR;NRF1;SIN3B;ARNT;HMGCR;CLOCK;GRHL1;MED28;TXNRD1;TIAM2;ABCA1;NCOA3;TBL1XR1;TBL1X;MED13;MED23;CREBBP;MED13L;NCOA1;NCOR1
NRAGE signals death through JNK	-0.650183	-1.28596	0.0277492	0.298505	59	59	VAV3;ECT2;FGD2;BAD;FGD3;ARHGEF19;PLEKHG5;ARHGEF1;KALRN;ARHGEF7;ARHGEF15;ARHGEF38;MCF2;RASGRF2;ARHGEF33;VAV2;NGFR;FGD4;AATF;ABR;ARHGEF6;ARHGEF4;FGD1;PREX1;VAV1;NGF;ARHGEF18;ARHGEF11;ARHGEF10L;RAC1;ARHGEF39;ARHGEF3;PLEKHG2;ARHGEF35;ARHGEF9;ARHGEF2;MCF2L;BCL2L11;ARHGEF37;ARHGEF26;GNA13;MAGED1;MAPK8;TIAM1;NET1;ITSN1;ARHGEF16;ARHGEF5;ARHGEF40;SOS1;NGEF;ARHGEF17;TIAM2;TRIO;ARHGEF10;OBSCN;SOS2;AKAP13;AR…	ARHGEF11;ARHGEF10L;RAC1;ARHGEF39;ARHGEF3;PLEKHG2;ARHGEF35;ARHGEF9;ARHGEF2;MCF2L;BCL2L11;ARHGEF37;ARHGEF26;GNA13;MAGED1;MAPK8;TIAM1;NET1;ITSN1;ARHGEF16;ARHGEF5;ARHGEF40;SOS1;NGEF;ARHGEF17;TIAM2;TRIO;ARHGEF10;OBSCN;SOS2;AKAP13;ARHGEF12
PKA-mediated phosphorylation of CREB	-0.71528	-1.28649	0.0661605	0.298796	20	20	ADCY8;PRKACG;ADCY7;PRKAR2B;ADCY5;ADCY3;PRKAR1A;ADCY1;PRKAR2A;PRKACA;PRKAR1B;ADCY4;ADCY9;NBEA;ADCY6;ADCY2;PRKACB;PRKX;CREB1;CALM1	ADCY5;ADCY3;PRKAR1A;ADCY1;PRKAR2A;PRKACA;PRKAR1B;ADCY4;ADCY9;NBEA;ADCY6;ADCY2;PRKACB;PRKX;CREB1;CALM1
Assembly of active LPL and LIPC lipase complexes	-0.731704	-1.28747	0.0639471	0.299993	19	19	GPIHBP1;ANGPTL8;CREB3L3;FGF21;APOC2;LPL;APOA4;APOA5;CIDEC;ANGPTL3;LMF2;LIPC;ANGPTL4;LMF1;FURIN;PCSK5;MBTPS2;PCSK6;MBTPS1	ANGPTL4;LMF1;FURIN;PCSK5;MBTPS2;PCSK6;MBTPS1
CDC42 GTPase cycle	-0.621961	-1.28499	0	0.300023	159	158	CDC42EP4;VAV3;SHKBP1;PIK3R2;DOCK8;SNAP23;ARHGAP33;ARHGDIB;ECT2;PARD6A;PIK3R1;CHN1;PAK3;NOXO1;TAGAP;FGD2;IQGAP3;WIPF3;NOXA1;DEF6;PAK6;FGD3;PAK2;ARHGEF19;ARHGAP27;ARHGDIA;RAB7A;YKT6;GMIP;LAMTOR1;ARHGAP4;ARHGEF7;VAMP3;ARHGAP11B;ARHGEF15;PAK5;ARHGAP40;ARHGDIG;NOX1;STARD8;ARHGAP9;MCF2;DEPDC1B;RASGRF2;VAV2;FGD4;WAS;ABR;GIT1;DIAPH3;PAK1;ARHGEF6;PLD1;GOLGA8R;WDR91;DLC1;MAP3K11;ARHGEF4;CDC42SE2;FGD1;ARHGA…	GIT2;FMNL1;CDC42EP3;DOCK11;SCRIB;ARHGAP30;CYBA;PREX2;PLEKHG3;FMNL3;ARHGAP39;PLEKHG2;ARHGAP26;VANGL1;ARHGEF9;ARFGAP3;ARHGAP20;PAK4;DNMBP;PLEKHG1;ARHGAP17;DOCK6;MCF2L;WIPF2;ARHGAP31;STOM;WDR81;FAM13B;DOCK7;MYO9B;OPHN1;ARHGEF26;GNA13;STEAP3;DOCK10;ARHGAP35;CDC42EP5;TIAM1;TMPO;SRGAP2;PLEKHG4;ARHGAP44;ITSN1;WIPF1;SPATA13;ARHGEF16;ARHGEF5;PLEKHG4B;NGEF;CDC42BPB;ARHGAP24;SRGAP3;DOCK9;BCR;BAIAP2;JUP;CDC4…
Signaling by Hippo	-0.734498	-1.29021	0.0369955	0.301398	20	20	MOB1A;AMOTL1;DVL2;YWHAB;YWHAE;MOB1B;NPHP4;LATS2;WWC1;CASP3;AMOT;SAV1;TJP1;YAP1;STK3;LATS1;TJP2;WWTR1;AMOTL2;STK4	NPHP4;LATS2;WWC1;CASP3;AMOT;SAV1;TJP1;YAP1;STK3;LATS1;TJP2;WWTR1;AMOTL2;STK4
Signaling by ERBB2 in Cancer	-0.701726	-1.28286	0.0526316	0.301838	26	26	PIK3R1;NRG2;NRG3;EREG;HRAS;BTC;SHC1;HSP90AA1;EGF;PLCG1;NRG1;NRAS;NRG4;HBEGF;GRB2;ERBB3;GAB1;SOS1;ERBIN;KRAS;CDC37;PIK3CA;ERBB4;ERBB2;PTPN12;EGFR	NRG1;NRAS;NRG4;HBEGF;GRB2;ERBB3;GAB1;SOS1;ERBIN;KRAS;CDC37;PIK3CA;ERBB4;ERBB2;PTPN12;EGFR
RHOV GTPase cycle	-0.683518	-1.28948	0.0565445	0.301988	33	33	RHOV;PIK3R1;SPTAN1;PAK6;PAK2;TXNL1;SH3RF1;ARHGEF7;DEPDC1B;GIT1;PAK1;ZNF512B;TPM4;CDC42;GIT2;CEP97;VANGL1;TPM3;NCK2;CCP110;NCK1;USP9X;WDR6;MYO9A;CLTC;DLG5;ARHGAP12;EPHA2;WASL;PEAK1;IQGAP1;DST;SPTBN1	GIT2;CEP97;VANGL1;TPM3;NCK2;CCP110;NCK1;USP9X;WDR6;MYO9A;CLTC;DLG5;ARHGAP12;EPHA2;WASL;PEAK1;IQGAP1;DST;SPTBN1
Integration of energy metabolism	-0.637756	-1.2906	0.00200803	0.30267	108	108	GNA15;GNB5;GNG5;CACNA1D;GNG13;ACACA;GNG10;ADRA2C;FASN;TKT;GNG2;GNG12;KCNG2;FFAR1;ADIPOQ;SLC2A2;SYT5;CYSLTR2;GNGT2;PFKFB1;INS;ADCY8;GNG3;PRKACG;ABCC8;KCNJ11;GNB3;CACNA1E;PKLR;GLP1R;GCG;PPP2CA;SLC2A1;RAP1A;TALDO1;ADCY7;PRKAR2B;PRKAB2;ADIPOR1;PLCB2;ADRA2A;PLCB3;GNA14;ADCY5;KCNB1;ADCY3;STXBP1;CACNA1A;KCNS3;PPP2R1B;PRKAR1A;ADCY1;PRKAR2A;MLXIPL;GNAS;KCNC2;PRKACA;PRKAR1B;GNG4;AHCYL1;CACNA2D2;GNB4;GNGT1;…	ADCY3;STXBP1;CACNA1A;KCNS3;PPP2R1B;PRKAR1A;ADCY1;PRKAR2A;MLXIPL;GNAS;KCNC2;PRKACA;PRKAR1B;GNG4;AHCYL1;CACNA2D2;GNB4;GNGT1;RAPGEF3;GNB1;SNAP25;MLX;ADCY4;STX1A;GNG11;PPP2CB;CACNB2;ACSL4;PPP2R1A;GNAI2;CD36;STK11;ADCY9;AKAP5;GNB2;ITPR2;GNG8;CACNB3;GNG7;AGPAT1;PPP2R5D;GNAI1;ADCY6;PLCB1;ADCY2;CACNA1C;ITPR3;ADIPOR2;RAPGEF4;PRKAA2;PRKACB;CHRM3;VAMP2;ACACB;GNA11;ACLY;PRKAG2;PRKCA;ACSL3;IQGAP1;ITPR1;GNAQ;M…
Rev-mediated nuclear export of HIV RNA	-0.679697	-1.28751	0.0448718	0.302679	36	35	RAN;NUP37;NUP85;RCC1;NUP62;NUP42;NDC1;NUP43;NUP155;RANBP1;NUP98;SEC13;AAAS;SEH1L;NUP35;NUP54;NUP133;NUP93;RAE1;NUP50;NUP160;POM121;NUP214;NUP153;RANGAP1;NUP88;NUP107;NUP210;NUP205;NUP58;POM121C;NUP188;TPR;XPO1;RANBP2	AAAS;SEH1L;NUP35;NUP54;NUP133;NUP93;RAE1;NUP50;NUP160;POM121;NUP214;NUP153;RANGAP1;NUP88;NUP107;NUP210;NUP205;NUP58;POM121C;NUP188;TPR;XPO1;RANBP2
RND2 GTPase cycle	-0.672459	-1.28801	0.018711	0.303175	43	42	PIK3R2;PIK3R1;MUC13;KCTD13;FRS3;TNFAIP1;NUDC;DSG1;TXNL1;DEPDC1B;RND2;CAV1;TFRC;UBXN11;ARHGAP1;LRRC1;PLXND1;KIF14;FRS2;SCRIB;VANGL2;VANGL1;UHRF1BP1L;LEMD3;RBMX;GOLGA3;ARHGAP35;ANKRD26;FAM83B;CKAP4;WDR6;DLG5;EPHA2;PKP4;FNBP1;ARHGAP5;ALDH3A2;PTPN13;DST;NISCH;KIDINS220;KTN1	FRS2;SCRIB;VANGL2;VANGL1;UHRF1BP1L;LEMD3;RBMX;GOLGA3;ARHGAP35;ANKRD26;FAM83B;CKAP4;WDR6;DLG5;EPHA2;PKP4;FNBP1;ARHGAP5;ALDH3A2;PTPN13;DST;NISCH;KIDINS220;KTN1
MAPK6/MAPK4 signaling	0.376433	1.1672	0	0.303436	94	91	HSPB1;SEM1;JUN;UBC;PSME2;RPS27A;UBA52;PSME1;PSMB7;MYC;PSMB2;CDK1;PSMB6;PSMF1;PSMC4;PSMD8;PSMD14;MAPK6;PSMA1;PSMA3;PSMA7;PSMB10;PSMC1;PSMD6;PAK3;PSMB3;PSMC5;PSMB8;PSMA4;PSMA2;PSMC2;PSMD7;PSMD4;DNAJB1;PAK2;PSMA5;PSMB9;PSMA6;TNRC6C;KALRN;PSMB5;PSMA8;ETV4;PRKACG;PSMD9;PSMB4;PSMC6;PAK1;PSMC3;PSMD12;AGO4;PSME3;MMP2;RAG2;PSMD2;PSMD3;IGF2BP1;CDC42EP2;CDC42;PSMD10;PRKACA;PSMD5;RAC1;PSMB1;PSMD13;CDC42EP3;P…	HSPB1;SEM1;JUN;UBC;PSME2;RPS27A;UBA52;PSME1;PSMB7;MYC;PSMB2;CDK1;PSMB6;PSMF1;PSMC4;PSMD8;PSMD14;MAPK6;PSMA1;PSMA3;PSMA7;PSMB10;PSMC1;PSMD6;PAK3;PSMB3;PSMC5;PSMB8;PSMA4;PSMA2;PSMC2
SLC transporter disorders	-0.631817	-1.28852	0.00502008	0.303689	99	99	SLC22A18;SLC22A5;SLC4A4;NUP37;SLC12A3;SLC7A9;SLC7A7;NUP85;NUP62;SLC24A4;SLC5A2;SLC6A2;SLC6A18;SLC6A19;SLC2A2;SLC24A5;SLC12A1;SLC5A1;SLC17A8;AVPR2;SLC4A1;SLC6A14;SLC6A5;SLC22A12;GCK;SLCO1B1;SLCO1B3;SLC34A3;SLC36A2;AVPR1B;SLC34A1;RHAG;SLC5A7;SLC3A1;GCKR;NUP42;AVPR1A;SLC34A2;SLC26A4;SLC2A1;NDC1;NUP43;NUP155;SLC2A10;AVP;SLC35A1;SLC9A6;SLC26A3;SLC1A3;SLC1A1;HEPH;SLC5A5;NUP98;SLC6A20;SEC13;CP;AAAS;SLC3…	SLC29A3;NUP35;SLC40A1;SLC2A9;HK1;SLC35C1;NUP54;SLCO2A1;NUP133;SLC24A1;SLC39A4;NUP93;SLC27A4;RAE1;SLC11A2;NUP50;NUP160;POM121;SLC9A9;NUP214;NUP153;SLC3A2;SLC17A5;SLC6A3;NUP88;NUP107;NUP210;SLC33A1;NUP205;NUP58;SLC26A2;POM121C;NUP188;SLC12A6;SLC16A1;SLC35A3;TPR;SLC20A2;RANBP2;BSG
Synaptic adhesion-like molecules	-0.722142	-1.28078	0.0608407	0.303785	21	21	GRIN2A;GRIN2D;GRIA3;GRIN2B;GRIA4;GRIN1;GRIA1;LRFN2;PTPRD;LRFN4;FLOT1;GRIN2C;DLG4;LRFN1;FLOT2;PTPRS;DLG3;LRFN3;DLG1;RTN3;PTPRF	DLG4;LRFN1;FLOT2;PTPRS;DLG3;LRFN3;DLG1;RTN3;PTPRF
FGFR1 mutant receptor activation	-0.690686	-1.28081	0.0503751	0.306272	31	30	STAT1;PIK3R1;FGF5;GAB2;FGF9;FGF4;FGF8;FGF6;FGF23;FGF1;FGF20;FGF2;MYO18A;CNTRL;CPSF6;STAT5A;STAT5B;FGFR1OP2;GRB2;BAG4;FGF17;BCR;TRIM24;PIK3CA;ERLIN2;CUX1;FGFR1;ZMYM2;LRRFIP1;STAT3	CPSF6;STAT5A;STAT5B;FGFR1OP2;GRB2;BAG4;FGF17;BCR;TRIM24;PIK3CA;ERLIN2;CUX1;FGFR1;ZMYM2;LRRFIP1;STAT3
Tight junction interactions	-0.685409	-1.28111	0.0406852	0.30749	30	30	CLDN19;PARD6A;CLDN16;CRB3;CLDN5;CLDN18;CLDN2;CLDN17;CLDN14;CLDN20;PARD6G;CLDN15;CLDN23;CLDN12;CLDN22;CLDN1;CLDN11;CLDN3;PARD6B;CLDN9;CLDN10;CLDN6;CLDN4;MPP5;F11R;CLDN8;CLDN7;PATJ;PRKCI;PARD3	CLDN11;CLDN3;PARD6B;CLDN9;CLDN10;CLDN6;CLDN4;MPP5;F11R;CLDN8;CLDN7;PATJ;PRKCI;PARD3
NR1H3 & NR1H2 regulate gene expression linked to cholesterol transport and efflux	-0.666725	-1.2783	0.0530223	0.307709	44	37	APOE;APOC1;ARL4C;TNRC6C;APOC2;APOC4;CETP;ABCG5;NR1H2;RXRB;KDM1B;EEPD1;AGO4;NCOR2;ABCG8;KDM1A;KDM4A;NR1H3;AGO2;RXRA;GPS2;AGO3;HDAC3;AGO1;MOV10;KDM3A;ABCG1;EP300;TNRC6B;ABCA1;TBL1XR1;TBL1X;TNRC6A;PLTP;APOD;NCOA1;NCOR1	NR1H3;AGO2;RXRA;GPS2;AGO3;HDAC3;AGO1;MOV10;KDM3A;ABCG1;EP300;TNRC6B;ABCA1;TBL1XR1;TBL1X;TNRC6A;PLTP;APOD;NCOA1;NCOR1
NOTCH4 Intracellular Domain Regulates Transcription	-0.726006	-1.27848	0.0691964	0.309421	20	20	FLT4;SNW1;HES5;HEY2;MAML3;NOTCH4;KAT2B;ACTA2;HES1;NOTCH1;MAMLD1;HEY1;MAML1;EP300;SMAD3;KAT2A;RBPJ;CREBBP;NOTCH2;MAML2	ACTA2;HES1;NOTCH1;MAMLD1;HEY1;MAML1;EP300;SMAD3;KAT2A;RBPJ;CREBBP;NOTCH2;MAML2
Pre-NOTCH Transcription and Translation	-0.67633	-1.27718	0.0554371	0.3108	74	34	JUN;H2AFX;SNW1;TNRC6C;SIRT6;TP53;AGO4;MAML3;NOTCH4;KAT2B;E2F1;ELF3;NOTCH1;E2F3;AGO2;MAMLD1;MAML1;AGO3;TFDP1;AGO1;MOV10;CCND1;EP300;KAT2A;RUNX1;PRKCI;TNRC6B;TFDP2;RBPJ;TNRC6A;CREBBP;NOTCH2;MAML2;NOTCH3	ELF3;NOTCH1;E2F3;AGO2;MAMLD1;MAML1;AGO3;TFDP1;AGO1;MOV10;CCND1;EP300;KAT2A;RUNX1;PRKCI;TNRC6B;TFDP2;RBPJ;TNRC6A;CREBBP;NOTCH2;MAML2;NOTCH3
Diseases of glycosylation	-0.621766	-1.27874	0.00100301	0.310823	146	144	GPC1;GNE;MUC13;MUCL1;MUC19;MUC2;ADAMTSL2;PGM1;MUC12;GALK1;ADAMTSL4;ADAMTS18;MGAT2;SRD5A3;B4GALT1;MPI;ALG1;CTSA;GPC3;ADAMTS7;THBS1;MUC3A;ADAMTS13;MUC15;DPM1;ADAMTSL5;NCAN;MUC16;ADAMTS16;MUC7;LUM;KERA;GPC5;ACAN;CFP;ADAMTS14;MUC5AC;MUC6;ADAMTSL1;OGN;OMD;ADAMTS8;MUC17;THBS2;ADAMTS19;ADAMTS4;PRELP;BCAN;MUC21;ADAMTS12;CSPG5;GALNT12;B3GALT6;SEMA5A;GALT;ALG13;ALG8;GALE;DPM3;MUC5B;SDC2;POMT1;DPAGT1;ALG3;A…	ST3GAL3;SPON1;SBSPON;ALG6;GFPT1;THSD7A;SPON2;MOGS;PMM2;DCN;BGN;DHDDS;CHST6;GLB1;SEMA5B;NOTCH1;DPM2;THSD1;B3GLCT;B4GALT7;NEU1;DOLK;ADAMTS9;ALG14;ADAMTS20;C1GALT1C1;GPC2;THSD7B;RFT1;NUS1;LFNG;ADAMTS3;PAPSS2;POMT2;CHST3;ALG11;LARGE1;SDC3;B3GAT3;ADAMTS2;ADAMTSL3;CSPG4;ADAMTS1;CHSY1;EXT1;ALG9;VCAN;ADAMTS17;MUC4;POMGNT1;EXT2;FMOD;HEXB;HSPG2;GPC6;MUC1;DAG1;SLC26A2;ALG2;MAN1B1;ADAMTS5;C1GALT1;THSD4;NOTCH…
Glycosaminoglycan metabolism	-0.624114	-1.27642	0.00200401	0.311947	122	122	ST3GAL1;CHP1;XYLT2;GPC1;B4GALT3;CHST7;NDST2;ST3GAL4;HS3ST1;B4GALT1;CD44;CHST11;XYLT1;SLC9A1;GPC3;IDUA;CHST1;ST3GAL6;HS3ST6;HYAL3;NCAN;HS3ST4;CHST5;HS3ST2;CHST13;NDST4;STAB2;LUM;KERA;GPC5;HAS1;ACAN;HPSE2;OGN;OMD;LYVE1;B3GAT1;PRELP;BCAN;CSPG5;CHPF;B3GALT6;SLC35B3;UST;CHST9;B3GNT3;SDC2;HS3ST3A1;NDST1;CHST2;CEMIP;CHST14;HAS2;B3GAT2;DSEL;GLB1L;SLC35D2;SDC1;HS3ST5;HS6ST3;SLC26A1;B3GNT4;HYAL1;ST3GAL3;CS…	CSGALNACT1;B4GALT2;HPSE;B3GNT2;DCN;BGN;HAS3;HMMR;CHST6;HS3ST3B1;B4GALT6;NDST3;GLB1;CHSY3;B4GALT7;PAPSS1;ARSB;GPC2;PAPSS2;CHST3;SDC3;B3GAT3;HYAL2;GLCE;NAGLU;CSPG4;CHST15;HS6ST1;CHPF2;CHSY1;GUSB;EXT1;ST3GAL2;B4GALT4;B4GALT5;VCAN;CSGALNACT2;EXT2;FMOD;HEXB;HSPG2;GPC6;SLC26A2;HS2ST1;HS6ST2;ABCC5;CHST12;SGSH;SLC35B2;B3GNT7;GNS;DSE;B4GAT1;IDS;HEXA;AGRN;SDC4;GPC4
PCNA-Dependent Long Patch Base Excision Repair	0.483455	1.15348	0.15534	0.317264	21	21	APEX1;POLE4;POLD4;RPA3;PCNA;RFC2;RPA2;RFC3;FEN1;POLD2;POLB;POLE3;LIG1;RFC4;POLE2;POLE;POLD3;RPA1;RFC5;POLD1;RFC1	APEX1;POLE4;POLD4;RPA3;PCNA;RFC2;RPA2;RFC3;FEN1;POLD2;POLB
Translesion Synthesis by POLH	0.514749	1.15375	0.194444	0.319114	19	18	UBC;RPS27A;UBA52;RPA3;PCNA;RFC2;VCP;RPA2;RFC3;RCHY1;SPRTN;RFC4;RPA1;RFC5;NPLOC4;UBB;POLH;RFC1	UBC;RPS27A;UBA52;RPA3;PCNA;RFC2;VCP;RPA2;RFC3;RCHY1;SPRTN
Degradation of beta-catenin by the destruction complex	0.35173	1.15499	0	0.319327	85	85	SEM1;UBC;PSME2;RPS27A;UBA52;PSME1;PSMB7;MYC;PSMB2;PSMB6;PSMF1;CTNNB1;PSMC4;PSMD8;PSMD14;PSMA1;PSMA3;PSMA7;PSMB10;FRAT2;PSMC1;PSMD6;PSMB3;RBX1;PSMC5;PSMB8;PSMA4;PSMA2;PSMC2;PSMD7;PSMD4;AMER1;LEF1;AXIN1;PSMA5;PSMB9;PSMA6;PSMB5;PSMA8;PPP2CA;SKP1;PSMD9;PSMB4;TCF7;PSMC6;PSMC3;PSMD12;GSK3B;PSME3;PPP2R5B;CTBP1;HDAC1;PPP2R1B;TLE5;PSMD2;PSMD3;PSMD10;PSMD5;AXIN2;PSMB1;PSMD13;CTBP2;TLE1;PPP2CB;CUL1;PPP2R1A;…	SEM1;UBC;PSME2;RPS27A;UBA52;PSME1;PSMB7;MYC;PSMB2;PSMB6;PSMF1;CTNNB1;PSMC4;PSMD8;PSMD14;PSMA1;PSMA3;PSMA7;PSMB10;FRAT2;PSMC1;PSMD6;PSMB3;RBX1;PSMC5;PSMB8;PSMA4;PSMA2;PSMC2;PSMD7;PSMD4;AMER1
Aberrant regulation of mitotic G1/S transition in cancer due to RB1 defects	-0.741026	-1.2728	0.0604027	0.327203	17	17	E2F2;CDK4;CDKN1A;CCNE2;CDK2;E2F1;CCNE1;E2F3;CCND3;TFDP1;CDKN1C;CCND1;CDK6;RB1;CDKN1B;TFDP2;CCND2	E2F1;CCNE1;E2F3;CCND3;TFDP1;CDKN1C;CCND1;CDK6;RB1;CDKN1B;TFDP2;CCND2
RORA activates gene expression	-0.729948	-1.26506	0.0635452	0.332149	18	18	SMARCD3;NCOA6;CARM1;HELZ2;PPARA;TGS1;CPT1A;RXRA;CHD9;RORA;MED1;SREBF1;NCOA2;EP300;TBL1XR1;TBL1X;CREBBP;NCOA1	CARM1;HELZ2;PPARA;TGS1;CPT1A;RXRA;CHD9;RORA;MED1;SREBF1;NCOA2;EP300;TBL1XR1;TBL1X;CREBBP;NCOA1
Chondroitin sulfate biosynthesis	-0.715443	-1.26397	0.0748603	0.333072	20	20	CHST7;CHST11;NCAN;CHST13;BCAN;CSPG5;CHPF;CHST9;CSGALNACT1;DCN;BGN;CHSY3;CHST3;CSPG4;CHST15;CHPF2;CHSY1;VCAN;CSGALNACT2;CHST12	CSGALNACT1;DCN;BGN;CHSY3;CHST3;CSPG4;CHST15;CHPF2;CHSY1;VCAN;CSGALNACT2;CHST12
HS-GAG biosynthesis	-0.675549	-1.26682	0.0625	0.333383	31	31	GPC1;NDST2;HS3ST1;GPC3;HS3ST6;HS3ST4;HS3ST2;NDST4;GPC5;SDC2;HS3ST3A1;NDST1;SLC35D2;SDC1;HS3ST5;HS6ST3;HS3ST3B1;NDST3;GPC2;SDC3;GLCE;HS6ST1;EXT1;EXT2;HSPG2;GPC6;HS2ST1;HS6ST2;AGRN;SDC4;GPC4	SDC3;GLCE;HS6ST1;EXT1;EXT2;HSPG2;GPC6;HS2ST1;HS6ST2;AGRN;SDC4;GPC4
Pre-NOTCH Processing in Golgi	-0.724052	-1.26436	0.0687773	0.333388	18	18	ST3GAL4;B4GALT1;ST3GAL6;ATP2A1;NOTCH4;ST3GAL3;MFNG;NOTCH1;ATP2A3;RFNG;LFNG;FURIN;TMED2;SEL1L;RAB6A;NOTCH2;NOTCH3;ATP2A2	NOTCH1;ATP2A3;RFNG;LFNG;FURIN;TMED2;SEL1L;RAB6A;NOTCH2;NOTCH3;ATP2A2
Signaling by ERBB2 KD Mutants	-0.691757	-1.26508	0.0622951	0.334559	25	25	PIK3R1;NRG2;NRG3;EREG;HRAS;BTC;SHC1;HSP90AA1;EGF;PLCG1;NRG1;NRAS;NRG4;HBEGF;GRB2;ERBB3;GAB1;SOS1;ERBIN;KRAS;CDC37;PIK3CA;ERBB4;ERBB2;EGFR	NRG1;NRAS;NRG4;HBEGF;GRB2;ERBB3;GAB1;SOS1;ERBIN;KRAS;CDC37;PIK3CA;ERBB4;ERBB2;EGFR
Receptor-type tyrosine-protein phosphatases	-0.708573	-1.26857	0.084507	0.33518	20	20	SLITRK4;PPFIA2;SLITRK1;IL1RAP;PTPRD;PPFIBP2;IL1RAPL1;IL1RAPL2;PPFIA4;SLITRK6;PPFIA3;LRRC4B;SLITRK3;PTPRS;NTRK3;PPFIA1;SLITRK2;PPFIBP1;SLITRK5;PTPRF	IL1RAPL1;IL1RAPL2;PPFIA4;SLITRK6;PPFIA3;LRRC4B;SLITRK3;PTPRS;NTRK3;PPFIA1;SLITRK2;PPFIBP1;SLITRK5;PTPRF
Regulation of MECP2 expression and activity	-0.679715	-1.26685	0.0553191	0.335778	32	31	CAMK2B;AURKB;CAMK2G;FOXG1;CAMK4;TNRC6C;CAMK2A;HIPK2;AGO4;NCOR2;HDAC1;HTT;PRKACA;CAMK2D;AGO2;SIN3A;GPS2;MECP2;AGO3;HDAC3;AGO1;MOV10;CREB1;HDAC2;TNRC6B;TBL1XR1;TBL1X;LBR;CALM1;TNRC6A;NCOR1	AGO2;SIN3A;GPS2;MECP2;AGO3;HDAC3;AGO1;MOV10;CREB1;HDAC2;TNRC6B;TBL1XR1;TBL1X;LBR;CALM1;TNRC6A;NCOR1
Metal ion SLC transporters	-0.682198	-1.26514	0.0824411	0.336636	26	26	SLC11A1;SLC39A5;SLC30A8;SLC30A3;SLC30A10;SLC30A2;SLC41A1;SLC30A1;SLC39A2;HEPH;CP;SLC31A1;SLC39A8;SLC40A1;SLC39A4;SLC30A6;SLC39A6;SLC11A2;SLC39A3;SLC39A1;SLC30A5;SLC30A7;SLC39A14;SLC41A2;SLC39A7;SLC39A10	CP;SLC31A1;SLC39A8;SLC40A1;SLC39A4;SLC30A6;SLC39A6;SLC11A2;SLC39A3;SLC39A1;SLC30A5;SLC30A7;SLC39A14;SLC41A2;SLC39A7;SLC39A10
RUNX2 regulates osteoblast differentiation	-0.694381	-1.26231	0.0654828	0.336994	24	24	ZNF521;BGLAP;CBFB;SP7;UCMA;HEY2;HDAC6;AR;MAPK3;SRC;SATB2;GLI3;HES1;COL1A1;HEY1;RUNX2;MAPK1;HDAC3;MAF;YAP1;RB1;YES1;ABL1;WWTR1	MAPK3;SRC;SATB2;GLI3;HES1;COL1A1;HEY1;RUNX2;MAPK1;HDAC3;MAF;YAP1;RB1;YES1;ABL1;WWTR1
Diseases associated with O-glycosylation of proteins	-0.634884	-1.26555	0.0283688	0.337239	71	69	MUC13;MUCL1;MUC19;MUC2;ADAMTSL2;MUC12;ADAMTSL4;ADAMTS18;ADAMTS7;THBS1;MUC3A;ADAMTS13;MUC15;ADAMTSL5;MUC16;ADAMTS16;MUC7;CFP;ADAMTS14;MUC5AC;MUC6;ADAMTSL1;ADAMTS8;MUC17;THBS2;ADAMTS19;ADAMTS4;MUC21;ADAMTS12;GALNT12;SEMA5A;MUC5B;POMT1;ADAMTS15;MUC20;ADAMTS10;NOTCH4;ADAMTS6;SPON1;SBSPON;THSD7A;SPON2;SEMA5B;NOTCH1;THSD1;B3GLCT;ADAMTS9;ADAMTS20;C1GALT1C1;THSD7B;LFNG;ADAMTS3;POMT2;LARGE1;ADAMTS2;ADAMTS…	SEMA5B;NOTCH1;THSD1;B3GLCT;ADAMTS9;ADAMTS20;C1GALT1C1;THSD7B;LFNG;ADAMTS3;POMT2;LARGE1;ADAMTS2;ADAMTSL3;ADAMTS1;ADAMTS17;MUC4;POMGNT1;MUC1;DAG1;ADAMTS5;C1GALT1;THSD4;NOTCH2;B4GAT1;GALNT3;NOTCH3
Regulation of cholesterol biosynthesis by SREBP (SREBF)	-0.640321	-1.25313	0.0348718	0.337579	56	55	RAN;MTF1;IDI1;SCD;ACACA;GGPS1;FASN;PMVK;SMARCD3;MVK;MVD;NFYA;SEC24C;ELOVL6;HMGCS1;NCOA6;INSIG2;FDPS;CARM1;NFYB;HELZ2;FDFT1;DHCR7;LSS;PPARA;TM7SF2;TGS1;INSIG1;GPAM;SEC24A;RXRA;SEC24D;CHD9;SP1;NFYC;SAR1B;SCAP;ACACB;MED1;SEC23A;SREBF1;NCOA2;SQLE;SREBF2;MBTPS2;HMGCR;SEC24B;TBL1XR1;TBL1X;KPNB1;CYP51A1;CREBBP;SC5D;NCOA1;MBTPS1	FDPS;CARM1;NFYB;HELZ2;FDFT1;DHCR7;LSS;PPARA;TM7SF2;TGS1;INSIG1;GPAM;SEC24A;RXRA;SEC24D;CHD9;SP1;NFYC;SAR1B;SCAP;ACACB;MED1;SEC23A;SREBF1;NCOA2;SQLE;SREBF2;MBTPS2;HMGCR;SEC24B;TBL1XR1;TBL1X;KPNB1;CYP51A1;CREBBP;SC5D;NCOA1;MBTPS1
Nephrin family interactions	-0.716192	-1.26857	0.0670996	0.337812	22	21	PIK3R2;PIK3R1;CASK;SPTAN1;ACTN1;ACTN3;KIRREL3;ACTN2;FYN;NPHS1;KIRREL2;NCK2;PIK3CB;NCK1;ACTN4;CD2AP;WASL;PIK3CA;IQGAP1;MAGI2;SPTBN1	KIRREL2;NCK2;PIK3CB;NCK1;ACTN4;CD2AP;WASL;PIK3CA;IQGAP1;MAGI2;SPTBN1
Defective B4GALT7 causes EDS, progeroid type	-0.716926	-1.26261	0.0685841	0.338014	20	20	GPC1;GPC3;NCAN;GPC5;BCAN;CSPG5;SDC2;SDC1;DCN;BGN;B4GALT7;GPC2;SDC3;CSPG4;VCAN;HSPG2;GPC6;AGRN;SDC4;GPC4	B4GALT7;GPC2;SDC3;CSPG4;VCAN;HSPG2;GPC6;AGRN;SDC4;GPC4
RUNX2 regulates bone development	-0.678687	-1.26159	0.072043	0.338133	31	31	ZNF521;BGLAP;CBFB;SP7;UCMA;IHH;HEY2;HDAC6;RBM14;SMAD6;GLI2;AR;MAPK3;SRC;SATB2;HDAC4;SMAD1;GLI3;HES1;COL1A1;HEY1;RUNX2;MAPK1;HDAC3;MAF;YAP1;RB1;YES1;ABL1;WWTR1;SMAD4	MAPK3;SRC;SATB2;HDAC4;SMAD1;GLI3;HES1;COL1A1;HEY1;RUNX2;MAPK1;HDAC3;MAF;YAP1;RB1;YES1;ABL1;WWTR1;SMAD4
RHOD GTPase cycle	-0.647655	-1.26689	0.0380658	0.338217	51	51	CAPZB;DIAPH2;PIK3R2;PIK3R1;PAK6;HINT2;RAB7A;EMD;ACTN1;EFHD2;VAMP3;PAK5;DEPDC1B;MOSPD2;RHOD;VRK2;DIAPH3;GOLGA8R;CAV1;ARHGAP1;STBD1;ARHGAP32;RACGAP1;TOR1AIP1;VAPB;FILIP1;DBN1;ARHGAP39;ARHGAP26;VANGL1;WHAMM;ARHGAP17;LEMD3;SLC4A7;ANKFY1;STEAP3;DIAPH1;ARHGAP35;LMNB1;TMPO;ESYT1;MCAM;PGRMC2;ARHGAP12;CPNE8;LBR;ARHGAP5;ARHGAP21;LMAN1;AKAP12;ADD3	ARHGAP1;STBD1;ARHGAP32;RACGAP1;TOR1AIP1;VAPB;FILIP1;DBN1;ARHGAP39;ARHGAP26;VANGL1;WHAMM;ARHGAP17;LEMD3;SLC4A7;ANKFY1;STEAP3;DIAPH1;ARHGAP35;LMNB1;TMPO;ESYT1;MCAM;PGRMC2;ARHGAP12;CPNE8;LBR;ARHGAP5;ARHGAP21;LMAN1;AKAP12;ADD3
RHOB GTPase cycle	-0.629309	-1.26107	0.0284264	0.338315	70	69	RHOB;PIK3R2;SNAP23;ECT2;PIK3R1;IQGAP3;RHPN2;ARHGEF1;VAMP3;ACTC1;ARHGDIG;STARD8;MCF2;PKN3;DEPDC1B;VAV2;ABR;DIAPH3;DLC1;STK10;CAV1;FLOT1;TFRC;ARHGEF25;PREX1;ANLN;ARHGAP1;ARHGAP32;STARD13;RACGAP1;ARHGEF11;ARHGEF10L;DAAM1;PKN1;FLOT2;ARHGEF3;ARHGAP39;ARHGEF28;SOWAHC;ARHGAP26;VANGL1;ARHGEF2;PCDH7;MCF2L;STOM;RTKN;MYO9B;OPHN1;DIAPH1;ARHGAP35;NET1;ARHGEF5;MCAM;MYO9A;BCR;ERBIN;JUP;ARHGEF17;CIT;SLK;TJP2;ARH…	STARD13;RACGAP1;ARHGEF11;ARHGEF10L;DAAM1;PKN1;FLOT2;ARHGEF3;ARHGAP39;ARHGEF28;SOWAHC;ARHGAP26;VANGL1;ARHGEF2;PCDH7;MCF2L;STOM;RTKN;MYO9B;OPHN1;DIAPH1;ARHGAP35;NET1;ARHGEF5;MCAM;MYO9A;BCR;ERBIN;JUP;ARHGEF17;CIT;SLK;TJP2;ARHGEF10;ARHGAP5;ARHGAP21;AKAP13;ROCK2;ROCK1;ARHGEF12;PKN2
SUMOylation of transcription cofactors	-0.657425	-1.26737	0.0331606	0.3385	44	44	NPM1;PPARGC1A;TRIM28;SUMO2;ING2;PARK7;CBX8;RING1;SUMO1;CBX2;UBE2I;PIAS4;RNF2;DAXX;CBX4;MRTFA;HIPK2;NCOR2;MBD1;SCMH1;CTBP1;CASP8AP2;SUMO3;SIN3A;PIAS1;TOPORS;PCGF2;PIAS3;ZNF131;ZNF350;DDX5;PIAS2;SAFB;UHRF2;NCOA2;EP300;PHC2;PHC1;BMI1;PHC3;CREBBP;NRIP1;NCOA1;DDX17	SIN3A;PIAS1;TOPORS;PCGF2;PIAS3;ZNF131;ZNF350;DDX5;PIAS2;SAFB;UHRF2;NCOA2;EP300;PHC2;PHC1;BMI1;PHC3;CREBBP;NRIP1;NCOA1;DDX17
VEGFR2 mediated cell proliferation	-0.72141	-1.26937	0.0683091	0.339208	19	19	PRKCB;PRKCZ;HRAS;KDR;PLCG1;SRC;AHCYL1;NRAS;ITPR2;PRKCD;ITPR3;PDPK1;RASA1;PRKCA;KRAS;CALM1;ITPR1;SPHK1;VEGFA	PLCG1;SRC;AHCYL1;NRAS;ITPR2;PRKCD;ITPR3;PDPK1;RASA1;PRKCA;KRAS;CALM1;ITPR1;SPHK1;VEGFA
Potential therapeutics for SARS	-0.617904	-1.25322	0.0274949	0.339289	82	81	ATP1B3;FXYD3;BRMS1;SAP30;MTA2;ACE2;AP2S1;IMPDH1;FKBP1A;ZBP1;ATP1B1;TUBB;FKBP4;JAK3;SIGMAR1;FXYD7;ATP1B2;CYSLTR1;TLR7;ATP1A4;PDCD1;S1PR1;IMPDH2;FXYD2;JAK2;HMG20B;IL6R;SAP30L;HSP90AA1;PHF21A;MTA3;MBD3;TLR9;HDAC1;TBK1;NR3C1;STAT2;ATP1A3;ATP1A2;FXYD4;TYK2;RBBP7;KDM1A;RCOR1;IFNGR1;ITGA4;AP2B1;PTGES3;RIPK1;AP2A1;IL1R1;IFNGR2;IFNAR2;AP2M1;COMT;SUDS3;FURIN;CRBN;RBBP4;ARID4B;GATAD2A;SAP18;BRD4;HDAC2;FXYD1…	ATP1A2;FXYD4;TYK2;RBBP7;KDM1A;RCOR1;IFNGR1;ITGA4;AP2B1;PTGES3;RIPK1;AP2A1;IL1R1;IFNGR2;IFNAR2;AP2M1;COMT;SUDS3;FURIN;CRBN;RBBP4;ARID4B;GATAD2A;SAP18;BRD4;HDAC2;FXYD1;GATAD2B;MTA1;FXYD6;CHD4;IFNAR1;ARID4A;HSP90AB1;AP2A2;CHD3;JAK1;VEGFA;ROCK2;REST;ROCK1;ATP1A1;ITGB1
PKA activation	-0.709594	-1.25063	0.0952915	0.339295	18	18	ADCY8;PRKACG;ADCY7;PRKAR2B;ADCY5;ADCY3;PRKAR1A;ADCY1;PRKAR2A;PRKACA;PRKAR1B;ADCY4;ADCY9;NBEA;ADCY6;ADCY2;PRKACB;CALM1	ADCY5;ADCY3;PRKAR1A;ADCY1;PRKAR2A;PRKACA;PRKAR1B;ADCY4;ADCY9;NBEA;ADCY6;ADCY2;PRKACB;CALM1
PI3K events in ERBB2 signaling	-0.722026	-1.25104	0.097973	0.339457	16	16	PIK3R1;NRG2;NRG3;EREG;BTC;EGF;NRG1;NRG4;HBEGF;GRB2;ERBB3;GAB1;PIK3CA;ERBB4;ERBB2;EGFR	NRG4;HBEGF;GRB2;ERBB3;GAB1;PIK3CA;ERBB4;ERBB2;EGFR
Heparan sulfate/heparin (HS-GAG) metabolism	-0.64504	-1.26882	0.0340909	0.339465	54	54	XYLT2;GPC1;NDST2;HS3ST1;XYLT1;GPC3;IDUA;HS3ST6;NCAN;HS3ST4;HS3ST2;NDST4;GPC5;HPSE2;B3GAT1;BCAN;CSPG5;B3GALT6;SDC2;HS3ST3A1;NDST1;B3GAT2;GLB1L;SLC35D2;SDC1;HS3ST5;HS6ST3;HPSE;DCN;BGN;HS3ST3B1;NDST3;GLB1;B4GALT7;GPC2;SDC3;B3GAT3;GLCE;NAGLU;CSPG4;HS6ST1;GUSB;EXT1;VCAN;EXT2;HSPG2;GPC6;HS2ST1;HS6ST2;SGSH;IDS;AGRN;SDC4;GPC4	HPSE;DCN;BGN;HS3ST3B1;NDST3;GLB1;B4GALT7;GPC2;SDC3;B3GAT3;GLCE;NAGLU;CSPG4;HS6ST1;GUSB;EXT1;VCAN;EXT2;HSPG2;GPC6;HS2ST1;HS6ST2;SGSH;IDS;AGRN;SDC4;GPC4
SUMOylation of DNA replication proteins	-0.644412	-1.25339	0.0470219	0.340498	46	46	PCNA;NUP37;SUMO2;CDCA8;AURKB;AURKA;NUP85;TOP2A;NUP62;SUMO1;BIRC5;NUP42;UBE2I;NDC1;NUP43;NUP155;TOP1;PIAS4;NUP98;SEC13;AAAS;SUMO3;SEH1L;NUP35;NUP54;INCENP;NUP133;NUP93;RAE1;NUP50;NUP160;POM121;NUP214;PIAS3;NUP153;RANGAP1;NUP88;NUP107;NUP210;NUP205;NUP58;POM121C;NUP188;TPR;TOP2B;RANBP2	AAAS;SUMO3;SEH1L;NUP35;NUP54;INCENP;NUP133;NUP93;RAE1;NUP50;NUP160;POM121;NUP214;PIAS3;NUP153;RANGAP1;NUP88;NUP107;NUP210;NUP205;NUP58;POM121C;NUP188;TPR;TOP2B;RANBP2
Transport of Mature mRNAs Derived from Intronless Transcripts	-0.651546	-1.25123	0.0414508	0.340546	43	43	EIF4E;SLBP;NUP37;CPSF4;ALYREF;NUP85;NUP62;NUP42;NDC1;NUP43;NUP155;NCBP1;NXF1;SYMPK;NUP98;SEC13;NCBP2;AAAS;SEH1L;FIP1L1;NUP35;NUP54;NUP133;NUP93;RAE1;NUP50;NUP160;POM121;NUP214;CPSF2;CPSF1;NUP153;NUP88;NUP107;NUP210;CPSF3;WDR33;NUP205;NUP58;POM121C;NUP188;TPR;RANBP2	NCBP2;AAAS;SEH1L;FIP1L1;NUP35;NUP54;NUP133;NUP93;RAE1;NUP50;NUP160;POM121;NUP214;CPSF2;CPSF1;NUP153;NUP88;NUP107;NUP210;CPSF3;WDR33;NUP205;NUP58;POM121C;NUP188;TPR;RANBP2
Interleukin-37 signaling	-0.702315	-1.25377	0.0964523	0.340816	21	21	CASP1;PTPN9;PTPN5;IL37;PTPN4;PTPN23;TBK1;IL18BP;PTPN20;PTPN7;PTPN11;PTPN18;IL18R1;SIGIRR;PTPN6;PTPN14;SMAD3;PTPN2;PTPN13;PTPN12;STAT3	TBK1;IL18BP;PTPN20;PTPN7;PTPN11;PTPN18;IL18R1;SIGIRR;PTPN6;PTPN14;SMAD3;PTPN2;PTPN13;PTPN12;STAT3
Transport of Mature mRNA Derived from an Intronless Transcript	-0.666586	-1.26954	0.0494217	0.341051	42	42	EIF4E;NUP37;CPSF4;ALYREF;NUP85;NUP62;NUP42;NDC1;NUP43;NUP155;NCBP1;NXF1;SYMPK;NUP98;SEC13;NCBP2;AAAS;SEH1L;FIP1L1;NUP35;NUP54;NUP133;NUP93;RAE1;NUP50;NUP160;POM121;NUP214;CPSF2;CPSF1;NUP153;NUP88;NUP107;NUP210;CPSF3;WDR33;NUP205;NUP58;POM121C;NUP188;TPR;RANBP2	NCBP2;AAAS;SEH1L;FIP1L1;NUP35;NUP54;NUP133;NUP93;RAE1;NUP50;NUP160;POM121;NUP214;CPSF2;CPSF1;NUP153;NUP88;NUP107;NUP210;CPSF3;WDR33;NUP205;NUP58;POM121C;NUP188;TPR;RANBP2
GRB2 events in ERBB2 signaling	-0.727675	-1.24899	0.0748603	0.341149	16	16	NRG2;NRG3;EREG;HRAS;BTC;EGF;NRG1;NRAS;NRG4;HBEGF;GRB2;SOS1;KRAS;ERBB4;ERBB2;EGFR	NRG1;NRAS;NRG4;HBEGF;GRB2;SOS1;KRAS;ERBB4;ERBB2;EGFR
Sphingolipid de novo biosynthesis	-0.644648	-1.25143	0.0706127	0.341612	45	45	ALDH3B2;CERS3;DEGS1;SGPP2;ORMDL2;ALDH3B1;SPTSSA;SPHK2;ACER1;FA2H;PLPP3;PRKD2;ACER3;VAPA;SGPP1;ACER2;SPTSSB;CERS1;SPTLC3;SPNS2;DEGS2;VAPB;PPM1L;SPTLC1;PLPP2;PRKD1;PLPP1;OSBP;SGMS2;SPTLC2;CERS4;CERS6;CSNK1G2;SGMS1;CERS2;ORMDL3;SAMD8;KDSR;PRKD3;SPHK1;ALDH3A2;CERS5;SGPL1;ORMDL1;CERT1	CERS1;SPTLC3;SPNS2;DEGS2;VAPB;PPM1L;SPTLC1;PLPP2;PRKD1;PLPP1;OSBP;SGMS2;SPTLC2;CERS4;CERS6;CSNK1G2;SGMS1;CERS2;ORMDL3;SAMD8;KDSR;PRKD3;SPHK1;ALDH3A2;CERS5;SGPL1;ORMDL1;CERT1
Signal transduction by L1	-0.709792	-1.25389	0.0645514	0.342526	21	21	MAP2K1;MAP2K2;ITGB3;NCAM1;VAV2;PAK1;L1CAM;CSNK2B;MAPK3;RAC1;ITGA5;ITGA2B;MAPK1;ITGA9;CSNK2A2;CSNK2A1;EGFR;FGFR1;NRP1;ITGAV;ITGB1	MAPK1;ITGA9;CSNK2A2;CSNK2A1;EGFR;FGFR1;NRP1;ITGAV;ITGB1
NR1H2 and NR1H3-mediated signaling	-0.635092	-1.24903	0.0495868	0.342932	54	47	APOE;APOC1;PCK1;FABP6;SCD;ARL4C;FASN;TNRC6C;APOC2;APOC4;CETP;UGT1A3;ABCG5;ANGPTL3;NR1H2;RXRB;KDM1B;EEPD1;AGO4;NCOR2;PLIN1;ABCG8;KDM1A;KDM4A;NR1H3;AGO2;RXRA;GPS2;AGO3;HDAC3;AGO1;MOV10;KDM3A;SREBF1;MYLIP;ABCG1;EP300;TNRC6B;ABCA1;TBL1XR1;TBL1X;TNRC6A;NRIP1;PLTP;APOD;NCOA1;NCOR1	NR1H3;AGO2;RXRA;GPS2;AGO3;HDAC3;AGO1;MOV10;KDM3A;SREBF1;MYLIP;ABCG1;EP300;TNRC6B;ABCA1;TBL1XR1;TBL1X;TNRC6A;NRIP1;PLTP;APOD;NCOA1;NCOR1
Signaling by ERBB2 TMD/JMD mutants	-0.695505	-1.25157	0.0920044	0.343014	22	22	NRG2;NRG3;EREG;HRAS;BTC;SHC1;HSP90AA1;EGF;PLCG1;NRG1;NRAS;NRG4;HBEGF;GRB2;ERBB3;SOS1;ERBIN;KRAS;CDC37;ERBB4;ERBB2;EGFR	NRG1;NRAS;NRG4;HBEGF;GRB2;ERBB3;SOS1;ERBIN;KRAS;CDC37;ERBB4;ERBB2;EGFR
ERCC6 (CSB) and EHMT2 (G9a) positively regulate rRNA expression	-0.721036	-1.25416	0.0968468	0.3434	46	17	MTA2;H2AFX;CBX3;MTA3;MBD3;HDAC1;RBBP7;EHMT2;TTF1;ERCC6;RBBP4;GATAD2A;HDAC2;GATAD2B;MTA1;CHD4;CHD3	EHMT2;TTF1;ERCC6;RBBP4;GATAD2A;HDAC2;GATAD2B;MTA1;CHD4;CHD3
Transport of the SLBP independent Mature mRNA	-0.664576	-1.2492	0.0830671	0.344176	35	35	EIF4E;NUP37;ALYREF;NUP85;NUP62;NUP42;NDC1;NUP43;NUP155;NCBP1;NXF1;NUP98;SEC13;NCBP2;AAAS;SEH1L;NUP35;NUP54;NUP133;NUP93;RAE1;NUP50;NUP160;POM121;NUP214;NUP153;NUP88;NUP107;NUP210;NUP205;NUP58;POM121C;NUP188;TPR;RANBP2	NUP98;SEC13;NCBP2;AAAS;SEH1L;NUP35;NUP54;NUP133;NUP93;RAE1;NUP50;NUP160;POM121;NUP214;NUP153;NUP88;NUP107;NUP210;NUP205;NUP58;POM121C;NUP188;TPR;RANBP2
Regulation of Complement cascade	-0.610175	-1.25419	0.00800801	0.345463	127	124	IGHG3;IGKC;C2;IGLC3;C1QC;IGHG4;IGLC1;IGLC2;IGHG1;CFHR4;C1QA;ELANE;C5AR2;CD19;CPN2;IGHV1-2;IGHV2-5;IGHV3-13;IGHV3-11;IGHV3-7;IGHG2;IGHV2-70;IGHV4-39;IGHV4-34;IGHV3-33;IGHV3-30;IGHV3-23;IGHV1-69;IGHV7-81;IGHV4-59;IGHV3-53;IGHV1-46;IGHV3-48;CPB2;IGLC7;IGLC6;IGLV3-21;IGLV3-1;IGLV4-3;IGLV3-19;IGLV2-18;IGLV3-16;IGLV2-14;IGLV1-36;IGLV5-37;IGLV1-40;IGLV2-33;IGLV3-22;IGLV3-12;IGLV2-11;IGLV2-8;IGLV7-43;IGL…	CFB;C1R;PROS1;CD55;CLU;C3;CFI;SERPING1;CD81;CD59;CFH;CD46
Plasma lipoprotein assembly, remodeling, and clearance	-0.624193	-1.24714	0.0374115	0.346164	71	71	APOE;APOC1;APOC3;CLTA;AP2S1;GPIHBP1;ANGPTL8;APOA2;APOA1;NPC2;CREB3L3;FGF21;APOC2;APOC4;APOBR;CETP;LDLR;ALB;SOAT2;APOF;PRKACG;LPA;LPL;APOA4;APOA5;CIDEC;APOB;PCSK9;ANGPTL3;NR1H2;LDLRAP1;LMF2;LIPC;MTTP;CES3;SCARB1;A2M;LIPG;PRKACA;AP2B1;NR1H3;CUBN;AP2A1;NCEH1;ANGPTL4;LMF1;P4HB;VLDLR;BMP1;ZDHHC8;AP2M1;NPC1;LCAT;LIPA;FURIN;AMN;SAR1B;PRKACB;PCSK5;MYLIP;ABCG1;MBTPS2;CLTC;SOAT1;HDLBP;ABCA1;LSR;AP2A2;PCSK6…	NR1H3;CUBN;AP2A1;NCEH1;ANGPTL4;LMF1;P4HB;VLDLR;BMP1;ZDHHC8;AP2M1;NPC1;LCAT;LIPA;FURIN;AMN;SAR1B;PRKACB;PCSK5;MYLIP;ABCG1;MBTPS2;CLTC;SOAT1;HDLBP;ABCA1;LSR;AP2A2;PCSK6;PLTP;MBTPS1
RAC3 GTPase cycle	-0.616142	-1.24667	0.025227	0.346486	94	93	ARHGAP6;PIK3R2;NCF4;NCF1;SNAP23;ARHGDIB;BRK1;PIK3R1;NOXO1;NCKAP1L;RAC3;NOXA1;PAK2;SLC1A5;RAB7A;EMD;YKT6;LAMTOR1;ARHGAP15;VAMP3;CYBB;NOX1;MCF2;NOX3;DEPDC1B;TAOK3;VAV2;VRK2;ABR;GIT1;DIAPH3;PAK1;OCRL;CYFIP1;ABL2;CAV1;NHS;TFRC;RAPGEF1;PREX1;SYDE1;ARHGAP1;STBD1;ARHGAP32;CDC42EP1;RACGAP1;CDC42;NCF2;ARAP3;AMIGO2;ARAP2;WASF1;GIT2;CYBA;SLITRK3;ARHGAP39;ABI1;ARHGAP26;VANGL1;SWAP70;PAK4;ARHGAP17;LEMD3;BAIAP…	CDC42;NCF2;ARAP3;AMIGO2;ARAP2;WASF1;GIT2;CYBA;SLITRK3;ARHGAP39;ABI1;ARHGAP26;VANGL1;SWAP70;PAK4;ARHGAP17;LEMD3;BAIAP2L1;OPHN1;DOCK10;ARHGAP35;ABI2;TIAM1;NCKAP1;TMPO;IL32;SRGAP2;ESYT1;MCAM;MPP7;BCR;ERBIN;BAIAP2;PGRMC2;EPHA2;FERMT2;TRIO;LBR;ARHGAP5;ARHGAP42;WASF2;ARHGAP21;JAG1;SLITRK5;LMAN1;DSG2;ITGB1
Interactions of Rev with host cellular proteins	-0.665983	-1.25433	0.0540827	0.347075	38	37	RAN;NPM1;NUP37;NUP85;RCC1;NUP62;NUP42;NDC1;NUP43;NUP155;RANBP1;NUP98;SEC13;AAAS;SEH1L;NUP35;NUP54;NUP133;NUP93;RAE1;NUP50;NUP160;POM121;NUP214;NUP153;RANGAP1;NUP88;NUP107;NUP210;NUP205;NUP58;POM121C;NUP188;KPNB1;TPR;XPO1;RANBP2	AAAS;SEH1L;NUP35;NUP54;NUP133;NUP93;RAE1;NUP50;NUP160;POM121;NUP214;NUP153;RANGAP1;NUP88;NUP107;NUP210;NUP205;NUP58;POM121C;NUP188;KPNB1;TPR;XPO1;RANBP2
Degradation of the extracellular matrix	-0.608913	-1.24722	0.0130261	0.347864	111	111	CTSV;TIMP1;PRSS2;CAPN5;MMP7;MMP13;CAPN8;CAPNS1;CTSS;MMP25;ADAMTS18;CD44;ADAM8;COL13A1;CAPN15;LAMA3;ELANE;CAPNS2;CTRB1;CTRB2;TPSAB1;ADAMTS16;SPP1;CAPN6;MMP24;CTSG;CMA1;ACAN;MMP3;MMP12;PLG;MMP20;MMP8;MMP1;ADAMTS8;COL15A1;PRSS1;ADAMTS4;CAPN9;OPTC;BCAN;COL9A1;CAPN13;CAPN1;KLK2;TLL2;KLKB1;PHYKPL;COL16A1;COL26A1;HTRA1;MMP11;MMP16;PSEN1;COL19A1;TMPRSS6;MMP2;KLK7;CAPN14;CAPN11;CTSK;SCUBE1;COL14A1;SPOCK3;…	COL25A1;MMP9;ADAM9;MMP17;CAPN10;ADAMTS9;COL9A2;CAPN3;MMP10;COL23A1;MMP15;BMP1;LAMB3;CASP3;NID1;TLL1;ADAMTS1;FURIN;MMP19;NCSTN;HSPG2;SCUBE3;ADAM17;CAST;LAMC2;ADAMTS5;MMP14;CTSD;CAPN7;ADAM10;CTSL;COL12A1;CAPN2;LAMC1;CDH1;LAMA5;CTSB;COL9A3;BSG;COL18A1;LAMB1;COL17A1
RHOH GTPase cycle	-0.663482	-1.25454	0.0761099	0.34812	37	36	ARHGDIB;TUBA1B;NSFL1C;VCP;RHOH;PAK6;PAK2;ARHGDIA;SLC1A5;RAB7A;CSK;LAMTOR1;VAMP3;PAK5;ARHGDIG;PAK1;LCK;OSBPL11;CAV1;TFRC;DBN1;VANGL1;PAK4;DBT;SLC4A7;STOM;ZAP70;FAM91A1;RALGAPA1;JUP;WDR11;TMEM59;MTR;ROCK2;ROCK1;UACA	VANGL1;PAK4;DBT;SLC4A7;STOM;ZAP70;FAM91A1;RALGAPA1;JUP;WDR11;TMEM59;MTR;ROCK2;ROCK1;UACA
Glutamate Neurotransmitter Release Cycle	-0.695587	-1.25853	0.0676118	0.348642	24	24	GLS2;TSPOAP1;SLC1A6;SLC17A7;PPFIA2;SLC1A2;SLC1A7;SLC1A3;SLC1A1;PPFIA4;STXBP1;UNC13B;RAB3A;CPLX1;RIMS1;PPFIA3;SNAP25;STX1A;VAMP2;PPFIA1;GLS;SLC38A2;SYT1;ARL6IP5	SLC1A3;SLC1A1;PPFIA4;STXBP1;UNC13B;RAB3A;CPLX1;RIMS1;PPFIA3;SNAP25;STX1A;VAMP2;PPFIA1;GLS;SLC38A2;SYT1;ARL6IP5
Activation of gene expression by SREBF (SREBP)	-0.644087	-1.24578	0.0668058	0.348807	43	42	MTF1;IDI1;SCD;ACACA;GGPS1;FASN;PMVK;SMARCD3;MVK;MVD;NFYA;ELOVL6;HMGCS1;NCOA6;FDPS;CARM1;NFYB;HELZ2;FDFT1;DHCR7;LSS;PPARA;TM7SF2;TGS1;GPAM;RXRA;CHD9;SP1;NFYC;ACACB;MED1;SREBF1;NCOA2;SQLE;SREBF2;HMGCR;TBL1XR1;TBL1X;CYP51A1;CREBBP;SC5D;NCOA1	FDPS;CARM1;NFYB;HELZ2;FDFT1;DHCR7;LSS;PPARA;TM7SF2;TGS1;GPAM;RXRA;CHD9;SP1;NFYC;ACACB;MED1;SREBF1;NCOA2;SQLE;SREBF2;HMGCR;TBL1XR1;TBL1X;CYP51A1;CREBBP;SC5D;NCOA1
Transport of bile salts and organic acids, metal ions and amine compounds	-0.617722	-1.24515	0.0301811	0.349924	86	86	SLC22A18;SLC22A5;SLC22A16;SLC11A1;SLC6A1;SLC44A3;RHCG;SLC13A4;SLC22A3;SLC13A5;SLC6A2;SLC5A11;SLC6A18;SLC6A19;SLC16A8;SLC6A15;SLC47A2;SLC13A2;SLC39A5;SLC6A14;SLC30A8;SLC6A5;SLC18A2;SLC22A12;SLC22A11;SLC22A8;SLC22A6;SLC22A2;SLC22A1;SLC6A12;SLC18A1;SLC13A1;SLC6A7;RHBG;RHAG;SLC22A7;SLC6A11;SLC5A7;SLC30A3;RSC1A1;SLC30A10;SLC30A2;SLC41A1;SLC44A4;SLC16A7;SLC13A3;SLC30A1;SLC39A2;HEPH;SLC22A15;SLC6A20;SLC…	SLC22A15;SLC6A20;SLC2A13;CP;SLC6A13;SLC10A6;SLC31A1;SLC14A2;SLC39A8;SLC6A6;SLC14A1;SLC40A1;SLC16A3;SLC39A4;SLC30A6;SLC39A6;EMB;SLC11A2;SLC39A3;SLC47A1;SLC39A1;SLC6A9;SLC30A5;SLC6A3;SLC30A7;SLC22A4;SLC39A14;SLC44A1;SLC44A5;RUNX1;SLC16A1;SLC41A2;SLC39A7;SLC44A2;SLC39A10;SLC5A3;BSG
Signaling by FLT3 fusion proteins	-0.704463	-1.25457	0.085177	0.350256	19	19	PIK3R1;GAB2;PIM1;CDKN1A;ETV6;HRAS;MYO18A;NOX4;NRAS;STAT5A;STAT5B;GRB2;SOS1;KRAS;PIK3CA;TRIP11;ZMYM2;SPTBN1;GOLGB1	STAT5A;STAT5B;GRB2;SOS1;KRAS;PIK3CA;TRIP11;ZMYM2;SPTBN1;GOLGB1
Signaling by BRAF and RAF fusions	-0.630389	-1.25546	0.0298354	0.350382	63	63	CAMK2B;CNKSR2;ARRB1;MAP2K1;MAP2K2;RAP1B;YWHAB;CAMK2G;CSK;ARAF;FGG;FGA;FGB;ITGB3;KSR2;CAMK2A;ARRB2;AGK;KSR1;RAP1A;CLCN6;JAK2;HRAS;CNKSR1;FAM114A2;VWF;MAPK3;AGGF1;ATG7;SRC;APBB1IP;FAM131B;FXR1;NRAS;CAMK2D;ITGA2B;AGTRAP;PAPSS1;LMNA;TENT4A;SND1;ESRP1;ZC3HAV1;MPRIP;RAF1;PEBP1;BCL2L11;VCL;MAPK1;AP3B1;TRIM24;KRAS;KIAA1549;MARK3;TRAK1;BRAF;KDM7A;IQGAP1;CALM1;TLN1;QKI;FN1;AKAP9	AGGF1;ATG7;SRC;APBB1IP;FAM131B;FXR1;NRAS;CAMK2D;ITGA2B;AGTRAP;PAPSS1;LMNA;TENT4A;SND1;ESRP1;ZC3HAV1;MPRIP;RAF1;PEBP1;BCL2L11;VCL;MAPK1;AP3B1;TRIM24;KRAS;KIAA1549;MARK3;TRAK1;BRAF;KDM7A;IQGAP1;CALM1;TLN1;QKI;FN1;AKAP9
RHOQ GTPase cycle	-0.636765	-1.25566	0.037871	0.351678	59	59	CDC42EP4;SNAP23;ARHGAP33;IQGAP3;PAK2;SLC1A5;RAB7A;LAMTOR1;ARHGEF7;VAMP3;CFTR;DEPDC1B;GIT1;DIAPH3;PAK1;DLC1;CAV1;TFRC;PREX1;SYDE1;ARHGAP1;ARHGAP32;CDC42EP1;GFOD1;CDC42EP2;CDC42;GIT2;CDC42EP3;SCRIB;PLEKHG3;ARHGAP26;VANGL1;ARHGEF9;PAK4;TRIP10;ARHGAP17;SLC4A7;STOM;WWP2;OPHN1;STEAP3;ARHGAP35;SRGAP2;ARL13B;ITSN1;RHOQ;CDC42BPB;MPP7;JUP;CDC42BPA;CPNE8;WASL;GOPC;FNBP1;IQGAP1;GJA1;ARHGAP5;OBSCN;ARHGAP21	CDC42EP1;GFOD1;CDC42EP2;CDC42;GIT2;CDC42EP3;SCRIB;PLEKHG3;ARHGAP26;VANGL1;ARHGEF9;PAK4;TRIP10;ARHGAP17;SLC4A7;STOM;WWP2;OPHN1;STEAP3;ARHGAP35;SRGAP2;ARL13B;ITSN1;RHOQ;CDC42BPB;MPP7;JUP;CDC42BPA;CPNE8;WASL;GOPC;FNBP1;IQGAP1;GJA1;ARHGAP5;OBSCN;ARHGAP21
Nuclear Envelope Breakdown	-0.636725	-1.25701	0.050308	0.351761	53	53	CDK1;CCNB2;NUP37;BANF1;CCNB1;PRKCB;NUP85;NEK6;VRK1;NUP62;PLK1;EMD;NUP42;NDC1;NUP43;VRK2;CTDNEP1;NUP155;LPIN2;NEK9;NUP98;SEC13;AAAS;LPIN3;SEH1L;NUP35;LMNA;NUP54;NUP133;NUP93;RAE1;NUP50;LEMD3;NUP160;POM121;NUP214;NEK7;NUP153;LEMD2;LMNB1;NUP88;TMPO;NUP107;NUP210;NUP205;NUP58;CNEP1R1;PRKCA;POM121C;NUP188;TPR;LPIN1;RANBP2	AAAS;LPIN3;SEH1L;NUP35;LMNA;NUP54;NUP133;NUP93;RAE1;NUP50;LEMD3;NUP160;POM121;NUP214;NEK7;NUP153;LEMD2;LMNB1;NUP88;TMPO;NUP107;NUP210;NUP205;NUP58;CNEP1R1;PRKCA;POM121C;NUP188;TPR;LPIN1;RANBP2
Mitotic Prophase	-0.623614	-1.25473	0.0193286	0.351778	112	83	CDK1;ENSA;CCNB2;NUP37;GORASP1;BANF1;H2AFX;CCNB1;PRKCB;NUP85;NEK6;VRK1;NUP62;PLK1;RAB1B;EMD;RAB2A;NUP42;PPP2CA;NCAPH2;NDC1;NUP43;VRK2;RAB1A;CTDNEP1;NUP155;MCPH1;NCAPG2;BLZF1;MASTL;LPIN2;SET;PPP2R1B;MAPK3;NEK9;NUP98;SEC13;GORASP2;AAAS;LPIN3;KMT5A;SEH1L;NUP35;PPP2CB;LMNA;NUP54;PPP2R1A;NUP133;NUP93;PPP2R2D;RAE1;NUP50;LEMD3;NUP160;POM121;NUP214;ARPP19;MAPK1;NEK7;NUP153;LEMD2;SMC2;LMNB1;NUP88;TMPO;NCAP…	MASTL;LPIN2;SET;PPP2R1B;MAPK3;NEK9;NUP98;SEC13;GORASP2;AAAS;LPIN3;KMT5A;SEH1L;NUP35;PPP2CB;LMNA;NUP54;PPP2R1A;NUP133;NUP93;PPP2R2D;RAE1;NUP50;LEMD3;NUP160;POM121;NUP214;ARPP19;MAPK1;NEK7;NUP153;LEMD2;SMC2;LMNB1;NUP88;TMPO;NCAPD3;NUP107;NUP210;GOLGA2;NUP205;NUP58;USO1;CNEP1R1;SMC4;PRKCA;PHF8;RB1;POM121C;NUP188;TPR;LPIN1;NUMA1;RANBP2
Sphingolipid metabolism	-0.619978	-1.25583	0.0182741	0.353068	91	89	GLTP;ALDH3B2;CERS3;ARSG;DEGS1;SGPP2;CPTP;ORMDL2;SMPD3;ARSJ;CTSA;ALDH3B1;SMPD2;SPTSSA;SPHK2;ACER1;FA2H;ESYT3;ENPP7;ARSF;ARSH;B4GALNT1;ASAH2;ARSI;NEU2;PLPP3;PRKD2;ARSA;ACER3;GBA2;CERK;SMPD1;VAPA;GBA;SUMF2;STS;GLB1L;SGPP1;ACER2;SPTSSB;UGT8;SMPD4;CERS1;SPTLC3;NEU4;SPNS2;DEGS2;VAPB;GLB1;PPM1L;GM2A;NEU1;NEU3;SPTLC1;ARSK;ARSB;PLPP2;SUMF1;PRKD1;PLPP1;OSBP;SGMS2;SPTLC2;B3GALNT1;CERS4;GLA;CERS6;GALC;CSNK1G…	CERS1;SPTLC3;NEU4;SPNS2;DEGS2;VAPB;GLB1;PPM1L;GM2A;NEU1;NEU3;SPTLC1;ARSK;ARSB;PLPP2;SUMF1;PRKD1;PLPP1;OSBP;SGMS2;SPTLC2;B3GALNT1;CERS4;GLA;CERS6;GALC;CSNK1G2;ESYT1;SGMS1;CERS2;HEXB;ORMDL3;SAMD8;UGCG;KDSR;ESYT2;ARSD;PRKD3;SPHK1;ALDH3A2;CERS5;SGPL1;ORMDL1;CERT1;HEXA;ASAH1;PSAP
Endogenous sterols	-0.688357	-1.25724	0.0798274	0.353192	27	27	FDXR;CYP21A2;ARNT2;FDX1;AHRR;NR1H4;PTGIS;CYP11A1;CYP11B1;CYP11B2;CYP7A1;CYP8B1;FDX2;POMC;CYP46A1;CYP19A1;CYP7B1;CYP4V2;RXRA;CYP39A1;NCOA2;AHR;ARNT;CYP27A1;CYP51A1;NCOA1;CYP1B1	CYP4V2;RXRA;CYP39A1;NCOA2;AHR;ARNT;CYP27A1;CYP51A1;NCOA1;CYP1B1
Gastrin-CREB signalling pathway via PKC and MAPK	-0.71255	-1.24405	0.102709	0.353295	18	18	GAST;MMP3;RPS6KA3;HRAS;MAPK7;MAPK3;RPS6KA1;CCKBR;NRAS;HBEGF;GRB2;MAPK1;RPS6KA2;SOS1;CREB1;PRKCA;KRAS;EGFR	MAPK3;RPS6KA1;CCKBR;NRAS;HBEGF;GRB2;MAPK1;RPS6KA2;SOS1;CREB1;PRKCA;KRAS;EGFR
Regulation of insulin secretion	-0.623298	-1.25599	0.0223805	0.354552	78	78	GNA15;GNB5;GNG5;CACNA1D;GNG13;GNG10;ADRA2C;GNG2;GNG12;KCNG2;FFAR1;SLC2A2;SYT5;GNGT2;INS;ADCY8;GNG3;PRKACG;ABCC8;KCNJ11;GNB3;CACNA1E;GLP1R;GCG;SLC2A1;RAP1A;PRKAR2B;PLCB2;ADRA2A;PLCB3;GNA14;ADCY5;KCNB1;STXBP1;CACNA1A;KCNS3;PRKAR1A;PRKAR2A;GNAS;KCNC2;PRKACA;PRKAR1B;GNG4;AHCYL1;CACNA2D2;GNB4;GNGT1;RAPGEF3;GNB1;SNAP25;STX1A;GNG11;CACNB2;ACSL4;GNAI2;CD36;AKAP5;GNB2;ITPR2;GNG8;CACNB3;GNG7;GNAI1;ADCY6;PL…	STXBP1;CACNA1A;KCNS3;PRKAR1A;PRKAR2A;GNAS;KCNC2;PRKACA;PRKAR1B;GNG4;AHCYL1;CACNA2D2;GNB4;GNGT1;RAPGEF3;GNB1;SNAP25;STX1A;GNG11;CACNB2;ACSL4;GNAI2;CD36;AKAP5;GNB2;ITPR2;GNG8;CACNB3;GNG7;GNAI1;ADCY6;PLCB1;CACNA1C;ITPR3;RAPGEF4;PRKACB;CHRM3;VAMP2;GNA11;PRKCA;ACSL3;IQGAP1;ITPR1;GNAQ;MARCKS
Cilium Assembly	-0.597885	-1.24279	0.003	0.35748	187	181	TUBB4B;DYNLL1;RAB11A;CDK1;TUBA4A;DYNLRB1;HSPB11;DCTN2;CEP72;IFT52;DCTN3;ACTR1A;IFT172;CNGB1;TUBB;TUBG1;CEP131;CEP89;RAB8A;BBIP1;NEK2;TCTN2;PLK1;YWHAE;HAUS1;TCP1;ODF2;DYNLRB2;CCT4;MARK4;WDR19;ARF4;HAUS8;CCT3;TUBB4A;RHO;SSTR3;CNGA2;KIF24;CNGA4;KIF17;MAPRE1;PDE6D;CEP164;SSNA1;TCTN1;HDAC6;SDCCAG8;PRKAR2B;NPHP1;CEP41;ATAT1;NEDD1;KIF3A;MKKS;TTC8;CYS1;ARL6;IFT27;HSP90AA1;BBS10;RP2;IFT81;PKD2;IFT22;HAUS4…	SMO;NINL;EXOC8;KIFAP3;EXOC2;CEP76;MKS1;IFT20;B9D2;IFT46;CCT2;SCLT1;IFT43;TTC26;HAUS7;KIF3C;HAUS5;BBS7;BBS9;YWHAG;CNTRL;TTC30B;HAUS3;EXOC3;LZTFL1;TTC30A;PRKACA;BBS4;CEP70;CEP152;UNC119B;CEP97;CSNK1D;CEP83;CCT8;IFT74;BBS12;TMEM216;BBS5;EXOC6;NDE1;PPP2R1A;NPHP4;CC2D2A;IFT140;TUBA1A;CEP78;WDR35;CETN2;EXOC1;ALMS1;ARL3;PKD1;DYNLL2;CLUAP1;CCP110;HAUS2;CEP135;KIF3B;DCTN1;CEP192;CKAP5;CEP162;PCNT;CLASP1;G…
Citric acid cycle (TCA cycle)	0.447014	1.12507	0.24359	0.358755	22	22	SDHC;IDH2;MDH2;IDH3B;IDH3A;DLD;SUCLG1;IDH3G;ME3;ACO2;SDHD;SDHB;FH;FAHD1;CS;DLST;SUCLG2;SUCLA2;NNT;SDHA;OGDH;ME2	SDHC;IDH2;MDH2;IDH3B;IDH3A;DLD;SUCLG1;IDH3G
Budding and maturation of HIV virion	0.454092	1.1255	0.220779	0.360504	36	28	PPIA;UBC;RPS27A;UBA52;CHMP4B;CHMP3;CHMP4A;VPS37C;CHMP5;TSG101;CHMP2A;CHMP7;MVB12B;PDCD6IP;VTA1;CHMP4C;VPS37B;UBAP1;MVB12A;CHMP2B;VPS37D;VPS4B;VPS28;UBB;VPS37A;CHMP6;NEDD4L;VPS4A	PPIA;UBC;RPS27A;UBA52;CHMP4B;CHMP3;CHMP4A;VPS37C
Signaling by Erythropoietin	-0.674548	-1.24172	0.107875	0.361094	25	25	PIK3R1;LYN;PIK3R5;PIK3CG;EPO;EPOR;JAK2;HRAS;SHC1;RAPGEF1;VAV1;PLCG1;CRKL;NRAS;PIK3CD;STAT5A;STAT5B;GRB2;PIK3CB;GAB1;SOS1;KRAS;PIK3CA;IRS2;PLCG2	CRKL;NRAS;PIK3CD;STAT5A;STAT5B;GRB2;PIK3CB;GAB1;SOS1;KRAS;PIK3CA;IRS2;PLCG2
Mitotic G1 phase and G1/S transition	0.337526	1.12263	0	0.361528	149	149	SEM1;UBC;PSME2;RPS27A;UBA52;POLE4;PSME1;PSMB7;MYC;PSMB2;RPA3;CDKN2D;CDK1;PSMB6;PSMF1;PSMC4;PSMD8;MAX;PSMD14;CDKN2A;CDKN2B;PSMA1;PSMA3;E2F4;PSMA7;PTK6;DHFR;PCNA;GMNN;PSMB10;PSMC1;CCNB1;PSMD6;E2F2;CCNA1;PSMB3;LYN;PSMC5;PSMB8;POLA2;PSMA4;RPA2;PSMA2;CDK4;PSMC2;TYMS;PSMD7;PSMD4;POLA1;CABLES1;MCM2;CCNA2;TOP2A;CDC7;PSMA5;CDKN2C;CDKN1A;PSMB9;TK1;PSMA6;POLE3;PSMB5;LIN37;CCNE2;MYBL2;CDC25A;CDK2;PPP2CA;SKP1…	SEM1;UBC;PSME2;RPS27A;UBA52;POLE4;PSME1;PSMB7;MYC;PSMB2;RPA3;CDKN2D;CDK1;PSMB6;PSMF1;PSMC4;PSMD8;MAX;PSMD14;CDKN2A;CDKN2B;PSMA1;PSMA3;E2F4;PSMA7;PTK6;DHFR;PCNA;GMNN;PSMB10;PSMC1;CCNB1;PSMD6;E2F2;CCNA1;PSMB3;LYN;PSMC5;PSMB8;POLA2;PSMA4;RPA2;PSMA2;CDK4;PSMC2;TYMS;PSMD7;PSMD4;POLA1
Nuclear import of Rev protein	-0.65606	-1.24074	0.0761099	0.361978	34	34	RAN;NPM1;NUP37;NUP85;RCC1;NUP62;NUP42;NDC1;NUP43;NUP155;NUP98;SEC13;AAAS;SEH1L;NUP35;NUP54;NUP133;NUP93;RAE1;NUP50;NUP160;POM121;NUP214;NUP153;NUP88;NUP107;NUP210;NUP205;NUP58;POM121C;NUP188;KPNB1;TPR;RANBP2	AAAS;SEH1L;NUP35;NUP54;NUP133;NUP93;RAE1;NUP50;NUP160;POM121;NUP214;NUP153;NUP88;NUP107;NUP210;NUP205;NUP58;POM121C;NUP188;KPNB1;TPR;RANBP2
Platelet sensitization by LDL	-0.715391	-1.241	0.0772676	0.36253	17	17	APOB;FGR;PPP2CA;PLA2G4A;LRP8;PPP2R5B;PPP2R1B;PECAM1;PTPN11;PPP2CB;PPP2R1A;PPP2R5C;PTPN6;PPP2R5D;MAPK14;PPP2R5E;PPP2R5A	LRP8;PPP2R5B;PPP2R1B;PECAM1;PTPN11;PPP2CB;PPP2R1A;PPP2R5C;PTPN6;PPP2R5D;MAPK14;PPP2R5E;PPP2R5A
Translesion synthesis by Y family DNA polymerases bypasses lesions on DNA template	0.416738	1.11999	0.2	0.364461	39	38	ISG15;UBC;RPS27A;UBA52;POLE4;POLD4;UBE2L6;RPA3;PCNA;PCLAF;RFC2;VCP;RPA2;RFC3;POLD2;UBA7;RCHY1;SPRTN;POLE3;MAD2L2;USP43;RFC4;POLE2;POLI;POLE;POLD3;RPA1;RFC5;NPLOC4;UBB;POLH;POLD1;USP10;RFC1;TRIM25;REV1;REV3L;POLK	ISG15;UBC;RPS27A;UBA52;POLE4;POLD4;UBE2L6;RPA3;PCNA;PCLAF;RFC2
RHOG GTPase cycle	-0.618387	-1.23941	0.0428135	0.364773	74	73	VAV3;HSPE1;DOCK5;ARHGDIB;PIK3R1;DOCK2;NDUFA5;RHOG;NDUFS3;PAK2;ARHGDIA;RAB7A;EMD;YKT6;LAMTOR1;KALRN;VAMP3;ARHGDIG;MCF2;DEPDC1B;VAV2;VRK2;DIAPH3;PLD1;SHMT2;MAP3K11;CYFIP1;CAV1;ELMO2;TFRC;PREX1;VAV1;DOCK3;ARHGAP1;STBD1;ARHGAP32;LETM1;CDC42EP1;CDC42;STX5;VAPB;PLEKHG3;ARHGAP39;VANGL1;ARFGAP3;PAK4;LEMD3;MCF2L;OPHN1;ARHGEF26;DOCK4;ARHGAP35;TMPO;ESYT1;ITSN1;ARHGEF16;ARHGEF5;ANKLE2;MCAM;MPP7;ERBIN;PGRMC2;…	PLEKHG3;ARHGAP39;VANGL1;ARFGAP3;PAK4;LEMD3;MCF2L;OPHN1;ARHGEF26;DOCK4;ARHGAP35;TMPO;ESYT1;ITSN1;ARHGEF16;ARHGEF5;ANKLE2;MCAM;MPP7;ERBIN;PGRMC2;EPHA2;TRIO;LBR;IQGAP2;ARHGAP5;ARHGAP21;DOCK1;LMAN1;DSG2;KTN1;ITGB1
TAK1 activates NFkB by phosphorylation and activation of IKKs complex	-0.674777	-1.23975	0.101075	0.36503	28	28	S100B;IKBKG;IRAK1;NKIRAS2;SAA1;NFKBIA;UBE2V1;NOD2;S100A12;NFKB2;UBE2N;CHUK;TAB1;NKIRAS1;IRAK2;NFKBIB;NOD1;RIPK2;AGER;RELA;MAP3K7;TRAF6;TAB2;IKBKB;TAB3;NFKB1;HMGB1;APP	NOD1;RIPK2;AGER;RELA;MAP3K7;TRAF6;TAB2;IKBKB;TAB3;NFKB1;HMGB1;APP
IL-6-type cytokine receptor ligand interactions	-0.714832	-1.23897	0.0964126	0.365074	17	17	OSM;LIF;CLCF1;IL31RA;IL31;CNTF;IL11RA;JAK2;IL11;TYK2;CTF1;CNTFR;CRLF1;OSMR;JAK1;IL6ST;LIFR	CTF1;CNTFR;CRLF1;OSMR;JAK1;IL6ST;LIFR
Regulation of mRNA stability by proteins that bind AU-rich elements	0.362879	1.1136	0.142857	0.369997	89	89	HSPB1;ZFP36;SEM1;UBC;PSME2;RPS27A;UBA52;PSME1;PSMB7;PSMB2;PSMB6;PSMF1;PSMC4;PSMD8;PSMD14;PSMA1;PSMA3;PSMA7;EXOSC5;PSMB10;HSPA8;PSMC1;PSMD6;ENPP2;PSMB3;PSMC5;PSMB8;PSMA4;EXOSC4;PSMA2;PSMC2;PSMD7;PSMD4;MAPK11;YWHAB;PSMA5;PSMB9;PSMA6;PSMB5;PSMA8;PSMD9;MAPKAPK2;EXOSC1;PSMB4;PABPC1;AKT1;PSMC6;ELAVL1;EXOSC9;TNFSF13;PARN;PSMC3;PSMD12;PSME3;SET;EXOSC2;EXOSC7;PSMD2;PSMD3;ANP32A;PSMD10;PSMD5;EXOSC3;PSMB1;P…	HSPB1;ZFP36;SEM1;UBC;PSME2;RPS27A;UBA52;PSME1;PSMB7;PSMB2;PSMB6;PSMF1;PSMC4;PSMD8;PSMD14;PSMA1;PSMA3;PSMA7;EXOSC5;PSMB10;HSPA8;PSMC1;PSMD6;ENPP2
Antigen processing-Cross presentation	0.375654	1.11495	0.166667	0.370139	109	106	CTSV;S100A9;SEM1;S100A8;UBC;PSME2;RPS27A;UBA52;SEC61G;PSME1;PSMB7;PSMB2;PSMB6;PSMF1;PSMC4;SEC61B;PSMD8;PSMD14;B2M;PSMA1;PSMA3;PSMA7;NCF4;NCF1;PSMB10;SNAP23;PSMC1;PSMD6;LY96;PSMB3;IKBKG;PSMC5;PSMB8;PSMA4;CTSS;PSMA2;PSMC2;S100A1;PSMD7;TIRAP;PSMD4;HLA-B;PSMA5;PSMB9;PSMA6;PSMB5;VAMP3;PSMA8;FGG;FGA;FGB;CYBB;CD207;FCGR1A;FCGR1B;PSMD9;PSMB4;CHUK;VAMP8;PSMC6;TAP1;MYD88;PSMC3;PSMD12;PSME3;STX4;BTK;MRC1;TL…	CTSV;S100A9;SEM1;S100A8;UBC;PSME2;RPS27A;UBA52;SEC61G;PSME1;PSMB7;PSMB2;PSMB6;PSMF1;PSMC4;SEC61B;PSMD8;PSMD14;B2M;PSMA1;PSMA3;PSMA7;NCF4;NCF1;PSMB10;SNAP23;PSMC1;PSMD6;LY96;PSMB3;IKBKG;PSMC5;PSMB8;PSMA4;CTSS;PSMA2;PSMC2;S100A1
Insulin receptor signalling cascade	-0.625878	-1.23695	0.0687179	0.373514	54	54	PIK3R2;FGF22;PIK3R1;FGF5;KLB;GAB2;FGF9;FLT3LG;FGF7;FGF16;FLT3;INS;FGF3;FGF19;FGF4;FGF8;PDE3B;FGF6;FGF23;FGF1;FGFR4;FGF20;HRAS;AKT2;SHC1;TRIB3;FGF2;TLR9;MAPK3;FGF18;PIK3R4;FGF10;PTPN11;KL;FRS2;NRAS;GRB10;GRB2;MAPK1;PIK3CB;PIK3C3;PDPK1;FGF17;GAB1;FGFR3;IRS1;SOS1;FGFR2;KRAS;PIK3CA;THEM4;IRS2;FGFR1;INSR	PIK3R4;FGF10;PTPN11;KL;FRS2;NRAS;GRB10;GRB2;MAPK1;PIK3CB;PIK3C3;PDPK1;FGF17;GAB1;FGFR3;IRS1;SOS1;FGFR2;KRAS;PIK3CA;THEM4;IRS2;FGFR1;INSR
Regulation of gene expression in beta cells	-0.694443	-1.23476	0.0823137	0.382672	21	21	FOXA3;SLC2A2;NKX6-1;FOXA2;NKX2-2;HNF4A;HNF1A;PDX1;INS;PAX6;MAFA;GCK;IAPP;PKLR;RFX6;NEUROD1;AKT1;AKT2;HNF4G;FOXO1;AKT3	FOXO1;AKT3
Nucleotide-like (purinergic) receptors	0.500529	1.10411	0.272727	0.384505	16	16	LPAR6;P2RY2;P2RY6;P2RY10;ADORA3;P2RY12;P2RY13;P2RY14;P2RY4;LPAR4;ADORA2A;GPR17;ADORA1;P2RY1;P2RY11;ADORA2B	LPAR6;P2RY2;P2RY6;P2RY10;ADORA3
Initial triggering of complement	0.352541	1.10181	0	0.386477	103	100	IGHG3;IGKC;C2;IGLC3;C1QC;IGHG4;MBL2;IGLC1;COLEC11;IGLC2;IGHG1;C1QA;GZMM;MASP1;IGHV1-2;IGHV2-5;IGHV3-13;IGHV3-11;IGHV3-7;IGHG2;IGHV2-70;IGHV4-39;IGHV4-34;IGHV3-33;IGHV3-30;IGHV3-23;IGHV1-69;IGHV7-81;IGHV4-59;IGHV3-53;IGHV1-46;IGHV3-48;IGLC7;IGLC6;IGLV3-21;IGLV3-1;IGLV4-3;IGLV3-19;IGLV2-18;IGLV3-16;IGLV2-14;IGLV1-36;IGLV5-37;IGLV1-40;IGLV2-33;IGLV3-22;IGLV3-12;IGLV2-11;IGLV2-8;IGLV7-43;IGLV1-44;IGL…	IGHG3;IGKC;C2;IGLC3;C1QC;IGHG4;MBL2;IGLC1;COLEC11;IGLC2;IGHG1
Protein-protein interactions at synapses	-0.609639	-1.23306	0.0333333	0.389276	88	88	LIN7B;SHARPIN;NRXN1;APBA3;DLGAP1;SYT12;LRRTM1;CASK;SLITRK4;GRIN2A;NLGN1;NRXN3;SYT2;LRRTM2;DLGAP3;GRIN2D;SYT10;SHANK1;PPFIA2;SLITRK1;NLGN3;GRIA3;LRRTM3;NRXN2;SYT7;GRIN2B;GRIA4;GRM5;GRM1;GRIN1;SYT9;GRIA1;LRFN2;IL1RAP;PTPRD;EPB41L1;PPFIBP2;HOMER2;LRFN4;NLGN2;DBNL;FLOT1;APBA2;IL1RAPL1;APBA1;IL1RAPL2;GRIN2C;PPFIA4;STXBP1;LRRTM4;SLITRK6;DLG4;PDLIM5;LRFN1;NLGN4X;PPFIA3;DLG2;FLOT2;LRRC4B;SHANK3;DLGAP4;SL…	IL1RAPL1;APBA1;IL1RAPL2;GRIN2C;PPFIA4;STXBP1;LRRTM4;SLITRK6;DLG4;PDLIM5;LRFN1;NLGN4X;PPFIA3;DLG2;FLOT2;LRRC4B;SHANK3;DLGAP4;SLITRK3;STX1A;PTPRS;BEGAIN;NLGN4Y;DLG3;HOMER3;LIN7C;HOMER1;EPB41L5;NTRK3;EPB41L3;LRFN3;SIPA1L1;DLGAP2;LIN7A;PPFIA1;SHANK2;SLITRK2;EPB41;PPFIBP1;DLG1;SLITRK5;EPB41L2;SYT1;RTN3;PTPRF
Phospholipid metabolism	-0.594985	-1.23254	0.003	0.389899	212	210	PLAAT4;BCHE;HADHB;PIK3R2;PCTP;PITPNM2;PLA2G2F;PLA2G2A;PI4K2A;PEMT;DGAT1;MTMR6;SLC44A3;GPD1;PIK3R1;LPCAT2;PLA2G4D;PIK3R6;PNPLA3;MBOAT7;PLA1A;CRLS1;INPP5D;PLAAT1;TNFAIP8L2;CDS1;PLA2G4B;PLD2;TNFAIP8;PISD;DGAT2;ABHD4;PCYT2;PLA2G10;MTMR7;CPNE7;PIK3R5;PLA2G4E;ETNPPL;LIPI;PLA2G1B;TNFAIP8L3;PHOSPHO1;BMX;MTMR8;AWAT2;DGAT2L6;PCYT1B;PLA2G3;CHAT;PLAAT5;PLAAT2;PIP5K1B;PIK3CG;PIK3C2G;ALPI;PLA2G5;PLA2G2D;PLA2G2…	LPIN2;LPCAT3;MTMR12;PTPMT1;CSNK2B;GDPD3;PLD4;PNPLA6;MGLL;HADHA;GNPAT;GPAT2;CPNE3;FIG4;TPTE2;PLEKHA4;VAC14;CHKB;INPP4B;ENPP6;PLAAT3;MTMR9;MTMR4;PIK3R4;LPIN3;SYNJ2;TMEM86B;MTMR14;MTM1;PIP4K2C;GPD1L;PLEKHA6;MFSD2A;PI4K2B;INPP4A;INPP5J;PNPLA7;PTEN;LPCAT1;GPAM;SBF1;INPP5K;PLEKHA2;PLEKHA3;PLA2G12A;PIK3CD;SELENOI;RUFY1;GDPD1;PLD6;RAB5A;CHPT1;OSBPL5;PI4KA;RAB4A;PITPNM3;AGPAT4;MBOAT2;PGS1;MTMR3;AGPAT1;GPA…
TP53 Regulates Transcription of Genes Involved in G2 Cell Cycle Arrest	0.483989	1.09474	0.31	0.394294	18	18	SFN;CDK1;ZNF385A;E2F4;PCNA;GADD45A;CCNB1;PRMT1;AURKA;CDC25C;BAX;RBL1;TP53;CARM1;TFDP1;RBL2;EP300;TFDP2	SFN;CDK1;ZNF385A;E2F4;PCNA;GADD45A;CCNB1;PRMT1;AURKA
Pyroptosis	0.43901	1.09341	0.285714	0.394336	27	27	CYCS;CHMP4B;CHMP3;CHMP4A;CASP4;GSDME;IL18;IL1B;CASP1;BAK1;CHMP2A;CHMP7;GSDMD;ELANE;GZMB;CASP5;IL1A;BAX;CHMP4C;TP53;IRF1;IRF2;CHMP2B;TP63;CASP3;CHMP6;HMGB1	CYCS;CHMP4B;CHMP3;CHMP4A;CASP4;GSDME;IL18;IL1B;CASP1;BAK1;CHMP2A;CHMP7
Assembly Of The HIV Virion	0.507924	1.09591	0.299065	0.394847	24	16	PPIA;UBC;RPS27A;UBA52;VPS37C;TSG101;MVB12B;VPS37B;UBAP1;MVB12A;VPS37D;NMT2;VPS28;UBB;VPS37A;FURIN	PPIA;UBC;RPS27A;UBA52;VPS37C
Signaling by ERBB2 ECD mutants	-0.720417	-1.23101	0.107955	0.395655	16	16	PIK3R1;HRAS;SHC1;HSP90AA1;EGF;PLCG1;NRAS;GRB2;GAB1;SOS1;ERBIN;KRAS;CDC37;PIK3CA;ERBB2;EGFR	GRB2;GAB1;SOS1;ERBIN;KRAS;CDC37;PIK3CA;ERBB2;EGFR
RHOJ GTPase cycle	-0.627329	-1.22973	0.0650826	0.400471	55	54	PIK3R2;DOCK8;SNAP23;PIK3R1;PAK3;IQGAP3;PAK2;SLC1A5;RAB7A;LAMTOR1;ARHGEF7;VAMP3;RHOJ;DEPDC1B;WAS;GIT1;DIAPH3;PAK1;OCRL;CAV1;TFRC;PREX1;SYDE1;ARHGAP1;ARHGAP32;CDC42EP1;CDC42;GIT2;SCRIB;FMNL3;ARHGAP26;VANGL1;PAK4;WIPF2;SLC4A7;STOM;WWP2;OPHN1;STEAP3;ARHGAP35;TMPO;ARL13B;CDC42BPB;MPP7;JUP;CDC42BPA;CPNE8;WASL;TRIO;FNBP1;GJA1;ARHGAP5;ARHGAP21;FNBP1L	GIT2;SCRIB;FMNL3;ARHGAP26;VANGL1;PAK4;WIPF2;SLC4A7;STOM;WWP2;OPHN1;STEAP3;ARHGAP35;TMPO;ARL13B;CDC42BPB;MPP7;JUP;CDC42BPA;CPNE8;WASL;TRIO;FNBP1;GJA1;ARHGAP5;ARHGAP21;FNBP1L
Transport of the SLBP Dependant Mature mRNA	-0.646134	-1.2285	0.0912951	0.405036	36	36	EIF4E;SLBP;NUP37;ALYREF;NUP85;NUP62;NUP42;NDC1;NUP43;NUP155;NCBP1;NXF1;NUP98;SEC13;NCBP2;AAAS;SEH1L;NUP35;NUP54;NUP133;NUP93;RAE1;NUP50;NUP160;POM121;NUP214;NUP153;NUP88;NUP107;NUP210;NUP205;NUP58;POM121C;NUP188;TPR;RANBP2	NCBP2;AAAS;SEH1L;NUP35;NUP54;NUP133;NUP93;RAE1;NUP50;NUP160;POM121;NUP214;NUP153;NUP88;NUP107;NUP210;NUP205;NUP58;POM121C;NUP188;TPR;RANBP2
Gene and protein expression by JAK-STAT signaling after Interleukin-12 stimulation	0.393608	1.08575	0.2	0.405164	38	37	PPIA;ANXA2;MIF;PSME2;PDCD4;CFL1;RPLP0;CNN2;STAT4;RAP1B;SOD1;LCP1;PAK2;TCP1;IFNG;CA1;GSTA2;RALA;TALDO1;CAPZA1;PITPNA;HSPA9;SNRPA1;ARF1;SOD2;IL10;HNRNPF;AIP;CDC42;MTAP;BOLA2;SERPINB2;GSTO1;LMNB1;HNRNPDL;MSN;HNRNPA2B1	PPIA;ANXA2;MIF;PSME2;PDCD4;CFL1;RPLP0;CNN2
Glycogen synthesis	0.484304	1.08292	0.304762	0.407459	16	16	UBC;RPS27A;UBA52;GYG1;PPP1R3C;PGM1;PGM2;GYS2;GYG2;NHLRC1;UGP2;EPM2A;GYS1;UBB;PGM2L1;GBE1	UBC;RPS27A;UBA52;GYG1;PPP1R3C;PGM1
Nucleotide-binding domain, leucine rich repeat containing receptor (NLR) signaling pathways	-0.627694	-1.22744	0.0755102	0.408375	56	52	CASP4;MAPK13;CARD9;PSTPIP1;IKBKG;CASP1;AIM2;IRAK1;PYCARD;MAPK11;TXN;UBE2V1;NOD2;MEFV;P2RX7;NLRP3;NLRC4;NFKB2;UBE2N;CHUK;HMOX1;PANX1;TAB1;AAMP;CASP9;ITCH;IRAK2;NLRP1;MAP2K6;MAPK12;BIRC3;NOD1;RIPK2;RELA;CASP2;TNFAIP3;SUGT1;BIRC2;MAP3K7;CYLD;TRAF6;TAB2;IKBKB;BCL2L1;MAPK14;TAB3;CASP8;HSP90AB1;NFKB1;TXNIP;BCL2;APP	MAP2K6;MAPK12;BIRC3;NOD1;RIPK2;RELA;CASP2;TNFAIP3;SUGT1;BIRC2;MAP3K7;CYLD;TRAF6;TAB2;IKBKB;BCL2L1;MAPK14;TAB3;CASP8;HSP90AB1;NFKB1;TXNIP;BCL2;APP
LDL clearance	-0.703273	-1.22568	0.126246	0.409745	19	19	CLTA;AP2S1;NPC2;LDLR;SOAT2;APOB;PCSK9;LDLRAP1;CES3;AP2B1;AP2A1;NCEH1;AP2M1;NPC1;LIPA;CLTC;SOAT1;LSR;AP2A2	AP2B1;AP2A1;NCEH1;AP2M1;NPC1;LIPA;CLTC;SOAT1;LSR;AP2A2
Oncogenic MAPK signaling	-0.602237	-1.22509	0.0546006	0.410659	80	80	PPP1CB;CAMK2B;CNKSR2;ARRB1;MAP2K1;MAP2K2;RAP1B;PPP1CC;YWHAB;CAMK2G;DUSP6;CSK;PHB;ARAF;FGG;FGA;FGB;ITGB3;KSR2;CAMK2A;ARRB2;AGK;KSR1;RAP1A;DUSP16;CLCN6;DUSP9;JAK2;HRAS;MAP3K11;CNKSR1;FAM114A2;SPRED3;VWF;MRAS;MAPK3;AGGF1;ATG7;SPRED1;SRC;APBB1IP;FAM131B;DUSP7;FXR1;NRAS;BRAP;CAMK2D;ITGA2B;DUSP10;AGTRAP;PAPSS1;LMNA;TENT4A;SND1;ESRP1;ZC3HAV1;MPRIP;RAF1;PEBP1;DUSP8;BCL2L11;VCL;MAPK1;AP3B1;TRIM24;SPRED2;K…	AGGF1;ATG7;SPRED1;SRC;APBB1IP;FAM131B;DUSP7;FXR1;NRAS;BRAP;CAMK2D;ITGA2B;DUSP10;AGTRAP;PAPSS1;LMNA;TENT4A;SND1;ESRP1;ZC3HAV1;MPRIP;RAF1;PEBP1;DUSP8;BCL2L11;VCL;MAPK1;AP3B1;TRIM24;SPRED2;KRAS;SHOC2;KIAA1549;MARK3;TRAK1;NF1;BRAF;KDM7A;IQGAP1;CALM1;TLN1;QKI;FN1;AKAP9
HCMV Infection	-0.608391	-1.22574	0.0494949	0.411586	241	84	DYNLL1;CHMP4B;CHMP3;CHMP4A;CEBPD;TRIM28;NUP37;ELK1;VPS37C;DUT;SNF8;DYNC1I1;TSG101;NUP85;CHMP2A;CHMP7;MVB12B;NUP62;CHMP1A;NUP42;PML;NDC1;NUP43;NUP155;CHMP4C;DAXX;VPS37B;NCOR2;HNRNPK;VPS25;NUP98;DBP;SEC13;UBAP1;CBX1;MVB12A;AAAS;CHMP2B;VPS37D;RBBP7;SEH1L;NUP35;NUP54;NUP133;NUP93;VPS28;DYNC1LI1;RAE1;EZH2;NUP50;NUP160;POM121;NUP214;DYNLL2;VPS37A;GPS2;VPS36;NUP153;CHMP6;HDAC3;NUP88;EED;RBBP4;NUP107;NUP…	CHMP2B;VPS37D;RBBP7;SEH1L;NUP35;NUP54;NUP133;NUP93;VPS28;DYNC1LI1;RAE1;EZH2;NUP50;NUP160;POM121;NUP214;DYNLL2;VPS37A;GPS2;VPS36;NUP153;CHMP6;HDAC3;NUP88;EED;RBBP4;NUP107;NUP210;DYNC1I2;NUP205;IRS1;NUP58;CREB1;POM121C;DYNC1LI2;NUP188;TBL1XR1;TBL1X;VPS4A;SUZ12;NFKB1;TPR;EGFR;RANBP2;DYNC1H1;NCOR1;ITGB1
IRE1alpha activates chaperones	-0.631535	-1.2237	0.0796731	0.411724	54	50	ACADVL;ATP6V0D1;GSK3A;KLHDC3;KDELR3;PREB;CXXC1;PLA2G4B;FKBP14;EXTL1;WIPI1;YIF1A;WFS1;HDGF;XBP1;TSPYL2;GOSR2;ARFGAP1;SHC1;EDEM1;TATDN2;EXTL3;PPP2R5B;ZBTB17;GFPT1;DNAJB11;SULT1A3;TPP1;EXTL2;LMNA;SYVN1;DDX11;MYDGF;CUL7;ERN1;DCTN1;PDIA5;HYOU1;SERP1;HSPA5;SRPRA;DNAJB9;SRPRB;SSR1;ADD1;CTDSP2;SEC31A;DNAJC3;TLN1;PDIA6	EXTL2;LMNA;SYVN1;DDX11;MYDGF;CUL7;ERN1;DCTN1;PDIA5;HYOU1;SERP1;HSPA5;SRPRA;DNAJB9;SRPRB;SSR1;ADD1;CTDSP2;SEC31A;DNAJC3;TLN1;PDIA6
Diseases of mitotic cell cycle	-0.642321	-1.22402	0.111932	0.411899	38	38	UBE2E1;E2F2;CDK4;ANAPC15;ANAPC11;UBE2C;CDKN1A;CCNE2;CDC26;ANAPC2;CDK2;ANAPC16;ANAPC10;CDC27;DAXX;CDC16;UBE2S;CDC23;SKP2;E2F1;FZR1;ANAPC1;CCNE1;E2F3;CCND3;ANAPC7;UBE2D1;TFDP1;CDKN1C;ANAPC4;CCND1;CDK6;ANAPC5;RB1;CDKN1B;TFDP2;ATRX;CCND2	SKP2;E2F1;FZR1;ANAPC1;CCNE1;E2F3;CCND3;ANAPC7;UBE2D1;TFDP1;CDKN1C;ANAPC4;CCND1;CDK6;ANAPC5;RB1;CDKN1B;TFDP2;ATRX;CCND2
WNT ligand biogenesis and trafficking	-0.665901	-1.22437	0.11701	0.412202	26	26	WNT10A;SNX3;WNT1;WNT8B;WNT16;WNT8A;WNT3A;WNT7A;WNT3;VPS29;VPS26A;WNT9B;WNT10B;WNT2B;PORCN;WNT7B;WNT11;WNT2;WNT6;WNT4;WNT9A;WLS;TMED5;WNT5A;WNT5B;VPS35	PORCN;WNT7B;WNT11;WNT2;WNT6;WNT4;WNT9A;WLS;TMED5;WNT5A;WNT5B;VPS35
A tetrasaccharide linker sequence is required for GAG synthesis	-0.672629	-1.22586	0.12069	0.413085	26	26	XYLT2;GPC1;XYLT1;GPC3;NCAN;GPC5;B3GAT1;BCAN;CSPG5;B3GALT6;SDC2;B3GAT2;SDC1;DCN;BGN;B4GALT7;GPC2;SDC3;B3GAT3;CSPG4;VCAN;HSPG2;GPC6;AGRN;SDC4;GPC4	B4GALT7;GPC2;SDC3;B3GAT3;CSPG4;VCAN;HSPG2;GPC6;AGRN;SDC4;GPC4
Response of EIF2AK1 (HRI) to heme deficiency	0.479781	1.07842	0.265487	0.413416	15	15	CEBPB;EIF2S2;PPP1R15A;CHAC1;DDIT3;ATF3;EIF2S1;EIF2S3;TRIB3;ATF4;ATF5;EIF2AK1;CEBPG;ASNS;GRB10	CEBPB;EIF2S2;PPP1R15A;CHAC1;DDIT3
Eicosanoid ligand-binding receptors	-0.722081	-1.22607	0.122426	0.414111	15	15	PTGER1;CYSLTR1;CYSLTR2;PTGDR2;GPR17;PTGFR;OXER1;PTGIR;PTGDR;PTGER3;TBXA2R;PTGER2;LTB4R2;LTB4R;PTGER4	PTGDR;PTGER3;TBXA2R;PTGER2;LTB4R2;LTB4R;PTGER4
G1/S Transition	0.372979	1.07349	0	0.421112	131	131	SEM1;UBC;PSME2;RPS27A;UBA52;POLE4;PSME1;PSMB7;MYC;PSMB2;RPA3;CDK1;PSMB6;PSMF1;PSMC4;PSMD8;MAX;PSMD14;PSMA1;PSMA3;E2F4;PSMA7;PTK6;DHFR;PCNA;GMNN;PSMB10;PSMC1;CCNB1;PSMD6;CCNA1;PSMB3;PSMC5;PSMB8;POLA2;PSMA4;RPA2;PSMA2;CDK4;PSMC2;TYMS;PSMD7;PSMD4;POLA1;CABLES1;MCM2;CCNA2;CDC7;PSMA5;CDKN1A;PSMB9;TK1;PSMA6;POLE3;PSMB5;LIN37;CCNE2;CDC25A;CDK2;PPP2CA;SKP1;PSMD9;E2F6;PSMB4;CDK7;LIN52;ORC5;AKT1;RBL1;MCM7;…	SEM1;UBC;PSME2;RPS27A;UBA52;POLE4;PSME1;PSMB7;MYC;PSMB2;RPA3;CDK1;PSMB6;PSMF1;PSMC4;PSMD8;MAX;PSMD14;PSMA1;PSMA3;E2F4;PSMA7;PTK6;DHFR;PCNA;GMNN;PSMB10;PSMC1;CCNB1;PSMD6;CCNA1;PSMB3;PSMC5;PSMB8;POLA2;PSMA4;RPA2;PSMA2;CDK4;PSMC2;TYMS;PSMD7;PSMD4;POLA1
Regulation of TP53 Activity through Acetylation	-0.651555	-1.2203	0.113147	0.421443	30	29	MTA2;ING2;PML;MEAF6;PIN1;AKT1;AKT2;TP53;PIP4K2B;MBD3;HDAC1;BRPF1;BRPF3;BRD7;ING5;MAP2K6;RBBP7;PIP4K2C;PIP4K2A;RBBP4;GATAD2A;EP300;AKT3;HDAC2;GATAD2B;CHD4;CHD3;BRD1;KAT6A	BRPF1;BRPF3;BRD7;ING5;MAP2K6;RBBP7;PIP4K2C;PIP4K2A;RBBP4;GATAD2A;EP300;AKT3;HDAC2;GATAD2B;CHD4;CHD3;BRD1;KAT6A
Elevation of cytosolic Ca2+ levels	-0.706448	-1.21987	0.141899	0.42158	16	16	P2RX5;P2RX1;TRPC3;P2RX7;P2RX3;TRPC7;ORAI1;P2RX6;TRPC6;ORAI2;P2RX2;ITPR2;STIM1;ITPR3;P2RX4;ITPR1	P2RX6;TRPC6;ORAI2;P2RX2;ITPR2;STIM1;ITPR3;P2RX4;ITPR1
ER to Golgi Anterograde Transport	-0.59358	-1.22099	0.0220441	0.422065	136	136	CAPZA2;DYNLL1;ARF5;NAPA;CNIH3;CAPZB;SERPINA1;DCTN2;TRAPPC1;DCTN3;GORASP1;BET1;PPP6C;LMAN1L;COPZ1;COPZ2;ACTR10;ACTR1A;SPTAN1;KDELR3;DYNC1I1;TRAPPC3;TRAPPC4;CNIH1;PREB;COPG1;SEC23IP;DCTN4;TRAPPC6A;RAB1B;TRAPPC2L;F5;YKT6;COG7;AREG;ARF4;SPTBN5;INS;CNIH2;ANK1;CAPZA3;SPTA1;GRIA1;F8;TRAPPC2;COPE;TRAPPC5;NSF;LMAN2L;TRAPPC6B;RAB1A;BET1L;COG3;DCTN5;TRAPPC10;SPTBN2;TFG;GOSR2;CAPZA1;ARF3;COG8;ARFGAP1;COG4;SE…	SEC22A;CSNK1D;SEC22B;COPG2;TRAPPC9;NAPB;SPTBN4;ARFGAP3;DYNC1LI1;COG1;SEC24A;DCTN6;COG6;TGFA;CTSZ;FOLR1;SCFD1;TMEM115;DYNLL2;MIA2;SEC24D;SPTB;DCTN1;COG2;SEC16A;SAR1B;GBF1;GOSR1;NAPG;DYNC1I2;ARCN1;GOLGA2;SEC23A;TMED2;USO1;COPB1;LMAN2;ANKRD28;CD55;ARFGAP2;SEC24B;TMED9;DYNC1LI2;COPB2;TMED10;TMED7;CTSC;KDELR2;PPP6R3;SEC31A;KDELR1;MIA3;ANK3;COPA;STX17;LMAN1;SPTBN1;CD59;MCFD2;DYNC1H1;GOLGB1
BMAL1:CLOCK,NPAS2 activates circadian gene expression	-0.656345	-1.2213	0.119306	0.422505	28	27	NOCT;KLF15;SMARCD3;BHLHE40;NAMPT;AVP;NCOA6;CARM1;BHLHE41;ARNTL;DBP;HELZ2;ARNTL2;F7;PPARA;TGS1;RXRA;CHD9;SERPINE1;MED1;NPAS2;NCOA2;CLOCK;TBL1XR1;TBL1X;CREBBP;NCOA1	CARM1;BHLHE41;ARNTL;DBP;HELZ2;ARNTL2;F7;PPARA;TGS1;RXRA;CHD9;SERPINE1;MED1;NPAS2;NCOA2;CLOCK;TBL1XR1;TBL1X;CREBBP;NCOA1
Transport to the Golgi and subsequent modification	-0.588236	-1.21818	0.01	0.422561	167	167	CAPZA2;DYNLL1;ARF5;NAPA;CNIH3;CAPZB;CHST8;SERPINA1;DCTN2;TRAPPC1;DCTN3;GORASP1;BET1;PPP6C;FUT3;LMAN1L;COPZ1;COPZ2;B4GALT3;ACTR10;ACTR1A;SPTAN1;KDELR3;DYNC1I1;TRAPPC3;ST3GAL4;TRAPPC4;MGAT2;CNIH1;PREB;COPG1;B4GALT1;SEC23IP;DCTN4;TRAPPC6A;RAB1B;TRAPPC2L;F5;YKT6;COG7;MGAT5;AREG;ARF4;ST8SIA3;SPTBN5;INS;CNIH2;ANK1;CAPZA3;ST8SIA6;SPTA1;GRIA1;F8;TRAPPC2;COPE;TRAPPC5;NSF;LMAN2L;TRAPPC6B;RAB1A;BET1L;COG3;D…	TMED3;STX5;LHB;ANK2;B4GALT6;SEC22C;MGAT4C;ST8SIA2;ST6GAL1;SEC22A;CSNK1D;SEC22B;COPG2;TRAPPC9;NAPB;SPTBN4;ARFGAP3;DYNC1LI1;COG1;SEC24A;DCTN6;COG6;MAN2A2;TGFA;MAN2A1;CTSZ;FOLR1;SCFD1;TMEM115;MGAT4B;DYNLL2;MIA2;SEC24D;FUT8;SPTB;MGAT4A;DCTN1;COG2;SEC16A;SAR1B;GBF1;GOSR1;CHST10;MGAT3;NAPG;B4GALT4;B4GALT5;DYNC1I2;ARCN1;GOLGA2;SEC23A;TMED2;USO1;COPB1;LMAN2;ANKRD28;CD55;MANEA;ARFGAP2;SEC24B;TMED9;DYNC1LI…
Glucagon-like Peptide-1 (GLP1) regulates insulin secretion	-0.635793	-1.22031	0.0855057	0.423495	42	42	GNB5;GNG5;GNG13;GNG10;GNG2;GNG12;KCNG2;GNGT2;ADCY8;GNG3;PRKACG;GNB3;GLP1R;GCG;RAP1A;PRKAR2B;ADCY5;KCNB1;KCNS3;PRKAR1A;PRKAR2A;GNAS;KCNC2;PRKACA;PRKAR1B;GNG4;GNB4;GNGT1;RAPGEF3;GNB1;GNG11;AKAP5;GNB2;ITPR2;GNG8;GNG7;ADCY6;ITPR3;RAPGEF4;PRKACB;IQGAP1;ITPR1	ADCY5;KCNB1;KCNS3;PRKAR1A;PRKAR2A;GNAS;KCNC2;PRKACA;PRKAR1B;GNG4;GNB4;GNGT1;RAPGEF3;GNB1;GNG11;AKAP5;GNB2;ITPR2;GNG8;GNG7;ADCY6;ITPR3;RAPGEF4;PRKACB;IQGAP1;ITPR1
Nuclear Pore Complex (NPC) Disassembly	-0.639202	-1.21714	0.111579	0.423775	36	36	CDK1;CCNB2;NUP37;CCNB1;NUP85;NEK6;NUP62;NUP42;NDC1;NUP43;NUP155;NEK9;NUP98;SEC13;AAAS;SEH1L;NUP35;NUP54;NUP133;NUP93;RAE1;NUP50;NUP160;POM121;NUP214;NEK7;NUP153;NUP88;NUP107;NUP210;NUP205;NUP58;POM121C;NUP188;TPR;RANBP2	NEK9;NUP98;SEC13;AAAS;SEH1L;NUP35;NUP54;NUP133;NUP93;RAE1;NUP50;NUP160;POM121;NUP214;NEK7;NUP153;NUP88;NUP107;NUP210;NUP205;NUP58;POM121C;NUP188;TPR;RANBP2
Negative regulation of the PI3K/AKT network	-0.595763	-1.21822	0.038191	0.42446	113	113	RAC2;IRAK4;PIK3R2;FGF22;PIK3R1;FGF5;KLB;GAB2;EPGN;IRAK1;NRG2;FGF9;RHOG;FLT3LG;FGF7;AREG;CD19;CD80;KIT;FGF16;FLT3;INS;FGF3;FGF19;FGF4;NRG3;FGF8;PIP5K1B;FGF6;FGF23;FGF1;FGFR4;ICOS;IL1RAP;PPP2CA;FGF20;PIK3AP1;EREG;FYN;AKT1;PDGFRA;BTC;MYD88;LCK;AKT2;HGF;TRIB3;PIP4K2B;FGF2;PHLPP1;VAV1;CD28;ESR1;IL1RL1;EGF;PPP2R5B;PPP2R1B;MAPK3;IL33;SRC;FGF18;PDGFB;IER3;CD86;ESR2;RAC1;FGF10;NRG1;PTPN11;KL;PIP4K2C;FRS2;…	IL33;SRC;FGF18;PDGFB;IER3;CD86;ESR2;RAC1;FGF10;NRG1;PTPN11;KL;PIP4K2C;FRS2;PDGFRB;TRAT1;PPP2CB;PTEN;PPP2R1A;PPP2R5C;PIK3CD;NRG4;HBEGF;TGFA;MET;GRB2;PPP2R5D;MAPK1;PIP5K1C;PIK3CB;PHLPP2;PIP4K2A;PIK3R3;TRAF6;KITLG;FGF17;ERBB3;GAB1;FGFR3;IRS1;PPP2R5E;STRN;PIP5K1A;PPP2R5A;FGFR2;AKT3;PIK3CA;THEM4;ERBB4;ERBB2;IRS2;EGFR;FGFR1;INSR;PDGFA
Synthesis of PA	-0.628193	-1.21732	0.100104	0.424772	39	39	PLA2G2F;PLA2G2A;GPD1;PLA2G4D;PLA2G4B;PLD2;PLA2G10;LIPI;PLA2G1B;ALPI;PLA2G5;PLA2G2D;PLA2G2E;PLA2G4A;ACP6;PLD1;GPAT4;MIGA2;LPCAT4;GNPAT;GPAT2;GPD1L;LPCAT1;GPAM;PLA2G12A;PLD6;AGPAT4;AGPAT1;GPAT3;AGPAT5;AGPAT3;LCLAT1;GPD2;AGPAT2;DDHD1;PLA2R1;DDHD2;MIGA1;LIPH	GPD1L;LPCAT1;GPAM;PLA2G12A;PLD6;AGPAT4;AGPAT1;GPAT3;AGPAT5;AGPAT3;LCLAT1;GPD2;AGPAT2;DDHD1;PLA2R1;DDHD2;MIGA1;LIPH
Formation of the beta-catenin:TCF transactivating complex	-0.648351	-1.21852	0.108974	0.424828	61	32	MYC;CTNNB1;H2AFX;RUNX3;LEF1;LEO1;KAT5;TCF7;TERT;RBBP5;HDAC1;SMARCA4;AXIN2;MEN1;TLE1;ASH2L;PYGO1;RUVBL1;KMT2D;TLE3;CDC73;TLE4;PYGO2;EP300;BCL9L;BCL9;TRRAP;TLE2;TCF7L2;CREBBP;TCF7L1;TCF4	AXIN2;MEN1;TLE1;ASH2L;PYGO1;RUVBL1;KMT2D;TLE3;CDC73;TLE4;PYGO2;EP300;BCL9L;BCL9;TRRAP;TLE2;TCF7L2;CREBBP;TCF7L1;TCF4
Formation of Fibrin Clot (Clotting Cascade)	-0.633991	-1.21864	0.118519	0.426287	39	39	F12;THBD;F5;PROC;CD177;PRTN3;SERPINA5;FGG;FGA;FGB;GP9;F11;GP5;KNG1;PF4;PF4V1;F10;SERPIND1;F9;F2;SERPINC1;F13B;F8;KLKB1;C1QBP;SERPINE2;VWF;F13A1;PROCR;A2M;F7;TFPI;GP1BA;PRCP;PROS1;SERPING1;F3;F2R;GP1BB	VWF;F13A1;PROCR;A2M;F7;TFPI;GP1BA;PRCP;PROS1;SERPING1;F3;F2R;GP1BB
Transcriptional regulation of white adipocyte differentiation	-0.607196	-1.21603	0.0626263	0.428002	84	84	KLF4;CEBPB;PCK1;PPARGC1A;CEBPD;MED31;CDK4;MED7;EGR2;MED20;CEBPA;MED8;MED27;ADIPOQ;WNT1;FABP4;LPL;LEP;TNF;PPARG;MED11;MED22;SMARCD3;MED6;MED18;MED15;MED19;MED30;MED16;MED26;NCOR2;NCOA6;WNT10B;MED9;CARM1;PLIN1;HELZ2;CDK8;PPARA;MED21;MED14;ZNF467;THRAP3;MED24;MED29;CCNC;TGS1;CD36;SLC2A4;CCND3;ANGPTL4;RELA;KLF5;RXRA;ADIRF;MED10;TGFB1;EBF1;CHD9;HDAC3;CDK19;MED4;MED1;MED12;SREBF1;MED25;NCOA2;SREBF2;MED…	PPARA;MED21;MED14;ZNF467;THRAP3;MED24;MED29;CCNC;TGS1;CD36;SLC2A4;CCND3;ANGPTL4;RELA;KLF5;RXRA;ADIRF;MED10;TGFB1;EBF1;CHD9;HDAC3;CDK19;MED4;MED1;MED12;SREBF1;MED25;NCOA2;SREBF2;MED17;EP300;FAM120B;MED28;NCOA3;TBL1XR1;TBL1X;MED13;MED23;NFKB1;CREBBP;MED13L;NCOA1;NR2F2;ZNF638;NCOR1
Aberrant regulation of mitotic cell cycle due to RB1 defects	-0.638093	-1.21559	0.10911	0.428476	36	36	UBE2E1;E2F2;CDK4;ANAPC15;ANAPC11;UBE2C;CDKN1A;CCNE2;CDC26;ANAPC2;CDK2;ANAPC16;ANAPC10;CDC27;CDC16;UBE2S;CDC23;SKP2;E2F1;FZR1;ANAPC1;CCNE1;E2F3;CCND3;ANAPC7;UBE2D1;TFDP1;CDKN1C;ANAPC4;CCND1;CDK6;ANAPC5;RB1;CDKN1B;TFDP2;CCND2	SKP2;E2F1;FZR1;ANAPC1;CCNE1;E2F3;CCND3;ANAPC7;UBE2D1;TFDP1;CDKN1C;ANAPC4;CCND1;CDK6;ANAPC5;RB1;CDKN1B;TFDP2;CCND2
Processing of Intronless Pre-mRNAs	-0.689067	-1.21495	0.13058	0.429858	19	19	CPSF4;CSTF2;NCBP1;CPSF7;SYMPK;CSTF1;CLP1;NCBP2;FIP1L1;CSTF3;CPSF2;NUDT21;PCF11;CPSF1;CSTF2T;CPSF3;WDR33;PABPN1;PAPOLA	CSTF1;CLP1;NCBP2;FIP1L1;CSTF3;CPSF2;NUDT21;PCF11;CPSF1;CSTF2T;CPSF3;WDR33;PABPN1;PAPOLA
Translesion synthesis by POLI	0.44534	1.05894	0.355556	0.443651	17	17	UBC;RPS27A;UBA52;RPA3;PCNA;RFC2;RPA2;RFC3;MAD2L2;RFC4;POLI;RPA1;RFC5;UBB;RFC1;REV1;REV3L	UBC;RPS27A;UBA52;RPA3;PCNA;RFC2
MHC class II antigen presentation	0.343055	1.06112	0.333333	0.444416	108	106	CTSV;CD74;HLA-DRA;HLA-DQA2;HLA-DPA1;HLA-DRB5;HLA-DQB1;HLA-DPB1;HLA-DMA;HLA-DQA1;CAPZA2;DYNLL1;CAPZB;AP1S2;HLA-DRB1;DCTN2;RILP;CLTA;DCTN3;IFI30;AP2S1;KIF18A;AP1M1;KIF4A;KIF20A;AP1M2;ACTR10;ACTR1A;AP1S1;CTSS;DYNC1I1;AP1B1;SH3GL2;CTSA;DCTN4;RAB7A;KLC3;CTSE;KLC4;KLC2;ACTR1B;KIF26A;CENPE;KIF23;KIF2B;CAPZA3;LAG3;KIF4B;HLA-DOB;KIF15;KIF22;KIF2C;DCTN5;SPTBN2;CAPZA1;KIF3A;KIF5C;HLA-DQB2;KIF11;SEC24C;ARF1;…	CTSV;CD74;HLA-DRA;HLA-DQA2;HLA-DPA1;HLA-DRB5;HLA-DQB1;HLA-DPB1;HLA-DMA;HLA-DQA1;CAPZA2;DYNLL1;CAPZB;AP1S2;HLA-DRB1;DCTN2;RILP;CLTA;DCTN3;IFI30;AP2S1;KIF18A;AP1M1;KIF4A;KIF20A;AP1M2;ACTR10;ACTR1A;AP1S1;CTSS;DYNC1I1
TRAF6 mediated NF-kB activation	-0.667266	-1.2119	0.130055	0.444825	24	24	DDX58;S100B;IKBKG;NKIRAS2;SAA1;NFKBIA;S100A12;NFKB2;CHUK;TRAF2;NKIRAS1;IFIH1;NFKBIB;RNF135;AGER;RELA;MAP3K1;TRAF6;IKBKB;TRIM25;MAVS;NFKB1;HMGB1;APP	AGER;RELA;MAP3K1;TRAF6;IKBKB;TRIM25;MAVS;NFKB1;HMGB1;APP
G2/M Checkpoints	0.326754	1.05934	0	0.445379	151	133	SFN;SEM1;UBC;PSME2;RPS27A;UBA52;PSME1;PSMB7;PSMB2;RPA3;CDK1;PSMB6;PSMF1;PSMC4;PSMD8;PSMD14;UBE2V2;PSMA1;PSMA3;PSMA7;CCNB2;PSMB10;RFC2;PSMC1;H2AFX;CCNB1;PSMD6;PSMB3;PSMC5;PSMB8;PSMA4;RPA2;PSMA2;PSMC2;RHNO1;PSMD7;RFC3;ATRIP;PSMD4;YWHAB;MCM2;CDC7;YWHAE;PSMA5;PSMB9;SUMO1;PSMA6;PSMB5;RBBP8;PSMA8;GTSE1;BRIP1;CDC25C;EXO1;CDC25A;CLSPN;CDK2;HUS1;PSMD9;PSMB4;DNA2;YWHAQ;YWHAH;CHEK1;UBE2N;KAT5;ORC5;MCM7;PSMC…	SFN;SEM1;UBC;PSME2;RPS27A;UBA52;PSME1;PSMB7;PSMB2;RPA3;CDK1;PSMB6;PSMF1;PSMC4;PSMD8;PSMD14;UBE2V2;PSMA1;PSMA3;PSMA7;CCNB2;PSMB10;RFC2;PSMC1;H2AFX;CCNB1;PSMD6;PSMB3;PSMC5;PSMB8;PSMA4;RPA2;PSMA2;PSMC2;RHNO1;PSMD7;RFC3;ATRIP;PSMD4
PCP/CE pathway	0.336649	1.05621	0	0.446733	92	92	SEM1;UBC;PSME2;RPS27A;UBA52;PSME1;PSMB7;PSMB2;PFN1;PSMB6;PSMF1;PSMC4;PSMD8;PSMD14;RAC2;PSMA1;PSMA3;PSMA7;CLTA;FZD1;PSMB10;AP2S1;DVL2;PARD6A;PSMC1;PSMD6;PSMB3;PSMC5;PSMB8;PSMA4;PSMA2;RAC3;PRKCB;PSMC2;PSMD7;PSMD4;CLTB;PSMA5;PSMB9;PSMA6;FZD2;PSMB5;PSMA8;PRKCG;WNT1;PSMD9;ARRB2;PSMB4;PSMC6;PSMC3;PSMD12;PSME3;DVL1;PSMD2;PSMD3;RHOA;DAAM1;PSMD10;PSMD5;RAC1;PRICKLE1;PSMB1;PSMD13;SCRIB;AP2B1;VANGL2;PSMD1;F…	SEM1;UBC;PSME2;RPS27A;UBA52;PSME1;PSMB7;PSMB2;PFN1;PSMB6;PSMF1;PSMC4;PSMD8;PSMD14;RAC2;PSMA1;PSMA3;PSMA7;CLTA;FZD1;PSMB10;AP2S1;DVL2;PARD6A;PSMC1;PSMD6;PSMB3;PSMC5;PSMB8;PSMA4;PSMA2;RAC3;PRKCB;PSMC2
Association of TriC/CCT with target proteins during biosynthesis	-0.639183	-1.21114	0.104541	0.447065	39	39	FBXW9;FBXO6;TCP1;CCT4;FBXW2;CCNE2;CCT3;GAPDHS;FBXW10;CCT6B;FBXW5;CCT7;CCT6A;FBXO4;GBA;XRN2;TP53;WRAP53;CCT5;AP3M1;CCT2;FBXL5;CCNE1;CCT8;SKIV2L;KIF13A;FBXW7;NOP56;HDAC3;KIFC3;FBXW4;ARFGEF2;DCAF7;USP11;FKBP9;FBXL3;SPHK1;LONP2;STAT3	FBXL5;CCNE1;CCT8;SKIV2L;KIF13A;FBXW7;NOP56;HDAC3;KIFC3;FBXW4;ARFGEF2;DCAF7;USP11;FKBP9;FBXL3;SPHK1;LONP2;STAT3
O-linked glycosylation	-0.589955	-1.20713	0.037037	0.459226	114	112	ST3GAL1;GCNT4;MUC13;MUCL1;ST6GALNAC2;MUC19;GALNT13;MUC2;ADAMTSL2;MUC12;ADAMTSL4;ADAMTS18;GCNT3;ST3GAL4;GALNT14;GALNT15;GALNT1;ADAMTS7;THBS1;MUC3A;ADAMTS13;MUC15;GALNT16;ADAMTSL5;CHST4;MUC16;A4GNT;ADAMTS16;MUC7;GCNT7;CFP;GALNT6;ADAMTS14;MUC5AC;MUC6;ADAMTSL1;B3GNT6;ADAMTS8;MUC17;GALNTL5;THBS2;GALNT8;ADAMTS19;ADAMTS4;MUC21;ADAMTS12;ST6GALNAC3;GALNT12;B3GNT9;SEMA5A;GALNT2;B3GNT5;B3GNT3;MUC5B;POMT1;AD…	B4GALT6;GALNT5;ST6GAL1;SEMA5B;THSD1;B3GLCT;B3GALNT2;ADAMTS9;B3GNTL1;ADAMTS20;C1GALT1C1;THSD7B;GALNTL6;ADAMTS3;POMT2;LARGE1;POMGNT2;ADAMTS2;ADAMTSL3;ADAMTS1;GALNT9;POFUT2;GALNT4;ST3GAL2;GALNT7;B4GALT5;ADAMTS17;GALNT10;MUC4;POMGNT1;MUC1;DAG1;LARGE2;GALNT17;ADAMTS5;GCNT1;C1GALT1;GALNT18;B3GNT7;THSD4;GALNT11;B4GAT1;GALNT3
PI5P, PP2A and IER3 Regulate PI3K/AKT Signaling	-0.593899	-1.20812	0.0511022	0.459875	106	106	RAC2;IRAK4;PIK3R2;FGF22;PIK3R1;FGF5;KLB;GAB2;EPGN;IRAK1;NRG2;FGF9;RHOG;FLT3LG;FGF7;AREG;CD19;CD80;KIT;FGF16;FLT3;INS;FGF3;FGF19;FGF4;NRG3;FGF8;PIP5K1B;FGF6;FGF23;FGF1;FGFR4;ICOS;IL1RAP;PPP2CA;FGF20;PIK3AP1;EREG;FYN;AKT1;PDGFRA;BTC;MYD88;LCK;HGF;PIP4K2B;FGF2;VAV1;CD28;ESR1;IL1RL1;EGF;PPP2R5B;PPP2R1B;MAPK3;IL33;SRC;FGF18;PDGFB;IER3;CD86;ESR2;RAC1;FGF10;NRG1;PTPN11;KL;PIP4K2C;FRS2;PDGFRB;TRAT1;PPP2C…	IL33;SRC;FGF18;PDGFB;IER3;CD86;ESR2;RAC1;FGF10;NRG1;PTPN11;KL;PIP4K2C;FRS2;PDGFRB;TRAT1;PPP2CB;PPP2R1A;PPP2R5C;PIK3CD;NRG4;HBEGF;TGFA;MET;GRB2;PPP2R5D;MAPK1;PIP5K1C;PIK3CB;PIP4K2A;PIK3R3;TRAF6;KITLG;FGF17;ERBB3;GAB1;FGFR3;IRS1;PPP2R5E;STRN;PIP5K1A;PPP2R5A;FGFR2;PIK3CA;ERBB4;ERBB2;IRS2;EGFR;FGFR1;INSR;PDGFA
Negative regulation of FLT3	0.504398	1.04836	0.352113	0.460527	15	15	UBC;RPS27A;UBA52;SLA;FLT3LG;CSK;SLA2;FLT3;ABL2;SH2B3;PTPRJ;SOCS6;UBB;SOCS2;CBL	UBC;RPS27A;UBA52;SLA
Death Receptor Signalling	-0.586483	-1.20726	0.033	0.460576	144	141	UBC;RPS27A;UBA52;VAV3;TNFSF10;TRADD;PSENEN;SHARPIN;ECT2;FGD2;BAD;IKBKG;SMPD3;IRAK1;RACK1;RNF31;CASP10;FGD3;USP2;ARHGEF19;YWHAE;ARHGDIA;PLEKHG5;NFKBIA;SMPD2;ARHGEF1;KALRN;ARHGEF7;MAG;ARHGEF15;ARHGEF38;LINGO1;OMG;MCF2;SORCS3;FASLG;TNF;RASGRF2;ARHGEF33;RBCK1;VAV2;NGFR;FGD4;CLIP3;TNFRSF10D;CHUK;AATF;ABR;FADD;TRAF2;ARHGEF6;TAB1;MYD88;FAS;ARHGEF4;PSEN1;FGD1;ITGB3BP;PREX1;VAV1;NGF;PRDM4;HDAC1;ARHGEF18;B…	RAC1;ARHGEF39;TNFRSF10A;NSMAF;BIRC3;USP4;ARHGEF3;PLEKHG2;OTUD7B;RIPK2;ARHGEF35;RIPK1;TNFRSF10B;ARHGEF9;APH1B;SQSTM1;RELA;ARHGEF2;UBB;MADD;MCF2L;CASP3;BCL2L11;BAG4;ARHGEF37;CASP2;TNFAIP3;ARHGEF26;GNA13;MAGED1;APH1A;BIRC2;MAP3K7;USP21;PSEN2;HDAC3;MAPK8;TIAM1;CYLD;TRAF6;NET1;NCSTN;TAB2;ITSN1;IKBKB;ARHGEF16;SPPL2B;ARHGEF5;ARHGEF40;RTN4;TNFRSF1A;TAB3;SOS1;NGEF;ADAM17;ARHGEF17;HDAC2;PRKCI;TIAM2;TRIO;CA…
Signaling by MET	-0.607516	-1.20653	0.069317	0.460662	67	67	UBC;RPS27A;UBA52;SH3KBP1;RAB4B;ARF6;LAMA1;PTPN1;PIK3R1;RAP1B;SH3GL2;LAMA3;HPN;HGFAC;LAMC3;SH3GL1;RAP1A;RANBP10;TNS4;HRAS;HGF;SHC1;MUC20;CRK;RAPGEF1;PTPRJ;SH3GL3;SRC;RAC1;CRKL;PTPN11;NRAS;LAMA2;PTK2;RANBP9;UBB;RAB4A;MET;LAMB3;GRB2;DOCK7;TNS3;LRIG1;GGA3;STAM;USP8;STAM2;LAMA4;GAB1;SOS1;CBL;EPS15;LAMC2;PTPN2;SPINT1;KRAS;HGS;PIK3CA;LAMB2;ITGA3;LAMC1;SPINT2;ITGA2;STAT3;LAMA5;LAMB1;ITGB1	RANBP9;UBB;RAB4A;MET;LAMB3;GRB2;DOCK7;TNS3;LRIG1;GGA3;STAM;USP8;STAM2;LAMA4;GAB1;SOS1;CBL;EPS15;LAMC2;PTPN2;SPINT1;KRAS;HGS;PIK3CA;LAMB2;ITGA3;LAMC1;SPINT2;ITGA2;STAT3;LAMA5;LAMB1;ITGB1
XBP1(S) activates chaperone genes	-0.617823	-1.20816	0.120993	0.461681	52	48	ACADVL;ATP6V0D1;GSK3A;KLHDC3;KDELR3;PREB;CXXC1;PLA2G4B;FKBP14;EXTL1;WIPI1;YIF1A;WFS1;HDGF;XBP1;TSPYL2;GOSR2;ARFGAP1;SHC1;EDEM1;TATDN2;EXTL3;PPP2R5B;ZBTB17;GFPT1;DNAJB11;SULT1A3;TPP1;EXTL2;LMNA;SYVN1;DDX11;MYDGF;CUL7;DCTN1;PDIA5;HYOU1;SERP1;SRPRA;DNAJB9;SRPRB;SSR1;ADD1;CTDSP2;SEC31A;DNAJC3;TLN1;PDIA6	EXTL2;LMNA;SYVN1;DDX11;MYDGF;CUL7;DCTN1;PDIA5;HYOU1;SERP1;SRPRA;DNAJB9;SRPRB;SSR1;ADD1;CTDSP2;SEC31A;DNAJC3;TLN1;PDIA6
PKA activation in glucagon signalling	-0.703449	-1.20731	0.15067	0.462365	17	17	ADCY8;PRKACG;ADCY7;PRKAR2B;ADCY5;ADCY3;PRKAR1A;ADCY1;PRKAR2A;GNAS;PRKACA;PRKAR1B;ADCY4;ADCY9;ADCY6;ADCY2;PRKACB	ADCY5;ADCY3;PRKAR1A;ADCY1;PRKAR2A;GNAS;PRKACA;PRKAR1B;ADCY4;ADCY9;ADCY6;ADCY2;PRKACB
Asparagine N-linked glycosylation	-0.577683	-1.2051	0.007	0.464429	286	284	UBC;RPS27A;UBA52;CAPZA2;DYNLL1;ARF5;NAPA;CNIH3;CAPZB;NAGK;GMPPB;CHST8;ST3GAL1;SERPINA1;DCTN2;ST8SIA4;TRAPPC1;GNE;DCTN3;GORASP1;PSMC1;BET1;PPP6C;FUT3;ST6GALNAC2;LMAN1L;COPZ1;COPZ2;B4GALT3;ACTR10;VCP;ST6GALNAC1;ACTR1A;SPTAN1;KDELR3;DYNC1I1;TRAPPC3;ST3GAL4;TRAPPC4;MGAT2;CNIH1;SRD5A3;PREB;COPG1;B4GALT1;MPI;ALG1;CTSA;SEC23IP;DCTN4;TRAPPC6A;RAB1B;TRAPPC2L;F5;AMFR;ST3GAL6;YKT6;DPM1;COG7;MGAT5;AREG;ARF4;…	SEC22A;CSNK1D;SEC22B;COPG2;DPM2;TRAPPC9;NEU1;NEU3;NAPB;SLC35C1;SPTBN4;PMM1;DOLK;ALG14;CMAS;ARFGAP3;UAP1;SYVN1;UBXN1;GMPPA;DYNC1LI1;COG1;SEC24A;RFT1;ASGR1;DCTN6;COG6;MAN2A2;UBB;UGGT1;TGFA;DERL1;MAN2A1;CTSZ;NUS1;RPN2;FOLR1;SCFD1;TMEM115;FUOM;MGAT4B;GNPNAT1;ALG11;DYNLL2;MIA2;NGLY1;SEC24D;RNF139;FUT8;ST3GAL5;SPTB;MGAT4A;MAGT1;DCTN1;COG2;ALG10B;SEC16A;RAD23B;SLC17A5;SAR1B;GBF1;GOSR1;CHST10;MGAT3;NAPG;…
Signaling by Type 1 Insulin-like Growth Factor 1 Receptor (IGF1R)	-0.608448	-1.2054	0.102378	0.464816	54	54	PIK3R2;IRS4;FGF22;PIK3R1;FGF5;KLB;GAB2;FGF9;FLT3LG;FGF7;IGF2;FGF16;FLT3;FGF3;FGF19;FGF4;FGF8;PDE3B;FGF6;FGF23;FGF1;FGFR4;FGF20;HRAS;AKT2;SHC1;IGF1;TRIB3;FGF2;TLR9;FGF18;PIK3R4;FGF10;PTPN11;KL;FRS2;NRAS;GRB2;PIK3CB;CILP;PIK3C3;PDPK1;FGF17;GAB1;FGFR3;IRS1;SOS1;FGFR2;KRAS;PIK3CA;THEM4;IRS2;FGFR1;IGF1R	PIK3R4;FGF10;PTPN11;KL;FRS2;NRAS;GRB2;PIK3CB;CILP;PIK3C3;PDPK1;FGF17;GAB1;FGFR3;IRS1;SOS1;FGFR2;KRAS;PIK3CA;THEM4;IRS2;FGFR1;IGF1R
APC/C:Cdc20 mediated degradation of Cyclin B	0.42773	1.04388	0.35	0.468385	24	24	UBC;RPS27A;UBA52;CDK1;UBE2E1;CCNB1;ANAPC15;ANAPC11;UBE2C;CDC20;CDC26;ANAPC2;ANAPC16;ANAPC10;CDC27;CDC16;UBE2S;CDC23;ANAPC1;UBB;ANAPC7;UBE2D1;ANAPC4;ANAPC5	UBC;RPS27A;UBA52;CDK1;UBE2E1;CCNB1
O-glycosylation of TSR domain-containing proteins	-0.631053	-1.20324	0.131799	0.472812	39	38	ADAMTSL2;ADAMTSL4;ADAMTS18;ADAMTS7;THBS1;ADAMTS13;ADAMTSL5;ADAMTS16;CFP;ADAMTS14;ADAMTSL1;ADAMTS8;THBS2;ADAMTS19;ADAMTS4;ADAMTS12;SEMA5A;ADAMTS15;ADAMTS10;ADAMTS6;SPON1;SBSPON;THSD7A;SPON2;SEMA5B;THSD1;B3GLCT;ADAMTS9;ADAMTS20;THSD7B;ADAMTS3;ADAMTS2;ADAMTSL3;ADAMTS1;POFUT2;ADAMTS17;ADAMTS5;THSD4	ADAMTS6;SPON1;SBSPON;THSD7A;SPON2;SEMA5B;THSD1;B3GLCT;ADAMTS9;ADAMTS20;THSD7B;ADAMTS3;ADAMTS2;ADAMTSL3;ADAMTS1;POFUT2;ADAMTS17;ADAMTS5;THSD4
Signaling by cytosolic FGFR1 fusion mutants	-0.692849	-1.20253	0.149203	0.474823	18	17	STAT1;PIK3R1;GAB2;MYO18A;CNTRL;CPSF6;STAT5A;STAT5B;FGFR1OP2;GRB2;BCR;TRIM24;PIK3CA;CUX1;ZMYM2;LRRFIP1;STAT3	CPSF6;STAT5A;STAT5B;FGFR1OP2;GRB2;BCR;TRIM24;PIK3CA;CUX1;ZMYM2;LRRFIP1;STAT3
Defective B3GALTL causes Peters-plus syndrome (PpS)	-0.623903	-1.20191	0.135135	0.476032	38	37	ADAMTSL2;ADAMTSL4;ADAMTS18;ADAMTS7;THBS1;ADAMTS13;ADAMTSL5;ADAMTS16;CFP;ADAMTS14;ADAMTSL1;ADAMTS8;THBS2;ADAMTS19;ADAMTS4;ADAMTS12;SEMA5A;ADAMTS15;ADAMTS10;ADAMTS6;SPON1;SBSPON;THSD7A;SPON2;SEMA5B;THSD1;B3GLCT;ADAMTS9;ADAMTS20;THSD7B;ADAMTS3;ADAMTS2;ADAMTSL3;ADAMTS1;ADAMTS17;ADAMTS5;THSD4	ADAMTS6;SPON1;SBSPON;THSD7A;SPON2;SEMA5B;THSD1;B3GLCT;ADAMTS9;ADAMTS20;THSD7B;ADAMTS3;ADAMTS2;ADAMTSL3;ADAMTS1;ADAMTS17;ADAMTS5;THSD4
Insertion of tail-anchored proteins into the endoplasmic reticulum membrane	-0.664221	-1.19861	0.151717	0.480314	22	22	SEC61G;GET3;SEC61B;UBL4A;EMD;OTOF;HMOX1;VAPA;STX5;UBE2J2;STX1A;GET4;BAG6;SGTA;VAMP2;CYB5A;SERP1;GET1;CAMLG;PRNP;ALDH3A2;APP	GET4;BAG6;SGTA;VAMP2;CYB5A;SERP1;GET1;CAMLG;PRNP;ALDH3A2;APP
Constitutive Signaling by Aberrant PI3K in Cancer	-0.596992	-1.19821	0.078252	0.480337	78	78	RAC2;PIK3R2;FGF22;PIK3R1;FGF5;KLB;GAB2;EPGN;NRG2;FGF9;RHOG;FLT3LG;FGF7;AREG;CD19;CD80;KIT;FGF16;FLT3;FGF3;FGF19;FGF4;NRG3;FGF8;FGF6;FGF23;FGF1;FGFR4;ICOS;FGF20;PIK3AP1;EREG;FYN;PDGFRA;BTC;LCK;HGF;FGF2;VAV1;CD28;ESR1;EGF;SRC;FGF18;PDGFB;CD86;ESR2;RAC1;FGF10;NRG1;PTPN11;KL;FRS2;PDGFRB;TRAT1;PIK3CD;NRG4;HBEGF;TGFA;MET;GRB2;PIK3CB;PIK3R3;KITLG;FGF17;ERBB3;GAB1;FGFR3;IRS1;STRN;FGFR2;PIK3CA;ERBB4;ERBB2…	SRC;FGF18;PDGFB;CD86;ESR2;RAC1;FGF10;NRG1;PTPN11;KL;FRS2;PDGFRB;TRAT1;PIK3CD;NRG4;HBEGF;TGFA;MET;GRB2;PIK3CB;PIK3R3;KITLG;FGF17;ERBB3;GAB1;FGFR3;IRS1;STRN;FGFR2;PIK3CA;ERBB4;ERBB2;IRS2;EGFR;FGFR1;PDGFA
Constitutive Signaling by EGFRvIII	-0.696521	-1.19885	0.161616	0.48105	15	15	PIK3R1;HRAS;SHC1;HSP90AA1;EGF;PLCG1;NRAS;GRB2;GAB1;SOS1;CBL;KRAS;CDC37;PIK3CA;EGFR	GRB2;GAB1;SOS1;CBL;KRAS;CDC37;PIK3CA;EGFR
p75 NTR receptor-mediated signalling	-0.585596	-1.19766	0.0485339	0.481344	97	97	UBC;RPS27A;UBA52;VAV3;PSENEN;ECT2;FGD2;BAD;IRAK1;FGD3;ARHGEF19;YWHAE;ARHGDIA;PLEKHG5;NFKBIA;SMPD2;ARHGEF1;KALRN;ARHGEF7;MAG;ARHGEF15;ARHGEF38;LINGO1;OMG;MCF2;SORCS3;RASGRF2;ARHGEF33;VAV2;NGFR;FGD4;AATF;ABR;ARHGEF6;MYD88;ARHGEF4;PSEN1;FGD1;ITGB3BP;PREX1;VAV1;NGF;PRDM4;HDAC1;ARHGEF18;BEX3;RHOA;ARHGEF11;ARHGEF10L;RAC1;ARHGEF39;ARHGEF3;PLEKHG2;RIPK2;ARHGEF35;ARHGEF9;APH1B;SQSTM1;RELA;ARHGEF2;UBB;MCF2…	PLEKHG2;RIPK2;ARHGEF35;ARHGEF9;APH1B;SQSTM1;RELA;ARHGEF2;UBB;MCF2L;CASP3;BCL2L11;ARHGEF37;CASP2;ARHGEF26;GNA13;MAGED1;APH1A;PSEN2;HDAC3;MAPK8;TIAM1;TRAF6;NET1;NCSTN;ITSN1;IKBKB;ARHGEF16;ARHGEF5;ARHGEF40;RTN4;SOS1;NGEF;ADAM17;ARHGEF17;HDAC2;PRKCI;TIAM2;TRIO;ARHGEF10;NFKB1;OBSCN;SOS2;AKAP13;ARHGEF12
IRS-mediated signalling	-0.620067	-1.19936	0.138002	0.482167	48	48	PIK3R2;FGF22;PIK3R1;FGF5;KLB;GAB2;FGF9;FLT3LG;FGF7;FGF16;FLT3;FGF3;FGF19;FGF4;FGF8;PDE3B;FGF6;FGF23;FGF1;FGFR4;FGF20;HRAS;AKT2;TRIB3;FGF2;TLR9;FGF18;PIK3R4;FGF10;PTPN11;KL;FRS2;NRAS;GRB2;PIK3CB;PIK3C3;PDPK1;FGF17;GAB1;FGFR3;IRS1;SOS1;FGFR2;KRAS;PIK3CA;THEM4;IRS2;FGFR1	PIK3R4;FGF10;PTPN11;KL;FRS2;NRAS;GRB2;PIK3CB;PIK3C3;PDPK1;FGF17;GAB1;FGFR3;IRS1;SOS1;FGFR2;KRAS;PIK3CA;THEM4;IRS2;FGFR1
Signaling by SCF-KIT	-0.61727	-1.19462	0.137214	0.482695	43	43	STAT1;PIK3R2;PIK3R1;GAB2;LYN;SOCS1;TEC;KIT;CMA1;GRAP;GRB7;CHEK1;FYN;JAK2;HRAS;LCK;GRAP2;VAV1;SH2B3;SRC;RAC1;PTPN11;MMP9;SH2B2;NRAS;SOCS6;GRB10;STAT5A;PTPN6;STAT5B;PTPRU;FES;GRB2;PIK3R3;KITLG;SOS1;CBL;PRKCA;FER;KRAS;YES1;PIK3CA;STAT3	RAC1;PTPN11;MMP9;SH2B2;NRAS;SOCS6;GRB10;STAT5A;PTPN6;STAT5B;PTPRU;FES;GRB2;PIK3R3;KITLG;SOS1;CBL;PRKCA;FER;KRAS;YES1;PIK3CA;STAT3
Transport of inorganic cations/anions and amino acids/oligopeptides	-0.586146	-1.19892	0.0703518	0.482793	106	106	SLC4A4;SLC7A11;SLC8A2;SLC12A3;SLC7A9;SLC9A5;SLC4A5;SLC7A7;SLC8A1;SRI;SLC43A2;SLC9A1;SLC1A5;SLC38A1;SLC24A4;SLC1A6;SLC17A7;SLC6A18;SLC6A19;SLC24A5;SLC12A1;SLC17A8;SLC5A8;SLC6A15;SLC32A1;SLC12A5;SLC4A1;SLC7A3;SLC6A14;SLC25A18;SLC17A6;SLC24A2;SLC6A12;SLC34A3;SLC1A2;SLC4A9;SLC36A2;SLC34A1;SLC17A1;SLC38A3;SLC4A10;SLC9A4;SLC3A1;SLC1A7;SLC15A2;SLC34A2;SLC26A4;SLC36A4;SLC4A2;SLC8B1;SLC9A6;SLC7A6;SLC26A3;…	SLC1A3;SLC8A3;SLC4A8;SLC7A10;SLC1A1;SLC26A1;SLC9A3;SLC5A5;SLC9A2;SLC6A20;SLC38A4;SLC25A26;SLC7A5;SLC25A10;SLC26A7;SLC7A1;SLC43A1;SLC24A3;SLC6A6;SLC4A3;SLC12A4;SLC26A6;SLC20A1;SLC38A5;SLC16A10;SLC26A9;SLC7A8;SLC15A3;SLC24A1;SLC7A2;AHCYL2;SLC1A4;CTNS;SLC9A8;SLC9A7;SLC4A7;SLC9A9;SLC36A1;SLC25A22;SLC5A12;SLC15A1;SLC3A2;SLC17A5;SLC15A4;SLC26A11;SLC26A2;SLC12A6;SLC25A29;CALM1;SLC12A7;SLC20A2;SLC38A2;SL…
GRB2:SOS provides linkage to MAPK signaling for Integrins	-0.701396	-1.19707	0.166856	0.482954	15	15	RAP1B;FGG;FGA;FGB;ITGB3;RAP1A;VWF;SRC;APBB1IP;ITGA2B;PTK2;GRB2;SOS1;TLN1;FN1	SRC;APBB1IP;ITGA2B;PTK2;GRB2;SOS1;TLN1;FN1
RHOBTB2 GTPase cycle	-0.668666	-1.20032	0.155902	0.483013	23	23	ACTG1;HNRNPC;TXNL1;ACTN1;TWF1;CCT7;CCT6A;HSP90AA1;CCT2;RHOBTB2;DBN1;RBMX;STK38;CUL3;DDX39B;SRRM1;TMOD3;CDC37;TRA2B;HSP90AB1;PHIP;MYO6;MSI2	RBMX;STK38;CUL3;DDX39B;SRRM1;TMOD3;CDC37;TRA2B;HSP90AB1;PHIP;MYO6;MSI2
G alpha (12/13) signalling events	-0.594958	-1.19991	0.0657895	0.483188	80	80	RHOB;VAV3;RHOC;GNB5;ECT2;GNG5;GNG13;FGD2;GNG10;FGD3;ARHGEF19;PLEKHG5;ARHGEF1;KALRN;GNG2;GNG12;ARHGEF7;ARHGEF15;ARHGEF38;ADRA1D;GNGT2;MCF2;GNG3;GNB3;ADRA1B;RASGRF2;ARHGEF33;GNA12;VAV2;FGD4;ABR;ARHGEF6;ARHGEF4;FGD1;PREX1;BTK;ADRA1A;VAV1;ARHGEF18;RHOA;ARHGEF11;ARHGEF10L;ARHGEF39;GNG4;GNB4;ARHGEF3;GNGT1;GNB1;PLEKHG2;TBXA2R;GNG11;ARHGEF35;ARHGEF9;GNB2;GNG8;ARHGEF2;GNG7;MCF2L;ARHGEF37;ARHGEF26;GNA13;PL…	RHOA;ARHGEF11;ARHGEF10L;ARHGEF39;GNG4;GNB4;ARHGEF3;GNGT1;GNB1;PLEKHG2;TBXA2R;GNG11;ARHGEF35;ARHGEF9;GNB2;GNG8;ARHGEF2;GNG7;MCF2L;ARHGEF37;ARHGEF26;GNA13;PLXNB1;TIAM1;NET1;ITSN1;ARHGEF16;ARHGEF5;ARHGEF40;SOS1;NGEF;ARHGEF17;TIAM2;TRIO;ARHGEF10;OBSCN;SOS2;AKAP13;ROCK2;ROCK1;ARHGEF12
N-glycan trimming in the ER and Calnexin/Calreticulin cycle	-0.641558	-1.19651	0.139388	0.483989	35	34	UBC;RPS27A;UBA52;PSMC1;VCP;AMFR;RNF5;RNF185;EDEM1;MOGS;RNF103;EDEM2;SYVN1;UBXN1;UBB;UGGT1;DERL1;NGLY1;RNF139;RAD23B;DERL2;ENGASE;UGGT2;CALR;SEL1L;MAN1B1;TRIM13;OS9;GANAB;EDEM3;MLEC;PRKCSH;PDIA3;CANX	SYVN1;UBXN1;UBB;UGGT1;DERL1;NGLY1;RNF139;RAD23B;DERL2;ENGASE;UGGT2;CALR;SEL1L;MAN1B1;TRIM13;OS9;GANAB;EDEM3;MLEC;PRKCSH;PDIA3;CANX
Glucagon signaling in metabolic regulation	-0.633358	-1.19938	0.129101	0.484156	33	33	GNG5;GNG13;GNG10;GNG2;GNG12;CYSLTR2;ADCY8;GNG3;PRKACG;GNB3;GCG;ADCY7;PRKAR2B;ADCY5;ADCY3;PRKAR1A;ADCY1;PRKAR2A;GNAS;PRKACA;PRKAR1B;GNG4;GNB4;GNB1;ADCY4;GNG11;ADCY9;GNB2;GNG8;GNG7;ADCY6;ADCY2;PRKACB	ADCY5;ADCY3;PRKAR1A;ADCY1;PRKAR2A;GNAS;PRKACA;PRKAR1B;GNG4;GNB4;GNB1;ADCY4;GNG11;ADCY9;GNB2;GNG8;GNG7;ADCY6;ADCY2;PRKACB
Platelet Aggregation (Plug Formation)	-0.62534	-1.19465	0.143007	0.484543	37	37	PTPN1;RAP1B;ADRA2C;CSK;FGG;FGA;FGB;GP9;GP5;ITGB3;ADRA2B;F2;THPO;MPL;RAP1A;RASGRP1;AKT1;SHC1;ADRA2A;CRK;BCAR1;VWF;SRC;APBB1IP;GP1BA;RAPGEF3;ITGA2B;RASGRP2;PTK2;GRB2;SYK;RAPGEF4;PDPK1;SOS1;TLN1;GP1BB;FN1	SRC;APBB1IP;GP1BA;RAPGEF3;ITGA2B;RASGRP2;PTK2;GRB2;SYK;RAPGEF4;PDPK1;SOS1;TLN1;GP1BB;FN1
Retrograde transport at the Trans-Golgi-Network	-0.612437	-1.19496	0.130073	0.484688	49	49	NAPA;NAA38;SCOC;RABEPK;RAB43;STX10;STX6;ARFIP2;COG7;RAB9B;VAMP3;NSF;GCC1;PLIN3;COG3;RAB6B;VPS52;RIC1;COG8;COG4;VAMP4;ARFRP1;GOLGA1;RAB9A;COG5;NAA30;VPS51;VPS54;NAPB;VTI1A;COG1;RHOBTB3;USP6NL;COG6;VPS53;SYS1;COG2;RGP1;NAPG;M6PR;NAA35;IGF2R;RAB6A;TMF1;ARL1;STX16;GCC2;GOLGA4;TGOLN2	VPS54;NAPB;VTI1A;COG1;RHOBTB3;USP6NL;COG6;VPS53;SYS1;COG2;RGP1;NAPG;M6PR;NAA35;IGF2R;RAB6A;TMF1;ARL1;STX16;GCC2;GOLGA4;TGOLN2
Signaling by EGFRvIII in Cancer	-0.696521	-1.1953	0.164557	0.484856	15	15	PIK3R1;HRAS;SHC1;HSP90AA1;EGF;PLCG1;NRAS;GRB2;GAB1;SOS1;CBL;KRAS;CDC37;PIK3CA;EGFR	GRB2;GAB1;SOS1;CBL;KRAS;CDC37;PIK3CA;EGFR
Platelet calcium homeostasis	-0.650444	-1.19563	0.142857	0.484942	28	28	SLC8A2;SLC8A1;SRI;ATP2A1;P2RX5;P2RX1;TRPC3;ATP2B3;P2RX7;P2RX3;TRPC7;ORAI1;SLC8A3;ATP2B2;P2RX6;TRPC6;ORAI2;P2RX2;ATP2A3;ITPR2;STIM1;ITPR3;P2RX4;CALM1;ITPR1;ATP2B1;ATP2B4;ATP2A2	ORAI2;P2RX2;ATP2A3;ITPR2;STIM1;ITPR3;P2RX4;CALM1;ITPR1;ATP2B1;ATP2B4;ATP2A2
Semaphorin interactions	-0.594099	-1.19232	0.109519	0.485615	64	64	RHOB;RHOC;CFL1;MYL6;CDK5;DPYSL4;PAK3;PTPRC;DPYSL3;TYROBP;PAK2;CDK5R1;PLXNC1;TREM2;DPYSL5;SEMA3A;SEMA5A;CRMP1;SEMA4D;RND1;PLXNA3;FYN;MYL12B;PAK1;LIMK1;MYH10;CD72;HSP90AA1;GSK3B;PLXNB3;PLXND1;RHOA;PLXNA4;ARHGEF11;SEMA7A;RAC1;RRAS;DPYSL2;MYH11;MYH14;MET;FES;FARP2;PIP5K1C;LIMK2;PLXNB1;ITGA1;ARHGAP35;SEMA4A;PLXNA1;SEMA6D;MYL9;SEMA6A;SEMA3E;HSP90AB1;ERBB2;NRP1;ROCK2;TLN1;MYH9;ROCK1;PLXNA2;ARHGEF12;ITGB1	RHOA;PLXNA4;ARHGEF11;SEMA7A;RAC1;RRAS;DPYSL2;MYH11;MYH14;MET;FES;FARP2;PIP5K1C;LIMK2;PLXNB1;ITGA1;ARHGAP35;SEMA4A;PLXNA1;SEMA6D;MYL9;SEMA6A;SEMA3E;HSP90AB1;ERBB2;NRP1;ROCK2;TLN1;MYH9;ROCK1;PLXNA2;ARHGEF12;ITGB1
RAB GEFs exchange GTP for GDP on RABs	-0.587367	-1.19583	0.0606673	0.485902	90	90	TRAPPC12;TRAPPC1;RAB7B;RAB38;RAB32;RAB5C;RAB39A;RAB27B;TRAPPC3;RIN2;TRAPPC4;RAB18;CCZ1B;RAB8A;DENND1C;HPS1;TRAPPC6A;MON1A;RAB1B;YWHAE;RAB27A;TRAPPC2L;RAB7A;RIN3;RAB9B;RAB39B;GDI1;TRAPPC2;TRAPPC5;TRAPPC6B;DENND2D;RAB1A;AKT1;TRAPPC10;RAB6B;RIC1;RAB13;DENND6A;AKT2;CCZ1;TRAPPC11;DENND6B;DENND4B;RINL;RAB9A;MON1B;DENND5B;TRAPPC13;RAB3A;RAB3IL1;RAB35;RABGEF1;TRAPPC8;RAB8B;TRAPPC9;SBF1;DENND2C;ULK1;RIN1;…	RAB9A;MON1B;DENND5B;TRAPPC13;RAB3A;RAB3IL1;RAB35;RABGEF1;TRAPPC8;RAB8B;TRAPPC9;SBF1;DENND2C;ULK1;RIN1;RAB10;RAB5A;GAPVD1;ALS2;MADD;DENND1B;RAB12;ANKRD27;DENND1A;GDI2;DENND5A;DENND3;DENND2A;CHM;RAB3GAP1;RGP1;CHML;RAB14;RAB5B;DENND4C;ALS2CL;AKT3;RAB21;RAB31;HPS4;RAB6A;SBF2;RAB3GAP2;RAB3IP;ST5;DENND4A
IRS-related events triggered by IGF1R	-0.608547	-1.19168	0.13354	0.487213	52	52	PIK3R2;IRS4;FGF22;PIK3R1;FGF5;KLB;GAB2;FGF9;FLT3LG;FGF7;IGF2;FGF16;FLT3;FGF3;FGF19;FGF4;FGF8;PDE3B;FGF6;FGF23;FGF1;FGFR4;FGF20;HRAS;AKT2;IGF1;TRIB3;FGF2;TLR9;FGF18;PIK3R4;FGF10;PTPN11;KL;FRS2;NRAS;GRB2;PIK3CB;PIK3C3;PDPK1;FGF17;GAB1;FGFR3;IRS1;SOS1;FGFR2;KRAS;PIK3CA;THEM4;IRS2;FGFR1;IGF1R	PIK3R4;FGF10;PTPN11;KL;FRS2;NRAS;GRB2;PIK3CB;PIK3C3;PDPK1;FGF17;GAB1;FGFR3;IRS1;SOS1;FGFR2;KRAS;PIK3CA;THEM4;IRS2;FGFR1;IGF1R
SARS-CoV Infections	-0.576652	-1.18986	0.044	0.487528	159	146	UBC;RPS27A;UBA52;ATP1B3;CHMP4B;CHMP3;FXYD3;CHMP4A;PARP10;ST3GAL1;BRMS1;SAP30;TMPRSS2;MTA2;ACE2;AP2S1;IMPDH1;FKBP1A;ST6GALNAC2;VCP;ZBP1;GSK3A;ATP1B1;TUBB;ST3GAL4;MGAT2;CHMP2A;GALNT1;CHMP7;PARP6;SUMO1;FKBP4;JAK3;MGAT5;SIGMAR1;MAP1LC3B;FXYD7;ATP1B2;CYSLTR1;TLR7;ATP1A4;PDCD1;S1PR1;ST6GALNAC3;UBE2I;IMPDH2;DAD1;FXYD2;JAK2;HMG20B;VHL;IL6R;CHMP4C;ZCRB1;PARP9;SAP30L;HSP90AA1;GSK3B;PHF21A;ST6GALNAC4;MTA3;M…	TYK2;PIK3R4;CHMP2B;EDEM2;RBBP7;KDM1A;RCOR1;MGAT4C;IFNGR1;ST6GAL1;ITGA4;AP2B1;PTGES3;BECN1;RIPK1;AP2A1;IL1R1;UBB;IFNGR2;MAN2A1;RPN2;PARP16;IFNAR2;MGAT4B;AP2M1;COMT;FUT8;MGAT4A;MAGT1;SUDS3;FURIN;UVRAG;CHMP6;CRBN;PIK3C3;ST3GAL2;DDX5;RBBP4;ARID4B;GATAD2A;SAP18;BRD4;STT3A;HDAC2;RB1;FXYD1;GATAD2B;RPN1;MAN1B1;MTA1;FXYD6;GANAB;CHD4;IFNAR1;ARID4A;HSP90AB1;CTSL;PARP4;PARP8;AP2A2;DDOST;CHD3;JAK1;VEGFA;ROCK2…
RAC2 GTPase cycle	-0.590448	-1.19233	0.0745968	0.487566	88	87	CDC42EP4;VAV3;RAC2;PIK3R2;NCF4;NCF1;BRK1;PIK3R1;NCKAP1L;DOCK2;DEF6;PLD2;PAK2;ARHGDIA;RAB7A;EMD;LAMTOR1;VAMP3;CYBB;MCF2;DEPDC1B;TAOK3;VAV2;VRK2;ABR;GIT1;DIAPH3;PAK1;MTX1;CYFIP1;CAV1;NHS;TFRC;PREX1;SYDE1;VAV1;DOCK3;ARHGAP1;STBD1;ARHGAP32;CDC42EP1;RACGAP1;CDC42;NCF2;VAPB;GIT2;SAMM50;CYBA;ARHGAP39;ABI1;ARHGAP26;VANGL1;SWAP70;PAK4;ARHGAP17;LEMD3;BAIAP2L1;OPHN1;DOCK4;DOCK10;ARHGAP35;PIK3R3;ABI2;TIAM1;N…	CDC42;NCF2;VAPB;GIT2;SAMM50;CYBA;ARHGAP39;ABI1;ARHGAP26;VANGL1;SWAP70;PAK4;ARHGAP17;LEMD3;BAIAP2L1;OPHN1;DOCK4;DOCK10;ARHGAP35;PIK3R3;ABI2;TIAM1;NCKAP1;TMPO;ESYT1;ANKLE2;MCAM;MPP7;BCR;ERBIN;PGRMC2;EPHA2;TRIO;PIK3CA;LBR;IQGAP1;ARMCX3;ARHGAP42;WASF2;ARHGAP21;DOCK1;SLITRK5;LMAN1;DSG2;ITGB1
ERBB2 Regulates Cell Motility	-0.696505	-1.19016	0.180023	0.487855	15	15	NRG2;NRG3;MEMO1;EREG;BTC;EGF;RHOA;NRG1;NRG4;HBEGF;DIAPH1;ERBB3;ERBB4;ERBB2;EGFR	RHOA;NRG1;NRG4;HBEGF;DIAPH1;ERBB3;ERBB4;ERBB2;EGFR
COPI-mediated anterograde transport	-0.59387	-1.19087	0.078252	0.48793	83	83	CAPZA2;DYNLL1;ARF5;NAPA;CAPZB;DCTN2;DCTN3;GORASP1;BET1;COPZ1;COPZ2;ACTR10;ACTR1A;SPTAN1;KDELR3;DYNC1I1;COPG1;DCTN4;RAB1B;YKT6;COG7;ARF4;SPTBN5;INS;ANK1;CAPZA3;SPTA1;COPE;NSF;RAB1A;BET1L;COG3;DCTN5;SPTBN2;GOSR2;CAPZA1;ARF3;COG8;ARFGAP1;COG4;ARF1;COG5;TMED3;STX5;ANK2;COPG2;NAPB;SPTBN4;ARFGAP3;DYNC1LI1;COG1;DCTN6;COG6;FOLR1;TMEM115;DYNLL2;SPTB;DCTN1;COG2;GBF1;GOSR1;NAPG;DYNC1I2;ARCN1;GOLGA2;TMED2;US…	NAPB;SPTBN4;ARFGAP3;DYNC1LI1;COG1;DCTN6;COG6;FOLR1;TMEM115;DYNLL2;SPTB;DCTN1;COG2;GBF1;GOSR1;NAPG;DYNC1I2;ARCN1;GOLGA2;TMED2;USO1;COPB1;CD55;ARFGAP2;TMED9;DYNC1LI2;COPB2;TMED10;TMED7;KDELR2;KDELR1;ANK3;COPA;SPTBN1;CD59;DYNC1H1;GOLGB1
Interaction between L1 and Ankyrins	-0.642486	-1.19291	0.156863	0.488401	29	29	SCN11A;SPTAN1;KCNQ3;SCN1B;SPTBN5;KCNQ2;SCN4A;ANK1;SPTA1;SCN1A;SCN10A;SCN5A;SPTBN2;SCN2B;SCN3A;NFASC;L1CAM;ANK2;SCN3B;SCN8A;SCN2A;SPTBN4;SCN9A;SPTB;SCN7A;NRCAM;SCN4B;ANK3;SPTBN1	ANK2;SCN3B;SCN8A;SCN2A;SPTBN4;SCN9A;SPTB;SCN7A;NRCAM;SCN4B;ANK3;SPTBN1
JNK (c-Jun kinases) phosphorylation and activation mediated by activated human TAK1	-0.683734	-1.19112	0.149321	0.488485	18	18	IKBKG;IRAK1;UBE2V1;NOD2;UBE2N;TAB1;IRAK2;MAPK9;NOD1;RIPK2;MAP2K4;MAP3K7;MAPK10;MAPK8;TRAF6;TAB2;MAP2K7;TAB3	IRAK2;MAPK9;NOD1;RIPK2;MAP2K4;MAP3K7;MAPK10;MAPK8;TRAF6;TAB2;MAP2K7;TAB3
SLC-mediated transmembrane transport	-0.574876	-1.19248	0.007	0.488719	251	250	SLC25A5;SLC25A6;SLC22A18;SLC22A5;SLC22A16;SLC11A1;SLC6A1;SLC4A4;SLC44A3;SLC5A6;SLC7A11;SLC28A1;RHCG;LCN15;SLC13A4;SLC8A2;SLC2A6;LCN1;SLC22A3;SLC12A3;SLC7A9;SLC9A5;SLC4A5;SLC25A4;SLC7A7;SLC8A1;PDZD11;SRI;SLC43A2;SLC9A1;SLC1A5;SLC38A1;SLC29A2;SLCO4A1;SLC24A4;FGF21;SLC1A6;SLC17A7;SLC5A2;SLC13A5;SLC6A2;SLC5A11;SLC6A18;SLC6A19;SLC2A2;SLC24A5;SLC12A1;SLC28A2;ALB;SLC5A1;SLC5A4;SLC17A8;SLC16A8;SLC5A8;SLC…	SLC2A13;SLC38A4;SLC25A26;SLC7A5;SLC25A10;CP;LCN12;SLC6A13;SLC10A6;SLC26A7;SLC31A1;SLC14A2;SLC7A1;SLC29A4;SLC43A1;SLC24A3;SLC35A2;SLC39A8;SLC6A6;SLC4A3;SLC12A4;SLC16A2;SLC14A1;SLC35D1;SLC26A6;SLC20A1;SLC29A3;SLCO3A1;SLC38A5;SLC40A1;SLC2A9;SLC29A1;SLC16A10;SLC26A9;SLC7A8;SLC35C1;SLCO2A1;SLC16A3;SLC2A4;SLC15A3;SLC28A3;SLC24A1;SLC39A4;SLC27A4;SLC7A2;SLC30A6;AHCYL2;SLC39A6;SLC1A4;CTNS;SLC9A8;SLC9A7;EM…
NOTCH3 Intracellular Domain Regulates Transcription	-0.653707	-1.19035	0.167939	0.488736	25	25	STAT1;HEYL;DLGAP5;PTCRA;SNW1;IKZF1;FABP7;HES5;HEY2;MAML3;KAT2B;PLXND1;HES1;NOTCH1;WWC1;MAMLD1;HEY1;MAML1;EP300;KAT2A;PBX1;RBPJ;CREBBP;MAML2;NOTCH3	HES1;NOTCH1;WWC1;MAMLD1;HEY1;MAML1;EP300;KAT2A;PBX1;RBPJ;CREBBP;MAML2;NOTCH3
GABA receptor activation	-0.602292	-1.18878	0.104781	0.489413	60	60	GABRA5;GNB5;GNG5;GNG13;GNG10;KCNJ12;GNG2;GNG12;GABRR3;GABRA2;KCNJ4;GABRA3;GNGT2;KCNJ16;ADCY8;GNG3;GNAT3;GNB3;KCNJ10;KCNJ9;GABRG2;GABRA6;GABRR1;GABRR2;KCNJ3;ADCY7;GABBR2;GABRQ;ADCY5;ADCY3;KCNJ5;ADCY1;GABRB2;GNAL;KCNJ15;KCNJ6;GNG4;GABRB1;GNB4;GNGT1;GNB1;GABRA1;ADCY4;GNG11;GNAI2;ARHGEF9;ADCY9;GNB2;GABBR1;GNG8;GABRG3;GNG7;GABRB3;GNAI1;ADCY6;GNAI3;ADCY2;KCNJ2;GABRA4;NPTN	GABBR2;GABRQ;ADCY5;ADCY3;KCNJ5;ADCY1;GABRB2;GNAL;KCNJ15;KCNJ6;GNG4;GABRB1;GNB4;GNGT1;GNB1;GABRA1;ADCY4;GNG11;GNAI2;ARHGEF9;ADCY9;GNB2;GABBR1;GNG8;GABRG3;GNG7;GABRB3;GNAI1;ADCY6;GNAI3;ADCY2;KCNJ2;GABRA4;NPTN
Epigenetic regulation of gene expression	-0.586789	-1.19295	0.0787084	0.490198	122	86	ACTB;POLR2L;SAP30;MTA2;POLR2F;H2AFX;POLR2H;ERCC2;POLR2E;SAP30BP;POLR2K;POLR1C;SUV39H1;DNMT3L;CDK7;POLR1E;GTF2H5;GTF2H3;CCNH;CBX3;GTF2H4;SAP30L;GTF2H1;GSK3B;PHF19;MTA3;MBD3;MYBBP1A;SAP130;HDAC1;ERCC3;KAT2B;POLR1A;AEBP2;POLR1D;TBP;DNMT3B;TAF1C;RBBP7;UHRF1;MNAT1;MBD2;PHF1;TAF1A;TAF1B;RRP8;DNMT3A;SIN3A;EZH2;TET3;DDX21;DEK;EHMT2;TTF1;SUDS3;MTF2;SIRT1;UBTF;POLR1B;EED;ERCC6;RBBP4;ARID4B;TDG;GATAD2A;SAP1…	POLR1A;AEBP2;POLR1D;TBP;DNMT3B;TAF1C;RBBP7;UHRF1;MNAT1;MBD2;PHF1;TAF1A;TAF1B;RRP8;DNMT3A;SIN3A;EZH2;TET3;DDX21;DEK;EHMT2;TTF1;SUDS3;MTF2;SIRT1;UBTF;POLR1B;EED;ERCC6;RBBP4;ARID4B;TDG;GATAD2A;SAP18;DNMT1;EP300;MYO1C;TAF1D;SIN3B;HDAC2;TET1;GATAD2B;KAT2A;JARID2;GTF2H2;MTA1;BAZ2A;SMARCA5;CHD4;SUZ12;TET2;CHD3;BAZ1B;SF3B1
Anchoring of the basal body to the plasma membrane	-0.58569	-1.18818	0.0657895	0.490822	97	96	TUBB4B;DYNLL1;RAB11A;CDK1;TUBA4A;DCTN2;CEP72;DCTN3;ACTR1A;TUBB;TUBG1;CEP131;CEP89;RAB8A;NEK2;TCTN2;PLK1;YWHAE;HAUS1;ODF2;MARK4;HAUS8;TUBB4A;KIF24;MAPRE1;CEP164;SSNA1;TCTN1;SDCCAG8;PRKAR2B;NPHP1;CEP41;NEDD1;HSP90AA1;HAUS4;FBF1;PLK4;NINL;CEP76;MKS1;B9D2;SCLT1;HAUS7;HAUS5;YWHAG;CNTRL;HAUS3;PRKACA;CEP70;CEP152;CEP97;CSNK1D;CEP83;TMEM216;NDE1;PPP2R1A;NPHP4;CC2D2A;TUBA1A;CEP78;CETN2;ALMS1;CCP110;HAUS2;…	NINL;CEP76;MKS1;B9D2;SCLT1;HAUS7;HAUS5;YWHAG;CNTRL;HAUS3;PRKACA;CEP70;CEP152;CEP97;CSNK1D;CEP83;TMEM216;NDE1;PPP2R1A;NPHP4;CC2D2A;TUBA1A;CEP78;CETN2;ALMS1;CCP110;HAUS2;CEP135;DCTN1;CEP192;CKAP5;CEP162;PCNT;CLASP1;SFI1;PAFAH1B1;B9D1;CEP63;IQCB1;CEP250;DYNC1I2;CEP57;RPGRIP1L;TCTN3;CDK5RAP2;CENPJ;C2CD3;HAUS6;RAB3IP;CEP290;TTBK2;CSNK1E;TMEM67;OFD1;SEPTIN2;AHI1;PCM1;DYNC1H1;AKAP9
Metabolism of amine-derived hormones	-0.677795	-1.18882	0.195233	0.491172	18	18	DIO3;AANAT;ASMT;TPH2;TH;DBH;IYD;DDC;TPO;TSHB;DIO1;DUOX1;DUOX2;CGA;TPH1;SLC5A5;PNMT;DIO2	DUOX2;CGA;TPH1;SLC5A5;PNMT;DIO2
Signaling by PDGFR in disease	-0.669169	-1.18669	0.19175	0.493666	20	20	STAT1;PIK3R2;PIK3R1;BIN2;ETV6;HRAS;KDR;PDGFRA;NRAS;FIP1L1;GRB2;PIK3CB;WDR48;SOS1;STRN;KRAS;PIK3CA;KANK1;STAT3;GOLGA4	GRB2;PIK3CB;WDR48;SOS1;STRN;KRAS;PIK3CA;KANK1;STAT3;GOLGA4
Transcriptional regulation of pluripotent stem cells	-0.633424	-1.18711	0.173448	0.495	33	31	KLF4;GSC;SALL1;ZSCAN10;DPPA4;ZIC3;CDX2;DKK1;NR5A1;PRDM14;EOMES;SOX2;POU5F1;GATA6;EPHA1;FGF2;LIN28A;EPAS1;FOXD3;HHEX;TSC22D1;NANOG;SALL4;NR6A1;PBX1;HIF3A;SMAD2;SMAD4;TDGF1;STAT3;FOXP1	TSC22D1;NANOG;SALL4;NR6A1;PBX1;HIF3A;SMAD2;SMAD4;TDGF1;STAT3;FOXP1
IGF1R signaling cascade	-0.60183	-1.18669	0.115702	0.495571	53	53	PIK3R2;IRS4;FGF22;PIK3R1;FGF5;KLB;GAB2;FGF9;FLT3LG;FGF7;IGF2;FGF16;FLT3;FGF3;FGF19;FGF4;FGF8;PDE3B;FGF6;FGF23;FGF1;FGFR4;FGF20;HRAS;AKT2;SHC1;IGF1;TRIB3;FGF2;TLR9;FGF18;PIK3R4;FGF10;PTPN11;KL;FRS2;NRAS;GRB2;PIK3CB;PIK3C3;PDPK1;FGF17;GAB1;FGFR3;IRS1;SOS1;FGFR2;KRAS;PIK3CA;THEM4;IRS2;FGFR1;IGF1R	PIK3R4;FGF10;PTPN11;KL;FRS2;NRAS;GRB2;PIK3CB;PIK3C3;PDPK1;FGF17;GAB1;FGFR3;IRS1;SOS1;FGFR2;KRAS;PIK3CA;THEM4;IRS2;FGFR1;IGF1R
Intra-Golgi and retrograde Golgi-to-ER traffic	-0.571556	-1.18478	0.025	0.498528	186	185	CAPZA2;DYNLL1;ARF5;NAPA;NAA38;CAPZB;SCOC;PAFAH1B3;DCTN2;DCTN3;KIF18A;RABEPK;KIF4A;KIF20A;COPZ1;COPZ2;ACTR10;RAB39A;RAB43;ACTR1A;STX10;KDELR3;DYNC1I1;VPS45;SNAP29;BNIP1;RAB18;COPG1;STX18;GALNT1;STX6;DCTN4;RAB1B;KLC3;KLC4;YKT6;ARFIP2;KLC2;COG7;ARF4;RAB9B;VAMP3;KIF26A;CENPE;CYTH4;RAB36;KIF18B;KIF23;KIF2B;RAB41;CAPZA3;KIF4B;KIF15;KIF9;KIF22;KIF2C;COPE;PLA2G4A;NSF;ZW10;GCC1;GALNT2;PLIN3;RAB1A;BET1L;CO…	SEC22B;GOLIM4;COPG2;KIF6;VPS54;NAPB;VTI1A;ARFGAP3;SURF4;KLC1;RAB33B;DYNC1LI1;COG1;RHOBTB3;KIF2A;CYTH1;USP6NL;DCTN6;COG6;MAN2A2;MAN2A1;VPS53;SYS1;DYNLL2;PLA2G6;KIF1C;KIF3B;RAB30;AGPAT3;DCTN1;COG2;KIF19;RAB3GAP1;GBF1;KIF27;GOSR1;RGP1;NAPG;PAFAH1B1;KIF13B;BICD2;KIF5B;DYNC1I2;PAFAH1B2;ARCN1;M6PR;TMED2;COPB1;NAA35;ARFGAP2;KIF20B;TMED9;DYNC1LI2;COPB2;TMED10;KIF1B;MAN1A1;TMED7;IGF2R;KDELR2;RAB6A;TMF1;RA…
Intra-Golgi traffic	-0.616951	-1.18539	0.142259	0.498854	44	44	NAPA;RAB39A;VPS45;SNAP29;STX6;YKT6;COG7;CYTH4;RAB36;RAB41;NSF;BET1L;COG3;GOLGA5;GOSR2;RIC1;COG8;MAN1C1;COG4;ARF1;ALPP;CYTH2;COG5;STX5;GOLIM4;NAPB;VTI1A;RAB33B;COG1;CYTH1;COG6;MAN2A2;MAN2A1;RAB30;COG2;GOSR1;RGP1;NAPG;MAN1A1;CYTH3;CUX1;MAN1A2;TRIP11;STX16	GOLIM4;NAPB;VTI1A;RAB33B;COG1;CYTH1;COG6;MAN2A2;MAN2A1;RAB30;COG2;GOSR1;RGP1;NAPG;MAN1A1;CYTH3;CUX1;MAN1A2;TRIP11;STX16
Dopamine Neurotransmitter Release Cycle	-0.651493	-1.18493	0.178218	0.499515	23	23	LIN7B;CASK;TSPOAP1;SYN3;PPFIA2;SLC18A2;SYN2;SYN1;APBA1;PPFIA4;STXBP1;UNC13B;RAB3A;CPLX1;RIMS1;PPFIA3;SNAP25;STX1A;LIN7C;VAMP2;LIN7A;PPFIA1;SYT1	SYN1;APBA1;PPFIA4;STXBP1;UNC13B;RAB3A;CPLX1;RIMS1;PPFIA3;SNAP25;STX1A;LIN7C;VAMP2;LIN7A;PPFIA1;SYT1
Postmitotic nuclear pore complex (NPC) reformation	-0.641907	-1.1838	0.191676	0.500168	27	27	RAN;NUP37;NUP85;RCC1;NUP62;SUMO1;UBE2I;NDC1;NUP43;NUP155;NUP98;SEC13;SEH1L;NUP35;NUP54;NUP133;NUP93;NUP160;POM121;RANGAP1;NUP107;NUP205;NUP58;AHCTF1;NUP188;KPNB1;TNPO1	SEH1L;NUP35;NUP54;NUP133;NUP93;NUP160;POM121;RANGAP1;NUP107;NUP205;NUP58;AHCTF1;NUP188;KPNB1;TNPO1
Platelet homeostasis	-0.58763	-1.18309	0.0888889	0.500361	87	83	PDE1A;GNB5;GNG5;SLC8A2;GNG13;SLC8A1;SRI;GNG10;PDE9A;PRKG2;PDE11A;GNG2;GNG12;ATP2A1;P2RX5;P2RX1;KCNMB2;TRPC3;ATP2B3;NOS2;P2RX7;GNGT2;NOS1;GNG3;PDE2A;P2RX3;NOS3;GNB3;TRPC7;APOB;FGR;KCNMA1;PPP2CA;PLA2G4A;GUCY1A2;ORAI1;KCNMB1;SLC8A3;ATP2B2;PDE1B;LRP8;PTGIR;P2RX6;TRPC6;PPP2R5B;PPP2R1B;PECAM1;GNAS;PDE10A;GNG4;PTPN11;ORAI2;GNB4;GNGT1;GNB1;P2RX2;ATP2A3;GNG11;PPP2CB;PAFAH2;PPP2R1A;PPP2R5C;GNB2;ITPR2;GNG8;…	KCNMB1;SLC8A3;ATP2B2;PDE1B;LRP8;PTGIR;P2RX6;TRPC6;PPP2R5B;PPP2R1B;PECAM1;GNAS;PDE10A;GNG4;PTPN11;ORAI2;GNB4;GNGT1;GNB1;P2RX2;ATP2A3;GNG11;PPP2CB;PAFAH2;PPP2R1A;PPP2R5C;GNB2;ITPR2;GNG8;PTPN6;GNG7;PPP2R5D;STIM1;KCNMB4;KCNMB3;ITPR3;P2RX4;MAPK14;PPP2R5E;PPP2R5A;PRKG1;CALM1;ITPR1;ATP2B1;ATP2B4;PDE5A;ATP2A2
Synthesis of very long-chain fatty acyl-CoAs	-0.646132	-1.18341	0.193478	0.500403	24	24	ACSL5;ACSBG2;TECRL;ELOVL3;HSD17B3;ELOVL7;SLC27A3;ELOVL1;ELOVL6;ACSL6;ELOVL5;TECR;ACSBG1;ELOVL2;ACSF3;HACD1;ACSL4;ELOVL4;ACSL1;HACD4;HSD17B12;HACD2;ACSL3;HACD3	ELOVL5;TECR;ACSBG1;ELOVL2;ACSF3;HACD1;ACSL4;ELOVL4;ACSL1;HACD4;HSD17B12;HACD2;ACSL3;HACD3
Regulation of HSF1-mediated heat shock response	-0.589188	-1.18396	0.0903553	0.501173	83	81	HSPA2;RPA3;NUP37;HSPA8;RPA2;TNFRSF21;DEDD2;HSF1;NUP85;DNAJB1;HSPA12B;NUP62;YWHAE;FKBP4;CRYBA4;RLN1;GML;HSPA1L;BAG1;NUP42;RPS19BP1;MAPKAPK2;ST13;BAG2;COL4A6;NDC1;NUP43;DNAJB6;NUP155;MRPL18;GSK3B;HSPA9;CCAR2;HSPA13;DNAJC2;MAPK3;NUP98;HSPA6;SEC13;HSPA1B;HSPA4L;AAAS;SEH1L;HSBP1;RPA1;NUP35;ATR;NUP54;NUP133;HSPH1;HIKESHI;NUP93;HSPA4;RAE1;NUP50;UBB;HSPA14;NUP160;DNAJC7;POM121;NUP214;BAG4;HSPA12A;BAG3;MA…	HSPA13;DNAJC2;MAPK3;NUP98;HSPA6;SEC13;HSPA1B;HSPA4L;AAAS;SEH1L;HSBP1;RPA1;NUP35;ATR;NUP54;NUP133;HSPH1;HIKESHI;NUP93;HSPA4;RAE1;NUP50;UBB;HSPA14;NUP160;DNAJC7;POM121;NUP214;BAG4;HSPA12A;BAG3;MAPK1;NUP153;SIRT1;NUP88;NUP107;NUP210;NUP205;NUP58;HSPA5;POM121C;NUP188;ATM;BAG5;TPR;HSPA1A;SERPINH1;RANBP2
Phase 2 - plateau phase	-0.692555	-1.18207	0.195455	0.504307	15	15	KCNE5;CACNG6;CACNG8;CACNG7;CACNG4;KCNE2;KCNE1;KCNE3;KCNQ1;CACNB1;KCNE4;CACNA2D2;CACNB2;CACNA1C;AKAP9	CACNB1;KCNE4;CACNA2D2;CACNB2;CACNA1C;AKAP9
Regulation of KIT signaling	-0.681751	-1.18088	0.213004	0.507151	16	16	LYN;SOCS1;KIT;FYN;LCK;SH2B3;SRC;SH2B2;SOCS6;PTPN6;GRB2;KITLG;SOS1;CBL;PRKCA;YES1	SH2B3;SRC;SH2B2;SOCS6;PTPN6;GRB2;KITLG;SOS1;CBL;PRKCA;YES1
GABA B receptor activation	-0.604601	-1.18045	0.162304	0.507598	43	43	GNB5;GNG5;GNG13;GNG10;KCNJ12;GNG2;GNG12;KCNJ4;GNGT2;KCNJ16;ADCY8;GNG3;GNAT3;GNB3;KCNJ10;KCNJ9;KCNJ3;ADCY7;GABBR2;ADCY5;ADCY3;KCNJ5;ADCY1;GNAL;KCNJ15;KCNJ6;GNG4;GNB4;GNGT1;GNB1;ADCY4;GNG11;GNAI2;ADCY9;GNB2;GABBR1;GNG8;GNG7;GNAI1;ADCY6;GNAI3;ADCY2;KCNJ2	ADCY5;ADCY3;KCNJ5;ADCY1;GNAL;KCNJ15;KCNJ6;GNG4;GNB4;GNGT1;GNB1;ADCY4;GNG11;GNAI2;ADCY9;GNB2;GABBR1;GNG8;GNG7;GNAI1;ADCY6;GNAI3;ADCY2;KCNJ2
Neuronal System	-0.563558	-1.18092	0.002	0.508783	393	393	NEFL;CAMK2B;GABRA5;BCHE;GLUL;GNB5;KCNH2;LIN7B;KCNC1;KCNN1;SHARPIN;SLC6A1;AP2S1;HSPA8;NRXN1;GNG5;ABAT;APBA3;DLGAP1;KCNK17;SYT12;CHRNA3;RASGRF1;KCNA1;LRRTM1;GNG13;CASK;SLITRK4;PRKAG1;PRKCB;KCNQ3;CACNA2D3;GRIN2A;GNG10;NLGN1;GRIK4;KCNH1;CACNB4;GLS2;PICK1;KCNK2;CAMK2G;NRXN3;SYT2;TSPOAP1;CAMK4;KPNA2;SLC38A1;LRRTM2;KCNJ12;GNG2;GNG12;DLGAP3;ARHGEF7;KCNK13;GRIN2D;SLC1A6;KCNG2;KCNK10;HCN2;GRIN3B;SLC17A7;GJ…	GRIP2;NRGN;HCN4;IL1RAPL1;ADCY5;KCNA4;KCNB1;SYN1;APBA1;KCND2;IL1RAPL2;GRIN2C;PPFIA4;ADCY3;STXBP1;CACNA1A;KCNS3;RPS6KA6;MAPK3;CHRNA7;CAMK1;KCNK7;PRKAR1A;KCNJ5;ADCY1;HCN1;GABRB2;GRIK5;GNAL;LRRTM4;PRKAR2A;RPS6KA1;SRC;UNC13B;KCNQ4;RAB3A;SLITRK6;CACNB1;CPLX1;KCNS1;KCNJ15;SLC6A13;KCNJ6;DLG4;GRIK2;PDLIM5;LRFN1;RIMS1;KCNC2;NLGN4X;PRKACA;PRKAR1B;RAC1;PPFIA3;HCN3;DLG2;CHRNG;GNG4;NRG1;MAPT;CACNA2D2;GABRB1;GL…
Transmission across Chemical Synapses	-0.567545	-1.17919	0.009	0.512469	251	251	NEFL;CAMK2B;GABRA5;BCHE;GLUL;GNB5;LIN7B;SLC6A1;AP2S1;HSPA8;GNG5;ABAT;CHRNA3;RASGRF1;GNG13;CASK;PRKAG1;PRKCB;CACNA2D3;GRIN2A;GNG10;GRIK4;CACNB4;GLS2;PICK1;CAMK2G;TSPOAP1;CAMK4;KPNA2;SLC38A1;KCNJ12;GNG2;GNG12;ARHGEF7;GRIN2D;SLC1A6;GRIN3B;SLC17A7;CACNG3;GRIA2;GABRR3;GABRA2;CACNG8;PRKCG;SYN3;CACNG2;KCNJ4;PPFIA2;SLC32A1;GABRA3;GRIK1;CHRNA4;CHRNA5;CHRNB4;CACNG4;GNGT2;PPM1E;SLC6A4;KCNJ16;GLRA2;GRIA3;CHR…	GRIN2C;PPFIA4;ADCY3;STXBP1;CACNA1A;RPS6KA6;MAPK3;CHRNA7;CAMK1;PRKAR1A;KCNJ5;ADCY1;GABRB2;GRIK5;GNAL;PRKAR2A;RPS6KA1;SRC;UNC13B;RAB3A;CACNB1;CPLX1;KCNJ15;SLC6A13;KCNJ6;DLG4;GRIK2;RIMS1;PRKACA;PRKAR1B;RAC1;PPFIA3;DLG2;CHRNG;GNG4;NRG1;MAPT;CACNA2D2;GABRB1;GLRA3;NRAS;GNB4;GNGT1;GNB1;CAMK2D;AP2B1;TSPAN7;SNAP25;GABRA1;ADCY4;STX1A;GNG11;CACNB2;GNAI2;ARHGEF9;ADCY9;CHRNE;MAOA;PRKAB1;AKAP5;AP2A1;GNB2;GABBR…
Platelet degranulation	-0.577695	-1.17789	0.0580581	0.518024	128	126	PPIA;MAGED2;ALDOA;PFN1;CFL1;TUBA4A;TIMP1;SERPINA1;VEGFD;SERPINA3;TAGLN2;HABP4;SELENOP;VTI1B;MMRN1;PLEK;APOA1;TGFB3;RAB27B;SOD1;TMSB4X;TIMP3;TF;SCCPDH;F5;THBS1;CTSW;STXBP2;IGF2;WDR1;ACTN1;TOR4A;SERPINA4;FGG;FGA;FGB;HRG;KNG1;PF4;ALB;APOH;ITGB3;PLG;ORM2;ORM1;SELP;LEFTY2;ACTN2;AHSG;LY6G6F;SPP2;CLEC3B;F8;ECM1;TEX264;FERMT3;CAP1;PCYOX1L;SCG3;VEGFB;HGF;SERPINF2;OLA1;LHFPL2;IGF1;CFD;ITIH3;PPBP;VWF;ITIH4;…	SYTL4;PHACTR2;PCDH7;TTN;TGFB1;SRGN;LAMP2;VCL;CD9;GTPBP2;FAM3C;ANXA5;SERPINE1;TMX3;ENDOD1;VEGFC;PROS1;HSPA5;ISLR;QSOX1;CALU;ACTN4;CLU;MANF;FLNA;CDC37L1;CALM1;SPARC;SERPING1;LGALS3BP;NHLRC2;VEGFA;TLN1;RARRES2;PDGFA;CHID1;PSAP;FN1;CD63;APLP2;GAS6;APP
Activation of GABAB receptors	-0.604601	-1.17711	0.160377	0.520455	43	43	GNB5;GNG5;GNG13;GNG10;KCNJ12;GNG2;GNG12;KCNJ4;GNGT2;KCNJ16;ADCY8;GNG3;GNAT3;GNB3;KCNJ10;KCNJ9;KCNJ3;ADCY7;GABBR2;ADCY5;ADCY3;KCNJ5;ADCY1;GNAL;KCNJ15;KCNJ6;GNG4;GNB4;GNGT1;GNB1;ADCY4;GNG11;GNAI2;ADCY9;GNB2;GABBR1;GNG8;GNG7;GNAI1;ADCY6;GNAI3;ADCY2;KCNJ2	ADCY5;ADCY3;KCNJ5;ADCY1;GNAL;KCNJ15;KCNJ6;GNG4;GNB4;GNGT1;GNB1;ADCY4;GNG11;GNAI2;ADCY9;GNB2;GABBR1;GNG8;GNG7;GNAI1;ADCY6;GNAI3;ADCY2;KCNJ2
Glycosphingolipid metabolism	-0.608755	-1.17629	0.165798	0.523262	46	44	GLTP;ARSG;CPTP;SMPD3;ARSJ;CTSA;SMPD2;ESYT3;ENPP7;ARSF;ARSH;B4GALNT1;ASAH2;ARSI;NEU2;ARSA;GBA2;CERK;SMPD1;GBA;SUMF2;STS;GLB1L;UGT8;SMPD4;NEU4;GLB1;GM2A;NEU1;NEU3;ARSK;ARSB;SUMF1;B3GALNT1;GLA;GALC;ESYT1;HEXB;UGCG;ESYT2;ARSD;HEXA;ASAH1;PSAP	GM2A;NEU1;NEU3;ARSK;ARSB;SUMF1;B3GALNT1;GLA;GALC;ESYT1;HEXB;UGCG;ESYT2;ARSD;HEXA;ASAH1;PSAP
Unfolded Protein Response (UPR)	-0.578857	-1.17564	0.0848485	0.523339	97	92	CEBPB;IGFBP1;EIF2S2;ACADVL;EXOSC5;DDIT3;ATP6V0D1;GSK3A;KLHDC3;EXOSC4;KDELR3;PREB;CXXC1;PLA2G4B;FKBP14;CREB3L3;CXCL8;DCSTAMP;EXTL1;ATF3;WIPI1;YIF1A;EXOSC1;WFS1;HDGF;XBP1;TSPYL2;GOSR2;CREB3L4;EIF2S1;EIF2S3;EXOSC9;ARFGAP1;NFYA;SHC1;PARN;EDEM1;TATDN2;EIF2AK3;EXTL3;PPP2R5B;NFYB;ZBTB17;GFPT1;DNAJB11;ATF4;EXOSC2;SULT1A3;EXOSC7;TPP1;CREB3;EXOSC3;HERPUD1;CCL2;EXTL2;LMNA;CEBPG;SYVN1;ASNS;DDX11;MYDGF;ATF6;C…	PPP2R5B;NFYB;ZBTB17;GFPT1;DNAJB11;ATF4;EXOSC2;SULT1A3;EXOSC7;TPP1;CREB3;EXOSC3;HERPUD1;CCL2;EXTL2;LMNA;CEBPG;SYVN1;ASNS;DDX11;MYDGF;ATF6;CUL7;KHSRP;CREB3L1;ERN1;NFYC;DCTN1;DCP2;PDIA5;HYOU1;EXOSC8;EXOSC6;DIS3;SERP1;HSPA5;CALR;MBTPS2;SRPRA;CREBRF;DNAJB9;SRPRB;SSR1;ADD1;CTDSP2;SEC31A;CREB3L2;DNAJC3;TLN1;PDIA6;MBTPS1;HSP90B1
Neurotransmitter release cycle	-0.598966	-1.17508	0.165644	0.524617	51	51	LIN7B;SLC6A1;HSPA8;ABAT;CASK;GLS2;TSPOAP1;SLC1A6;SLC17A7;SYN3;PPFIA2;SLC32A1;CHAT;SLC18A3;SLC18A2;SLC22A2;SLC22A1;SLC6A12;GAD2;SLC1A2;SLC6A11;SYN2;GAD1;SLC5A7;SLC1A7;DNAJC5;SLC1A3;SLC1A1;SYN1;APBA1;PPFIA4;STXBP1;UNC13B;RAB3A;CPLX1;SLC6A13;RIMS1;PPFIA3;SNAP25;STX1A;MAOA;LIN7C;ALDH5A1;NAAA;VAMP2;LIN7A;PPFIA1;GLS;SLC38A2;SYT1;ARL6IP5	SLC1A1;SYN1;APBA1;PPFIA4;STXBP1;UNC13B;RAB3A;CPLX1;SLC6A13;RIMS1;PPFIA3;SNAP25;STX1A;MAOA;LIN7C;ALDH5A1;NAAA;VAMP2;LIN7A;PPFIA1;GLS;SLC38A2;SYT1;ARL6IP5
Downstream signaling of activated FGFR1	-0.63002	-1.17569	0.182297	0.524998	31	31	FGF22;PIK3R1;FGF5;FRS3;FGF9;FGF3;FGF4;FGF8;FLRT1;FGF6;FGF23;FGF1;FGF20;HRAS;SHC1;FGF2;PLCG1;FGF10;PTPN11;KL;FRS2;NRAS;GRB2;FLRT2;FGF17;GAB1;SOS1;FLRT3;KRAS;PIK3CA;FGFR1	FGF10;PTPN11;KL;FRS2;NRAS;GRB2;FLRT2;FGF17;GAB1;SOS1;FLRT3;KRAS;PIK3CA;FGFR1
Cargo trafficking to the periciliary membrane	-0.605078	-1.1746	0.157025	0.525495	51	51	RAB11A;CNGB1;RAB8A;BBIP1;TCP1;CCT4;ARF4;CCT3;RHO;SSTR3;CNGA2;CNGA4;PDE6D;MKKS;TTC8;CYS1;ARL6;BBS10;RP2;PKD2;CCT5;MCHR1;SMO;EXOC8;EXOC2;CCT2;BBS7;BBS9;EXOC3;LZTFL1;BBS4;UNC119B;CCT8;BBS12;BBS5;EXOC6;EXOC1;ARL3;PKD1;GBF1;EXOC5;ARL13B;INPP5E;RAB11FIP3;BBS1;BBS2;EXOC7;EXOC4;ASAP1;RAB3IP;NPHP3	SMO;EXOC8;EXOC2;CCT2;BBS7;BBS9;EXOC3;LZTFL1;BBS4;UNC119B;CCT8;BBS12;BBS5;EXOC6;EXOC1;ARL3;PKD1;GBF1;EXOC5;ARL13B;INPP5E;RAB11FIP3;BBS1;BBS2;EXOC7;EXOC4;ASAP1;RAB3IP;NPHP3
Response to elevated platelet cytosolic Ca2+	-0.57443	-1.17292	0.0600601	0.531502	133	131	PPIA;MAGED2;ALDOA;PFN1;CFL1;TUBA4A;TIMP1;SERPINA1;VEGFD;SERPINA3;TAGLN2;HABP4;SELENOP;VTI1B;MMRN1;PLEK;APOA1;TGFB3;RAB27B;STXBP3;PRKCB;SOD1;TMSB4X;TIMP3;TF;SCCPDH;F5;THBS1;CTSW;STXBP2;IGF2;WDR1;ACTN1;TOR4A;SERPINA4;FGG;FGA;FGB;HRG;KNG1;PF4;ALB;PRKCG;APOH;ITGB3;PLG;ORM2;ORM1;SELP;LEFTY2;ACTN2;AHSG;LY6G6F;SPP2;CLEC3B;F8;ECM1;TEX264;FERMT3;CAP1;PCYOX1L;SCG3;VEGFB;HGF;SERPINF2;OLA1;LHFPL2;IGF1;STX4;C…	SYTL4;PHACTR2;PCDH7;TTN;TGFB1;SRGN;LAMP2;VCL;CD9;GTPBP2;FAM3C;ANXA5;SERPINE1;TMX3;ENDOD1;VEGFC;PROS1;HSPA5;ISLR;QSOX1;CALU;ACTN4;PRKCA;CLU;MANF;FLNA;CDC37L1;CALM1;SPARC;SERPING1;LGALS3BP;NHLRC2;VEGFA;TLN1;RARRES2;PDGFA;CHID1;PSAP;FN1;CD63;APLP2;GAS6;APP
Complement cascade	-0.567813	-1.17247	0.0700701	0.532066	138	135	IGHG3;IGKC;C2;IGLC3;C1QC;IGHG4;MBL2;IGLC1;COLEC11;IGLC2;IGHG1;CFHR4;C1QA;GZMM;ELANE;C5AR2;CD19;CPN2;MASP1;IGHV1-2;IGHV2-5;IGHV3-13;IGHV3-11;IGHV3-7;IGHG2;IGHV2-70;IGHV4-39;IGHV4-34;IGHV3-33;IGHV3-30;IGHV3-23;IGHV1-69;IGHV7-81;IGHV4-59;IGHV3-53;IGHV1-46;IGHV3-48;CPB2;IGLC7;IGLC6;IGLV3-21;IGLV3-1;IGLV4-3;IGLV3-19;IGLV2-18;IGLV3-16;IGLV2-14;IGLV1-36;IGLV5-37;IGLV1-40;IGLV2-33;IGLV3-22;IGLV3-12;IGLV2…	CFB;C1R;PROS1;CD55;CLU;C3;CFI;SERPING1;CD81;CD59;CFH;CD46
Diseases of metabolism	-0.563259	-1.1717	0.013	0.532457	249	247	UBC;RPS27A;UBA52;DCXR;FDXR;GSS;GPC1;GNE;SFTPA2;AHCY;GYG1;MUC13;MUCL1;MUC19;MUC2;PPP1R3C;SFTPA1;CYP21A2;ADAMTSL2;PGM1;MUC12;GALK1;ADAMTSL4;ADAMTS18;MGAT2;ACACA;SRD5A3;PCCB;B4GALT1;MPI;ACY1;ALG1;CTSA;GPC3;ADAMTS7;FDX1;THBS1;MUC3A;IDUA;ADAMTS13;MUC15;DPM1;CYP4F22;ADAMTSL5;MC2R;NCAN;MUC16;ADAMTS16;SI;MUC7;GYS2;PAH;CSF2RB;LUM;KERA;GYG2;GPC5;ACAN;CYP11A1;G6PC;CFP;GGT1;ADAMTS14;MAT1A;CYP26C1;MUC5AC;MUC6…	ADAMTS6;SFTPC;HYAL1;MMUT;RPIA;ST3GAL3;CYP26B1;SPON1;SBSPON;ALG6;GFPT1;THSD7A;CYP7B1;SPON2;CSF2RA;MOGS;PMM2;DCN;KHK;BGN;DHDDS;EPM2A;CHST6;CYP24A1;GLB1;GAA;SEMA5B;SLC35D1;NOTCH1;DPM2;THSD1;HGSNAT;B3GLCT;MMAA;B4GALT7;NEU1;GCLM;ARSB;CD320;DOLK;ADAMTS9;ALG14;ADAMTS20;MAOA;CUBN;C1GALT1C1;CYP2U1;GPC2;THSD7B;MMAB;RFT1;CYP17A1;GYS1;UBB;NUS1;SLC37A4;LFNG;MCCC1;ADAMTS3;PAPSS2;POMT2;CHST3;ALG11;GALNS;GCLC;LA…
Rap1 signalling	-0.681459	-1.17305	0.205817	0.532605	16	16	RAP1B;YWHAB;RAP1GAP;PRKACG;RAP1A;RASGRP1;RAP1GAP2;PRKACA;RAPGEF3;RASGRP2;SIPA1;YWHAZ;RAF1;RAPGEF4;PRKACB;PRKG1	PRKACA;RAPGEF3;RASGRP2;SIPA1;YWHAZ;RAF1;RAPGEF4;PRKACB;PRKG1
HATs acetylate histones	-0.582883	-1.16957	0.117944	0.533256	108	78	ACTB;TAF9;TAF10;TADA3;MORF4L2;ACTL6A;MCRS1;YEATS4;MRGBP;SGF29;TAF12;PAX3;ATF2;ELP4;MSL3;MORF4L1;MEAF6;KAT5;DR1;WDR5;SUPT7L;RUVBL2;TAF6L;KANSL2;JADE3;KAT14;ELP6;TADA2B;SAP130;ENY2;KAT2B;TADA1;BRPF1;BRPF3;ING5;RBBP7;HAT1;ING3;TADA2A;KANSL3;KAT8;ATXN7L3;JADE1;TAF5L;ELP3;PHF20;EP400;VPS72;BRD8;ELP5;RUVBL1;ELP2;JADE2;HCFC1;DMAP1;ATXN7;MBIP;USP22;ING4;NCOA2;EP300;EPC1;MSL2;KAT6B;KAT7;SUPT3H;CLOCK;OGT;K…	ING5;RBBP7;HAT1;ING3;TADA2A;KANSL3;KAT8;ATXN7L3;JADE1;TAF5L;ELP3;PHF20;EP400;VPS72;BRD8;ELP5;RUVBL1;ELP2;JADE2;HCFC1;DMAP1;ATXN7;MBIP;USP22;ING4;NCOA2;EP300;EPC1;MSL2;KAT6B;KAT7;SUPT3H;CLOCK;OGT;KAT2A;TRRAP;MSL1;YEATS2;SUPT20H;KANSL1;CREBBP;BRD1;KAT6A;NCOA1
SUMOylation of intracellular receptors	-0.623714	-1.16991	0.194268	0.53332	30	30	SUMO2;THRB;SUMO1;NR1I2;NR1H4;NR5A1;PGR;PPARG;NR5A2;UBE2I;NR1H2;PIAS4;NR2C1;AR;ESR1;NR3C1;NR3C2;HDAC4;PPARA;SUMO3;VDR;NR1H3;RARA;THRA;NR4A2;PIAS1;RXRA;PIAS3;RORA;PIAS2	AR;ESR1;NR3C1;NR3C2;HDAC4;PPARA;SUMO3;VDR;NR1H3;RARA;THRA;NR4A2;PIAS1;RXRA;PIAS3;RORA;PIAS2
Extra-nuclear estrogen signaling	-0.585324	-1.17185	0.12109	0.533411	74	74	FOS;GNB5;PIK3R2;ELK1;GNG5;PIK3R1;MMP7;GNG13;EPGN;PRMT1;GNG10;SRF;CAV2;GNG2;AREG;GNG12;GNGT2;GNG3;MMP3;GNAT3;NOS3;GNB3;EREG;AKT1;PRKCZ;HRAS;BTC;AKT2;SHC1;CAV1;HSP90AA1;MMP2;ESR1;S1PR3;EGF;MAPK3;SRC;ESR2;GNG4;MMP9;NRAS;GNB4;GNGT1;GNB1;GNG11;PTK2;GNAI2;GNB2;GNG8;HBEGF;TGFA;GNG7;GNAI1;GNAI3;MAPK1;PIK3R3;PDPK1;ZDHHC7;UHMK1;CCND1;FOXO3;ZDHHC21;STRN;CREB1;AKT3;KRAS;PIK3CA;CDKN1B;CALM1;SPHK1;EGFR;XPO1;IG…	GNG4;MMP9;NRAS;GNB4;GNGT1;GNB1;GNG11;PTK2;GNAI2;GNB2;GNG8;HBEGF;TGFA;GNG7;GNAI1;GNAI3;MAPK1;PIK3R3;PDPK1;ZDHHC7;UHMK1;CCND1;FOXO3;ZDHHC21;STRN;CREB1;AKT3;KRAS;PIK3CA;CDKN1B;CALM1;SPHK1;EGFR;XPO1;IGF1R;BCL2
Recycling pathway of L1	-0.629503	-1.17055	0.195016	0.533454	28	28	CLTA;AP2S1;KIF4A;SH3GL2;KIF4B;RPS6KA4;RPS6KA3;NUMB;L1CAM;DNM1;RPS6KA6;DNM2;RPS6KA1;SRC;SHTN1;DPYSL2;AP2B1;AP2A1;RPS6KA5;DNM3;AP2M1;MAPK1;RPS6KA2;CLTC;MSN;RDX;EZR;AP2A2	L1CAM;DNM1;RPS6KA6;DNM2;RPS6KA1;SRC;SHTN1;DPYSL2;AP2B1;AP2A1;RPS6KA5;DNM3;AP2M1;MAPK1;RPS6KA2;CLTC;MSN;RDX;EZR;AP2A2
PI3K/AKT Signaling in Cancer	-0.576758	-1.17009	0.0823293	0.534121	105	105	RAC2;AKT1S1;PIK3R2;FGF22;FOXO6;PIK3R1;FGF5;KLB;GAB2;BAD;EPGN;MLST8;GSK3A;NRG2;FGF9;RHOG;FLT3LG;PRR5;FGF7;CDKN1A;AREG;CD19;CD80;KIT;FGF16;FLT3;FGF3;FGF19;FGF4;NRG3;FGF8;FGF6;FGF23;FGF1;FGFR4;ICOS;FGF20;MTOR;PIK3AP1;EREG;CHUK;FYN;AKT1;PDGFRA;BTC;LCK;AKT2;HGF;GSK3B;FGF2;VAV1;CD28;ESR1;EGF;CASP9;FOXO4;NR4A1;SRC;FGF18;PDGFB;MAPKAP1;CD86;ESR2;RAC1;FGF10;NRG1;PTPN11;KL;FRS2;PDGFRB;TRAT1;PTEN;PIK3CD;NRG4…	SRC;FGF18;PDGFB;MAPKAP1;CD86;ESR2;RAC1;FGF10;NRG1;PTPN11;KL;FRS2;PDGFRB;TRAT1;PTEN;PIK3CD;NRG4;HBEGF;TGFA;MET;RPS6KB2;GRB2;PIK3CB;PIK3R3;MDM2;PDPK1;RICTOR;KITLG;FGF17;FOXO3;ERBB3;GAB1;FGFR3;IRS1;STRN;FOXO1;CREB1;FGFR2;AKT3;PIK3CA;CDKN1B;ERBB4;ERBB2;IRS2;EGFR;FGFR1;TSC2;PDGFA
SUMOylation of DNA methylation proteins	-0.688123	-1.17073	0.204469	0.534321	16	16	CBX8;RING1;SUMO1;CBX2;UBE2I;RNF2;CBX4;SCMH1;DNMT3B;DNMT3A;PCGF2;DNMT1;PHC2;PHC1;BMI1;PHC3	DNMT3A;PCGF2;DNMT1;PHC2;PHC1;BMI1;PHC3
COPI-dependent Golgi-to-ER retrograde traffic	-0.583224	-1.17088	0.105263	0.535402	83	82	ARF5;NAPA;KIF18A;KIF4A;KIF20A;COPZ1;COPZ2;KDELR3;BNIP1;COPG1;STX18;RAB1B;KLC3;KLC4;KLC2;ARF4;KIF26A;CENPE;KIF18B;KIF23;KIF2B;KIF4B;KIF15;KIF9;KIF22;KIF2C;COPE;NSF;ZW10;RAB1A;ARF3;KIF25;KIF3A;KIF5C;ARFGAP1;KIF11;KIF12;ARF1;KIF16B;KIFC1;KIF21B;KIFAP3;KIF5A;KIF3C;RACGAP1;KIF26B;USE1;KIF1A;TMED3;RINT1;KIFC2;SEC22B;COPG2;KIF6;NAPB;ARFGAP3;SURF4;KLC1;KIF2A;KIF1C;KIF3B;KIF19;GBF1;KIF27;NAPG;KIF13B;KIF5B…	KIF5A;KIF3C;RACGAP1;KIF26B;USE1;KIF1A;TMED3;RINT1;KIFC2;SEC22B;COPG2;KIF6;NAPB;ARFGAP3;SURF4;KLC1;KIF2A;KIF1C;KIF3B;KIF19;GBF1;KIF27;NAPG;KIF13B;KIF5B;ARCN1;TMED2;COPB1;ARFGAP2;KIF20B;TMED9;COPB2;TMED10;KIF1B;TMED7;KDELR2;NBAS;KIF21A;KDELR1;COPA
Processing of Capped Intron-Containing Pre-mRNA	-0.566235	-1.16817	0.012	0.539384	244	241	SNRPG;POLR2L;POLR2G;SNRPE;POLR2I;SNRPD2;HNRNPA1;SNRPD1;PUF60;LSM6;EIF4E;POLR2J;SNU13;LSM5;HNRNPH1;POLR2F;SNRPD3;SNRPB2;SNRNP25;SLBP;SNRPB;NUP37;HSPA8;ZMAT5;BCAS2;CPSF4;PHF5A;POLR2H;TXNL4A;GLE1;U2AF1L4;ALYREF;MAGOH;YBX1;SNRNP40;SRSF3;EIF4A3;SNRPC;LSM7;SNRPF;SF3B4;POLR2E;SRSF9;NUP85;RBM8A;POLR2K;HNRNPC;PRPF31;PPIL3;CWC15;PQBP1;U2AF2;NUP62;SNW1;PLRG1;CD2BP2;CRNKL1;SYF2;RNPS1;LSM2;SF3A2;PPIE;NXF2;LUZ…	SEH1L;DHX38;HNRNPH2;WTAP;PRPF19;HNRNPA0;ZC3H11A;FIP1L1;NUP35;METTL3;SRRT;CSTF3;MAGOHB;RBM22;SF3A1;SF3B2;NUP54;SNRNP35;WBP4;DHX16;POLR2C;HNRNPA3;NUP133;HNRNPM;THOC1;NUP93;DHX9;DDX42;RAE1;DNAJC8;NUP50;NUP160;THOC6;U2AF1;RBMX;POM121;PRPF40A;SRSF2;NUP214;SF3B3;SARNP;SNRPA;HNRNPUL1;UPF3B;PRPF8;HNRNPR;POLR2A;CPSF2;NUDT21;PCF11;CPSF1;PTBP1;NUP153;CHTOP;SUGP1;CSTF2T;NUP88;THOC3;DDX5;CWC22;SRSF4;GTF2F1;NU…
Meiotic synapsis	-0.618682	-1.16745	0.196635	0.541561	60	34	HSPA2;REC8;H2AFX;POT1;TINF2;ACD;SUN2;SMC1B;FKBP6;SYCE2;SYCP3;TEX12;SYCP1;UBE2I;SYCE3;TERF2;SYCP2;ATR;LMNA;BRCA1;STAG3;TERF2IP;SYCE1;STAG1;LMNB1;SYNE1;SMC3;STAG2;DIDO1;TERF1;SMC1A;SUN1;SYNE2;RAD21	ATR;LMNA;BRCA1;STAG3;TERF2IP;SYCE1;STAG1;LMNB1;SYNE1;SMC3;STAG2;DIDO1;TERF1;SMC1A;SUN1;SYNE2;RAD21
COPII-mediated vesicle transport	-0.587148	-1.16675	0.145621	0.543604	68	68	NAPA;CNIH3;SERPINA1;TRAPPC1;GORASP1;BET1;PPP6C;LMAN1L;TRAPPC3;TRAPPC4;CNIH1;PREB;SEC23IP;TRAPPC6A;RAB1B;TRAPPC2L;F5;YKT6;AREG;CNIH2;GRIA1;F8;TRAPPC2;TRAPPC5;NSF;LMAN2L;TRAPPC6B;RAB1A;TRAPPC10;TFG;GOSR2;SEC24C;TBC1D20;SEC16B;COL7A1;SEC13;PPP6R1;STX5;SEC22C;SEC22A;CSNK1D;SEC22B;TRAPPC9;NAPB;SEC24A;TGFA;CTSZ;FOLR1;SCFD1;SEC24D;SEC16A;SAR1B;NAPG;GOLGA2;SEC23A;TMED2;USO1;LMAN2;ANKRD28;SEC24B;TMED10;CT…	SEC22A;CSNK1D;SEC22B;TRAPPC9;NAPB;SEC24A;TGFA;CTSZ;FOLR1;SCFD1;SEC24D;SEC16A;SAR1B;NAPG;GOLGA2;SEC23A;TMED2;USO1;LMAN2;ANKRD28;SEC24B;TMED10;CTSC;PPP6R3;SEC31A;STX17;LMAN1;CD59;MCFD2
Host Interactions of HIV factors	0.323905	1.00918	0.6	0.547363	139	131	SEM1;PPIA;SLC25A5;UBC;PSME2;RPS27A;UBA52;PSME1;PSMB7;RAN;PSMB2;SLC25A6;PSMB6;PSMF1;PSMC4;PSMD8;ELOC;PSMD14;B2M;AP1S2;APOBEC3G;PSMA1;NPM1;PSMA3;PSMA7;PSMB10;AP2S1;NUP37;PSMC1;AP1M1;BANF1;PSMD6;SLC25A4;AP1M2;PSMB3;RBX1;PSMC5;HCK;PSMB8;DOCK2;AP1S1;ELOB;PSMA4;PSMA2;PSMC2;PSMD7;PSMD4;NUP85;HMGA1;AP1B1;CD4;RCC1;NUP62;PAK2;PSMA5;CDK9;PSMB9;PSMA6;PSMB5;CD247;PSMA8;NUP42;SKP1;PSMD9;PSMB4;NDC1;NUP43;NUP155…	SEM1;PPIA;SLC25A5;UBC;PSME2;RPS27A;UBA52;PSME1;PSMB7;RAN;PSMB2;SLC25A6;PSMB6;PSMF1;PSMC4;PSMD8;ELOC;PSMD14;B2M;AP1S2;APOBEC3G;PSMA1;NPM1;PSMA3;PSMA7;PSMB10;AP2S1;NUP37;PSMC1;AP1M1;BANF1;PSMD6;SLC25A4;AP1M2;PSMB3;RBX1;PSMC5;HCK;PSMB8;DOCK2;AP1S1;ELOB;PSMA4
DAG and IP3 signaling	-0.607395	-1.16373	0.175858	0.549232	41	41	PDE1A;CAMK2B;CAMK2G;CAMK4;KPNA2;PRKCG;ADCY8;PRKACG;CAMK2A;ADCY7;PRKAR2B;CAMKK2;PDE1B;ADCY5;ADCY3;PRKAR1A;PLCG1;ADCY1;PRKAR2A;PRKACA;PRKAR1B;AHCYL1;CAMK2D;GRK2;ADCY4;ADCY9;ITPR2;NBEA;PRKCD;ADCY6;PRKCE;PDE1C;ADCY2;ITPR3;CAMKK1;PRKACB;PRKX;CREB1;PRKCA;CALM1;ITPR1	ADCY3;PRKAR1A;PLCG1;ADCY1;PRKAR2A;PRKACA;PRKAR1B;AHCYL1;CAMK2D;GRK2;ADCY4;ADCY9;ITPR2;NBEA;PRKCD;ADCY6;PRKCE;PDE1C;ADCY2;ITPR3;CAMKK1;PRKACB;PRKX;CREB1;PRKCA;CALM1;ITPR1
Synthesis of glycosylphosphatidylinositol (GPI)	-0.67547	-1.16501	0.21542	0.549607	18	18	PIGC;PIGB;PIGY;PIGA;PIGW;PIGV;PIGP;PIGG;PIGZ;PIGX;DPM2;PIGL;PIGF;PIGO;PIGH;PIGN;PIGM;PIGQ	PIGP;PIGG;PIGZ;PIGX;DPM2;PIGL;PIGF;PIGO;PIGH;PIGN;PIGM;PIGQ
Interleukin-6 family signaling	-0.645057	-1.16455	0.227322	0.550335	24	24	STAT1;OSM;LIF;SOCS3;CLCF1;IL31RA;IL31;CNTF;IL11RA;JAK2;IL6R;IL11;IL6;TYK2;PTPN11;CTF1;CNTFR;CRLF1;CBL;OSMR;JAK1;IL6ST;LIFR;STAT3	IL6;TYK2;PTPN11;CTF1;CNTFR;CRLF1;CBL;OSMR;JAK1;IL6ST;LIFR;STAT3
SUMOylation of transcription factors	-0.650137	-1.16521	0.234136	0.550351	20	20	CDKN2A;TFAP2C;SUMO2;SUMO1;FOXL2;TFAP2B;UBE2I;PIAS4;TP53;SUMO3;PIAS1;HIC1;TFAP2A;MITF;PIAS3;MDM2;PIAS2;TP53BP1;SP3;MTA1	PIAS1;HIC1;TFAP2A;MITF;PIAS3;MDM2;PIAS2;TP53BP1;SP3;MTA1
NS1 Mediated Effects on Host Pathways	-0.61118	-1.16376	0.178125	0.550903	42	41	ISG15;NUP37;CPSF4;NUP85;NUP62;KPNA2;KPNA7;NUP42;NDC1;NUP43;NUP155;KPNA1;NUP98;KPNA3;SEC13;AAAS;SEH1L;NUP35;EIF2AK2;NUP54;NUP133;NUP93;RAE1;NUP50;NUP160;KPNA5;POM121;NUP214;NUP153;NUP88;NUP107;NUP210;NUP205;NUP58;PABPN1;POM121C;NUP188;KPNB1;KPNA4;TPR;RANBP2	AAAS;SEH1L;NUP35;EIF2AK2;NUP54;NUP133;NUP93;RAE1;NUP50;NUP160;KPNA5;POM121;NUP214;NUP153;NUP88;NUP107;NUP210;NUP205;NUP58;PABPN1;POM121C;NUP188;KPNB1;KPNA4;TPR;RANBP2
Translesion synthesis by REV1	0.460343	1.00644	0.385246	0.551065	16	16	UBC;RPS27A;UBA52;RPA3;PCNA;RFC2;RPA2;RFC3;MAD2L2;RFC4;RPA1;RFC5;UBB;RFC1;REV1;REV3L	UBC;RPS27A;UBA52;RPA3;PCNA;RFC2
Cobalamin (Cbl, vitamin B12) transport and metabolism	-0.650929	-1.16394	0.212155	0.551837	21	21	TCN1;PRSS3;CTRB1;CTRB2;CBLIF;PRSS1;CTRC;TCN2;MMACHC;MTRR;MMADHC;MMUT;MMAA;CD320;CUBN;MMAB;ABCC1;AMN;ABCD4;LMBRD1;MTR	MMAA;CD320;CUBN;MMAB;ABCC1;AMN;ABCD4;LMBRD1;MTR
Xenobiotics	-0.647716	-1.16177	0.21329	0.554766	24	24	ARNT2;CYP3A5;CYP2A6;CYP2A7;CYP2A13;CYP2F1;AHRR;CYP1A1;CYP1A2;CYP2C9;CYP2C19;CYP3A7;CYP2C18;CYP2J2;CYP3A43;CYP2C8;CYP2B6;CYP2D6;CYP2E1;CYP2W1;CYP3A4;CYP2S1;AHR;ARNT	CYP2C18;CYP2J2;CYP3A43;CYP2C8;CYP2B6;CYP2D6;CYP2E1;CYP2W1;CYP3A4;CYP2S1;AHR;ARNT
Diseases of signal transduction by growth factor receptors and second messengers	-0.553222	-1.16184	0.008	0.556172	392	391	SEM1;UBC;PSME2;RPS27A;POLR2L;UBA52;POLR2G;PPP1CB;PSME1;PSMB7;CAMK2B;MYC;PSMB2;STAT1;POLR2I;PSMB6;PSMF1;CTNNB1;CNKSR2;PSMC4;PSENEN;PSMD8;PSMD14;NEURL1B;RAC2;PSMA1;PSMA3;AKT1S1;POLR2J;PIK3R2;PSMA7;POLR2F;ARRB1;HEYL;PSMB10;FGF22;PSMC1;FOXO6;MAP2K1;FKBP1A;PIK3R1;FGF5;PSMD6;KLB;BIN2;GAB2;BAD;EPGN;PSMB3;VCP;LYN;MLST8;POLR2H;RBX1;PSMC5;GSK3A;PSMB8;PSMA4;MAP2K2;PSMA2;RAP1B;PSMC2;HDAC10;PSMD7;PSMD4;AMER1;…	DUSP7;PSMD10;PSMD5;RAC1;FGF10;PORCN;NRG1;FXR1;PTPN11;KL;PSMB1;PSMD13;CCNC;FRS2;NRAS;CTBP2;BRAP;CAMK2D;ITGA2B;FIP1L1;HES1;NOTCH1;PDGFRB;NEURL1;MIB2;TRAT1;CPSF6;PPP2CB;DUSP10;PTEN;AGTRAP;PAPSS1;LMNA;CUL1;PPP2R1A;PSMD1;TENT4A;SND1;POLR2C;PPP2R5C;FZD4;ESRP1;SYVN1;APH1B;PIK3CD;STAT5A;ZC3HAV1;MPRIP;NRG4;STAT5B;HBEGF;UBB;FGFR1OP2;TGFA;RAF1;KREMEN1;MET;TNKS2;PEBP1;MAMLD1;PSMD11;DUSP8;HEY1;RPS6KB2;HDAC5;B…
Neurotransmitter receptors and postsynaptic signal transmission	-0.560386	-1.16216	0.042	0.556288	186	186	NEFL;CAMK2B;GABRA5;GNB5;LIN7B;AP2S1;GNG5;CHRNA3;RASGRF1;GNG13;CASK;PRKAG1;PRKCB;GRIN2A;GNG10;GRIK4;PICK1;CAMK2G;CAMK4;KPNA2;KCNJ12;GNG2;GNG12;ARHGEF7;GRIN2D;GRIN3B;CACNG3;GRIA2;GABRR3;GABRA2;CACNG8;PRKCG;CACNG2;KCNJ4;GABRA3;GRIK1;CHRNA4;CHRNA5;CHRNB4;CACNG4;GNGT2;PPM1E;KCNJ16;GLRA2;GRIA3;CHRNA6;ADCY8;GNG3;CHRNB3;PRKACG;GRIN2B;GRIA4;GNAT3;HTR3A;HTR3B;CHRNA2;GRIN1;GRIN3A;GNB3;KCNJ10;KCNJ9;CAMK2A;GA…	RPS6KA6;MAPK3;CHRNA7;CAMK1;PRKAR1A;KCNJ5;ADCY1;GABRB2;GRIK5;GNAL;PRKAR2A;RPS6KA1;SRC;KCNJ15;KCNJ6;DLG4;GRIK2;PRKACA;PRKAR1B;RAC1;DLG2;CHRNG;GNG4;NRG1;MAPT;GABRB1;GLRA3;NRAS;GNB4;GNGT1;GNB1;CAMK2D;AP2B1;TSPAN7;GABRA1;ADCY4;GNG11;GNAI2;ARHGEF9;ADCY9;CHRNE;PRKAB1;AKAP5;AP2A1;GNB2;GABBR1;GNG8;NBEA;DLG3;GABRG3;GNG7;GABRB3;LIN7C;AP2M1;GNAI1;ADCY6;GNAI3;PLCB1;MAPK1;ADCY2;KCNJ2;PPM1F;CAMKK1;PRKAA2;PRKACB…
CD209 (DC-SIGN) signaling	-0.643054	-1.15845	0.248913	0.563875	21	21	RELB;PAK3;LYN;PAK2;ICAM3;CD209;PRKACG;FYN;PAK1;HRAS;PRKACA;NRAS;ICAM2;RELA;RPS6KA5;RAF1;PRKACB;EP300;KRAS;NFKB1;CREBBP	PRKACA;NRAS;ICAM2;RELA;RPS6KA5;RAF1;PRKACB;EP300;KRAS;NFKB1;CREBBP
Cholesterol biosynthesis	-0.629982	-1.15857	0.218045	0.56506	25	25	NSDHL;IDI1;GGPS1;ARV1;PMVK;IDI2;DHCR24;MVK;MVD;HMGCS1;FDPS;HSD17B7;FDFT1;DHCR7;LSS;TM7SF2;ACAT2;EBP;MSMO1;PLPP6;SQLE;HMGCR;LBR;CYP51A1;SC5D	FDPS;HSD17B7;FDFT1;DHCR7;LSS;TM7SF2;ACAT2;EBP;MSMO1;PLPP6;SQLE;HMGCR;LBR;CYP51A1;SC5D
Signaling by NOTCH1 HD+PEST Domain Mutants in Cancer	-0.585572	-1.15948	0.156602	0.565573	58	58	UBC;RPS27A;UBA52;MYC;PSENEN;NEURL1B;HEYL;RBX1;HDAC10;HDAC9;SNW1;HES5;HEY2;SKP1;HDAC6;HDAC11;PSEN1;NCOR2;MAML3;DLL1;HDAC1;KAT2B;CDK8;HDAC4;CCNC;HES1;NOTCH1;NEURL1;MIB2;CUL1;APH1B;UBB;MAMLD1;HEY1;HDAC5;MAML1;HDAC8;APH1A;FBXW7;PSEN2;HDAC3;MIB1;NCSTN;HDAC7;DLL4;EP300;ADAM17;HDAC2;KAT2A;TBL1XR1;TBL1X;RBPJ;ADAM10;CREBBP;MAML2;JAG2;JAG1;NCOR1	CCNC;HES1;NOTCH1;NEURL1;MIB2;CUL1;APH1B;UBB;MAMLD1;HEY1;HDAC5;MAML1;HDAC8;APH1A;FBXW7;PSEN2;HDAC3;MIB1;NCSTN;HDAC7;DLL4;EP300;ADAM17;HDAC2;KAT2A;TBL1XR1;TBL1X;RBPJ;ADAM10;CREBBP;MAML2;JAG2;JAG1;NCOR1
Synthesis of PIPs at the early endosome membrane	-0.681186	-1.15187	0.224256	0.566288	16	16	PI4K2A;INPP5F;MTMR12;FIG4;VAC14;INPP4B;MTMR4;PIK3R4;MTM1;PI4K2B;INPP4A;MTMR10;MTMR2;PIK3C3;PIKFYVE;PIK3C2A	MTMR12;FIG4;VAC14;INPP4B;MTMR4;PIK3R4;MTM1;PI4K2B;INPP4A;MTMR10;MTMR2;PIK3C3;PIKFYVE;PIK3C2A
ESR-mediated signaling	-0.564718	-1.15865	0.0620621	0.566444	192	161	FOS;JUND;JUN;POLR2L;POLR2G;CXCL12;MYC;POLR2I;GTF2A2;GNB5;POLR2J;PIK3R2;POLR2F;USF2;ELK1;KCTD6;GNG5;H2AFX;PIK3R1;MMP7;GNG13;EPGN;PRMT1;FKBP5;POLR2H;MYB;TFF3;GNG10;POLR2E;POLR2K;TFF1;AXIN1;CDK9;KPNA2;FKBP4;SRF;CBFB;TNRC6C;CAV2;GATA3;GNG2;AREG;GNG12;GNGT2;CITED1;GNG3;MMP3;GNAT3;NOS3;PGR;GNB3;NR5A2;ATF2;KAT5;EREG;USF1;AKT1;PRKCZ;HRAS;BTC;AKT2;SHC1;FOSB;CAV1;HSP90AA1;AGO4;FOXA1;MMP2;ESR1;S1PR3;EGF;CAR…	KDM1A;GREB1;GNG4;EBAG9;MMP9;NRAS;GNB4;GNGT1;GNB1;PTGES3;GNG11;PTK2;GNAI2;GPAM;POLR2C;CCNT1;AGO2;GNB2;PPP5C;GNG8;POU2F1;HBEGF;TGFA;GNG7;CXXC5;GNAI1;GNAI3;SP1;POLR2A;MAPK1;STAG1;AGO3;AGO1;MOV10;PIK3R3;DDX5;PDPK1;ZDHHC7;GTF2F1;TLE3;MED1;UHMK1;CCND1;FOXO3;CHD1;ZDHHC21;NCOA2;ZNF217;EP300;STRN;POLR2B;CREB1;GTF2A1;SMC3;AKT3;KRAS;RUNX1;TNRC6B;GTF2F2;NCOA3;PIK3CA;CDKN1B;CTSD;CALM1;STAG2;YY1;ERBB4;SPHK1;HS…
Glycerophospholipid biosynthesis	-0.559673	-1.1521	0.0860861	0.566749	129	128	PLAAT4;BCHE;HADHB;PCTP;PITPNM2;PLA2G2F;PLA2G2A;PEMT;DGAT1;SLC44A3;GPD1;LPCAT2;PLA2G4D;PNPLA3;MBOAT7;PLA1A;CRLS1;PLAAT1;CDS1;PLA2G4B;PLD2;PISD;DGAT2;ABHD4;PCYT2;PLA2G10;CPNE7;PLA2G4E;ETNPPL;LIPI;PLA2G1B;PHOSPHO1;AWAT2;DGAT2L6;PCYT1B;PLA2G3;CHAT;PLAAT5;PLAAT2;ALPI;PLA2G5;PLA2G2D;PLA2G2E;ETNK2;CPNE6;AGK;PLA2G4A;PLA2G4C;STARD10;ACP6;ABHD3;SLC44A4;OSBPL10;GPCPD1;PLD1;ETNK1;STARD7;GPAT4;MIGA2;PITPNB;TA…	LPIN2;LPCAT3;PTPMT1;CSNK2B;PLD4;MGLL;HADHA;GNPAT;GPAT2;CPNE3;CHKB;PLAAT3;LPIN3;TMEM86B;GPD1L;MFSD2A;LPCAT1;GPAM;PLA2G12A;SELENOI;PLD6;CHPT1;OSBPL5;PITPNM3;AGPAT4;MBOAT2;PGS1;AGPAT1;GPAT3;PNPLA2;PCYT1A;PLA2G6;AGPAT5;AGPAT3;PLA2G15;LCLAT1;CPNE1;CDS2;CSNK2A2;GPD2;ACHE;OSBPL8;CHKA;AGPAT2;PTDSS1;PTDSS2;CSNK2A1;CDIPT;MBOAT1;PLBD1;DDHD1;PNPLA8;SLC44A1;SLC44A5;LPGAT1;PLA2R1;DDHD2;PLD3;LPIN1;CEPT1;MIGA1;S…
RNA Polymerase II Transcription Termination	-0.578092	-1.15148	0.177732	0.566793	66	66	SNRPG;SNRPE;SNRPD3;SLBP;SNRPB;CPSF4;U2AF1L4;ALYREF;MAGOH;LSM11;LSM10;SRSF3;EIF4A3;SNRPF;SRSF9;RBM8A;U2AF2;RNPS1;LUZP4;SRSF6;CSTF2;THOC7;SLU7;NCBP1;CPSF7;SYMPK;DDX39A;CSTF1;CLP1;FYTTD1;ZNF473;NCBP2;THOC5;DHX38;ZC3H11A;FIP1L1;CSTF3;MAGOHB;THOC1;THOC6;U2AF1;SRSF2;SARNP;UPF3B;CPSF2;NUDT21;PCF11;CPSF1;CHTOP;CSTF2T;THOC3;SRSF4;DDX39B;CPSF3;WDR33;SRRM1;CDC40;PABPN1;SRSF7;SRSF1;POLDIP3;THOC2;PAPOLA;SRSF5…	CSTF1;CLP1;FYTTD1;ZNF473;NCBP2;THOC5;DHX38;ZC3H11A;FIP1L1;CSTF3;MAGOHB;THOC1;THOC6;U2AF1;SRSF2;SARNP;UPF3B;CPSF2;NUDT21;PCF11;CPSF1;CHTOP;CSTF2T;THOC3;SRSF4;DDX39B;CPSF3;WDR33;SRRM1;CDC40;PABPN1;SRSF7;SRSF1;POLDIP3;THOC2;PAPOLA;SRSF5;CASC3;SRSF11
Formation of the cornified envelope	-0.573273	-1.15399	0.155172	0.567118	75	74	CSTA;DSG3;PI3;LCE1B;DSC3;SPRR1B;LCE1C;SPINK6;LCE1E;KLK13;CAPNS1;DSG1;EVPL;SPINK5;PKP1;CASP14;DSG4;TGM5;KLK5;KLK14;LIPM;LIPN;LIPK;LIPJ;SPINK9;SPRR2A;SPRR2B;SPRR2E;SPRR2F;SPRR2G;LELP1;SPRR3;RPTN;TCHH;LCE3C;LCE4A;LCE2B;LCE2C;LCE2D;LCE3A;LCE3B;LCE3D;LCE3E;LCE2A;SPRR1A;SPRR2D;LCE1F;LCE1D;LCE1A;LCE6A;IVL;LCE5A;FLG;CDSN;CELA2A;CAPN1;PKP3;TGM1;DSC1;PERP;KLK12;DSC2;PKP2;FURIN;KAZN;PRSS8;JUP;ST14;PKP4;PPL;…	PKP2;FURIN;KAZN;PRSS8;JUP;ST14;PKP4;PPL;PCSK6;DSG2;KLK8;DSP
Other interleukin signaling	-0.634926	-1.15882	0.236186	0.567317	24	24	IL34;STX3;CD4;STXBP2;IFNL1;PRTN3;CSF3;CSF1R;CSF3R;STX4;SDC1;IFNLR1;IL16;PTPRZ1;TYK2;SNAP25;STX1A;CASP3;IL32;VAMP2;TXLNA;IL10RB;CSF1;JAK1	STX4;SDC1;IFNLR1;IL16;PTPRZ1;TYK2;SNAP25;STX1A;CASP3;IL32;VAMP2;TXLNA;IL10RB;CSF1;JAK1
Calnexin/calreticulin cycle	-0.630528	-1.15291	0.237994	0.567578	26	25	UBC;RPS27A;UBA52;AMFR;RNF5;RNF185;EDEM1;RNF103;EDEM2;SYVN1;UBB;UGGT1;RNF139;DERL2;UGGT2;CALR;SEL1L;MAN1B1;TRIM13;OS9;GANAB;EDEM3;PRKCSH;PDIA3;CANX	SYVN1;UBB;UGGT1;RNF139;DERL2;UGGT2;CALR;SEL1L;MAN1B1;TRIM13;OS9;GANAB;EDEM3;PRKCSH;PDIA3;CANX
Downstream signal transduction	-0.625102	-1.15454	0.216595	0.567673	29	29	STAT1;PIK3R2;PIK3R1;GRB7;HRAS;PDGFRA;CRK;BCAR1;RAPGEF1;PLCG1;SRC;PDGFB;CRKL;PTPN11;NRAS;PDGFRB;STAT5A;STAT5B;NCK2;GRB2;PIK3CB;NCK1;SOS1;RASA1;KRAS;PIK3CA;STAT6;PDGFA;STAT3	PLCG1;SRC;PDGFB;CRKL;PTPN11;NRAS;PDGFRB;STAT5A;STAT5B;NCK2;GRB2;PIK3CB;NCK1;SOS1;RASA1;KRAS;PIK3CA;STAT6;PDGFA;STAT3
PI3K Cascade	-0.601148	-1.15414	0.191667	0.568055	44	44	PIK3R2;FGF22;PIK3R1;FGF5;KLB;GAB2;FGF9;FLT3LG;FGF7;FGF16;FLT3;FGF3;FGF19;FGF4;FGF8;PDE3B;FGF6;FGF23;FGF1;FGFR4;FGF20;AKT2;TRIB3;FGF2;TLR9;FGF18;PIK3R4;FGF10;PTPN11;KL;FRS2;GRB2;PIK3CB;PIK3C3;PDPK1;FGF17;GAB1;FGFR3;IRS1;FGFR2;PIK3CA;THEM4;IRS2;FGFR1	PIK3R4;FGF10;PTPN11;KL;FRS2;GRB2;PIK3CB;PIK3C3;PDPK1;FGF17;GAB1;FGFR3;IRS1;FGFR2;PIK3CA;THEM4;IRS2;FGFR1
Signaling by Receptor Tyrosine Kinases	-0.546172	-1.15214	0.002	0.568308	493	491	HSPB1;JUNB;FOS;JUND;SGK1;APOE;UBC;RPS27A;POLR2L;UBA52;VAV3;POLR2G;SH3KBP1;CXCL12;DUSP4;ATP6V1F;RIT1;EGR1;STAT1;POLR2I;CTNNB1;RAB4B;PSENEN;SH2D2A;HNRNPA1;S100B;EPN1;ARF6;POLR2J;MAPK13;PIK3R2;IRS4;ATP6V1E1;NCF4;VEGFD;HNRNPH1;PTK6;POLR2F;LYL1;LAMA1;CLTA;NCF1;PTPN1;AP2S1;FGF22;ELK1;BRK1;CDK5;MAP2K1;ATP6V0D1;PIK3R1;FGF5;NTRK1;CSN2;KLB;PAK3;GAB2;FLT4;ATP6V1B1;ATF1;EPGN;LYN;MLST8;POLR2H;RRAD;NCKAP1L;MAP…	PRKACA;PIK3R4;RAC1;MAPK12;CRKL;PDGFC;FGF10;WASF1;NRG1;AHCYL1;PTPN11;KL;GABRB1;MMP9;SH2B2;BDNF;ATP6V1G1;FRS2;PTPN18;NRAS;ELMO1;ATP6V0E2;LAMA2;AP2B1;COL4A5;MEF2C;PDGFRB;CYBA;GABRA1;SPRY1;TCIRG1;PPP2CB;SOCS6;ATP6V0E1;ABI1;PPP2R1A;PTK2;POLR2C;ESRP1;PTPRS;APH1B;HNRNPM;NTF3;COL9A2;RALB;AP2A1;GRB10;STAT5A;TRIB1;CUL5;NRG4;RANBP9;ITPR2;PRKCD;RPS6KA5;ADAP1;PTPN6;STAT5B;HBEGF;UBB;TGFA;GABRG3;RAB4A;MET;PTPRU…
Amino acid transport across the plasma membrane	-0.610939	-1.15301	0.23774	0.568833	33	33	SLC7A11;SLC7A9;SLC7A7;SLC43A2;SLC1A5;SLC38A1;SLC6A18;SLC6A19;SLC6A15;SLC7A3;SLC6A14;SLC6A12;SLC36A2;SLC38A3;SLC3A1;SLC36A4;SLC7A6;SLC7A10;SLC6A20;SLC38A4;SLC7A5;SLC7A1;SLC43A1;SLC6A6;SLC38A5;SLC16A10;SLC7A8;SLC7A2;SLC1A4;SLC36A1;SLC3A2;SLC25A29;SLC38A2	SLC6A20;SLC38A4;SLC7A5;SLC7A1;SLC43A1;SLC6A6;SLC38A5;SLC16A10;SLC7A8;SLC7A2;SLC1A4;SLC36A1;SLC3A2;SLC25A29;SLC38A2
Interleukin-7 signaling	-0.639679	-1.15689	0.240781	0.568853	25	23	IL2RG;PIK3R2;PIK3R1;IL7R;SOCS1;IL7;JAK3;CRLF2;HGF;TSLP;RAG2;SMARCA4;CISH;STAT5A;RAG1;STAT5B;PIK3R3;SOCS2;IRS1;BRWD1;IRS2;JAK1;STAT3	CISH;STAT5A;RAG1;STAT5B;PIK3R3;SOCS2;IRS1;BRWD1;IRS2;JAK1;STAT3
Uptake and actions of bacterial toxins	-0.620996	-1.15231	0.206452	0.569067	44	29	MAP2K3;EEF2;MAP2K1;PDZD3;MAP2K2;SYT2;PDCD6IP;SV2B;SV2A;SV2C;HSP90AA1;GUCY2C;STX1B;MAP2K6;VAMP1;SNAP25;STX1A;HBEGF;CD9;MAP2K4;FURIN;VAMP2;MAP2K7;ANTXR1;ANTXR2;TXNRD1;CALM1;HSP90AB1;SYT1	MAP2K6;VAMP1;SNAP25;STX1A;HBEGF;CD9;MAP2K4;FURIN;VAMP2;MAP2K7;ANTXR1;ANTXR2;TXNRD1;CALM1;HSP90AB1;SYT1
TNF receptor superfamily (TNFSF) members mediating non-canonical NF-kB pathway	-0.667027	-1.15454	0.261851	0.569465	17	17	TNFSF13B;TNFRSF13C;TNFSF11;CD40LG;TRAF2;MAP3K14;TNFSF12;LTA;TNFSF14;BIRC3;TNFRSF12A;LTB;TRAF3;BIRC2;TNFRSF11A;CD40;LTBR	TNFSF14;BIRC3;TNFRSF12A;LTB;TRAF3;BIRC2;TNFRSF11A;CD40;LTBR
G-protein mediated events	-0.586331	-1.15316	0.182377	0.569775	54	54	PDE1A;CAMK2B;GNA15;CAMK2G;CAMK4;KPNA2;PRKCG;ADCY8;PRKACG;GNAT3;CAMK2A;PLA2G4A;ADCY7;PRKAR2B;CAMKK2;PLCB2;PLCB3;GNA14;PDE1B;ADCY5;PLCB4;ADCY3;PRKAR1A;ADCY1;GNAL;PRKAR2A;PRKACA;PRKAR1B;AHCYL1;CAMK2D;GRK2;ADCY4;GNAI2;ADCY9;ITPR2;NBEA;PRKCD;GNAI1;ADCY6;GNAI3;PLCB1;MAPK1;PDE1C;ADCY2;ITPR3;CAMKK1;PRKACB;GNA11;PRKX;CREB1;PRKCA;CALM1;ITPR1;GNAQ	ADCY5;PLCB4;ADCY3;PRKAR1A;ADCY1;GNAL;PRKAR2A;PRKACA;PRKAR1B;AHCYL1;CAMK2D;GRK2;ADCY4;GNAI2;ADCY9;ITPR2;NBEA;PRKCD;GNAI1;ADCY6;GNAI3;PLCB1;MAPK1;PDE1C;ADCY2;ITPR3;CAMKK1;PRKACB;GNA11;PRKX;CREB1;PRKCA;CALM1;ITPR1;GNAQ
Signaling by NOTCH1 PEST Domain Mutants in Cancer	-0.585572	-1.15514	0.16479	0.569791	58	58	UBC;RPS27A;UBA52;MYC;PSENEN;NEURL1B;HEYL;RBX1;HDAC10;HDAC9;SNW1;HES5;HEY2;SKP1;HDAC6;HDAC11;PSEN1;NCOR2;MAML3;DLL1;HDAC1;KAT2B;CDK8;HDAC4;CCNC;HES1;NOTCH1;NEURL1;MIB2;CUL1;APH1B;UBB;MAMLD1;HEY1;HDAC5;MAML1;HDAC8;APH1A;FBXW7;PSEN2;HDAC3;MIB1;NCSTN;HDAC7;DLL4;EP300;ADAM17;HDAC2;KAT2A;TBL1XR1;TBL1X;RBPJ;ADAM10;CREBBP;MAML2;JAG2;JAG1;NCOR1	CCNC;HES1;NOTCH1;NEURL1;MIB2;CUL1;APH1B;UBB;MAMLD1;HEY1;HDAC5;MAML1;HDAC8;APH1A;FBXW7;PSEN2;HDAC3;MIB1;NCSTN;HDAC7;DLL4;EP300;ADAM17;HDAC2;KAT2A;TBL1XR1;TBL1X;RBPJ;ADAM10;CREBBP;MAML2;JAG2;JAG1;NCOR1
Signaling by NTRK3 (TRKC)	-0.670111	-1.15473	0.250562	0.570298	17	17	PIK3R1;PTPRO;NELFB;BAX;HRAS;SHC1;PLCG1;SRC;NRAS;PTPRS;NTF3;GRB2;NTRK3;IRS1;SOS1;KRAS;PIK3CA	PLCG1;SRC;NRAS;PTPRS;NTF3;GRB2;NTRK3;IRS1;SOS1;KRAS;PIK3CA
CTLA4 inhibitory signaling	-0.654561	-1.15696	0.225027	0.570322	21	21	LYN;CD80;CTLA4;PPP2CA;FYN;AKT1;LCK;AKT2;PPP2R5B;PPP2R1B;SRC;CD86;PTPN11;PPP2CB;PPP2R1A;PPP2R5C;PPP2R5D;PPP2R5E;PPP2R5A;AKT3;YES1	PPP2R5B;PPP2R1B;SRC;CD86;PTPN11;PPP2CB;PPP2R1A;PPP2R5C;PPP2R5D;PPP2R5E;PPP2R5A;AKT3;YES1
Constitutive Signaling by NOTCH1 PEST Domain Mutants	-0.585572	-1.1562	0.172308	0.570863	58	58	UBC;RPS27A;UBA52;MYC;PSENEN;NEURL1B;HEYL;RBX1;HDAC10;HDAC9;SNW1;HES5;HEY2;SKP1;HDAC6;HDAC11;PSEN1;NCOR2;MAML3;DLL1;HDAC1;KAT2B;CDK8;HDAC4;CCNC;HES1;NOTCH1;NEURL1;MIB2;CUL1;APH1B;UBB;MAMLD1;HEY1;HDAC5;MAML1;HDAC8;APH1A;FBXW7;PSEN2;HDAC3;MIB1;NCSTN;HDAC7;DLL4;EP300;ADAM17;HDAC2;KAT2A;TBL1XR1;TBL1X;RBPJ;ADAM10;CREBBP;MAML2;JAG2;JAG1;NCOR1	CCNC;HES1;NOTCH1;NEURL1;MIB2;CUL1;APH1B;UBB;MAMLD1;HEY1;HDAC5;MAML1;HDAC8;APH1A;FBXW7;PSEN2;HDAC3;MIB1;NCSTN;HDAC7;DLL4;EP300;ADAM17;HDAC2;KAT2A;TBL1XR1;TBL1X;RBPJ;ADAM10;CREBBP;MAML2;JAG2;JAG1;NCOR1
Signaling by NOTCH1 in Cancer	-0.585572	-1.15524	0.169388	0.571081	58	58	UBC;RPS27A;UBA52;MYC;PSENEN;NEURL1B;HEYL;RBX1;HDAC10;HDAC9;SNW1;HES5;HEY2;SKP1;HDAC6;HDAC11;PSEN1;NCOR2;MAML3;DLL1;HDAC1;KAT2B;CDK8;HDAC4;CCNC;HES1;NOTCH1;NEURL1;MIB2;CUL1;APH1B;UBB;MAMLD1;HEY1;HDAC5;MAML1;HDAC8;APH1A;FBXW7;PSEN2;HDAC3;MIB1;NCSTN;HDAC7;DLL4;EP300;ADAM17;HDAC2;KAT2A;TBL1XR1;TBL1X;RBPJ;ADAM10;CREBBP;MAML2;JAG2;JAG1;NCOR1	CCNC;HES1;NOTCH1;NEURL1;MIB2;CUL1;APH1B;UBB;MAMLD1;HEY1;HDAC5;MAML1;HDAC8;APH1A;FBXW7;PSEN2;HDAC3;MIB1;NCSTN;HDAC7;DLL4;EP300;ADAM17;HDAC2;KAT2A;TBL1XR1;TBL1X;RBPJ;ADAM10;CREBBP;MAML2;JAG2;JAG1;NCOR1
Signaling by Insulin receptor	-0.575165	-1.15544	0.152989	0.571686	78	78	ATP6V1F;PIK3R2;ATP6V1E1;FGF22;ATP6V0D1;PIK3R1;FGF5;KLB;GAB2;ATP6V1B1;FGF9;FLT3LG;FGF7;FGF16;FLT3;INS;FGF3;ATP6V0D2;FGF19;FGF4;FGF8;PDE3B;ATP6V0A4;FGF6;FGF23;FGF1;FGFR4;ATP6V1G3;FGF20;ATP6V1H;HRAS;AKT2;SHC1;TRIB3;FGF2;ATP6AP1;ATP6V1G2;ATP6V1C2;TLR9;ATP6V1C1;MAPK3;ATP6V1D;ATP6V1B2;FGF18;PIK3R4;FGF10;PTPN11;KL;ATP6V1G1;FRS2;NRAS;ATP6V0E2;TCIRG1;ATP6V0E1;GRB10;GRB2;MAPK1;PIK3CB;ATP6V0B;PIK3C3;PDPK1;A…	PIK3R4;FGF10;PTPN11;KL;ATP6V1G1;FRS2;NRAS;ATP6V0E2;TCIRG1;ATP6V0E1;GRB10;GRB2;MAPK1;PIK3CB;ATP6V0B;PIK3C3;PDPK1;ATP6V0A1;FGF17;ATP6V0A2;ATP6V1E2;GAB1;FGFR3;IRS1;SOS1;ATP6V1A;FGFR2;KRAS;PIK3CA;ATP6V0C;THEM4;IRS2;FGFR1;INSR
EPH-ephrin mediated repulsion of cells	-0.591388	-1.15016	0.190871	0.572397	49	49	VAV3;PSENEN;CLTA;AP2S1;LYN;EPHB6;CLTCL1;EFNA2;CLTB;EFNB3;EPHA10;EPHA8;VAV2;FYN;PSEN1;EPHA1;EFNB1;MMP2;DNM1;SRC;EPHA5;EPHA3;RAC1;EPHB2;EPHB4;MMP9;EFNA4;AP2B1;EPHB1;APH1B;EFNA3;AP2A1;EPHA7;AP2M1;EPHA6;APH1A;EFNA1;PSEN2;EPHA4;EPHB3;TIAM1;NCSTN;EFNA5;CLTC;EPHA2;YES1;ADAM10;AP2A2;EFNB2	EPHA5;EPHA3;RAC1;EPHB2;EPHB4;MMP9;EFNA4;AP2B1;EPHB1;APH1B;EFNA3;AP2A1;EPHA7;AP2M1;EPHA6;APH1A;EFNA1;PSEN2;EPHA4;EPHB3;TIAM1;NCSTN;EFNA5;CLTC;EPHA2;YES1;ADAM10;AP2A2;EFNB2
TNFR1-induced NFkappaB signaling pathway	-0.627628	-1.15548	0.239316	0.57331	26	26	TRADD;SHARPIN;IKBKG;RACK1;RNF31;USP2;TNF;RBCK1;CHUK;TRAF2;TAB1;TRAF1;BIRC3;USP4;OTUD7B;RIPK1;TNFAIP3;BIRC2;MAP3K7;USP21;CYLD;TAB2;IKBKB;TNFRSF1A;TAB3;XIAP	BIRC3;USP4;OTUD7B;RIPK1;TNFAIP3;BIRC2;MAP3K7;USP21;CYLD;TAB2;IKBKB;TNFRSF1A;TAB3;XIAP
Constitutive Signaling by NOTCH1 HD+PEST Domain Mutants	-0.585572	-1.14954	0.197568	0.574209	58	58	UBC;RPS27A;UBA52;MYC;PSENEN;NEURL1B;HEYL;RBX1;HDAC10;HDAC9;SNW1;HES5;HEY2;SKP1;HDAC6;HDAC11;PSEN1;NCOR2;MAML3;DLL1;HDAC1;KAT2B;CDK8;HDAC4;CCNC;HES1;NOTCH1;NEURL1;MIB2;CUL1;APH1B;UBB;MAMLD1;HEY1;HDAC5;MAML1;HDAC8;APH1A;FBXW7;PSEN2;HDAC3;MIB1;NCSTN;HDAC7;DLL4;EP300;ADAM17;HDAC2;KAT2A;TBL1XR1;TBL1X;RBPJ;ADAM10;CREBBP;MAML2;JAG2;JAG1;NCOR1	CCNC;HES1;NOTCH1;NEURL1;MIB2;CUL1;APH1B;UBB;MAMLD1;HEY1;HDAC5;MAML1;HDAC8;APH1A;FBXW7;PSEN2;HDAC3;MIB1;NCSTN;HDAC7;DLL4;EP300;ADAM17;HDAC2;KAT2A;TBL1XR1;TBL1X;RBPJ;ADAM10;CREBBP;MAML2;JAG2;JAG1;NCOR1
Keratan sulfate/keratin metabolism	-0.610439	-1.14872	0.226695	0.575256	33	33	ST3GAL1;B4GALT3;ST3GAL4;B4GALT1;CHST1;ST3GAL6;CHST5;LUM;KERA;ACAN;OGN;OMD;PRELP;B3GNT3;CHST2;GLB1L;SLC35D2;B3GNT4;ST3GAL3;B4GALT2;B3GNT2;CHST6;B4GALT6;GLB1;ST3GAL2;B4GALT4;B4GALT5;FMOD;HEXB;B3GNT7;GNS;B4GAT1;HEXA	ST3GAL2;B4GALT4;B4GALT5;FMOD;HEXB;B3GNT7;GNS;B4GAT1;HEXA
Signaling by FLT3 ITD and TKD mutants	-0.661023	-1.14891	0.252014	0.576062	16	16	PIK3R1;GAB2;PIM1;CDKN1A;FLT3;HRAS;NOX4;PTPN11;NRAS;STAT5A;STAT5B;GRB2;BCL2L1;SOS1;KRAS;PIK3CA	NOX4;PTPN11;NRAS;STAT5A;STAT5B;GRB2;BCL2L1;SOS1;KRAS;PIK3CA
PIWI-interacting RNA (piRNA) biogenesis	0.390239	0.995025	0.43662	0.578941	29	29	POLR2L;POLR2G;POLR2I;POLR2J;POLR2F;TDRD9;TDRD12;POLR2H;POLR2E;POLR2K;HENMT1;FKBP6;PIWIL1;TDRD1;ASZ1;PIWIL2;TDRD6;HSP90AA1;TDRKH;DDX4;MYBL1;POLR2D;MAEL;POLR2C;PIWIL4;PLD6;MOV10L1;POLR2A;POLR2B	POLR2L;POLR2G;POLR2I;POLR2J;POLR2F;TDRD9;TDRD12;POLR2H;POLR2E;POLR2K
Signaling by NOTCH1	-0.575557	-1.14545	0.165824	0.586024	74	74	UBC;RPS27A;UBA52;MYC;PSENEN;NEURL1B;ARRB1;HEYL;HIF1A;RBX1;HDAC10;DLK1;HDAC9;SNW1;DTX1;DNER;HES5;HEY2;SKP1;ARRB2;HDAC6;HDAC11;NUMB;PSEN1;DTX2;NCOR2;MAML3;DLL1;ITCH;HDAC1;KAT2B;CDK8;CNTN1;HDAC4;CCNC;HES1;NOTCH1;NEURL1;TLE1;MIB2;CUL1;APH1B;NBEA;UBB;MAMLD1;HEY1;HDAC5;DTX4;MAML1;HDAC8;APH1A;FBXW7;PSEN2;HDAC3;MIB1;NCSTN;HDAC7;TLE3;DLL4;TLE4;EP300;ADAM17;HDAC2;KAT2A;TLE2;TBL1XR1;TBL1X;RBPJ;ADAM10;CREBBP…	CCNC;HES1;NOTCH1;NEURL1;TLE1;MIB2;CUL1;APH1B;NBEA;UBB;MAMLD1;HEY1;HDAC5;DTX4;MAML1;HDAC8;APH1A;FBXW7;PSEN2;HDAC3;MIB1;NCSTN;HDAC7;TLE3;DLL4;TLE4;EP300;ADAM17;HDAC2;KAT2A;TLE2;TBL1XR1;TBL1X;RBPJ;ADAM10;CREBBP;MAML2;JAG2;JAG1;NCOR1
Defects in vitamin and cofactor metabolism	-0.633925	-1.14564	0.278261	0.586719	22	22	ACACA;PCCB;CBLIF;HLCS;TCN2;MMACHC;PCCA;PC;MTRR;MMADHC;MCCC2;MMUT;MMAA;CD320;CUBN;MMAB;MCCC1;AMN;ABCD4;BTD;LMBRD1;MTR	MMAA;CD320;CUBN;MMAB;MCCC1;AMN;ABCD4;BTD;LMBRD1;MTR
Opioid Signalling	-0.566116	-1.14501	0.142857	0.586734	90	90	PDE1A;CAMK2B;GNA15;GNB5;CDK5;GNG5;GNG13;PDE4C;GNG10;CAMK2G;PPP1R1B;CAMK4;KPNA2;GNG2;GNG12;PDYN;PRKCG;GNGT2;ADCY8;GNG3;PRKACG;GNAT3;OPRM1;GNB3;CAMK2A;PDE4B;PPP2CA;PPP1CA;PLA2G4A;ADCY7;PRKAR2B;CAMKK2;POMC;PDE4A;PLCB2;PLCB3;PPP3CC;GNA14;PDE1B;ADCY5;PLCB4;ADCY3;PPP2R1B;PRKAR1A;ADCY1;GNAL;PRKAR2A;PRKACA;PRKAR1B;GNG4;AHCYL1;GNB4;GNGT1;GNB1;CAMK2D;PDE4D;GRK2;ADCY4;GNG11;PPP2CB;PPP2R1A;GNAI2;ADCY9;GNB2;I…	PRKACA;PRKAR1B;GNG4;AHCYL1;GNB4;GNGT1;GNB1;CAMK2D;PDE4D;GRK2;ADCY4;GNG11;PPP2CB;PPP2R1A;GNAI2;ADCY9;GNB2;ITPR2;GNG8;NBEA;PRKCD;PPP3CA;GNG7;PPP2R5D;GNAI1;ADCY6;GNAI3;PLCB1;MAPK1;PDE1C;ADCY2;ITPR3;PPP3R1;CAMKK1;PRKACB;GNA11;PRKX;CREB1;PRKCA;CALM1;ITPR1;GNAQ;PPP3CB
Rab regulation of trafficking	-0.559645	-1.14624	0.1	0.58697	123	123	SYTL1;RAB11A;GABARAP;GABARAPL2;TRAPPC12;ARF6;TRAPPC1;RAB7B;TBC1D2;RAB38;RAB32;RAB5C;TBC1D10C;RAB39A;RAB27B;TRAPPC3;RIN2;TRAPPC4;TBC1D7;RAB18;CCZ1B;RAB8A;DENND1C;HPS1;TRAPPC6A;MON1A;RAB1B;YWHAE;RAB27A;TRAPPC2L;RAB7A;RIN3;RAB9B;MAP1LC3B;RAB39B;TBC1D3;RAB33A;TBC1D25;RAB11B;GDI1;TBC1D14;TRAPPC2;TRAPPC5;TBC1D10A;TRAPPC6B;DENND2D;RAB1A;TBC1D16;AKT1;TRAPPC10;RAB6B;RIC1;RAB13;DENND6A;AKT2;CCZ1;TRAPPC11;D…	SBF1;TBC1D17;DENND2C;RAB33B;ULK1;RIN1;RAB10;RABEP1;RAB5A;GAPVD1;ALS2;TBC1D24;RAB4A;MADD;DENND1B;RAB12;ANKRD27;DENND1A;GGA2;POLG;GDI2;DENND5A;GGA3;DENND3;TSC1;DENND2A;TBC1D15;CHM;RAB3GAP1;RGP1;CHML;RAB14;RAB5B;DENND4C;OPTN;GGA1;TBC1D13;ALS2CL;AKT3;RAB21;RAB31;HPS4;RABGAP1;RAB6A;SBF2;RAB3GAP2;RAB3IP;ST5;DENND4A;TSC2
BBSome-mediated cargo-targeting to cilium	-0.638286	-1.14577	0.27115	0.587745	23	23	BBIP1;TCP1;CCT4;CCT3;SSTR3;MKKS;TTC8;ARL6;BBS10;CCT5;MCHR1;SMO;CCT2;BBS7;BBS9;LZTFL1;BBS4;CCT8;BBS12;BBS5;BBS1;BBS2;RAB3IP	MKKS;TTC8;ARL6;BBS10;CCT5;MCHR1;SMO;CCT2;BBS7;BBS9;LZTFL1;BBS4;CCT8;BBS12;BBS5;BBS1;BBS2;RAB3IP
Glycogen storage diseases	0.447788	0.987603	0.421053	0.594827	16	16	UBC;RPS27A;UBA52;GYG1;PPP1R3C;GYS2;GYG2;G6PC;NHLRC1;EPM2A;GAA;GYS1;UBB;SLC37A4;G6PC3;GBE1	UBC;RPS27A;UBA52;GYG1;PPP1R3C
Interactions of Vpr with host cellular proteins	-0.596697	-1.14268	0.244537	0.595994	43	37	SLC25A5;SLC25A6;NUP37;BANF1;SLC25A4;NUP85;HMGA1;NUP62;NUP42;NDC1;NUP43;NUP155;KPNA1;NUP98;SEC13;AAAS;SEH1L;NUP35;NUP54;NUP133;NUP93;RAE1;NUP50;NUP160;POM121;NUP214;NUP153;NUP88;NUP107;NUP210;NUP205;NUP58;POM121C;NUP188;PSIP1;TPR;RANBP2	AAAS;SEH1L;NUP35;NUP54;NUP133;NUP93;RAE1;NUP50;NUP160;POM121;NUP214;NUP153;NUP88;NUP107;NUP210;NUP205;NUP58;POM121C;NUP188;PSIP1;TPR;RANBP2
Ion transport by P-type ATPases	-0.577394	-1.14229	0.193146	0.596294	55	55	CAMK2B;ATP1B3;FXYD3;ATP13A2;ATP8A2;ATP2C2;PDZD11;ATP1B1;SRI;ATP10B;CAMK2G;ATP12A;ATP8B3;FXYD7;ATP4A;ATP1B2;ATP2A1;ATP13A5;ATP8B4;ATP2B3;SLN;CAMK2A;ATP1A4;PLN;FXYD2;CUTC;ATP2B2;ATP4B;ATP10A;ATP8B2;ATP1A3;ATP10D;ATP1A2;FXYD4;ATP7B;ATP13A4;CAMK2D;ATP2A3;ATP7A;ATP9B;ATP13A1;ATP9A;ATP2C1;ATP11C;ATP8A1;FXYD1;ATP11A;CALM1;FXYD6;ATP2B1;ATP11B;ATP8B1;ATP2B4;ATP2A2;ATP1A1	ATP7A;ATP9B;ATP13A1;ATP9A;ATP2C1;ATP11C;ATP8A1;FXYD1;ATP11A;CALM1;FXYD6;ATP2B1;ATP11B;ATP8B1;ATP2B4;ATP2A2;ATP1A1
Signaling by FGFR3 in disease	-0.633873	-1.14289	0.255814	0.596641	22	22	PIK3R1;FGF5;FGF9;FGF16;FGF4;FGF8;FGF23;FGF1;FGF20;HRAS;FGF2;PLCG1;FGF18;FRS2;NRAS;GRB2;FGF17;GAB1;FGFR3;SOS1;KRAS;PIK3CA	PLCG1;FGF18;FRS2;NRAS;GRB2;FGF17;GAB1;FGFR3;SOS1;KRAS;PIK3CA
Negative regulators of DDX58/IFIH1 signaling	0.371022	0.984947	0.465517	0.598884	34	34	ISG15;UBC;RPS27A;UBA52;UBE2L6;DDX58;UBE2D3;NLRX1;UBA7;RNF125;PCBP2;PIN1;UBE2D2;ATG5;NLRC5;IKBKE;OTUD5;IFIH1;ITCH;TBK1;TAX1BP1;RNF135;UBB;UBE2K;TNFAIP3;TRAF3;RNF216;UBE2D1;HERC5;CYLD;IRF3;TRIM25;MAVS;ATG12	ISG15;UBC;RPS27A;UBA52;UBE2L6;DDX58
Deadenylation of mRNA	-0.637008	-1.14098	0.261301	0.599835	25	22	EIF4E;EIF4A3;CNOT11;PABPC1;EIF4A1;CNOT8;PARN;CNOT1;EIF4A2;CNOT7;CNOT6;CNOT3;PAN3;EIF4B;CNOT4;PAIP1;CNOT6L;CNOT10;CNOT2;PAN2;TNKS1BP1;EIF4G1	CNOT1;EIF4A2;CNOT7;CNOT6;CNOT3;PAN3;EIF4B;CNOT4;PAIP1;CNOT6L;CNOT10;CNOT2;PAN2;TNKS1BP1;EIF4G1
Common Pathway of Fibrin Clot Formation	-0.639134	-1.14058	0.260773	0.600336	22	22	THBD;F5;PROC;CD177;PRTN3;SERPINA5;FGG;FGA;FGB;PF4;PF4V1;F10;SERPIND1;F2;SERPINC1;F13B;F8;SERPINE2;F13A1;PROCR;PROS1;F2R	PROS1;F2R
Integrin signaling	-0.618612	-1.13986	0.269772	0.600954	27	27	PTPN1;RAP1B;CSK;FGG;FGA;FGB;ITGB3;RAP1A;RASGRP1;AKT1;SHC1;CRK;BCAR1;VWF;SRC;APBB1IP;RAPGEF3;ITGA2B;RASGRP2;PTK2;GRB2;SYK;RAPGEF4;PDPK1;SOS1;TLN1;FN1	SRC;APBB1IP;RAPGEF3;ITGA2B;RASGRP2;PTK2;GRB2;SYK;RAPGEF4;PDPK1;SOS1;TLN1;FN1
Trafficking of AMPA receptors	-0.609056	-1.14108	0.234672	0.60106	31	31	CAMK2B;AP2S1;PRKCB;PICK1;CAMK2G;CACNG3;GRIA2;CACNG8;PRKCG;CACNG2;CACNG4;GRIA3;GRIA4;CAMK2A;GRIA1;EPB41L1;NSF;GRIP1;GRIP2;DLG4;CAMK2D;AP2B1;TSPAN7;AKAP5;AP2A1;AP2M1;MDM2;PRKCA;DLG1;AP2A2;MYO6	CAMK2D;AP2B1;TSPAN7;AKAP5;AP2A1;AP2M1;MDM2;PRKCA;DLG1;AP2A2;MYO6
Deadenylation-dependent mRNA decay	-0.585254	-1.13998	0.208893	0.601994	56	53	LSM6;EIF4E;LSM5;EXOSC5;EXOSC4;EIF4A3;LSM7;DCPS;CNOT11;LSM2;EDC3;EXOSC1;PABPC1;LSM4;LSM1;EIF4A1;CNOT8;EDC4;EXOSC9;LSM3;PARN;WDR61;DCP1B;CNOT1;EIF4A2;CNOT7;EXOSC2;EXOSC7;CNOT6;CNOT3;EXOSC3;PAN3;EIF4B;SKIV2L;CNOT4;PAIP1;NT5C3B;PATL1;DCP2;CNOT6L;CNOT10;EXOSC8;EXOSC6;DIS3;HBS1L;DCP1A;CNOT2;TTC37;PAN2;TNKS1BP1;EIF4G1;XRN1;DDX6	EIF4A2;CNOT7;EXOSC2;EXOSC7;CNOT6;CNOT3;EXOSC3;PAN3;EIF4B;SKIV2L;CNOT4;PAIP1;NT5C3B;PATL1;DCP2;CNOT6L;CNOT10;EXOSC8;EXOSC6;DIS3;HBS1L;DCP1A;CNOT2;TTC37;PAN2;TNKS1BP1;EIF4G1;XRN1;DDX6
Cell death signalling via NRAGE, NRIF and NADE	-0.565383	-1.13901	0.180344	0.602335	76	76	UBC;RPS27A;UBA52;VAV3;PSENEN;ECT2;FGD2;BAD;FGD3;ARHGEF19;YWHAE;PLEKHG5;ARHGEF1;KALRN;ARHGEF7;ARHGEF15;ARHGEF38;MCF2;RASGRF2;ARHGEF33;VAV2;NGFR;FGD4;AATF;ABR;ARHGEF6;ARHGEF4;PSEN1;FGD1;ITGB3BP;PREX1;VAV1;NGF;ARHGEF18;BEX3;ARHGEF11;ARHGEF10L;RAC1;ARHGEF39;ARHGEF3;PLEKHG2;ARHGEF35;ARHGEF9;APH1B;SQSTM1;ARHGEF2;UBB;MCF2L;CASP3;BCL2L11;ARHGEF37;CASP2;ARHGEF26;GNA13;MAGED1;APH1A;PSEN2;MAPK8;TIAM1;TRAF6;…	ARHGEF11;ARHGEF10L;RAC1;ARHGEF39;ARHGEF3;PLEKHG2;ARHGEF35;ARHGEF9;APH1B;SQSTM1;ARHGEF2;UBB;MCF2L;CASP3;BCL2L11;ARHGEF37;CASP2;ARHGEF26;GNA13;MAGED1;APH1A;PSEN2;MAPK8;TIAM1;TRAF6;NET1;NCSTN;ITSN1;ARHGEF16;ARHGEF5;ARHGEF40;SOS1;NGEF;ARHGEF17;TIAM2;TRIO;ARHGEF10;OBSCN;SOS2;AKAP13;ARHGEF12
FRS-mediated FGFR1 signaling	-0.631974	-1.13924	0.255965	0.602809	23	23	FGF22;FGF5;FRS3;FGF9;FGF3;FGF4;FGF8;FGF6;FGF23;FGF1;FGF20;HRAS;FGF2;FGF10;PTPN11;KL;FRS2;NRAS;GRB2;FGF17;SOS1;KRAS;FGFR1	FGF10;PTPN11;KL;FRS2;NRAS;GRB2;FGF17;SOS1;KRAS;FGFR1
Cytochrome P450 - arranged by substrate type	-0.57441	-1.13829	0.178096	0.604576	65	65	FDXR;CYP4F12;CYP4F3;CYP4F8;CYP21A2;ARNT2;CYP3A5;FDX1;CYP2A6;CYP2A7;CYP2A13;CYP2F1;CYP4F11;CYP4F2;CYP4F22;AHRR;NR1H4;PTGIS;CYP11A1;CYP1A1;CYP1A2;CYP26A1;CYP26C1;CYP2C9;CYP2C19;CYP11B1;CYP11B2;CYP7A1;CYP3A7;CYP8B1;CYP4A22;CYP4A11;FDX2;POMC;CYP4B1;TBXAS1;CYP2C18;CYP46A1;CYP19A1;CYP27B1;CYP2J2;CYP3A43;CYP2C8;CYP2B6;CYP26B1;POR;CYP2D6;CYP7B1;CYP2E1;CYP2W1;CYP24A1;CYP3A4;CYP4V2;CYP2U1;RXRA;CYP2S1;CYP39…	CYP4B1;TBXAS1;CYP2C18;CYP46A1;CYP19A1;CYP27B1;CYP2J2;CYP3A43;CYP2C8;CYP2B6;CYP26B1;POR;CYP2D6;CYP7B1;CYP2E1;CYP2W1;CYP24A1;CYP3A4;CYP4V2;CYP2U1;RXRA;CYP2S1;CYP39A1;CYP2R1;NCOA2;AHR;ARNT;CYP27A1;CYP51A1;NCOA1;CYP1B1
Butyrate Response Factor 1 (BRF1) binds and destabilizes mRNA	-0.656645	-1.13764	0.260773	0.606319	17	17	EXOSC5;EXOSC4;YWHAB;MAPKAPK2;EXOSC1;AKT1;EXOSC9;EXOSC2;EXOSC7;EXOSC3;DCP2;EXOSC8;EXOSC6;DIS3;ZFP36L1;DCP1A;XRN1	DCP2;EXOSC8;EXOSC6;DIS3;ZFP36L1;DCP1A;XRN1
RHOF GTPase cycle	-0.589223	-1.13649	0.252336	0.607682	42	42	ACTB;CAPZB;DIAPH2;PIK3R2;SNAP23;PIK3R1;RAB7A;RHOF;ACTN1;VAMP3;DEPDC1B;BASP1;DIAPH3;CAV1;SYDE1;ARHGAP1;ARHGAP32;TOR1AIP1;BAIAP2L2;ARHGAP39;SOWAHC;VANGL1;SLC4A7;BAIAP2L1;MYO9B;STEAP3;SENP1;DIAPH1;LMNB1;TMPO;SRGAP2;FAM169A;ESYT1;MCAM;ARHGAP12;ARHGAP5;MTMR1;ARHGAP21;POTEE;AKAP12;ADD3;FARP1	ARHGAP39;SOWAHC;VANGL1;SLC4A7;BAIAP2L1;MYO9B;STEAP3;SENP1;DIAPH1;LMNB1;TMPO;SRGAP2;FAM169A;ESYT1;MCAM;ARHGAP12;ARHGAP5;MTMR1;ARHGAP21;POTEE;AKAP12;ADD3;FARP1
tRNA processing	-0.554496	-1.137	0.124874	0.608324	146	120	RAN;POP4;TSEN15;NUP37;TPRKB;TP53RK;TRMT112;TSEN34;RPP40;CPSF4;RTRAF;HSD17B10;POP5;ALKBH8;LAGE3;TRMT6;TRMT12;RPP14;ADAT3;POP7;NUP85;POP1;QTRT2;MT-ND4L;NUP62;ELAC2;TSEN54;RPP25;DUS2;URM1;TRMT61A;TYW1;NUP42;PUS1;LCMT2;CSTF2;NDC1;NUP43;TRMT1;NUP155;MT-ND3;RPP21;RTCB;MT-ATP8;MTO1;GTPBP3;TRMT10A;CTU1;TRIT1;FAM98B;CDKAL1;ADAT1;TSEN2;TRDMT1;TRMT44;ZBTB8OS;CTU2;METTL1;TYW5;TRMT5;NUP98;NSUN2;PRORP;SEC13;CL…	TRMT5;NUP98;NSUN2;PRORP;SEC13;CLP1;WDR4;TRMT61B;ADAT2;AAAS;OSGEP;SEH1L;PUS7;THG1L;NSUN6;C2orf49;NUP35;TYW3;NUP54;NUP133;QTRT1;NUP93;PUS3;THADA;FTSJ1;RAE1;NUP50;TRMT10C;TRMT13;TRMT9B;NUP160;POM121;RPP38;NUP214;TRMU;CPSF1;NUP153;RPP30;NUP88;XPOT;NUP107;NUP210;NUP205;NUP58;MT-CO1;MT-ND6;TRMT11;POM121C;MT-CO2;NUP188;TRNT1;DDX1;MT-CO3;MT-ND2;TPR;MT-CYB;MT-ND5;MT-ATP6;MT-ND1;RANBP2;MT-ND4
Signaling by FGFR3 point mutants in cancer	-0.633873	-1.13657	0.2713	0.609025	22	22	PIK3R1;FGF5;FGF9;FGF16;FGF4;FGF8;FGF23;FGF1;FGF20;HRAS;FGF2;PLCG1;FGF18;FRS2;NRAS;GRB2;FGF17;GAB1;FGFR3;SOS1;KRAS;PIK3CA	PLCG1;FGF18;FRS2;NRAS;GRB2;FGF17;GAB1;FGFR3;SOS1;KRAS;PIK3CA
Late endosomal microautophagy	0.392247	0.97444	0.484375	0.613021	33	33	UBC;RPS27A;UBA52;CHMP4B;CHMP3;CHMP4A;RNASE1;VPS37C;HSPA8;TSG101;PARK7;HBB;CHMP2A;CHMP7;MVB12B;CETN1;CFTR;HDAC6;PLIN3;CHMP4C;VPS37B;UBAP1;MVB12A;CHMP2B;VPS37D;VPS28;UBB;VPS37A;CHMP6;PCNT;ARL13B;PLIN2;IFT88	UBC;RPS27A;UBA52;CHMP4B;CHMP3;CHMP4A;RNASE1;VPS37C;HSPA8;TSG101;PARK7;HBB;CHMP2A;CHMP7;MVB12B
Unblocking of NMDA receptors, glutamate binding and activation	0.409023	0.975476	0.446602	0.613677	21	21	NEFL;CAMK2B;GRIN2A;CAMK2G;GRIN2D;GRIA2;GRIA3;GRIN2B;GRIA4;GRIN1;CAMK2A;GRIA1;ACTN2;LRRC7;GRIN2C;DLG4;DLG2;CAMK2D;DLG3;DLG1;CALM1	NEFL;CAMK2B
Signaling by NOTCH4	0.33111	0.977233	0.428571	0.615418	82	82	SEM1;UBC;PSME2;RPS27A;UBA52;PSME1;PSMB7;PSMB2;PSMB6;PSMF1;PSMC4;PSENEN;PSMD8;PSMD14;PSMA1;PSMA3;PSMA7;TACC3;PSMB10;PSMC1;PSMD6;FLT4;PSMB3;RBX1;PSMC5;PSMB8;PSMA4;PSMA2;PSMC2;PSMD7;PSMD4;PSMA5;PSMB9;PSMA6;SNW1;PSMB5;HES5;HEY2;SKP1;PSMD9;PSMB4;AKT1;PSMC6;PSEN1;PSMC3;PSMD12;MAML3;PSME3;NOTCH4;KAT2B;PSMD2;PSMD3;PSMD10;PSMD5;PSMB1;PSMD13;ACTA2;HES1;NOTCH1;CUL1;PSMD1;YWHAZ;APH1B;UBB;MAMLD1;PSMD11;HEY1;M…	SEM1;UBC;PSME2;RPS27A;UBA52;PSME1;PSMB7;PSMB2;PSMB6;PSMF1;PSMC4;PSENEN;PSMD8;PSMD14;PSMA1;PSMA3;PSMA7;TACC3;PSMB10;PSMC1;PSMD6;FLT4;PSMB3;RBX1;PSMC5;PSMB8;PSMA4;PSMA2;PSMC2
HCMV Late Events	-0.576427	-1.13463	0.218911	0.616381	171	56	CHMP4B;CHMP3;CHMP4A;CEBPD;NUP37;VPS37C;SNF8;TSG101;NUP85;CHMP2A;CHMP7;MVB12B;NUP62;CHMP1A;NUP42;NDC1;NUP43;NUP155;CHMP4C;VPS37B;HNRNPK;VPS25;NUP98;DBP;SEC13;UBAP1;MVB12A;AAAS;CHMP2B;VPS37D;SEH1L;NUP35;NUP54;NUP133;NUP93;VPS28;RAE1;NUP50;NUP160;POM121;NUP214;VPS37A;VPS36;NUP153;CHMP6;NUP88;NUP107;NUP210;NUP205;IRS1;NUP58;POM121C;NUP188;VPS4A;TPR;RANBP2	HNRNPK;VPS25;NUP98;DBP;SEC13;UBAP1;MVB12A;AAAS;CHMP2B;VPS37D;SEH1L;NUP35;NUP54;NUP133;NUP93;VPS28;RAE1;NUP50;NUP160;POM121;NUP214;VPS37A;VPS36;NUP153;CHMP6;NUP88;NUP107;NUP210;NUP205;IRS1;NUP58;POM121C;NUP188;VPS4A;TPR;RANBP2
Mitophagy	0.393722	0.975589	0.39726	0.616806	29	28	TOMM7;UBC;RPS27A;UBA52;VDAC1;MAP1LC3A;TOMM22;PGAM5;TOMM5;MTERF3;MFN2;FUNDC1;MAP1LC3B;TOMM40;ATG5;PINK1;CSNK2B;SRC;MFN1;ULK1;SQSTM1;UBB;TOMM6;CSNK2A2;TOMM20;CSNK2A1;TOMM70;ATG12	TOMM7;UBC;RPS27A;UBA52;VDAC1;MAP1LC3A;TOMM22;PGAM5
Detoxification of Reactive Oxygen Species	0.363354	0.968305	0.428571	0.618784	37	36	CYCS;GPX2;SOD3;ATOX1;PRDX2;PRDX6;NCF4;NCF1;TXN2;SOD1;GSTP1;TXN;PRDX5;NUDT2;NOX5;AQP8;CYBB;GPX5;GPX6;TXNRD2;SOD2;PRDX3;CCS;NOX4;NCF2;GSR;CYBA;P4HB;ERO1A;GPX7;ATP7A;TXNRD1;GPX3;GPX8;PRDX1;CAT	CYCS;GPX2;SOD3;ATOX1;PRDX2;PRDX6;NCF4;NCF1
Disassembly of the destruction complex and recruitment of AXIN to the membrane	-0.608717	-1.13372	0.275424	0.619636	31	31	CTNNB1;FZD1;FRAT2;DVL2;AMER1;AXIN1;FZD2;WNT1;WNT8B;WNT8A;WNT3A;PPP2CA;CAV1;GSK3B;PPP2R5B;DVL1;PPP2R1B;PPP2CB;PPP2R1A;PPP2R5C;FRAT1;PPP2R5D;DVL3;LRP6;CSNK1G2;CSNK1A1;PPP2R5E;PPP2R5A;APC;FZD5;LRP5	PPP2CB;PPP2R1A;PPP2R5C;FRAT1;PPP2R5D;DVL3;LRP6;CSNK1G2;CSNK1A1;PPP2R5E;PPP2R5A;APC;FZD5;LRP5
Interleukin-1 signaling	0.329711	0.968566	0.4	0.62156	102	102	SEM1;UBC;PSME2;RPS27A;UBA52;PSME1;PSMB7;PSMB2;PSMB6;PSMF1;PSMC4;PSMD8;PSMD14;IL1R2;IRAK4;S100B;PSMA1;PSMA3;PSMA7;PELI3;IL1RN;PSMB10;PSMC1;MAP2K1;PSMD6;IL1B;PSMB3;IKBKG;RBX1;PSMC5;PSMB8;PSMA4;PSMA2;PSMC2;PSMD7;IRAK1;PELI2;PSMD4;NKIRAS2;PSMA5;SAA1;NFKBIA;PSMB9;PSMA6;UBE2V1;PSMB5;PSMA8;NOD2;S100A12;IL1A;IL1RAP;SKP1;PSMD9;PSMB4;NFKB2;UBE2N;CHUK;PSMC6;TAB1;MYD88;NKIRAS1;TOLLIP;PSMC3;PSMD12;PSME3;TNIP2…	SEM1;UBC;PSME2;RPS27A;UBA52;PSME1;PSMB7;PSMB2;PSMB6;PSMF1;PSMC4;PSMD8;PSMD14;IL1R2;IRAK4;S100B;PSMA1;PSMA3;PSMA7;PELI3;IL1RN;PSMB10;PSMC1;MAP2K1;PSMD6;IL1B;PSMB3;IKBKG;RBX1;PSMC5;PSMB8;PSMA4;PSMA2;PSMC2;PSMD7;IRAK1;PELI2;PSMD4
Processive synthesis on the lagging strand	0.45851	0.969772	0.442623	0.621964	15	15	POLD4;RPA3;PCNA;POLA2;RPA2;FEN1;POLA1;POLD2;DNA2;LIG1;PRIM2;POLD3;RPA1;POLD1;PRIM1	POLD4;RPA3;PCNA;POLA2;RPA2;FEN1;POLA1;POLD2
Recognition of DNA damage by PCNA-containing replication complex	0.370885	0.965369	0.538462	0.623582	30	30	UBC;RPS27A;UBA52;POLE4;POLD4;RPA3;PCNA;RFC2;RBX1;RPA2;RFC3;POLD2;POLE3;DTL;RFC4;POLE2;POLE;CUL4B;USP1;POLD3;RPA1;RAD18;RFC5;UBB;POLD1;WDR48;UBE2B;RFC1;CUL4A;DDB1	UBC;RPS27A;UBA52;POLE4;POLD4;RPA3;PCNA;RFC2
FCERI mediated Ca+2 mobilization	-0.557005	-1.13208	0.152457	0.623639	107	104	VAV3;IGKC;IGLC3;LCP2;LYN;IGLC1;IGLC2;NFATC3;TEC;IGHV1-2;IGHV2-5;IGHV3-13;IGHV3-11;IGHV3-7;IGHE;IGHV2-70;TXK;IGHV4-39;IGHV4-34;IGHV3-33;IGHV3-30;IGHV3-23;IGHV1-69;IGHV7-81;IGHV4-59;IGHV3-53;IGHV1-46;IGHV3-48;IGLC7;IGLC6;IGLV3-21;IGLV3-1;IGLV4-3;IGLV3-19;IGLV2-18;IGLV3-16;IGLV2-14;IGLV1-36;IGLV5-37;IGLV1-40;IGLV2-33;IGLV3-22;IGLV3-12;IGLV2-11;IGLV2-8;IGLV7-43;IGLV1-44;IGLV5-45;IGLV3-27;IGLV3-25;IGL…	ITPR2;PPP3CA;GRB2;NFATC2;ITPR3;PPP3R1;SYK;NFATC1;SOS1;CALM1;ITPR1;PPP3CB;PLCG2
Estrogen-dependent nuclear events downstream of ESR-membrane signaling	-0.628426	-1.13234	0.262061	0.624003	24	24	FOS;ELK1;EPGN;SRF;AREG;EREG;AKT1;BTC;AKT2;EGF;MAPK3;PTK2;HBEGF;TGFA;MAPK1;UHMK1;CCND1;FOXO3;CREB1;AKT3;CDKN1B;EGFR;XPO1;BCL2	PTK2;HBEGF;TGFA;MAPK1;UHMK1;CCND1;FOXO3;CREB1;AKT3;CDKN1B;EGFR;XPO1;BCL2
Recruitment of NuMA to mitotic centrosomes	-0.561327	-1.13244	0.180444	0.625216	80	79	TUBB4B;DYNLL1;CDK1;TUBA4A;MZT2B;DCTN2;CEP72;DCTN3;ACTR1A;TUBB;TUBG1;CEP131;NEK2;PLK1;YWHAE;HAUS1;ODF2;HAUS8;TUBB4A;MAPRE1;CEP164;SSNA1;NME7;TUBGCP6;SDCCAG8;PRKAR2B;CEP41;TUBG2;NEDD1;HSP90AA1;HAUS4;PLK4;NINL;CEP76;MZT2A;HAUS7;HAUS5;YWHAG;CNTRL;TUBGCP4;HAUS3;TUBGCP5;PRKACA;CEP70;CEP152;CSNK1D;MZT1;NDE1;PPP2R1A;TUBA1A;CEP78;CETN2;ALMS1;TUBGCP3;CCP110;HAUS2;CEP135;DCTN1;CEP192;CKAP5;PCNT;CLASP1;SFI1;…	HAUS7;HAUS5;YWHAG;CNTRL;TUBGCP4;HAUS3;TUBGCP5;PRKACA;CEP70;CEP152;CSNK1D;MZT1;NDE1;PPP2R1A;TUBA1A;CEP78;CETN2;ALMS1;TUBGCP3;CCP110;HAUS2;CEP135;DCTN1;CEP192;CKAP5;PCNT;CLASP1;SFI1;PAFAH1B1;CEP63;CEP250;DYNC1I2;TUBGCP2;CEP57;CDK5RAP2;CENPJ;HAUS6;CEP290;CSNK1E;OFD1;NUMA1;PCM1;DYNC1H1;AKAP9
Activation of HOX genes during differentiation	-0.569851	-1.13108	0.232653	0.625564	91	62	JUN;POLR2L;POLR2G;POLR2I;MAFB;POLR2J;POLR2F;H2AFX;POLR2H;RARB;POLR2E;POLR2K;EGR2;HOXB1;HOXB2;HOXB3;HOXB4;PAX6;HOXD1;HOXD3;HOXD4;HOXC4;KDM6A;WDR5;PKNOX1;RBBP5;NCOA6;HOXA1;POLR2D;HOXA3;CNOT6;RBBP7;RARG;ASH2L;POLR2C;RARA;EZH2;RXRA;PAXIP1;PCGF2;ZNF335;PAGR1;POLR2A;KMT2D;HOXA4;HDAC3;AJUBA;HOXA2;EED;RBBP4;PIAS2;CTCF;EP300;POLR2B;NCOA3;PBX1;YY1;MEIS1;SUZ12;CREBBP;KMT2C;NCOR1	ASH2L;POLR2C;RARA;EZH2;RXRA;PAXIP1;PCGF2;ZNF335;PAGR1;POLR2A;KMT2D;HOXA4;HDAC3;AJUBA;HOXA2;EED;RBBP4;PIAS2;CTCF;EP300;POLR2B;NCOA3;PBX1;YY1;MEIS1;SUZ12;CREBBP;KMT2C;NCOR1
FOXO-mediated transcription of cell cycle genes	-0.639922	-1.13136	0.31236	0.625819	17	17	KLF4;BTG1;GADD45A;FOXG1;CDKN1A;MSTN;CAV1;PCBP4;FOXO4;RBL2;FOXO3;CCNG2;SMAD3;FOXO1;CDKN1B;SMAD2;SMAD4	RBL2;FOXO3;CCNG2;SMAD3;FOXO1;CDKN1B;SMAD2;SMAD4
RHO GTPases Activate NADPH Oxidases	0.389778	0.963174	0.515789	0.626612	24	24	S100A9;S100A8;RAC2;NCF4;NCF1;NOXO1;PRKCB;NOXA1;MAPK11;CYBB;NOX1;NOX3;PIN1;PRKCZ;MAPK3;NCF2;PIK3R4;RAC1;CYBA;PRKCD;MAPK1;PIK3C3;MAPK14;PRKCA	S100A9;S100A8;RAC2;NCF4;NCF1;NOXO1;PRKCB;NOXA1;MAPK11
Class I peroxisomal membrane protein import	-0.636317	-1.13021	0.282051	0.628505	20	20	PXMP2;SLC25A17;ABCD1;ABCD2;PEX2;PEX19;FIS1;PEX14;PEX13;GDAP1;PXMP4;PEX11B;PEX16;PEX3;PEX12;PEX26;ACBD5;ATAD1;ABCD3;ALDH3A2	PXMP4;PEX11B;PEX16;PEX3;PEX12;PEX26;ACBD5;ATAD1;ABCD3;ALDH3A2
DARPP-32 events	-0.621019	-1.12905	0.292576	0.631286	24	24	CDK5;PDE4C;PPP1R1B;PRKACG;PDE4B;PPP2CA;PPP1CA;PRKAR2B;PDE4A;PPP3CC;PPP2R1B;PRKAR1A;PRKAR2A;PRKACA;PRKAR1B;PDE4D;PPP2CB;PPP2R1A;PPP3CA;PPP2R5D;PPP3R1;PRKACB;CALM1;PPP3CB	PPP2R1B;PRKAR1A;PRKAR2A;PRKACA;PRKAR1B;PDE4D;PPP2CB;PPP2R1A;PPP3CA;PPP2R5D;PPP3R1;PRKACB;CALM1;PPP3CB
Transcriptional regulation of granulopoiesis	-0.604423	-1.12907	0.277837	0.632928	59	31	CEBPB;MYC;H2AFX;MYB;CDK4;LEF1;CEBPA;SPI1;CDKN1A;CBFB;CEBPE;FLI1;GFI1;CSF3R;TAL1;CDK2;PML;IL6R;E2F1;RARA;KLF5;RXRA;DEK;GATA2;TFDP1;EP300;CREB1;RUNX1;TFDP2;STAT3;KMT2A	RARA;KLF5;RXRA;DEK;GATA2;TFDP1;EP300;CREB1;RUNX1;TFDP2;STAT3;KMT2A
Interleukin-12 signaling	0.330795	0.957275	0.666667	0.636598	47	46	PPIA;ANXA2;MIF;PSME2;PDCD4;CFL1;RPLP0;CNN2;STAT4;RAP1B;SOD1;LCP1;IL12A;PAK2;TCP1;IL12RB1;IFNG;CA1;IL12B;GSTA2;IL12RB2;RALA;TALDO1;JAK2;CAPZA1;PITPNA;HSPA9;SNRPA1;ARF1;SOD2;IL10;HNRNPF;AIP;CDC42;VAMP7;TYK2;MTAP;P4HB;BOLA2;SERPINB2;GSTO1;LMNB1;HNRNPDL;MSN;JAK1;HNRNPA2B1	PPIA;ANXA2;MIF;PSME2;PDCD4;CFL1;RPLP0;CNN2
Triglyceride catabolism	0.395518	0.957388	0.5125	0.639655	24	24	FABP5;PPP1CB;FABP6;FABP2;FABP9;PNPLA4;PPP1CC;PNPLA5;FABP4;PRKACG;FABP7;PPP1CA;PLIN3;CAV1;FABP1;FABP12;FABP3;PLIN1;MGLL;PRKACA;LIPE;ABHD5;GPD2;PRKACB	FABP5;PPP1CB;FABP6;FABP2;FABP9;PNPLA4;PPP1CC
Regulation of PTEN gene transcription	-0.566598	-1.12644	0.220061	0.640059	61	61	JUN;SNAI2;LAMTOR2;EGR1;MTA2;LAMTOR4;RHEB;MLST8;RRAGA;CBX8;CBX6;MAF1;RING1;LAMTOR3;LAMTOR1;CBX2;NR2E1;PPARG;ATF2;MTOR;RRAGD;RNF2;CBX4;TP53;MTA3;MBD3;SCMH1;HDAC1;MAPK3;SNAI1;LAMTOR5;RBBP7;KDM1A;RCOR1;MECOM;PTEN;EZH2;SALL4;HDAC5;RRAGB;RRAGC;MAPK1;HDAC3;RPTOR;SLC38A9;EED;RBBP4;HDAC7;GATAD2A;PHC2;HDAC2;GATAD2B;MTA1;PHC1;BMI1;PHC3;ATN1;CHD4;SUZ12;CHD3;REST	SNAI1;LAMTOR5;RBBP7;KDM1A;RCOR1;MECOM;PTEN;EZH2;SALL4;HDAC5;RRAGB;RRAGC;MAPK1;HDAC3;RPTOR;SLC38A9;EED;RBBP4;HDAC7;GATAD2A;PHC2;HDAC2;GATAD2B;MTA1;PHC1;BMI1;PHC3;ATN1;CHD4;SUZ12;CHD3;REST
PI-3K cascade:FGFR1	-0.626959	-1.12686	0.296337	0.641238	21	21	FGF22;PIK3R1;FGF5;FGF9;FGF3;FGF4;FGF8;FGF6;FGF23;FGF1;FGF20;FGF2;FGF10;PTPN11;KL;FRS2;GRB2;FGF17;GAB1;PIK3CA;FGFR1	FGF10;PTPN11;KL;FRS2;GRB2;FGF17;GAB1;PIK3CA;FGFR1
Plasma lipoprotein remodeling	-0.591964	-1.12491	0.262032	0.641511	32	32	APOE;APOC3;GPIHBP1;ANGPTL8;APOA2;APOA1;CREB3L3;FGF21;APOC2;CETP;ALB;APOF;LPA;LPL;APOA4;APOA5;CIDEC;APOB;ANGPTL3;LMF2;LIPC;LIPG;ANGPTL4;LMF1;LCAT;FURIN;PCSK5;ABCG1;MBTPS2;PCSK6;PLTP;MBTPS1	ANGPTL4;LMF1;LCAT;FURIN;PCSK5;ABCG1;MBTPS2;PCSK6;PLTP;MBTPS1
Activation of anterior HOX genes in hindbrain development during early embryogenesis	-0.569851	-1.1265	0.221085	0.641525	91	62	JUN;POLR2L;POLR2G;POLR2I;MAFB;POLR2J;POLR2F;H2AFX;POLR2H;RARB;POLR2E;POLR2K;EGR2;HOXB1;HOXB2;HOXB3;HOXB4;PAX6;HOXD1;HOXD3;HOXD4;HOXC4;KDM6A;WDR5;PKNOX1;RBBP5;NCOA6;HOXA1;POLR2D;HOXA3;CNOT6;RBBP7;RARG;ASH2L;POLR2C;RARA;EZH2;RXRA;PAXIP1;PCGF2;ZNF335;PAGR1;POLR2A;KMT2D;HOXA4;HDAC3;AJUBA;HOXA2;EED;RBBP4;PIAS2;CTCF;EP300;POLR2B;NCOA3;PBX1;YY1;MEIS1;SUZ12;CREBBP;KMT2C;NCOR1	ASH2L;POLR2C;RARA;EZH2;RXRA;PAXIP1;PCGF2;ZNF335;PAGR1;POLR2A;KMT2D;HOXA4;HDAC3;AJUBA;HOXA2;EED;RBBP4;PIAS2;CTCF;EP300;POLR2B;NCOA3;PBX1;YY1;MEIS1;SUZ12;CREBBP;KMT2C;NCOR1
AURKA Activation by TPX2	-0.561113	-1.12506	0.194699	0.642407	72	71	TUBB4B;DYNLL1;CDK1;TUBA4A;DCTN2;CEP72;DCTN3;ACTR1A;TUBB;TUBG1;AURKA;CEP131;NEK2;PLK1;YWHAE;HAUS1;ODF2;HAUS8;TUBB4A;MAPRE1;CEP164;SSNA1;SDCCAG8;PRKAR2B;CEP41;NEDD1;HSP90AA1;HAUS4;PLK4;NINL;CEP76;HAUS7;HAUS5;YWHAG;CNTRL;HMMR;HAUS3;PRKACA;CEP70;CEP152;CSNK1D;NDE1;PPP2R1A;TUBA1A;TPX2;CEP78;CETN2;ALMS1;CCP110;HAUS2;CEP135;DCTN1;CEP192;CKAP5;PCNT;CLASP1;SFI1;PAFAH1B1;CEP63;CEP250;DYNC1I2;CEP57;CDK5RAP2…	HAUS7;HAUS5;YWHAG;CNTRL;HMMR;HAUS3;PRKACA;CEP70;CEP152;CSNK1D;NDE1;PPP2R1A;TUBA1A;TPX2;CEP78;CETN2;ALMS1;CCP110;HAUS2;CEP135;DCTN1;CEP192;CKAP5;PCNT;CLASP1;SFI1;PAFAH1B1;CEP63;CEP250;DYNC1I2;CEP57;CDK5RAP2;CENPJ;HAUS6;CEP290;CSNK1E;OFD1;PCM1;DYNC1H1;AKAP9
trans-Golgi Network Vesicle Budding	-0.564739	-1.12567	0.223232	0.642554	72	72	FTH1;FTL;NAPA;BLOC1S1;AP1S2;TPD52;BLOC1S4;ARRB1;CLTA;SNAP23;SNAPIN;HSPA8;AP1M1;RAB5C;AP1M2;AP1S1;BLOC1S3;SNX5;CHMP2A;AP1B1;CLTB;SH3GL2;TPD52L1;CLVS1;CLVS2;AP3S1;VAMP8;SNX2;AP4E1;OCRL;AP4S1;TFRC;STX4;ARF1;AP1S3;HIP1R;DNM2;VAMP7;AP1G2;SH3D19;DNAJC6;NECAP1;CLINT1;ACBD3;TBC1D8B;CTSZ;AP4M1;YIPF6;AP4B1;DTNBP1;BLOC1S6;AP3B1;GBF1;VAMP2;AP1G1;CPD;M6PR;SORT1;CLTC;PICALM;SNX9;HGS;IGF2R;GAK;GNS;PUM1;TXNDC5;P…	SH3D19;DNAJC6;NECAP1;CLINT1;ACBD3;TBC1D8B;CTSZ;AP4M1;YIPF6;AP4B1;DTNBP1;BLOC1S6;AP3B1;GBF1;VAMP2;AP1G1;CPD;M6PR;SORT1;CLTC;PICALM;SNX9;HGS;IGF2R;GAK;GNS;PUM1;TXNDC5;PIK3C2A;DNASE2;TGOLN2;GOLGB1;APP
EPHA-mediated growth cone collapse	-0.665666	-1.1253	0.314159	0.642872	15	15	MYL6;LYN;FYN;MYL12B;MYH10;SRC;RHOA;MYH11;MYH14;MYL9;NGEF;YES1;ROCK2;MYH9;ROCK1	MYL9;NGEF;YES1;ROCK2;MYH9;ROCK1
Signaling by WNT	-0.536406	-1.12291	0.068	0.645569	301	271	SEM1;UBC;PSME2;RPS27A;UBA52;CCDC88C;PSME1;PSMB7;MYC;PSMB2;PFN1;PSMB6;PSMF1;CTNNB1;CTNNBIP1;PSMC4;PSMD8;PSMD14;RAC2;PSMA1;PSMA3;GNB5;PSMA7;CLTA;FZD1;PSMB10;AP2S1;FRAT2;DVL2;PARD6A;GNG5;PSMC1;H2AFX;PSMD6;PDE6G;GNG13;PSMB3;RBX1;PSMC5;KLHL12;PSMB8;PSMA4;PSMA2;RAC3;PRKCB;PSMC2;WNT10A;PSMD7;RUNX3;PSMD4;AMER1;GNG10;PDE6B;CLTB;LEF1;SNX3;AXIN1;PSMA5;SFRP1;PSMB9;PSMA6;TNRC6C;PRKG2;FZD2;PSMB5;GNG2;GNG12;PSM…	DAAM1;PSMD10;PSMD5;RAC1;AXIN2;PORCN;GNG4;PRICKLE1;CBY1;PSMB1;PSMD13;MEN1;CTBP2;GNB4;GNGT1;GNB1;SCRIB;AP2B1;TLE1;VANGL2;WNT7B;CXXC4;GNG11;PPP2CB;ASH2L;CUL1;PPP2R1A;PSMD1;YWHAZ;PPP2R5C;FZD4;AGO2;AP2A1;GNB2;PYGO1;FRAT1;WNT11;ITPR2;GNG8;PPP3CA;WNT2;UBB;SOX6;SMURF1;KREMEN1;GNG7;TNKS2;RUVBL1;SOX9;PSMD11;AP2M1;PPP2R5D;PSMB11;LGR4;PLCB1;WNT6;WNT4;PSME4;CHD8;MAP3K7;DVL3;ITPR3;ROR1;LRP6;PPP3R1;KMT2D;AGO3;L…
mRNA Splicing - Major Pathway	-0.540119	-1.12316	0.124248	0.6459	180	180	SNRPG;POLR2L;POLR2G;SNRPE;POLR2I;SNRPD2;HNRNPA1;SNRPD1;PUF60;LSM6;POLR2J;SNU13;LSM5;HNRNPH1;POLR2F;SNRPD3;SNRPB2;SNRPB;HSPA8;BCAS2;CPSF4;PHF5A;POLR2H;TXNL4A;U2AF1L4;ALYREF;MAGOH;YBX1;SNRNP40;SRSF3;EIF4A3;SNRPC;LSM7;SNRPF;SF3B4;POLR2E;SRSF9;RBM8A;POLR2K;HNRNPC;PRPF31;PPIL3;CWC15;PQBP1;U2AF2;SNW1;PLRG1;CD2BP2;CRNKL1;SYF2;RNPS1;LSM2;SF3A2;PPIE;ELAVL2;TFIP11;BUD31;CWC25;SF3B5;PCBP2;SRSF6;ISY1;CSTF2;S…	DHX38;HNRNPH2;PRPF19;HNRNPA0;FIP1L1;SRRT;CSTF3;MAGOHB;RBM22;SF3A1;SF3B2;WBP4;DHX16;POLR2C;HNRNPA3;HNRNPM;DHX9;DDX42;DNAJC8;U2AF1;RBMX;PRPF40A;SRSF2;SF3B3;SNRPA;HNRNPUL1;UPF3B;PRPF8;HNRNPR;POLR2A;CPSF2;NUDT21;PCF11;CPSF1;PTBP1;SUGP1;CSTF2T;DDX5;CWC22;SRSF4;GTF2F1;CDC5L;CPSF3;WDR33;MTREX;PPWD1;POLR2B;SRRM1;CDC40;PABPN1;SRSF7;SRSF1;RBM17;TRA2B;PPIL4;HNRNPD;GTF2F2;CCAR1;PAPOLA;DHX15;SRSF5;CASC3;PRPF6…
GAB1 signalosome	-0.644913	-1.12321	0.299887	0.647345	17	17	PIK3R1;EPGN;CSK;AREG;EREG;BTC;EGF;SRC;PTPN11;HBEGF;TGFA;GRB2;PXN;PAG1;GAB1;PIK3CA;EGFR	HBEGF;TGFA;GRB2;PXN;PAG1;GAB1;PIK3CA;EGFR
Glutamate binding, activation of AMPA receptors and synaptic plasticity	-0.609056	-1.12332	0.257721	0.64851	31	31	CAMK2B;AP2S1;PRKCB;PICK1;CAMK2G;CACNG3;GRIA2;CACNG8;PRKCG;CACNG2;CACNG4;GRIA3;GRIA4;CAMK2A;GRIA1;EPB41L1;NSF;GRIP1;GRIP2;DLG4;CAMK2D;AP2B1;TSPAN7;AKAP5;AP2A1;AP2M1;MDM2;PRKCA;DLG1;AP2A2;MYO6	CAMK2D;AP2B1;TSPAN7;AKAP5;AP2A1;AP2M1;MDM2;PRKCA;DLG1;AP2A2;MYO6
Synthesis of PC	-0.609795	-1.12165	0.297849	0.648897	28	28	BCHE;PCTP;PEMT;SLC44A3;PHOSPHO1;PCYT1B;CHAT;STARD10;ABHD3;SLC44A4;STARD7;LPIN2;CSNK2B;CHKB;LPIN3;MFSD2A;LPCAT1;CHPT1;PCYT1A;CSNK2A2;ACHE;CHKA;CSNK2A1;SLC44A1;SLC44A5;LPIN1;CEPT1;SLC44A2	CHKB;LPIN3;MFSD2A;LPCAT1;CHPT1;PCYT1A;CSNK2A2;ACHE;CHKA;CSNK2A1;SLC44A1;SLC44A5;LPIN1;CEPT1;SLC44A2
Signaling by NTRK2 (TRKB)	-0.6104	-1.12185	0.300107	0.649608	25	25	CDK5;PIK3R1;FRS3;CDK5R1;GRIN2B;FYN;HRAS;SHC1;NTRK2;DOCK3;PLCG1;SRC;NTF4;RAC1;PTPN11;BDNF;FRS2;NRAS;NTF3;GRB2;TIAM1;GAB1;SOS1;KRAS;PIK3CA	NTRK2;DOCK3;PLCG1;SRC;NTF4;RAC1;PTPN11;BDNF;FRS2;NRAS;NTF3;GRB2;TIAM1;GAB1;SOS1;KRAS;PIK3CA
ABC transporters in lipid homeostasis	-0.637259	-1.12042	0.324601	0.650311	18	18	APOA1;ABCA7;ABCD1;ABCD2;ABCG4;ABCG5;ABCA12;PEX19;ABCA10;ABCA9;ABCA2;ABCG8;ABCA6;PEX3;ABCG1;ABCD3;ABCA3;ABCA5	ABCA2;ABCG8;ABCA6;PEX3;ABCG1;ABCD3;ABCA3;ABCA5
Loss of proteins required for interphase microtubule organization from the centrosome	-0.560396	-1.12106	0.258656	0.650378	69	68	TUBB4B;DYNLL1;CDK1;TUBA4A;DCTN2;CEP72;DCTN3;ACTR1A;TUBB;TUBG1;CEP131;NEK2;PLK1;YWHAE;HAUS1;ODF2;HAUS8;TUBB4A;MAPRE1;CEP164;SSNA1;SDCCAG8;PRKAR2B;CEP41;NEDD1;HSP90AA1;HAUS4;PLK4;NINL;CEP76;HAUS7;HAUS5;YWHAG;CNTRL;HAUS3;PRKACA;CEP70;CEP152;CSNK1D;NDE1;PPP2R1A;TUBA1A;CEP78;CETN2;ALMS1;CCP110;HAUS2;CEP135;DCTN1;CEP192;CKAP5;PCNT;CLASP1;SFI1;PAFAH1B1;CEP63;CEP250;DYNC1I2;CEP57;CDK5RAP2;CENPJ;HAUS6;CEP…	HAUS7;HAUS5;YWHAG;CNTRL;HAUS3;PRKACA;CEP70;CEP152;CSNK1D;NDE1;PPP2R1A;TUBA1A;CEP78;CETN2;ALMS1;CCP110;HAUS2;CEP135;DCTN1;CEP192;CKAP5;PCNT;CLASP1;SFI1;PAFAH1B1;CEP63;CEP250;DYNC1I2;CEP57;CDK5RAP2;CENPJ;HAUS6;CEP290;CSNK1E;OFD1;PCM1;DYNC1H1;AKAP9
N-glycan antennae elongation in the medial/trans-Golgi	-0.611149	-1.12067	0.286325	0.650638	26	26	CHST8;FUT3;B4GALT3;ST3GAL4;MGAT2;B4GALT1;MGAT5;ST8SIA3;ST8SIA6;CGA;B4GALT2;LHB;B4GALT6;MGAT4C;ST8SIA2;ST6GAL1;MAN2A2;MAN2A1;MGAT4B;FUT8;MGAT4A;CHST10;MGAT3;B4GALT4;B4GALT5;FUCA1	B4GALT2;LHB;B4GALT6;MGAT4C;ST8SIA2;ST6GAL1;MAN2A2;MAN2A1;MGAT4B;FUT8;MGAT4A;CHST10;MGAT3;B4GALT4;B4GALT5;FUCA1
VxPx cargo-targeting to cilium	-0.628692	-1.11595	0.314794	0.655825	21	21	RAB11A;CNGB1;RAB8A;ARF4;RHO;CNGA2;CNGA4;PKD2;EXOC8;EXOC2;EXOC3;EXOC6;EXOC1;PKD1;GBF1;EXOC5;RAB11FIP3;EXOC7;EXOC4;ASAP1;RAB3IP	EXOC6;EXOC1;PKD1;GBF1;EXOC5;RAB11FIP3;EXOC7;EXOC4;ASAP1;RAB3IP
Effects of PIP2 hydrolysis	-0.604829	-1.11909	0.299578	0.655907	27	27	ABHD6;TRPC3;DAGLA;DGKI;TRPC7;DGKG;RASGRP1;DGKA;DGKZ;PRKCH;PRKCQ;DGKK;DGKB;TRPC6;MGLL;ABHD12;RASGRP2;DGKQ;DAGLB;ITPR2;PRKCD;DGKD;PRKCE;ITPR3;DGKH;DGKE;ITPR1	DGKA;DGKZ;PRKCH;PRKCQ;DGKK;DGKB;TRPC6;MGLL;ABHD12;RASGRP2;DGKQ;DAGLB;ITPR2;PRKCD;DGKD;PRKCE;ITPR3;DGKH;DGKE;ITPR1
Loss of Nlp from mitotic centrosomes	-0.560396	-1.11608	0.238485	0.656825	69	68	TUBB4B;DYNLL1;CDK1;TUBA4A;DCTN2;CEP72;DCTN3;ACTR1A;TUBB;TUBG1;CEP131;NEK2;PLK1;YWHAE;HAUS1;ODF2;HAUS8;TUBB4A;MAPRE1;CEP164;SSNA1;SDCCAG8;PRKAR2B;CEP41;NEDD1;HSP90AA1;HAUS4;PLK4;NINL;CEP76;HAUS7;HAUS5;YWHAG;CNTRL;HAUS3;PRKACA;CEP70;CEP152;CSNK1D;NDE1;PPP2R1A;TUBA1A;CEP78;CETN2;ALMS1;CCP110;HAUS2;CEP135;DCTN1;CEP192;CKAP5;PCNT;CLASP1;SFI1;PAFAH1B1;CEP63;CEP250;DYNC1I2;CEP57;CDK5RAP2;CENPJ;HAUS6;CEP…	HAUS7;HAUS5;YWHAG;CNTRL;HAUS3;PRKACA;CEP70;CEP152;CSNK1D;NDE1;PPP2R1A;TUBA1A;CEP78;CETN2;ALMS1;CCP110;HAUS2;CEP135;DCTN1;CEP192;CKAP5;PCNT;CLASP1;SFI1;PAFAH1B1;CEP63;CEP250;DYNC1I2;CEP57;CDK5RAP2;CENPJ;HAUS6;CEP290;CSNK1E;OFD1;PCM1;DYNC1H1;AKAP9
Signal amplification	-0.596177	-1.11761	0.290526	0.657062	33	33	GNA15;GNB5;GNG5;GNG13;GNG10;GNG2;GNG12;P2RY12;GNGT2;GNG3;GNAT3;GNB3;PLA2G4A;AAMP;GNA14;SRC;P2RY1;GNG4;GNB4;GNGT1;GNB1;TBXA2R;GNG11;GNAI2;GNB2;GNG8;GNG7;GNAI1;GNAI3;GNA13;MAPK14;GNA11;GNAQ	SRC;P2RY1;GNG4;GNB4;GNGT1;GNB1;TBXA2R;GNG11;GNAI2;GNB2;GNG8;GNG7;GNAI1;GNAI3;GNA13;MAPK14;GNA11;GNAQ
Resolution of D-Loop Structures	-0.593693	-1.11785	0.309574	0.657474	33	33	RAD51C;RAD51B;RBBP8;BRIP1;RAD51AP1;EXO1;SLX1A;DNA2;RAD51D;KAT5;EME2;SLX4;RTEL1;RMI1;EME1;BLM;XRCC2;GEN1;BRCA2;RAD51;RMI2;XRCC3;NBN;BRCA1;TOP3A;MUS81;PALB2;MRE11;SPIDR;BARD1;WRN;ATM;RAD50	SLX4;RTEL1;RMI1;EME1;BLM;XRCC2;GEN1;BRCA2;RAD51;RMI2;XRCC3;NBN;BRCA1;TOP3A;MUS81;PALB2;MRE11;SPIDR;BARD1;WRN;ATM;RAD50
Centrosome maturation	-0.549487	-1.11679	0.232794	0.658061	81	80	TUBB4B;DYNLL1;CDK1;TUBA4A;MZT2B;DCTN2;CDK11B;CEP72;DCTN3;ACTR1A;TUBB;TUBG1;CEP131;NEK2;PLK1;YWHAE;HAUS1;ODF2;HAUS8;TUBB4A;MAPRE1;CEP164;SSNA1;NME7;TUBGCP6;SDCCAG8;PRKAR2B;CEP41;TUBG2;NEDD1;HSP90AA1;HAUS4;PLK4;NINL;CEP76;MZT2A;HAUS7;HAUS5;YWHAG;CNTRL;TUBGCP4;HAUS3;TUBGCP5;PRKACA;CEP70;CEP152;CSNK1D;MZT1;NDE1;PPP2R1A;TUBA1A;CEP78;CETN2;ALMS1;TUBGCP3;CCP110;HAUS2;CEP135;DCTN1;CEP192;CKAP5;PCNT;CLASP…	HAUS7;HAUS5;YWHAG;CNTRL;TUBGCP4;HAUS3;TUBGCP5;PRKACA;CEP70;CEP152;CSNK1D;MZT1;NDE1;PPP2R1A;TUBA1A;CEP78;CETN2;ALMS1;TUBGCP3;CCP110;HAUS2;CEP135;DCTN1;CEP192;CKAP5;PCNT;CLASP1;SFI1;PAFAH1B1;CEP63;CEP250;DYNC1I2;TUBGCP2;CDK11A;CEP57;CDK5RAP2;CENPJ;HAUS6;CEP290;CSNK1E;OFD1;PCM1;DYNC1H1;AKAP9
mRNA Splicing	-0.540344	-1.11707	0.109109	0.658252	191	188	SNRPG;POLR2L;POLR2G;SNRPE;POLR2I;SNRPD2;HNRNPA1;SNRPD1;PUF60;LSM6;POLR2J;SNU13;LSM5;HNRNPH1;POLR2F;SNRPD3;SNRPB2;SNRNP25;SNRPB;HSPA8;ZMAT5;BCAS2;CPSF4;PHF5A;POLR2H;TXNL4A;U2AF1L4;ALYREF;MAGOH;YBX1;SNRNP40;SRSF3;EIF4A3;SNRPC;LSM7;SNRPF;SF3B4;POLR2E;SRSF9;RBM8A;POLR2K;HNRNPC;PRPF31;PPIL3;CWC15;PQBP1;U2AF2;SNW1;PLRG1;CD2BP2;CRNKL1;SYF2;RNPS1;LSM2;SF3A2;PPIE;ELAVL2;TFIP11;BUD31;CWC25;SF3B5;PCBP2;SRSF…	DHX38;HNRNPH2;PRPF19;HNRNPA0;FIP1L1;SRRT;CSTF3;MAGOHB;RBM22;SF3A1;SF3B2;SNRNP35;WBP4;DHX16;POLR2C;HNRNPA3;HNRNPM;DHX9;DDX42;DNAJC8;U2AF1;RBMX;PRPF40A;SRSF2;SF3B3;SNRPA;HNRNPUL1;UPF3B;PRPF8;HNRNPR;POLR2A;CPSF2;NUDT21;PCF11;CPSF1;PTBP1;SUGP1;CSTF2T;DDX5;CWC22;SRSF4;GTF2F1;CDC5L;CPSF3;WDR33;MTREX;PPWD1;POLR2B;SRRM1;CDC40;PABPN1;SRSF7;SRSF1;RBM17;TRA2B;PPIL4;HNRNPD;GTF2F2;CCAR1;PAPOLA;DHX15;SRSF5;CAS…
Cellular response to heat stress	-0.550542	-1.11798	0.195565	0.658467	101	99	HSPA2;CAMK2B;RPA3;HSPB8;EEF1A1;AKT1S1;NUP37;HSPA8;VCP;MLST8;RPA2;TNFRSF21;DEDD2;HSF1;NUP85;DNAJB1;CAMK2G;HSPA12B;NUP62;YWHAE;FKBP4;CRYBA4;RLN1;GML;CAMK2A;HSPA1L;BAG1;NUP42;RPS19BP1;MAPKAPK2;ST13;HDAC6;BAG2;MTOR;COL4A6;NDC1;NUP43;DNAJB6;NUP155;MRPL18;HSP90AA1;GSK3B;HSPA9;CCAR2;HSPA13;DNAJC2;MAPK3;NUP98;HSPA6;SEC13;HSPA1B;HSPA4L;AAAS;SEH1L;HSBP1;RPA1;CAMK2D;NUP35;PTGES3;ATR;NUP54;NUP133;HSPH1;HIKES…	HSPA13;DNAJC2;MAPK3;NUP98;HSPA6;SEC13;HSPA1B;HSPA4L;AAAS;SEH1L;HSBP1;RPA1;CAMK2D;NUP35;PTGES3;ATR;NUP54;NUP133;HSPH1;HIKESHI;NUP93;HSPA4;RAE1;NUP50;UBB;HSPA14;NUP160;DNAJC7;POM121;NUP214;BAG4;HSPA12A;BAG3;MAPK1;NUP153;SIRT1;RPTOR;NUP88;NUP107;NUP210;NUP205;NUP58;HSPA5;EP300;POM121C;NUP188;ATM;CRYAB;BAG5;HSP90AB1;CREBBP;TPR;HSPA1A;SERPINH1;RANBP2
Golgi-to-ER retrograde transport	-0.543475	-1.11608	0.186373	0.658513	117	116	CAPZA2;DYNLL1;ARF5;NAPA;CAPZB;PAFAH1B3;DCTN2;DCTN3;KIF18A;KIF4A;KIF20A;COPZ1;COPZ2;ACTR10;ACTR1A;KDELR3;DYNC1I1;BNIP1;RAB18;COPG1;STX18;GALNT1;DCTN4;RAB1B;KLC3;KLC4;KLC2;ARF4;KIF26A;CENPE;KIF18B;KIF23;KIF2B;CAPZA3;KIF4B;KIF15;KIF9;KIF22;KIF2C;COPE;PLA2G4A;NSF;ZW10;GALNT2;RAB1A;DCTN5;RAB6B;CAPZA1;ARF3;KIF25;KIF3A;KIF5C;ARFGAP1;KIF11;KIF12;ARF1;KIF16B;KIFC1;KIF21B;KIFAP3;BICD1;KIF5A;KIF3C;RACGAP1;K…	KIF5A;KIF3C;RACGAP1;KIF26B;USE1;KIF1A;TMED3;RINT1;KIFC2;SEC22B;COPG2;KIF6;NAPB;ARFGAP3;SURF4;KLC1;DYNC1LI1;KIF2A;DCTN6;DYNLL2;PLA2G6;KIF1C;KIF3B;AGPAT3;DCTN1;KIF19;RAB3GAP1;GBF1;KIF27;NAPG;PAFAH1B1;KIF13B;BICD2;KIF5B;DYNC1I2;PAFAH1B2;ARCN1;TMED2;COPB1;ARFGAP2;KIF20B;TMED9;DYNC1LI2;COPB2;TMED10;KIF1B;TMED7;KDELR2;RAB6A;RAB3GAP2;NBAS;KIF21A;KDELR1;COPA;DYNC1H1
Translocation of SLC2A4 (GLUT4) to the plasma membrane	-0.570777	-1.11827	0.258727	0.658627	51	51	SFN;RAB11A;SNAP23;PRKAG1;STXBP3;RAB8A;YWHAB;YWHAE;PRKAG3;RALA;YWHAQ;YWHAH;ASPSCR1;AKT1;PRKAB2;KIF3A;RAB13;AKT2;RALGAPB;STX4;EXOC8;KIFAP3;EXOC2;YWHAG;EXOC3;RAC1;C2CD5;EXOC6;YWHAZ;SLC2A4;PRKAB1;RALGAPA2;RAB10;RAB4A;EXOC1;KIF3B;PRKAA2;VAMP2;EXOC5;RAB14;RHOQ;TBC1D1;MYO1C;PRKAG2;EXOC7;EXOC4;TBC1D4;CALM1;MYO5A;MYH9;LNPEP	EXOC3;RAC1;C2CD5;EXOC6;YWHAZ;SLC2A4;PRKAB1;RALGAPA2;RAB10;RAB4A;EXOC1;KIF3B;PRKAA2;VAMP2;EXOC5;RAB14;RHOQ;TBC1D1;MYO1C;PRKAG2;EXOC7;EXOC4;TBC1D4;CALM1;MYO5A;MYH9;LNPEP
Kinesins	-0.579455	-1.11619	0.280628	0.659705	44	43	KIF18A;KIF4A;KIF20A;KLC3;KLC4;KLC2;KIF26A;CENPE;KIF18B;KIF23;KIF2B;KIF4B;KIF15;KIF9;KIF22;KIF2C;KIF25;KIF3A;KIF5C;KIF11;KIF12;KIF16B;KIFC1;KIF21B;KIFAP3;KIF5A;KIF3C;RACGAP1;KIF26B;KIF1A;KIFC2;KIF6;KLC1;KIF2A;KIF1C;KIF3B;KIF19;KIF27;KIF13B;KIF5B;KIF20B;KIF1B;KIF21A	KIF25;KIF3A;KIF5C;KIF11;KIF12;KIF16B;KIFC1;KIF21B;KIFAP3;KIF5A;KIF3C;RACGAP1;KIF26B;KIF1A;KIFC2;KIF6;KLC1;KIF2A;KIF1C;KIF3B;KIF19;KIF27;KIF13B;KIF5B;KIF20B;KIF1B;KIF21A
Na+/Cl- dependent neurotransmitter transporters	-0.634799	-1.11154	0.326622	0.659865	19	19	SLC6A1;SLC6A2;SLC6A18;SLC6A19;SLC6A15;SLC6A14;SLC6A5;SLC18A2;SLC22A2;SLC22A1;SLC6A12;SLC18A1;SLC6A7;SLC6A11;SLC6A20;SLC6A13;SLC6A6;SLC6A9;SLC6A3	SLC6A20;SLC6A13;SLC6A6;SLC6A9;SLC6A3
HDR through Single Strand Annealing (SSA)	-0.582938	-1.11183	0.290084	0.659894	37	37	RPA3;RFC2;ERCC1;RPA2;RHNO1;RFC3;ATRIP;RBBP8;BRIP1;EXO1;HUS1;DNA2;KAT5;ERCC4;RMI1;RFC4;BLM;RAD9B;RAD1;RAD51;RPA1;RMI2;ATR;NBN;BRCA1;RFC5;RAD52;TOP3A;MRE11;BARD1;TOPBP1;RAD9A;WRN;RAD17;ATM;ABL1;RAD50	RAD1;RAD51;RPA1;RMI2;ATR;NBN;BRCA1;RFC5;RAD52;TOP3A;MRE11;BARD1;TOPBP1;RAD9A;WRN;RAD17;ATM;ABL1;RAD50
Resolution of D-loop Structures through Holliday Junction Intermediates	-0.592126	-1.11301	0.292111	0.660183	32	32	RAD51C;RAD51B;RBBP8;BRIP1;RAD51AP1;EXO1;SLX1A;DNA2;RAD51D;KAT5;EME2;SLX4;RMI1;EME1;BLM;XRCC2;GEN1;BRCA2;RAD51;RMI2;XRCC3;NBN;BRCA1;TOP3A;MUS81;PALB2;MRE11;SPIDR;BARD1;WRN;ATM;RAD50	SLX4;RMI1;EME1;BLM;XRCC2;GEN1;BRCA2;RAD51;RMI2;XRCC3;NBN;BRCA1;TOP3A;MUS81;PALB2;MRE11;SPIDR;BARD1;WRN;ATM;RAD50
Mitotic Prometaphase	-0.539503	-1.11269	0.128	0.660218	188	186	RPS27;TUBB4B;DYNLL1;CDK1;TUBA4A;MZT2B;DCTN2;CEP72;DCTN3;CCNB2;NUP37;KIF18A;CCNB1;CDCA8;BUB1;AURKB;CENPH;ACTR1A;DYNC1I1;TUBB;TUBG1;CEP131;SGO2;NUDC;PPP1CC;NUP85;NEK6;NEK2;CDC20;PLK1;YWHAE;HAUS1;MAD1L1;NDC80;ODF2;BIRC5;HAUS8;CENPQ;TUBB4A;CENPN;SPC24;CENPE;KIF2B;SGO1;SPC25;CENPA;MAPRE1;CEP164;PPP2CA;KIF2C;SSNA1;NME7;BUB3;ZW10;CENPO;SKA2;NUP43;TUBGCP6;SDCCAG8;PRKAR2B;CENPM;CEP41;TUBG2;NEDD1;PMF1;ZWIN…	PPP2R5B;NINL;NDEL1;NCAPD2;PPP2R1B;CEP76;CSNK2B;NEK9;B9D2;MZT2A;NUP98;DSN1;SEC13;HAUS7;CENPT;BUB1B;HAUS5;YWHAG;CNTRL;TUBGCP4;HAUS3;TUBGCP5;KNL1;PRKACA;CEP70;SEH1L;CEP152;CENPP;CSNK1D;MAD2L1;MZT1;PPP2CB;NDE1;SPDL1;PPP2R1A;PDS5A;INCENP;PPP2R5C;NUP133;CENPF;DYNC1LI1;TUBA1A;CLIP1;KIF2A;CEP78;CETN2;CENPU;NUP160;ALMS1;CENPL;TUBGCP3;PPP2R5D;DYNLL2;CLASP2;CCP110;HAUS2;NEK7;HDAC8;CEP135;RCC2;DCTN1;STAG1;CE…
ADP signalling through P2Y purinoceptor 12	-0.623121	-1.11483	0.319032	0.660345	22	22	GNB5;GNG5;GNG13;GNG10;GNG2;GNG12;P2RY12;GNGT2;GNG3;GNAT3;GNB3;GNG4;GNB4;GNGT1;GNB1;GNG11;GNAI2;GNB2;GNG8;GNG7;GNAI1;GNAI3	GNG4;GNB4;GNGT1;GNB1;GNG11;GNAI2;GNB2;GNG8;GNG7;GNAI1;GNAI3
Transcriptional regulation by RUNX2	0.311282	0.946144	1	0.660683	120	120	SEM1;UBC;PSME2;RPS27A;UBA52;PSME1;PSMB7;PSMB2;DLX5;STAT1;CDK1;PSMB6;PSMF1;PSMC4;PSMD8;PSMD14;PSMA1;PSMA3;PPARGC1A;PSMA7;PSMB10;ESRRA;PSMC1;CCNB1;PSMD6;MMP13;DLX6;PSMB3;RBX1;PSMC5;PSMB8;PSMA4;PSMA2;CDK4;PSMC2;ZNF521;BGLAP;PSMD7;PSMD4;PSMA5;HIVEP3;CDKN1A;PSMB9;CBFB;PSMA6;PSMB5;PSMA8;HAND2;NKX3-2;SP7;UCMA;MSX2;TWIST2;IHH;HEY2;SKP1;PSMD9;PSMB4;HDAC6;RBM14;PPM1D;BAX;AKT1;PSMC6;SMAD6;AKT2;GLI2;PSMC3;PS…	SEM1;UBC;PSME2;RPS27A;UBA52;PSME1;PSMB7;PSMB2;DLX5;STAT1;CDK1;PSMB6;PSMF1;PSMC4;PSMD8;PSMD14;PSMA1;PSMA3;PPARGC1A;PSMA7;PSMB10;ESRRA;PSMC1;CCNB1;PSMD6;MMP13;DLX6;PSMB3;RBX1;PSMC5;PSMB8;PSMA4;PSMA2;CDK4;PSMC2;ZNF521;BGLAP;PSMD7
Aquaporin-mediated transport	-0.567346	-1.11228	0.26875	0.660689	52	52	RAB11A;GNB5;GNG5;GNG13;GNG10;GNG2;GNG12;AQP8;AVPR2;GNGT2;AQP9;MIP;AQP2;ADCY8;GNG3;PRKACG;AQP1;GNB3;AQP10;AQP12A;ADCY7;PRKAR2B;AQP3;AQP11;AVP;AQP6;ADCY5;ADCY3;PRKAR1A;ADCY1;PRKAR2A;AQP7;GNAS;PRKACA;PRKAR1B;GNG4;GNB4;GNGT1;GNB1;ADCY4;GNG11;ADCY9;GNB2;GNG8;GNG7;ADCY6;ADCY2;PRKACB;AQP4;MYO5B;RAB11FIP2;AQP5	ADCY3;PRKAR1A;ADCY1;PRKAR2A;AQP7;GNAS;PRKACA;PRKAR1B;GNG4;GNB4;GNGT1;GNB1;ADCY4;GNG11;ADCY9;GNB2;GNG8;GNG7;ADCY6;ADCY2;PRKACB;AQP4;MYO5B;RAB11FIP2;AQP5
Estrogen-dependent gene expression	-0.548053	-1.11447	0.212916	0.660742	122	91	FOS;JUND;JUN;POLR2L;POLR2G;CXCL12;MYC;POLR2I;GTF2A2;POLR2J;POLR2F;USF2;KCTD6;H2AFX;PRMT1;POLR2H;MYB;TFF3;POLR2E;POLR2K;TFF1;AXIN1;CDK9;KPNA2;FKBP4;CBFB;TNRC6C;GATA3;CITED1;PGR;NR5A2;ATF2;KAT5;USF1;FOSB;HSP90AA1;AGO4;FOXA1;ESR1;CARM1;POLR2D;HDAC1;KAT2B;TBP;KDM1A;GREB1;EBAG9;PTGES3;GPAM;POLR2C;CCNT1;AGO2;POU2F1;TGFA;CXXC5;SP1;POLR2A;STAG1;AGO3;AGO1;MOV10;DDX5;GTF2F1;TLE3;MED1;CCND1;CHD1;NCOA2;ZNF21…	GPAM;POLR2C;CCNT1;AGO2;POU2F1;TGFA;CXXC5;SP1;POLR2A;STAG1;AGO3;AGO1;MOV10;DDX5;GTF2F1;TLE3;MED1;CCND1;CHD1;NCOA2;ZNF217;EP300;POLR2B;GTF2A1;SMC3;RUNX1;TNRC6B;GTF2F2;NCOA3;CTSD;STAG2;YY1;ERBB4;HSP90AB1;KANK1;SMC1A;TNRC6A;CREBBP;NRIP1;KDM4B;NCOA1;BCL2;RAD21
Peptide hormone metabolism	-0.550204	-1.11316	0.221328	0.660985	88	88	KLF4;CTNNB1;BCHE;ACE2;SEC11A;AGT;CGB3;ACE;GNG13;ANPEP;UCN;RAB27A;CLTRN;FFAR1;CPA3;GRP;GZMH;CTSG;CMA1;CPB2;GPR119;GH1;GIP;INHBE;INHBC;CDX2;INS;SLC30A8;FFAR4;PAX6;FSHB;GATA4;GNAT3;MBOAT4;CRHR2;GNB3;LEP;REN;GCG;TSHB;ENPEP;MYRIP;AOPEP;POMC;KIF5C;CES1;IGF1;CGA;PCSK2;INHBB;ISL1;PCSK1;EXOC8;EXOC2;SPCS1;KIF5A;INHBA;DPP4;CPB1;INHA;PLA2G7;GHRL;LHB;EXOC3;MME;STX1A;SEC11C;EXOC6;SLC30A6;ERO1A;CTSZ;EXOC1;SLC30…	PCSK2;INHBB;ISL1;PCSK1;EXOC8;EXOC2;SPCS1;KIF5A;INHBA;DPP4;CPB1;INHA;PLA2G7;GHRL;LHB;EXOC3;MME;STX1A;SEC11C;EXOC6;SLC30A6;ERO1A;CTSZ;EXOC1;SLC30A5;ACHE;VAMP2;EXOC5;KIF5B;SLC30A7;SPCS3;EXOC7;SPCS2;EXOC4;CTSD;TCF7L2;ATP6AP2;ERO1B;MYO5A;CPE
Cell-extracellular matrix interactions	-0.641707	-1.11187	0.33908	0.661302	16	16	RSU1;TESK1;VASP;FBLIM1;ACTN1;ARHGEF6;LIMS1;FLNC;PARVB;ILK;PARVA;LIMS2;PXN;FERMT2;FLNA;ITGB1	ILK;PARVA;LIMS2;PXN;FERMT2;FLNA;ITGB1
Transcription-Coupled Nucleotide Excision Repair (TC-NER)	0.305903	0.941929	0.7	0.662279	78	78	UBC;RPS27A;POLR2L;UBA52;POLR2G;POLE4;POLD4;RPA3;POLR2I;COPS6;POLR2J;POLR2F;PCNA;RFC2;XRCC1;ERCC1;POLR2H;RBX1;RPA2;ERCC2;RFC3;POLR2E;POLD2;ERCC8;POLR2K;COPS2;COPS4;POLE3;PPIE;COPS3;LIG3;ELL;ISY1;LIG1;CDK7;HMGN1;GTF2H5;ERCC4;COPS8;GTF2H3;XAB2;CCNH;GTF2H4;GPS1;GTF2H1;AQR;UVSSA;XPA;RFC4;POLE2;POLR2D;ERCC3;COPS7B;TCEA1;POLE;CUL4B;ZNF830;PRPF19;POLD3;RPA1;MNAT1;COPS7A;POLR2C;RFC5;UBB;COPS5;POLD1;ERCC5;…	UBC;RPS27A;POLR2L;UBA52;POLR2G;POLE4;POLD4;RPA3;POLR2I;COPS6;POLR2J;POLR2F;PCNA;RFC2;XRCC1;ERCC1;POLR2H;RBX1;RPA2;ERCC2;RFC3;POLR2E;POLD2;ERCC8;POLR2K
NOTCH1 Intracellular Domain Regulates Transcription	-0.567635	-1.11319	0.275934	0.662497	48	48	UBC;RPS27A;UBA52;MYC;HEYL;HIF1A;RBX1;HDAC10;HDAC9;SNW1;HES5;HEY2;SKP1;HDAC6;HDAC11;NCOR2;MAML3;HDAC1;KAT2B;CDK8;HDAC4;CCNC;HES1;NOTCH1;TLE1;CUL1;NBEA;UBB;MAMLD1;HEY1;HDAC5;MAML1;HDAC8;FBXW7;HDAC3;HDAC7;TLE3;TLE4;EP300;HDAC2;KAT2A;TLE2;TBL1XR1;TBL1X;RBPJ;CREBBP;MAML2;NCOR1	CCNC;HES1;NOTCH1;TLE1;CUL1;NBEA;UBB;MAMLD1;HEY1;HDAC5;MAML1;HDAC8;FBXW7;HDAC3;HDAC7;TLE3;TLE4;EP300;HDAC2;KAT2A;TLE2;TBL1XR1;TBL1X;RBPJ;CREBBP;MAML2;NCOR1
Fatty acids	0.437366	0.946528	0.517857	0.663171	15	15	CYP4F12;CYP4F3;CYP4F8;CYP2A7;CYP2A13;CYP2F1;CYP4F11;CYP4F2;CYP4F22;CYP4A22;CYP4A11;CYP4B1;CYP2J2;CYP2B6;CYP2D6	CYP4F12;CYP4F3;CYP4F8
Response of Mtb to phagocytosis	0.38741	0.942653	0.525641	0.663687	39	23	PGK1;UBC;RPS27A;UBA52;CORO1A;GSK3A;VPS33B;RAB7A;CTSG;NOS2;DUSP16;KPNA1;ATP6V1H;ENO1;MAPK3;RAB5A;UBB;MAPK1;SFPQ;TRIM27;HGS;KPNB1;RNF213	PGK1;UBC;RPS27A;UBA52;CORO1A
N-Glycan antennae elongation	-0.653457	-1.11323	0.332571	0.663931	15	15	B4GALT3;ST3GAL4;B4GALT1;MGAT5;ST8SIA3;ST8SIA6;B4GALT2;B4GALT6;MGAT4C;ST8SIA2;ST6GAL1;MGAT4B;MGAT4A;B4GALT4;B4GALT5	B4GALT2;B4GALT6;MGAT4C;ST8SIA2;ST6GAL1;MGAT4B;MGAT4A;B4GALT4;B4GALT5
PLC beta mediated events	-0.572365	-1.1134	0.284836	0.664777	49	49	PDE1A;CAMK2B;GNA15;CAMK2G;CAMK4;KPNA2;PRKCG;ADCY8;PRKACG;CAMK2A;PLA2G4A;ADCY7;PRKAR2B;CAMKK2;PLCB2;PLCB3;GNA14;PDE1B;ADCY5;PLCB4;ADCY3;PRKAR1A;ADCY1;PRKAR2A;PRKACA;PRKAR1B;AHCYL1;CAMK2D;GRK2;ADCY4;ADCY9;ITPR2;NBEA;PRKCD;ADCY6;PLCB1;MAPK1;PDE1C;ADCY2;ITPR3;CAMKK1;PRKACB;GNA11;PRKX;CREB1;PRKCA;CALM1;ITPR1;GNAQ	ADCY5;PLCB4;ADCY3;PRKAR1A;ADCY1;PRKAR2A;PRKACA;PRKAR1B;AHCYL1;CAMK2D;GRK2;ADCY4;ADCY9;ITPR2;NBEA;PRKCD;ADCY6;PLCB1;MAPK1;PDE1C;ADCY2;ITPR3;CAMKK1;PRKACB;GNA11;PRKX;CREB1;PRKCA;CALM1;ITPR1;GNAQ
Infection with Mycobacterium tuberculosis	0.376444	0.942887	0.525641	0.666623	82	27	PGK1;UBC;RPS27A;UBA52;CORO1A;B2M;LTF;GSK3A;VPS33B;RAB7A;CTSG;NOS2;DUSP16;KPNA1;ATP6V1H;ENO1;MRC1;MAPK3;RAB5A;UBB;MAPK1;TLR2;SFPQ;TRIM27;HGS;KPNB1;RNF213	PGK1;UBC;RPS27A;UBA52;CORO1A;B2M
DNA Damage/Telomere Stress Induced Senescence	-0.598446	-1.10968	0.320554	0.66816	61	29	H2AFX;CCNA1;ASF1A;POT1;TINF2;ACD;HMGA1;CCNA2;CDKN1A;CCNE2;CDK2;KAT5;HIRA;TP53;UBN1;TERF2;CCNE1;NBN;EP400;TERF2IP;CABIN1;MRE11;LMNB1;RB1;HMGA2;CDKN1B;ATM;TERF1;RAD50	NBN;EP400;TERF2IP;CABIN1;MRE11;LMNB1;RB1;HMGA2;CDKN1B;ATM;TERF1;RAD50
Energy dependent regulation of mTOR by LKB1-AMPK	-0.593721	-1.10916	0.296137	0.669286	29	29	LAMTOR2;LAMTOR4;RHEB;MLST8;PRKAG1;RRAGA;LAMTOR3;LAMTOR1;PRKAG3;MTOR;PRKAB2;RRAGD;STRADB;CAB39;LAMTOR5;CAB39L;STK11;PRKAB1;PPM1A;RRAGB;RRAGC;TSC1;STRADA;RPTOR;PRKAA2;SLC38A9;PRKAG2;PRKAA1;TSC2	LAMTOR5;CAB39L;STK11;PRKAB1;PPM1A;RRAGB;RRAGC;TSC1;STRADA;RPTOR;PRKAA2;SLC38A9;PRKAG2;PRKAA1;TSC2
Deregulated CDK5 triggers multiple neurodegenerative pathways in Alzheimer's disease models	-0.616111	-1.10838	0.331504	0.670186	22	22	JUN;PRDX2;CDK5;CAPNS1;YWHAE;CDK5R1;CAPNS2;CDC25C;FASLG;CDC25A;CAPN1;SOD2;CDC25B;LMNA;BCL2L11;LMNB1;FOXO3;GOLGA2;CAST;PRDX1;CAPN2;APP	BCL2L11;LMNB1;FOXO3;GOLGA2;CAST;PRDX1;CAPN2;APP
FRS-mediated FGFR3 signaling	-0.621586	-1.10865	0.323693	0.670346	20	20	FGF5;FRS3;FGF9;FGF16;FGF4;FGF8;FGF23;FGF1;FGF20;HRAS;FGF2;FGF18;PTPN11;FRS2;NRAS;GRB2;FGF17;FGFR3;SOS1;KRAS	FGF18;PTPN11;FRS2;NRAS;GRB2;FGF17;FGFR3;SOS1;KRAS
Tie2 Signaling	-0.638421	-1.10757	0.350838	0.672862	18	18	PIK3R2;PIK3R1;ANGPT4;TEK;GRB7;DOK2;HRAS;SHC1;GRB14;PTPN11;NRAS;ANGPT1;GRB2;PIK3CB;SOS1;ANGPT2;KRAS;PIK3CA	PTPN11;NRAS;ANGPT1;GRB2;PIK3CB;SOS1;ANGPT2;KRAS;PIK3CA
Cardiac conduction	-0.54213	-1.10398	0.19019	0.675443	125	125	CAMK2B;ATP1B3;RYR3;FXYD3;KCNH2;CLIC2;KCNK17;SCN11A;SLC8A2;KCNE5;RANGRF;FKBP1B;SLC8A1;ATP1B1;SRI;FGF13;KCNK2;CAMK2G;NPPC;RYR1;DMPK;SCN1B;KCNJ12;KCNK13;KCNK10;FXYD7;ATP1B2;ATP2A1;KCNIP4;CORIN;CACNG6;CACNG8;CACNG7;ABCC9;KCNJ4;ATP2B3;SCN4A;CACNG4;KCND1;NOS1;TBX5;KCNE2;KCNE1;KCNK9;KCNK18;KCNK4;KCNE3;GATA4;SLN;KCNJ11;CAMK2A;KCNIP1;ATP1A4;KCNK16;PLN;NKX2-5;SCN1A;SCN10A;SCN5A;KCNK3;NPPA;KCNK15;FXYD2;KCNK…	KAT2B;FGF12;ATP1A3;FGF11;CACNB1;NPR1;KCNK12;ATP1A2;FGF14;RYR2;KCNE4;FXYD4;PRKACA;SCN3B;SCN8A;NPR2;AHCYL1;ORAI2;CACNA2D2;CAMK2D;SCN2A;ATP2A3;KCND3;TRPC1;CACNB2;ITPR2;SCN9A;STIM1;KCNJ2;CACNA1C;KCNK5;ITPR3;KCNIP3;KCNK1;HIPK1;FXYD1;CALM1;FXYD6;WWTR1;ITPR1;SCN7A;ATP2B1;SCN4B;ATP2B4;ATP2A2;ASPH;ATP1A1;AKAP9
Signaling by Nuclear Receptors	-0.533481	-1.10553	0.129	0.675494	272	237	FABP5;FOS;JUND;APOE;JUN;POLR2L;POLR2G;APOC1;CXCL12;AKR1C3;MYC;PCK1;POLR2I;GTF2A2;GNB5;POLR2J;PIK3R2;FABP6;PDK1;POLR2F;PDHB;PDK4;DLD;DHRS4;USF2;ELK1;KCTD6;GNG5;H2AFX;PIK3R1;MMP7;CRABP1;GNG13;ALDH1A2;EPGN;PRMT1;FKBP5;POLR2H;MYB;TFF3;SCD;ALDH1A1;GNG10;RARB;POLR2E;POLR2K;TFF1;AXIN1;SDR16C5;ARL4C;CDK9;KPNA2;FKBP4;SRF;CBFB;FASN;PDHA1;TNRC6C;CAV2;CPT1B;GATA3;GNG2;AREG;GNG12;APOC2;APOC4;CETP;ADH1C;PDHA2;…	KDM1A;RDH13;GREB1;GNG4;EBAG9;MMP9;RARG;NRAS;GNB4;KDM4A;ALDH1A3;GNGT1;GNB1;PTGES3;GNG11;PTK2;GNAI2;GPAM;POLR2C;NR1H3;RARA;CCNT1;AGO2;CPT1A;GNB2;PPP5C;GNG8;POU2F1;HBEGF;TGFA;GNG7;RXRA;PPARD;CXXC5;RDH14;GNAI1;GPS2;DLAT;GNAI3;SP1;POLR2A;MAPK1;STAG1;CRABP2;AGO3;HDAC3;AGO1;MOV10;PIK3R3;DDX5;PDPK1;ZDHHC7;GTF2F1;TLE3;MED1;UHMK1;KDM3A;CCND1;PDK3;FOXO3;CHD1;SREBF1;ZDHHC21;MYLIP;NCOA2;DHRS3;ABCG1;ZNF217;EP3…
Recruitment of mitotic centrosome proteins and complexes	-0.549487	-1.10638	0.24264	0.675797	81	80	TUBB4B;DYNLL1;CDK1;TUBA4A;MZT2B;DCTN2;CDK11B;CEP72;DCTN3;ACTR1A;TUBB;TUBG1;CEP131;NEK2;PLK1;YWHAE;HAUS1;ODF2;HAUS8;TUBB4A;MAPRE1;CEP164;SSNA1;NME7;TUBGCP6;SDCCAG8;PRKAR2B;CEP41;TUBG2;NEDD1;HSP90AA1;HAUS4;PLK4;NINL;CEP76;MZT2A;HAUS7;HAUS5;YWHAG;CNTRL;TUBGCP4;HAUS3;TUBGCP5;PRKACA;CEP70;CEP152;CSNK1D;MZT1;NDE1;PPP2R1A;TUBA1A;CEP78;CETN2;ALMS1;TUBGCP3;CCP110;HAUS2;CEP135;DCTN1;CEP192;CKAP5;PCNT;CLASP…	HAUS7;HAUS5;YWHAG;CNTRL;TUBGCP4;HAUS3;TUBGCP5;PRKACA;CEP70;CEP152;CSNK1D;MZT1;NDE1;PPP2R1A;TUBA1A;CEP78;CETN2;ALMS1;TUBGCP3;CCP110;HAUS2;CEP135;DCTN1;CEP192;CKAP5;PCNT;CLASP1;SFI1;PAFAH1B1;CEP63;CEP250;DYNC1I2;TUBGCP2;CDK11A;CEP57;CDK5RAP2;CENPJ;HAUS6;CEP290;CSNK1E;OFD1;PCM1;DYNC1H1;AKAP9
Ca-dependent events	-0.577112	-1.10604	0.305439	0.676059	37	37	PDE1A;CAMK2B;CAMK2G;CAMK4;KPNA2;PRKCG;ADCY8;PRKACG;CAMK2A;PLA2G4A;ADCY7;PRKAR2B;CAMKK2;PDE1B;ADCY5;ADCY3;PRKAR1A;ADCY1;PRKAR2A;PRKACA;PRKAR1B;CAMK2D;GRK2;ADCY4;ADCY9;NBEA;PRKCD;ADCY6;MAPK1;PDE1C;ADCY2;CAMKK1;PRKACB;PRKX;CREB1;PRKCA;CALM1	ADCY5;ADCY3;PRKAR1A;ADCY1;PRKAR2A;PRKACA;PRKAR1B;CAMK2D;GRK2;ADCY4;ADCY9;NBEA;PRKCD;ADCY6;MAPK1;PDE1C;ADCY2;CAMKK1;PRKACB;PRKX;CREB1;PRKCA;CALM1
Clathrin-mediated endocytosis	-0.53798	-1.10563	0.189569	0.676582	143	143	UBC;RPS27A;UBA52;SH3KBP1;CD3G;COPS6;SYT8;EPN1;ARF6;ARPC2;ARRB1;ADRB2;CLTA;AP2S1;DVL2;HSPA8;ARPC3;ARPC1A;FCHO1;RAB5C;EPGN;NEDD8;CLTCL1;CLTB;IL7R;TF;SH3GL2;CD4;COPS2;ARPC4;SYT2;ACTR3;COPS4;AREG;VAMP3;LDLR;AGTR1;AVPR2;SLC18A3;TACR1;AMPH;CFTR;SYT9;CHRM2;PACSIN1;SNAP91;APOB;COPS3;SH3GL1;GRK3;ARRB2;LDLRAP1;SGIP1;EREG;VAMP8;CD3D;COPS8;TOR1A;UBQLN2;BTC;STON2;OCRL;ACTR2;AVP;ARFGAP1;GPS1;VAMP4;DAB2;EPS15L1…	AAK1;VAMP7;UBQLN1;SYNJ2;STON1;AP2B1;GRK2;COPS7A;DNAJC6;NECAP1;FZD4;KIAA0319;TRIP10;AP2A1;REPS1;RAB5A;GAPVD1;ARPC5;HBEGF;UBB;BIN1;COPS5;TGFA;NECAP2;DNM3;AP2M1;GRB2;HIP1;PIP5K1C;SYNJ1;STAM;SNX18;STAM2;VAMP2;ITSN1;TOR1B;AGFG1;M6PR;RAB5B;FCHO2;CBL;EPN2;CLTC;EPS15;PICALM;CTTN;WASL;SNX9;PACSIN2;WNT5A;HGS;LRP2;IGF2R;FNBP1;GAK;AP2A2;EGFR;ITSN2;FNBP1L;SCARB2;PIK3C2A;SYT1;TGOLN2
Platelet activation, signaling and aggregation	-0.529952	-1.10399	0.113	0.677052	260	257	PPIA;RHOB;MAGED2;ALDOA;VAV3;PFN1;CFL1;TUBA4A;TIMP1;RAC2;ABHD6;GNA15;SERPINA1;GNB5;PIK3R2;VEGFD;SERPINA3;ARRB1;TAGLN2;PTPN1;HABP4;SELENOP;GNG5;PIK3R1;VTI1B;MMRN1;PIK3R6;LCP2;GNG13;PLEK;APOA1;LYN;TGFB3;RAB27B;STXBP3;RAP1B;PRKCB;SOD1;TMSB4X;GNG10;TIMP3;ADRA2C;RHOG;TF;FCER1G;SCCPDH;F5;CSK;THBS1;CTSW;STXBP2;IGF2;WDR1;ACTN1;GNG2;GNG12;TOR4A;SERPINA4;PIK3R5;FGG;FGA;FGB;P2RY12;GP9;GP5;HRG;KNG1;TRPC3;PF4;…	LAT;MGLL;ABHD12;SRC;PDPN;A1BG;APBB1IP;PDGFB;BRPF3;A2M;RHOA;CDC42;P2RY1;CYB5R1;RAC1;F2RL2;GNG4;PTPN11;GP1BA;GNB4;GNGT1;RAPGEF3;GNB1;ITGA2B;CD109;RASGRP2;TGFB2;TBXA2R;GNG11;PTK2;DGKQ;YWHAZ;GNAI2;CD36;GNB2;SYTL4;PHACTR2;DAGLB;ITPR2;GNG8;PRKCD;PTPN6;PCDH7;RAF1;GNG7;TTN;DGKD;TGFB1;SRGN;LAMP2;GRB2;GNAI1;VCL;CD9;GTPBP2;GNAI3;GNA13;PRKCE;MAPK1;FAM3C;ANXA5;PIK3CB;SERPINE1;ITPR3;SYK;PIK3R3;RAPGEF4;TMX3;END…
Signaling by TGFB family members	-0.54386	-1.10642	0.234234	0.677275	102	102	JUNB;UBC;RPS27A;UBA52;PPP1CB;MYC;PPP1R15A;CDKN2B;E2F4;PMEPA1;DRAP1;PARD6A;FKBP1A;UBE2D3;UBE2M;STRAP;NEDD8;PPP1CC;BMPR1B;CDK9;SNW1;ATP1B4;GDF2;CER1;FOXH1;BMP10;PPP1CA;PRKCZ;AMH;RBL1;PARP1;SMAD6;BAMBI;STUB1;TGIF2;NCOR2;AMHR2;INHBB;E2F5;HDAC1;ARHGEF18;GREM2;CDK8;INHBA;TGFBR1;RHOA;NOG;TGIF1;MTMR4;SMAD1;ACVRL1;CCNC;MEN1;ACVR2A;CHRDL1;FSTL3;CGN;CCNT1;UCHL5;PPM1A;BMP2;UBB;SMURF1;TGFB1;FST;SP1;ZFYVE9;SKI…	NOG;TGIF1;MTMR4;SMAD1;ACVRL1;CCNC;MEN1;ACVR2A;CHRDL1;FSTL3;CGN;CCNT1;UCHL5;PPM1A;BMP2;UBB;SMURF1;TGFB1;FST;SP1;ZFYVE9;SKI;UBE2D1;SERPINE1;FURIN;TFDP1;ACVR1B;CCNT2;NEDD4L;USP15;RNF111;SMURF2;USP9X;SMAD3;CBL;TGFBR2;F11R;SMAD7;BMPR1A;SMAD9;ACVR1C;CCNK;ACVR2B;TFDP2;PARD3;SMAD2;ZFYVE16;WWTR1;SKIL;SMAD4;SMAD5;FSTL1;TRIM33;XPO1;BMPR2;NCOR1
Fatty acyl-CoA biosynthesis	-0.577992	-1.10283	0.296373	0.678192	37	37	SLC25A1;ACSL5;SCD;ACACA;FASN;ACSBG2;TECRL;ELOVL3;HSD17B3;HTD2;ELOVL7;SLC27A3;ELOVL1;OLAH;HSD17B8;PPT1;ELOVL6;SCD5;ACSL6;ELOVL5;TECR;ACSBG1;ELOVL2;ACSF3;HACD1;ACSL4;ELOVL4;ACSL1;PPT2;MORC2;HACD4;HSD17B12;ACLY;HACD2;ACSL3;CBR4;HACD3	ELOVL7;SLC27A3;ELOVL1;OLAH;HSD17B8;PPT1;ELOVL6;SCD5;ACSL6;ELOVL5;TECR;ACSBG1;ELOVL2;ACSF3;HACD1;ACSL4;ELOVL4;ACSL1;PPT2;MORC2;HACD4;HSD17B12;ACLY;HACD2;ACSL3;CBR4;HACD3
Metabolism of steroids	-0.534254	-1.10404	0.18018	0.678429	152	151	SCP2;AKR1C3;RAN;FDXR;AKR1B15;FABP6;HSD11B2;STARD5;SUMO2;MTF1;STAR;NSDHL;IDI1;CYP21A2;HSD17B14;SCD;ACACA;SRD5A3;AMACR;OSBPL6;GGPS1;ARV1;SRD5A1;HSD17B2;TSPOAP1;FDX1;SLC27A5;FASN;PMVK;SERPINA6;SLC27A2;ALB;GC;STARD6;SLC10A2;NR1H4;PTGIS;CYP11A1;CYP11B1;CYP11B2;CYP7A1;HSD17B3;SLCO1B1;SLCO1B3;IDI2;AKR1C4;BAAT;HSD3B1;HSD3B2;ABCB11;CYP8B1;SRD5A2;HSD11B1;DHCR24;UBE2I;SMARCD3;FDX2;MVK;CH25H;OSBPL2;ACOX2;OSB…	FDPS;HSD17B7;CARM1;NFYB;HSD17B4;CYP7B1;HELZ2;FDFT1;HSD17B11;DHCR7;OSBPL3;LSS;PPARA;LHB;CYP24A1;TM7SF2;ACAT2;VDR;EBP;TGS1;INSIG1;ABCC3;GPAM;CUBN;AKR1C2;SEC24A;CYP17A1;RXRA;OSBP;ACOT8;MSMO1;PLPP6;CYP39A1;SEC24D;CYP2R1;CHD9;SP1;NFYC;SAR1B;SCAP;ACACB;AKR1B1;MED1;HSD17B12;LGMN;OSBPL1A;SEC23A;STARD3;SREBF1;SLCO1A2;NCOA2;AKR1C1;SQLE;SREBF2;MBTPS2;HMGCR;SEC24B;CYP27A1;TBL1XR1;LRP2;TBL1X;KPNB1;LBR;CYP51A1…
Cellular Senescence	-0.539995	-1.10434	0.192192	0.678442	168	130	FOS;JUN;CEBPB;UBC;RPS27A;UBA52;MAP2K3;CDKN2D;CDKN2A;CDKN2B;UBE2E1;H2AFX;E2F2;CCNA1;ASF1A;POT1;TINF2;CDK4;ACD;ANAPC15;MAPK11;HMGA1;ANAPC11;TXN;CBX8;UBE2C;CCNA2;CBX6;RING1;CDKN2C;ID1;CDKN1A;TNRC6C;CCNE2;CDC26;CBX2;CXCL8;VENTX;IFNB1;IL1A;ANAPC2;CDK2;MAPKAPK2;ANAPC16;KAT5;RPS6KA3;ANAPC10;RNF2;CDC27;CBX4;MAPKAPK3;HIRA;TP53;CDC16;AGO4;UBE2S;MAPK7;SCMH1;MAPK3;UBN1;CDC23;TNIK;RPS6KA1;TERF2;MAPK9;E2F1;IL6…	TERF2;MAPK9;E2F1;IL6;FZR1;MINK1;MAP2K6;ANAPC1;CCNE1;RBBP7;ERF;E2F3;NBN;MAP4K4;MAP3K5;EP400;TERF2IP;RELA;EZH2;UBB;CABIN1;ANAPC7;MRE11;MAP2K4;SP1;MAPK1;EHMT2;UBE2D1;MAPKAPK5;AGO3;TFDP1;AGO1;MOV10;MAPK10;MAPK8;LMNB1;MDM2;EED;RBBP4;ANAPC4;RPS6KA2;MAPK14;EHMT1;MAP2K7;CDK6;ETS1;ANAPC5;KDM6B;PHC2;RB1;TNRC6B;HMGA2;PHC1;BMI1;CDKN1B;TFDP2;ATM;PHC3;MDM4;TERF1;SUZ12;NFKB1;TNRC6A;ETS2;RAD50;STAT3;IGFBP7
Signaling by ERBB2	-0.566262	-1.10302	0.289119	0.678834	50	50	UBC;RPS27A;UBA52;PTK6;PIK3R1;NRG2;MATK;NRG3;GRB7;MEMO1;EREG;FYN;AKT1;HRAS;BTC;RNF41;AKT2;SHC1;HSP90AA1;STUB1;EGF;PLCG1;SRC;RHOA;NRG1;PTPN18;NRAS;CUL5;NRG4;PRKCD;HBEGF;UBB;GRB2;PRKCE;DIAPH1;USP8;ERBB3;GAB1;SOS1;ERBIN;AKT3;PRKCA;KRAS;CDC37;YES1;PIK3CA;ERBB4;ERBB2;PTPN12;EGFR	CUL5;NRG4;PRKCD;HBEGF;UBB;GRB2;PRKCE;DIAPH1;USP8;ERBB3;GAB1;SOS1;ERBIN;AKT3;PRKCA;KRAS;CDC37;YES1;PIK3CA;ERBB4;ERBB2;PTPN12;EGFR
Signaling by NOTCH3	-0.561077	-1.10435	0.293388	0.680059	49	49	UBC;RPS27A;UBA52;STAT1;PSENEN;NEURL1B;TACC3;HEYL;DLGAP5;YBX1;PTCRA;SNW1;IKZF1;FABP7;HES5;HEY2;PSEN1;MAML3;DLL1;EGF;KAT2B;PLXND1;HES1;NOTCH1;NEURL1;MIB2;APH1B;WWC1;UBB;MAMLD1;HEY1;WWP2;MAML1;APH1A;PSEN2;MIB1;NCSTN;DLL4;EP300;KAT2A;PBX1;RBPJ;ADAM10;CREBBP;EGFR;MAML2;JAG2;JAG1;NOTCH3	HES1;NOTCH1;NEURL1;MIB2;APH1B;WWC1;UBB;MAMLD1;HEY1;WWP2;MAML1;APH1A;PSEN2;MIB1;NCSTN;DLL4;EP300;KAT2A;PBX1;RBPJ;ADAM10;CREBBP;EGFR;MAML2;JAG2;JAG1;NOTCH3
Nuclear Receptor transcription pathway	-0.567488	-1.10212	0.282051	0.680397	53	53	RORC;ESRRA;NRBP1;RARB;NR2C2AP;THRB;NR1I2;NR1H4;HNF4A;NR2E3;NR0B1;NR5A1;RORB;PGR;NR4A3;NR1I3;RXRG;NR2E1;NR2F1;PPARG;NR5A2;ESRRG;NR0B2;NR1H2;NR2F6;RXRB;NR1D1;NCOR2;NR2C2;NR2C1;ESRRB;AR;ESR1;NR3C1;NR4A1;NR1D2;NR3C2;PPARA;HNF4G;ESR2;VDR;RARG;NR1H3;RARA;THRA;NR4A2;RXRA;PPARD;NR6A1;RORA;NRBF2;MED1;NCOR1	NR1D1;NCOR2;NR2C2;NR2C1;ESRRB;AR;ESR1;NR3C1;NR4A1;NR1D2;NR3C2;PPARA;HNF4G;ESR2;VDR;RARG;NR1H3;RARA;THRA;NR4A2;RXRA;PPARD;NR6A1;RORA;NRBF2;MED1;NCOR1
ABC-family proteins mediated transport	0.307237	0.929863	0.75	0.684583	103	103	SEM1;UBC;PSME2;RPS27A;UBA52;PSME1;PSMB7;PSMB2;EIF2S2;PSMB6;PSMF1;PSMC4;PSMD8;PSMD14;PSMA1;PSMA3;PSMA7;PSMB10;PSMC1;PSMD6;PSMB3;VCP;APOA1;PSMC5;PSMB8;PSMA4;PSMA2;ABCA7;PSMC2;ABCA4;PSMD7;PSMD4;DERL3;PSMA5;PSMB9;PSMA6;ABCD1;PSMB5;PSMA8;ABCC9;ABCD2;ABCC2;CFTR;KCNJ11;ABCB1;ABCG4;ABCB5;ABCG5;ABCA12;RNF5;PEX19;PSMD9;PSMB4;PSMC6;EIF2S1;EIF2S3;ABCA10;RNF185;PSMC3;PSMD12;PSME3;ABCA9;ABCB4;ABCC11;ABCA8;ABCC…	SEM1;UBC;PSME2;RPS27A;UBA52;PSME1;PSMB7;PSMB2;EIF2S2;PSMB6;PSMF1;PSMC4;PSMD8;PSMD14;PSMA1;PSMA3;PSMA7;PSMB10;PSMC1;PSMD6;PSMB3;VCP;APOA1;PSMC5;PSMB8;PSMA4;PSMA2;ABCA7;PSMC2;ABCA4
Resolution of AP sites via the multiple-nucleotide patch replacement pathway	0.398579	0.932226	0.539683	0.68464	25	24	APEX1;POLE4;POLD4;RPA3;PCNA;RFC2;RPA2;RFC3;FEN1;POLD2;POLB;POLE3;LIG1;PARP1;RFC4;POLE2;POLE;PARP2;POLD3;RPA1;RFC5;POLD1;RFC1;PARG	APEX1;POLE4;POLD4;RPA3;PCNA;RFC2;RPA2;RFC3;FEN1;POLD2;POLB
Gap-filling DNA repair synthesis and ligation in TC-NER	0.323941	0.933185	0.55	0.685111	64	64	UBC;RPS27A;POLR2L;UBA52;POLR2G;POLE4;POLD4;RPA3;POLR2I;POLR2J;POLR2F;PCNA;RFC2;XRCC1;POLR2H;RBX1;RPA2;ERCC2;RFC3;POLR2E;POLD2;ERCC8;POLR2K;POLE3;PPIE;LIG3;ISY1;LIG1;CDK7;HMGN1;GTF2H5;GTF2H3;XAB2;CCNH;GTF2H4;GTF2H1;AQR;UVSSA;RFC4;POLE2;POLR2D;ERCC3;TCEA1;POLE;CUL4B;ZNF830;PRPF19;POLD3;RPA1;MNAT1;POLR2C;RFC5;UBB;POLD1;POLR2A;ERCC6;RFC1;EP300;POLR2B;CUL4A;USP7;GTF2H2;DDB1;POLK	UBC;RPS27A;POLR2L;UBA52;POLR2G;POLE4;POLD4;RPA3;POLR2I;POLR2J;POLR2F;PCNA;RFC2;XRCC1;POLR2H;RBX1;RPA2;ERCC2;RFC3;POLR2E;POLD2;ERCC8;POLR2K
SHC-mediated cascade:FGFR1	-0.616251	-1.1004	0.342282	0.687675	21	21	FGF22;FGF5;FGF9;FGF3;FGF4;FGF8;FGF6;FGF23;FGF1;FGF20;HRAS;SHC1;FGF2;FGF10;KL;NRAS;GRB2;FGF17;SOS1;KRAS;FGFR1	FGF10;KL;NRAS;GRB2;FGF17;SOS1;KRAS;FGFR1
Regulation of TLR by endogenous ligand	0.400311	0.929882	0.553191	0.688055	18	18	S100A9;S100A8;GSDME;LY96;S100A1;GSDMD;FGG;FGA;FGB;LBP;APOB;TLR6;TLR1;TLR4;CD14;CD36;TLR2;HMGB1	S100A9;S100A8;GSDME;LY96;S100A1
Signaling by NOTCH2	-0.581709	-1.09971	0.341595	0.689671	33	33	UBC;RPS27A;UBA52;PSENEN;NEURL1B;FCER2;GZMB;HES5;PSEN1;MAML3;DLL1;CNTN1;MDK;HES1;NEURL1;MIB2;APH1B;UBB;MAMLD1;MAML1;APH1A;PSEN2;MIB1;NCSTN;DLL4;EP300;CREB1;RBPJ;ADAM10;NOTCH2;MAML2;JAG2;JAG1	MDK;HES1;NEURL1;MIB2;APH1B;UBB;MAMLD1;MAML1;APH1A;PSEN2;MIB1;NCSTN;DLL4;EP300;CREB1;RBPJ;ADAM10;NOTCH2;MAML2;JAG2;JAG1
Deactivation of the beta-catenin transactivating complex	-0.569229	-1.09779	0.320949	0.6898	42	42	UBC;RPS27A;UBA52;CTNNB1;CTNNBIP1;LEF1;SRY;SOX3;SOX17;SOX2;AKT1;TCF7;SOX7;AKT2;RBBP5;CTBP1;HDAC1;SOX13;CBY1;MEN1;TLE1;ASH2L;YWHAZ;PYGO1;UBB;SOX6;SOX9;CHD8;KMT2D;TLE3;TLE4;PYGO2;BCL9L;BCL9;TLE2;APC;BTRC;TCF7L2;XIAP;XPO1;TCF7L1;SOX4	CBY1;MEN1;TLE1;ASH2L;YWHAZ;PYGO1;UBB;SOX6;SOX9;CHD8;KMT2D;TLE3;TLE4;PYGO2;BCL9L;BCL9;TLE2;APC;BTRC;TCF7L2;XIAP;XPO1;TCF7L1;SOX4
Cell recruitment (pro-inflammatory response)	-0.599523	-1.09831	0.335153	0.690409	25	25	IL18;PSTPIP1;IL1B;CASP1;PYCARD;TXN;GSDMD;MEFV;CTSG;P2RX7;C3AR1;NLRP3;IL1A;NFKB2;HMOX1;NT5E;ENTPD1;ENTPD5;RELA;SUGT1;P2RX4;C3;HSP90AB1;NFKB1;TXNIP	ENTPD5;RELA;SUGT1;P2RX4;C3;HSP90AB1;NFKB1;TXNIP
tRNA processing in the nucleus	-0.556797	-1.09736	0.293756	0.690486	59	58	RAN;POP4;TSEN15;NUP37;TSEN34;RPP40;CPSF4;RTRAF;POP5;RPP14;POP7;NUP85;POP1;NUP62;ELAC2;TSEN54;RPP25;NUP42;CSTF2;NDC1;NUP43;NUP155;RPP21;RTCB;FAM98B;TSEN2;ZBTB8OS;NUP98;SEC13;CLP1;AAAS;SEH1L;C2orf49;NUP35;NUP54;NUP133;NUP93;RAE1;NUP50;NUP160;POM121;RPP38;NUP214;CPSF1;NUP153;RPP30;NUP88;XPOT;NUP107;NUP210;NUP205;NUP58;POM121C;NUP188;TRNT1;DDX1;TPR;RANBP2	C2orf49;NUP35;NUP54;NUP133;NUP93;RAE1;NUP50;NUP160;POM121;RPP38;NUP214;CPSF1;NUP153;RPP30;NUP88;XPOT;NUP107;NUP210;NUP205;NUP58;POM121C;NUP188;TRNT1;DDX1;TPR;RANBP2
Phase 0 - rapid depolarisation	-0.583464	-1.0989	0.321803	0.69072	32	32	CAMK2B;SCN11A;RANGRF;FGF13;CAMK2G;SCN1B;CACNG6;CACNG8;CACNG7;SCN4A;CACNG4;CAMK2A;SCN1A;SCN10A;SCN5A;SCN2B;SCN3A;FGF12;FGF11;CACNB1;FGF14;SCN3B;SCN8A;CACNA2D2;CAMK2D;SCN2A;CACNB2;SCN9A;CACNA1C;CALM1;SCN7A;SCN4B	FGF12;FGF11;CACNB1;FGF14;SCN3B;SCN8A;CACNA2D2;CAMK2D;SCN2A;CACNB2;SCN9A;CACNA1C;CALM1;SCN7A;SCN4B
TRP channels	-0.602766	-1.09918	0.326882	0.690848	25	25	MCOLN2;TRPV1;TRPV4;TRPM1;TRPC3;TRPC5;TRPC4;TRPA1;TRPV5;TRPC7;TRPM8;TRPM2;TRPM5;TRPC6;TRPV3;TRPV2;MCOLN3;TRPV6;TRPC1;MCOLN1;TRPM4;TRPM3;TRPM6;TRPC4AP;TRPM7	TRPC6;TRPV3;TRPV2;MCOLN3;TRPV6;TRPC1;MCOLN1;TRPM4;TRPM3;TRPM6;TRPC4AP;TRPM7
Neurodegenerative Diseases	-0.616111	-1.09787	0.338106	0.691066	22	22	JUN;PRDX2;CDK5;CAPNS1;YWHAE;CDK5R1;CAPNS2;CDC25C;FASLG;CDC25A;CAPN1;SOD2;CDC25B;LMNA;BCL2L11;LMNB1;FOXO3;GOLGA2;CAST;PRDX1;CAPN2;APP	BCL2L11;LMNB1;FOXO3;GOLGA2;CAST;PRDX1;CAPN2;APP
Gene Silencing by RNA	-0.543832	-1.09846	0.267947	0.69128	135	80	POLR2L;POLR2G;RAN;POLR2I;POLR2J;POLR2F;TDRD9;NUP37;H2AFX;TDRD12;TARBP2;POLR2H;POLR2E;NUP85;POLR2K;NUP62;HENMT1;ELAC2;TNRC6C;FKBP6;PIWIL1;TDRD1;ASZ1;PIWIL2;TDRD6;NUP42;TSNAX;NDC1;NUP43;NUP155;PRKRA;HSP90AA1;AGO4;TDRKH;ANG;DDX4;MYBL1;POLR2D;NUP98;BCDIN3D;MAEL;SEC13;AAAS;SEH1L;NUP35;NUP54;IPO8;POLR2C;NUP133;AGO2;NUP93;PIWIL4;PLD6;RAE1;NUP50;NUP160;TSN;POM121;NUP214;MOV10L1;DROSHA;XPO5;POLR2A;NUP153;…	NUP54;IPO8;POLR2C;NUP133;AGO2;NUP93;PIWIL4;PLD6;RAE1;NUP50;NUP160;TSN;POM121;NUP214;MOV10L1;DROSHA;XPO5;POLR2A;NUP153;AGO3;AGO1;NUP88;DGCR8;NUP107;NUP210;NUP205;NUP58;POLR2B;POM121C;TNRC6B;NUP188;TNRC6A;TPR;DICER1;RANBP2
O-linked glycosylation of mucins	-0.54859	-1.09616	0.312946	0.693335	65	64	ST3GAL1;GCNT4;MUC13;MUCL1;ST6GALNAC2;MUC19;GALNT13;MUC2;MUC12;GCNT3;ST3GAL4;GALNT14;GALNT15;GALNT1;MUC3A;MUC15;GALNT16;CHST4;MUC16;A4GNT;MUC7;GCNT7;GALNT6;MUC5AC;MUC6;B3GNT6;MUC17;GALNTL5;GALNT8;MUC21;ST6GALNAC3;GALNT12;B3GNT9;GALNT2;B3GNT5;B3GNT3;MUC5B;MUC20;ST6GALNAC4;B3GNT8;B3GNT4;ST3GAL3;B3GNT2;B4GALT6;GALNT5;ST6GAL1;B3GNTL1;C1GALT1C1;GALNTL6;GALNT9;GALNT4;ST3GAL2;GALNT7;B4GALT5;GALNT10;MUC4;…	B4GALT6;GALNT5;ST6GAL1;B3GNTL1;C1GALT1C1;GALNTL6;GALNT9;GALNT4;ST3GAL2;GALNT7;B4GALT5;GALNT10;MUC4;MUC1;GALNT17;GCNT1;C1GALT1;GALNT18;B3GNT7;GALNT11;GALNT3
Signaling by FGFR in disease	-0.553303	-1.09471	0.291282	0.694536	63	62	POLR2L;POLR2G;STAT1;POLR2I;POLR2J;POLR2F;FGF22;PIK3R1;FGF5;GAB2;POLR2H;POLR2E;POLR2K;FGF9;FGF7;FGF16;FGF3;FGF4;FGF8;FGF6;FGF23;FGF1;FGFR4;FGF20;NCBP1;HRAS;FGF2;POLR2D;PLCG1;MYO18A;FGF18;CNTRL;NCBP2;FGF10;FRS2;NRAS;CPSF6;POLR2C;STAT5A;STAT5B;FGFR1OP2;GRB2;BAG4;POLR2A;GTF2F1;FGF17;GAB1;FGFR3;SOS1;POLR2B;BCR;TRIM24;FGFR2;KRAS;GTF2F2;PIK3CA;ERLIN2;CUX1;FGFR1;ZMYM2;LRRFIP1;STAT3	PLCG1;MYO18A;FGF18;CNTRL;NCBP2;FGF10;FRS2;NRAS;CPSF6;POLR2C;STAT5A;STAT5B;FGFR1OP2;GRB2;BAG4;POLR2A;GTF2F1;FGF17;GAB1;FGFR3;SOS1;POLR2B;BCR;TRIM24;FGFR2;KRAS;GTF2F2;PIK3CA;ERLIN2;CUX1;FGFR1;ZMYM2;LRRFIP1;STAT3
Regulation of TP53 Activity	-0.534523	-1.09623	0.186373	0.694605	160	159	SGK1;UBC;RPS27A;UBA52;TAF9;RPA3;CDK1;CDKN2A;ZNF385A;MTA2;TAF10;TAF9B;TAF7L;RFC2;TP53RK;CDK5;TAF4B;PRMT5;ING2;CCNA1;AURKB;MLST8;PRKAG1;RPA2;SMYD2;AURKA;RHNO1;RFC3;ATRIP;MAPK11;CCNG1;PRR5;CCNA2;USP2;CDK5R1;BANP;TAF12;RBBP8;POU4F2;POU4F1;BRIP1;TAF1L;EXO1;PRDM1;PRKAG3;CDK2;PPP2CA;PML;HUS1;TTC5;DNA2;MEAF6;PIN1;CHEK1;MTOR;KAT5;NOC2L;AKT1;PRKAB2;AKT2;DAXX;HIPK2;TP53;PIP4K2B;RMI1;MBD3;RFC4;BLM;RAD9B;HDAC…	BRPF1;BRPF3;MAPKAP1;TBP;BRD7;RAD1;PLK3;TAF5;ING5;MAP2K6;RBBP7;KMT5A;SETD9;L3MBTL1;PIP4K2C;RPA1;TAF3;RMI2;TP53INP1;ATR;PPP2CB;TAF4;NBN;PPP2R1A;STK11;PPP2R5C;BRCA1;RFC5;TAF13;PRKAB1;PHF20;TAF2;TPX2;TAF11;UBB;TOP3A;TP63;MRE11;BARD1;PPP1R13B;TOPBP1;EHMT2;MAPKAPK5;TAF7;RNF34;PIP4K2A;CSNK2A2;TP73;PRKAA2;SSRP1;MDM2;PDPK1;RICTOR;RBBP4;DYRK2;RAD9A;MAPK14;WRN;RAD17;EHMT1;GATAD2A;JMY;CSNK2A1;HIPK1;NUAK1;EP3…
Metabolism of fat-soluble vitamins	-0.560071	-1.09558	0.315464	0.694855	48	48	APOE;AKR1C3;AKR1B10;GPC1;APOC3;APOM;TTR;GPIHBP1;APOA2;APOA1;GPC3;APOC2;LDLR;RBP2;GPC5;RBP4;PNLIP;LPL;AKR1C4;APOA4;CLPS;APOB;SDC2;TTPA;BCO1;RDH11;SDC1;LRP8;PLB1;RBP1;LRAT;BCO2;GPC2;UBIAD1;RETSAT;VKORC1;SDC3;LRP12;HSPG2;VKORC1L1;AKR1C1;GPC6;LRP10;LRP2;LRP1;AGRN;SDC4;GPC4	BCO2;GPC2;UBIAD1;RETSAT;VKORC1;SDC3;LRP12;HSPG2;VKORC1L1;AKR1C1;GPC6;LRP10;LRP2;LRP1;AGRN;SDC4;GPC4
Gap junction trafficking and regulation	-0.591317	-1.09524	0.33833	0.695007	30	30	CLTA;GJA4;GJC2;CLTCL1;CLTB;GJD2;GJC1;GJB1;GJA3;GJD4;GJA8;GJA5;GJA10;GJB4;GJA9;GJB3;GJB2;GJD3;DAB2;GJB7;DNM1;DNM2;SRC;AP2M1;GJB5;TJP1;CLTC;GJA1;GJB6;MYO6	AP2M1;GJB5;TJP1;CLTC;GJA1;GJB6;MYO6
Downstream signaling of activated FGFR3	-0.601301	-1.09417	0.334056	0.695676	25	25	PIK3R1;FGF5;FRS3;FGF9;FGF16;FGF4;FGF8;FGF23;FGF1;FGF20;HRAS;SHC1;FGF2;PLCG1;FGF18;PTPN11;FRS2;NRAS;GRB2;FGF17;GAB1;FGFR3;SOS1;KRAS;PIK3CA	PLCG1;FGF18;PTPN11;FRS2;NRAS;GRB2;FGF17;GAB1;FGFR3;SOS1;KRAS;PIK3CA
Growth hormone receptor signaling	-0.609896	-1.09472	0.335491	0.696102	24	24	STAT1;CSH1;PTPN1;LYN;SOCS3;SOCS1;GH2;GH1;PRL;SH2B1;JAK2;MAPK3;PRLR;CISH;STAT5A;PTPN6;STAT5B;GHR;MAPK1;SOCS2;IRS1;ADAM17;IRS2;STAT3	PRLR;CISH;STAT5A;PTPN6;STAT5B;GHR;MAPK1;SOCS2;IRS1;ADAM17;IRS2;STAT3
WNT5A-dependent internalization of FZD4	-0.634369	-1.09282	0.364149	0.699457	15	15	CLTA;AP2S1;DVL2;PRKCB;CLTB;PRKCG;ARRB2;AP2B1;FZD4;AP2A1;AP2M1;CLTC;PRKCA;WNT5A;AP2A2	AP2B1;FZD4;AP2A1;AP2M1;CLTC;PRKCA;WNT5A;AP2A2
Adrenaline,noradrenaline inhibits insulin secretion	-0.589112	-1.09304	0.352432	0.700003	28	28	GNB5;GNG5;CACNA1D;GNG13;GNG10;ADRA2C;GNG2;GNG12;GNGT2;GNG3;GNB3;ADRA2A;ADCY5;GNG4;CACNA2D2;GNB4;GNGT1;GNB1;GNG11;CACNB2;GNAI2;GNB2;GNG8;CACNB3;GNG7;GNAI1;ADCY6;CACNA1C	GNG4;CACNA2D2;GNB4;GNGT1;GNB1;GNG11;CACNB2;GNAI2;GNB2;GNG8;CACNB3;GNG7;GNAI1;ADCY6;CACNA1C
RNA Polymerase I Transcription	-0.556084	-1.09137	0.343718	0.703435	82	48	POLR2L;MTA2;POLR2F;H2AFX;POLR2H;ERCC2;POLR2E;POLR2K;POLR1C;CDK7;POLR1E;GTF2H5;GTF2H3;CCNH;CBX3;GTF2H4;GTF2H1;MTA3;MBD3;HDAC1;MAPK3;ERCC3;KAT2B;POLR1A;POLR1D;TBP;TAF1C;RBBP7;MNAT1;MBD2;TAF1A;TAF1B;RRN3;EHMT2;TTF1;UBTF;POLR1B;ERCC6;RBBP4;GATAD2A;TAF1D;HDAC2;GATAD2B;KAT2A;GTF2H2;MTA1;CHD4;CHD3	HDAC1;MAPK3;ERCC3;KAT2B;POLR1A;POLR1D;TBP;TAF1C;RBBP7;MNAT1;MBD2;TAF1A;TAF1B;RRN3;EHMT2;TTF1;UBTF;POLR1B;ERCC6;RBBP4;GATAD2A;TAF1D;HDAC2;GATAD2B;KAT2A;GTF2H2;MTA1;CHD4;CHD3
FCGR3A-mediated IL10 synthesis	-0.529271	-1.09152	0.259779	0.704288	121	117	CD3G;IGHG3;IGKC;IGLC3;IGHG4;LYN;IGLC1;HCK;IGLC2;IGHG1;CD247;FCGR2A;IGHV1-2;IGHV2-5;IGHV3-13;IGHV3-11;IGHV3-7;IGHG2;IGHV2-70;IGHV4-39;IGHV4-34;IGHV3-33;IGHV3-30;IGHV3-23;IGHV1-69;IGHV7-81;IGHV4-59;IGHV3-53;IGHV1-46;IGHV3-48;IGLC7;IGLC6;IGLV3-21;IGLV3-1;IGLV4-3;IGLV3-19;IGLV2-18;IGLV3-16;IGLV2-14;IGLV1-36;IGLV5-37;IGLV1-40;IGLV2-33;IGLV3-22;IGLV3-12;IGLV2-11;IGLV2-8;IGLV7-43;IGLV1-44;IGLV5-45;IGLV3…	ADCY5;IL10;ADCY3;PRKAR1A;PLCG1;ADCY1;PRKAR2A;SRC;PRKACA;PRKAR1B;AHCYL1;ADCY4;ADCY9;ITPR2;ADCY6;ADCY2;ITPR3;SYK;PRKACB;PRKX;CREB1;YES1;CALM1;ITPR1;PLCG2
Resolution of D-loop Structures through Synthesis-Dependent Strand Annealing (SDSA)	-0.598876	-1.08917	0.349451	0.70517	26	26	RAD51C;RAD51B;RBBP8;BRIP1;RAD51AP1;EXO1;DNA2;RAD51D;KAT5;RTEL1;RMI1;BLM;XRCC2;BRCA2;RAD51;RMI2;XRCC3;NBN;BRCA1;TOP3A;PALB2;MRE11;BARD1;WRN;ATM;RAD50	BRCA2;RAD51;RMI2;XRCC3;NBN;BRCA1;TOP3A;PALB2;MRE11;BARD1;WRN;ATM;RAD50
TRAF6 mediated IRF7 activation	-0.58565	-1.08744	0.350746	0.705783	28	28	DDX58;IRF7;IFNA10;IFNB1;IFNA6;IFNA14;IFNA17;IFNA16;IFNA7;IFNA4;IFNA21;IFNA5;IFNA2;IFNA8;IFNA1;TRAF2;IKBKE;IFIH1;SIKE1;TBK1;TANK;RNF135;TRAF6;IRF3;EP300;TRIM25;MAVS;CREBBP	TRAF6;IRF3;EP300;TRIM25;MAVS;CREBBP
RNA Polymerase I Transcription Initiation	-0.56651	-1.09058	0.319459	0.705821	48	44	POLR2L;MTA2;POLR2F;POLR2H;ERCC2;POLR2E;POLR2K;POLR1C;CDK7;POLR1E;GTF2H5;GTF2H3;CCNH;GTF2H4;GTF2H1;MTA3;MBD3;HDAC1;ERCC3;KAT2B;POLR1A;POLR1D;TBP;TAF1C;RBBP7;MNAT1;TAF1A;TAF1B;RRN3;EHMT2;TTF1;UBTF;POLR1B;ERCC6;RBBP4;GATAD2A;TAF1D;HDAC2;GATAD2B;KAT2A;GTF2H2;MTA1;CHD4;CHD3	HDAC1;ERCC3;KAT2B;POLR1A;POLR1D;TBP;TAF1C;RBBP7;MNAT1;TAF1A;TAF1B;RRN3;EHMT2;TTF1;UBTF;POLR1B;ERCC6;RBBP4;GATAD2A;TAF1D;HDAC2;GATAD2B;KAT2A;GTF2H2;MTA1;CHD4;CHD3
Vasopressin regulates renal water homeostasis via Aquaporins	-0.564406	-1.08919	0.333685	0.706646	43	43	RAB11A;GNB5;GNG5;GNG13;GNG10;GNG2;GNG12;AVPR2;GNGT2;AQP2;ADCY8;GNG3;PRKACG;AQP1;GNB3;ADCY7;PRKAR2B;AQP3;AVP;ADCY5;ADCY3;PRKAR1A;ADCY1;PRKAR2A;GNAS;PRKACA;PRKAR1B;GNG4;GNB4;GNGT1;GNB1;ADCY4;GNG11;ADCY9;GNB2;GNG8;GNG7;ADCY6;ADCY2;PRKACB;AQP4;MYO5B;RAB11FIP2	ADCY5;ADCY3;PRKAR1A;ADCY1;PRKAR2A;GNAS;PRKACA;PRKAR1B;GNG4;GNB4;GNGT1;GNB1;ADCY4;GNG11;ADCY9;GNB2;GNG8;GNG7;ADCY6;ADCY2;PRKACB;AQP4;MYO5B;RAB11FIP2
Activation of NMDA receptors and postsynaptic events	-0.539141	-1.08753	0.305359	0.706896	75	75	NEFL;CAMK2B;LIN7B;RASGRF1;CASK;PRKAG1;GRIN2A;CAMK2G;CAMK4;KPNA2;ARHGEF7;GRIN2D;GRIN3B;GRIA2;PPM1E;GRIA3;ADCY8;PRKACG;GRIN2B;GRIA4;GRIN1;GRIN3A;CAMK2A;GRIA1;ACTN2;RASGRF2;KIF17;PRKAG3;LRRC7;PRKAR2B;GIT1;CAMKK2;PRKAB2;RPS6KA3;HRAS;NRGN;APBA1;GRIN2C;RPS6KA6;MAPK3;CAMK1;PRKAR1A;ADCY1;PRKAR2A;RPS6KA1;SRC;DLG4;PRKACA;PRKAR1B;RAC1;DLG2;NRG1;MAPT;NRAS;CAMK2D;PRKAB1;NBEA;DLG3;LIN7C;MAPK1;PPM1F;CAMKK1;PRKA…	RPS6KA6;MAPK3;CAMK1;PRKAR1A;ADCY1;PRKAR2A;RPS6KA1;SRC;DLG4;PRKACA;PRKAR1B;RAC1;DLG2;NRG1;MAPT;NRAS;CAMK2D;PRKAB1;NBEA;DLG3;LIN7C;MAPK1;PPM1F;CAMKK1;PRKAA2;PRKACB;PDPK1;RPS6KA2;LIN7A;PRKX;PRKAG2;CREB1;KRAS;PRKAA1;DLG1;CALM1;ERBB4
Diseases of programmed cell death	-0.559129	-1.08689	0.334719	0.706981	71	43	JUN;PRDX2;TRADD;CDKN2A;GSDME;CDK5;H2AFX;CAPNS1;POLA2;POLA1;YWHAE;CDK5R1;CAPNS2;CDC25C;FASLG;CDC25A;CAPN1;FADD;TRAF2;PRIM2;C1QBP;SOD2;CDC25B;DNMT3B;RBBP7;LMNA;RIPK1;DNMT3A;EZH2;BCL2L11;PRIM1;LMNB1;EED;RBBP4;FOXO3;GOLGA2;DNMT1;CAST;PRDX1;CASP8;SUZ12;CAPN2;APP	LMNA;RIPK1;DNMT3A;EZH2;BCL2L11;PRIM1;LMNB1;EED;RBBP4;FOXO3;GOLGA2;DNMT1;CAST;PRDX1;CASP8;SUZ12;CAPN2;APP
Sema4D in semaphorin signaling	-0.59923	-1.0878	0.35847	0.707105	24	24	RHOB;RHOC;MYL6;SEMA4D;RND1;MYL12B;LIMK1;MYH10;RHOA;ARHGEF11;RAC1;RRAS;MYH11;MYH14;MET;LIMK2;PLXNB1;ARHGAP35;MYL9;ERBB2;ROCK2;MYH9;ROCK1;ARHGEF12	RHOA;ARHGEF11;RAC1;RRAS;MYH11;MYH14;MET;LIMK2;PLXNB1;ARHGAP35;MYL9;ERBB2;ROCK2;MYH9;ROCK1;ARHGEF12
Immunoregulatory interactions between a Lymphoid and a non-Lymphoid cell	-0.520872	-1.08838	0.2	0.707464	217	204	TRAC;CD3G;B2M;IGKC;IFITM1;IGLC3;CD300LG;SLAMF6;JAML;FCGR2B;LILRB4;ULBP1;CD3E;IGLC1;LAIR1;IGLC2;CD1C;CD1A;HLA-B;TYROBP;ITGAL;CD1B;ICAM4;ICAM3;PILRA;NPDC1;CD247;SIGLEC11;CLEC4G;CD300LD;CD19;CD300LB;CD300C;IGHV1-2;IGHV2-5;IGHV3-13;IGHV3-11;IGHV3-7;IGHV2-70;CD300LF;CD300E;IGHV4-39;IGHV4-34;IGHV3-33;IGHV3-30;IGHV3-23;IGHV1-69;IGHV7-81;IGHV4-59;IGHV3-53;IGHV1-46;IGHV3-48;SIGLEC1;LILRB3;OSCAR;LILRA6;LIL…	MADCAM1;ITGA4;ITGB7;KLRG1;ICAM2;PVR;NECTIN2;CLEC2D;HLA-G;CD200;CD8B;CD1D;HLA-E;CD96;LILRB5;MICA;ICAM5;CD8A;C3;CD40;PILRB;CXADR;CLEC2B;CD99;VCAM1;ICAM1;HLA-A;CD81;CDH1;ITGB1
p130Cas linkage to MAPK signaling for integrins	-0.636682	-1.0861	0.408884	0.707712	15	15	RAP1B;FGG;FGA;FGB;ITGB3;RAP1A;CRK;BCAR1;VWF;SRC;APBB1IP;ITGA2B;PTK2;TLN1;FN1	CRK;BCAR1;VWF;SRC;APBB1IP;ITGA2B;PTK2;TLN1;FN1
Downregulation of SMAD2/3:SMAD4 transcriptional activity	-0.602699	-1.08921	0.354486	0.708128	23	23	UBC;RPS27A;UBA52;UBE2D3;PARP1;TGIF2;NCOR2;HDAC1;TGIF1;PPM1A;UBB;SKI;UBE2D1;NEDD4L;RNF111;SMURF2;USP9X;SMAD3;SMAD2;SKIL;SMAD4;TRIM33;NCOR1	PPM1A;UBB;SKI;UBE2D1;NEDD4L;RNF111;SMURF2;USP9X;SMAD3;SMAD2;SKIL;SMAD4;TRIM33;NCOR1
Constitutive Signaling by AKT1 E17K in Cancer	-0.60127	-1.08977	0.345733	0.70825	26	26	AKT1S1;FOXO6;BAD;MLST8;GSK3A;PRR5;CDKN1A;MTOR;CHUK;AKT1;AKT2;GSK3B;CASP9;FOXO4;NR4A1;MAPKAP1;RPS6KB2;MDM2;PDPK1;RICTOR;FOXO3;FOXO1;CREB1;AKT3;CDKN1B;TSC2	RPS6KB2;MDM2;PDPK1;RICTOR;FOXO3;FOXO1;CREB1;AKT3;CDKN1B;TSC2
Viral Messenger RNA Synthesis	-0.564957	-1.08788	0.325726	0.708293	49	44	POLR2L;POLR2G;POLR2I;POLR2J;POLR2F;NUP37;POLR2H;POLR2E;NUP85;POLR2K;NUP62;NUP42;NDC1;NUP43;NUP155;POLR2D;NUP98;SEC13;AAAS;SEH1L;NUP35;NUP54;POLR2C;NUP133;NUP93;RAE1;NUP50;NUP160;POM121;NUP214;POLR2A;NUP153;NUP88;GTF2F1;NUP107;NUP210;NUP205;NUP58;POLR2B;POM121C;NUP188;GTF2F2;TPR;RANBP2	NUP35;NUP54;POLR2C;NUP133;NUP93;RAE1;NUP50;NUP160;POM121;NUP214;POLR2A;NUP153;NUP88;GTF2F1;NUP107;NUP210;NUP205;NUP58;POLR2B;POM121C;NUP188;GTF2F2;TPR;RANBP2
Downstream signaling of activated FGFR4	-0.585867	-1.0862	0.354595	0.708825	27	27	PIK3R1;KLB;FRS3;FGF9;FGF16;FGF19;FGF4;FGF8;FGF6;FGF23;FGF1;FGFR4;FGF20;HRAS;SHC1;FGF2;PLCG1;FGF18;PTPN11;FRS2;NRAS;GRB2;FGF17;GAB1;SOS1;KRAS;PIK3CA	PLCG1;FGF18;PTPN11;FRS2;NRAS;GRB2;FGF17;GAB1;SOS1;KRAS;PIK3CA
RET signaling	-0.57102	-1.08929	0.340292	0.709341	41	41	PIK3R2;PIK3R1;GAB2;GFRA4;PSPN;DOK5;GFRA3;RAP1GAP;NRTN;DOK6;RET;SHC3;PRKACG;GDNF;GRB7;DOK4;DOK2;DOK1;SHC1;PDLIM7;MAPK7;GFRA2;PLCG1;SRC;PRKACA;PTPN11;FRS2;SHANK3;PIK3CD;GRB10;ARTN;GRB2;PIK3CB;PIK3R3;PRKACB;GAB1;SOS1;PRKCA;PIK3CA;GFRA1;IRS2	PLCG1;SRC;PRKACA;PTPN11;FRS2;SHANK3;PIK3CD;GRB10;ARTN;GRB2;PIK3CB;PIK3R3;PRKACB;GAB1;SOS1;PRKCA;PIK3CA;GFRA1;IRS2
Activation of IRF3/IRF7 mediated by TBK1/IKK epsilon	0.423773	0.917864	0.53913	0.716284	17	17	UBC;RPS27A;UBA52;IRF7;LY96;TICAM1;IKBKE;SARM1;TICAM2;TBK1;TLR4;TANK;CD14;PTPN11;UBB;TRAF3;IRF3	UBC;RPS27A;UBA52;IRF7
FOXO-mediated transcription of cell death genes	-0.622533	-1.08222	0.381222	0.717568	16	16	CITED2;DDIT3;FASLG;NFYA;PINK1;BBC3;NFYB;FOXO4;STK11;BCL2L11;NFYC;FOXO3;EP300;FOXO1;BCL6;CREBBP	STK11;BCL2L11;NFYC;FOXO3;EP300;FOXO1;BCL6;CREBBP
Circadian Clock	-0.542547	-1.08339	0.337067	0.717815	70	69	UBC;RPS27A;UBA52;PPP1CB;NFIL3;PPARGC1A;NOCT;KLF15;HIF1A;CRY1;PPP1CC;CREM;ELOVL3;ATF2;PER2;PPP1CA;SKP1;SMARCD3;MEF2D;BHLHE40;NAMPT;AVP;NR1D1;NCOA6;CARM1;BHLHE41;CRTC1;ARNTL;NR3C1;CRTC2;DBP;HELZ2;ARNTL2;PER1;F7;PPARA;TGS1;CSNK1D;MEF2C;SIK1;CUL1;CPT1A;CRY2;UBB;RXRA;RAI1;CRTC3;CHD9;RORA;SERPINE1;SIRT1;RBM4;HDAC3;MED1;SREBF1;NPAS2;NCOA2;EP300;CREB1;CLOCK;TBL1XR1;FBXL3;TBL1X;BTRC;CSNK1E;CREBBP;NRIP1;NC…	CARM1;BHLHE41;CRTC1;ARNTL;NR3C1;CRTC2;DBP;HELZ2;ARNTL2;PER1;F7;PPARA;TGS1;CSNK1D;MEF2C;SIK1;CUL1;CPT1A;CRY2;UBB;RXRA;RAI1;CRTC3;CHD9;RORA;SERPINE1;SIRT1;RBM4;HDAC3;MED1;SREBF1;NPAS2;NCOA2;EP300;CREB1;CLOCK;TBL1XR1;FBXL3;TBL1X;BTRC;CSNK1E;CREBBP;NRIP1;NCOA1;NCOR1
Purinergic signaling in leishmaniasis infection	-0.599523	-1.08302	0.361771	0.718172	25	25	IL18;PSTPIP1;IL1B;CASP1;PYCARD;TXN;GSDMD;MEFV;CTSG;P2RX7;C3AR1;NLRP3;IL1A;NFKB2;HMOX1;NT5E;ENTPD1;ENTPD5;RELA;SUGT1;P2RX4;C3;HSP90AB1;NFKB1;TXNIP	ENTPD5;RELA;SUGT1;P2RX4;C3;HSP90AB1;NFKB1;TXNIP
Gap junction trafficking	-0.588399	-1.08267	0.349036	0.718399	28	28	CLTA;GJA4;GJC2;CLTCL1;CLTB;GJD2;GJC1;GJB1;GJA3;GJD4;GJA8;GJA5;GJA10;GJB4;GJA9;GJB3;GJB2;GJD3;DAB2;GJB7;DNM1;DNM2;AP2M1;GJB5;CLTC;GJA1;GJB6;MYO6	AP2M1;GJB5;CLTC;GJA1;GJB6;MYO6
RNA Polymerase I Promoter Clearance	-0.556084	-1.0836	0.338895	0.718462	80	48	POLR2L;MTA2;POLR2F;H2AFX;POLR2H;ERCC2;POLR2E;POLR2K;POLR1C;CDK7;POLR1E;GTF2H5;GTF2H3;CCNH;CBX3;GTF2H4;GTF2H1;MTA3;MBD3;HDAC1;MAPK3;ERCC3;KAT2B;POLR1A;POLR1D;TBP;TAF1C;RBBP7;MNAT1;MBD2;TAF1A;TAF1B;RRN3;EHMT2;TTF1;UBTF;POLR1B;ERCC6;RBBP4;GATAD2A;TAF1D;HDAC2;GATAD2B;KAT2A;GTF2H2;MTA1;CHD4;CHD3	HDAC1;MAPK3;ERCC3;KAT2B;POLR1A;POLR1D;TBP;TAF1C;RBBP7;MNAT1;MBD2;TAF1A;TAF1B;RRN3;EHMT2;TTF1;UBTF;POLR1B;ERCC6;RBBP4;GATAD2A;TAF1D;HDAC2;GATAD2B;KAT2A;GTF2H2;MTA1;CHD4;CHD3
Inhibition of DNA recombination at telomere	0.37383	0.915852	0.589474	0.718685	48	21	POLR2L;POLR2G;POLR2I;POLR2J;POLR2F;H2AFX;POLR2H;POT1;TINF2;ACD;POLR2E;POLR2K;DAXX;POLR2D;TERF2;POLR2C;TERF2IP;POLR2A;POLR2B;TERF1;ATRX	POLR2L;POLR2G;POLR2I;POLR2J;POLR2F;H2AFX;POLR2H;POT1;TINF2;ACD;POLR2E;POLR2K
Post NMDA receptor activation events	-0.547239	-1.08223	0.334702	0.719075	62	62	NEFL;CAMK2B;RASGRF1;PRKAG1;GRIN2A;CAMK2G;CAMK4;KPNA2;ARHGEF7;GRIN2D;GRIA2;ADCY8;PRKACG;GRIN2B;GRIN1;CAMK2A;GRIA1;ACTN2;RASGRF2;PRKAG3;LRRC7;PRKAR2B;GIT1;CAMKK2;PRKAB2;RPS6KA3;HRAS;NRGN;GRIN2C;RPS6KA6;MAPK3;CAMK1;PRKAR1A;ADCY1;PRKAR2A;RPS6KA1;SRC;DLG4;PRKACA;PRKAR1B;RAC1;DLG2;NRG1;MAPT;NRAS;CAMK2D;PRKAB1;DLG3;MAPK1;CAMKK1;PRKAA2;PRKACB;PDPK1;RPS6KA2;PRKX;PRKAG2;CREB1;KRAS;PRKAA1;DLG1;CALM1;ERBB4	RPS6KA6;MAPK3;CAMK1;PRKAR1A;ADCY1;PRKAR2A;RPS6KA1;SRC;DLG4;PRKACA;PRKAR1B;RAC1;DLG2;NRG1;MAPT;NRAS;CAMK2D;PRKAB1;DLG3;MAPK1;CAMKK1;PRKAA2;PRKACB;PDPK1;RPS6KA2;PRKX;PRKAG2;CREB1;KRAS;PRKAA1;DLG1;CALM1;ERBB4
Calmodulin induced events	-0.572569	-1.08083	0.358511	0.719853	35	35	PDE1A;CAMK2B;CAMK2G;CAMK4;KPNA2;PRKCG;ADCY8;PRKACG;CAMK2A;ADCY7;PRKAR2B;CAMKK2;PDE1B;ADCY5;ADCY3;PRKAR1A;ADCY1;PRKAR2A;PRKACA;PRKAR1B;CAMK2D;GRK2;ADCY4;ADCY9;NBEA;PRKCD;ADCY6;PDE1C;ADCY2;CAMKK1;PRKACB;PRKX;CREB1;PRKCA;CALM1	ADCY5;ADCY3;PRKAR1A;ADCY1;PRKAR2A;PRKACA;PRKAR1B;CAMK2D;GRK2;ADCY4;ADCY9;NBEA;PRKCD;ADCY6;PDE1C;ADCY2;CAMKK1;PRKACB;PRKX;CREB1;PRKCA;CALM1
FRS-mediated FGFR4 signaling	-0.600249	-1.08086	0.37581	0.721283	22	22	KLB;FRS3;FGF9;FGF16;FGF19;FGF4;FGF8;FGF6;FGF23;FGF1;FGFR4;FGF20;HRAS;FGF2;FGF18;PTPN11;FRS2;NRAS;GRB2;FGF17;SOS1;KRAS	FGF18;PTPN11;FRS2;NRAS;GRB2;FGF17;SOS1;KRAS
Activation of kainate receptors upon glutamate binding	-0.579985	-1.07957	0.368026	0.721645	30	30	GNB5;GNG5;GNG13;GNG10;GRIK4;GNG2;GNG12;GRIK1;GNGT2;GNG3;GNB3;GRIK3;NCALD;PLCB2;PLCB3;GRIK5;DLG4;GRIK2;GNG4;GNB4;GNGT1;GNB1;GNG11;GNB2;GNG8;DLG3;GNG7;PLCB1;DLG1;CALM1	GRIK5;DLG4;GRIK2;GNG4;GNB4;GNGT1;GNB1;GNG11;GNB2;GNG8;DLG3;GNG7;PLCB1;DLG1;CALM1
Prolactin receptor signaling	-0.631799	-1.07981	0.382759	0.721928	15	15	CSH1;RBX1;GH2;GH1;PRL;SKP1;SH2B1;JAK2;PTPN11;PRLR;CUL1;STAT5A;STAT5B;GHR;BTRC	PTPN11;PRLR;CUL1;STAT5A;STAT5B;GHR;BTRC
mRNA decay by 3' to 5' exoribonuclease	-0.631544	-1.07912	0.389462	0.722268	16	16	EXOSC5;EXOSC4;DCPS;EXOSC1;EXOSC9;WDR61;EXOSC2;EXOSC7;EXOSC3;SKIV2L;NT5C3B;EXOSC8;EXOSC6;DIS3;HBS1L;TTC37	EXOSC2;EXOSC7;EXOSC3;SKIV2L;NT5C3B;EXOSC8;EXOSC6;DIS3;HBS1L;TTC37
ADORA2B mediated anti-inflammatory cytokines production	-0.522252	-1.08087	0.271084	0.722813	134	133	ADM;GNB5;GHRH;ADRB2;MC1R;GNG5;PTH2R;PTHLH;GNG13;TSHR;RLN2;CALCRL;GNG10;HRH2;GNG2;GNG12;RLN3;PTH2;MC2R;GIPR;GPHB5;GLP2R;RXFP1;DRD5;GPR15;MC4R;ADCYAP1;GPR32;AVPR2;MC3R;RXFP2;CYSLTR2;GIP;GNGT2;GPR84;ADORA2A;ADCY8;HTR7;FSHB;NPS;ADRB1;GPR20;GNG3;ADRB3;PRKACG;GNAT3;RAMP3;IAPP;VIP;GPR83;CALCB;CALCA;PTH;CALCR;NPSR1;GHRHR;CRHR2;GNB3;ADCYAP1R1;HTR4;DRD1;GLP1R;GPR150;TAAR9;TAAR8;TAAR6;TAAR5;TAAR2;TAAR1;PTH1…	GPHA2;CGA;PTGIR;CRHR1;ADCY5;GNAZ;INSL3;ADCY3;PRKAR1A;ADCY1;PRKAR2A;GNAS;SCT;LHB;IL6;PRKACA;PRKAR1B;GNG4;GPR39;PTGDR;MC5R;GNB4;GNGT1;GNB1;VIPR1;ADCY4;GNG11;GPR27;GNAI2;PTGER2;ADCY9;GNB2;P2RY11;ADORA2B;GNG8;GNG7;GNAI1;ADCY6;GNAI3;ADCY2;PRKACB;PRKX;CREB1;RAMP2;PTGER4;RAMP1
VEGFA-VEGFR2 Pathway	-0.529748	-1.07986	0.315524	0.723182	95	95	HSPB1;VAV3;CTNNB1;SH2D2A;MAPK13;PIK3R2;NCF4;NCF1;BRK1;PIK3R1;PAK3;MLST8;NCKAP1L;PRKCB;PTK2B;MAPK11;PRR5;PAK2;SHB;SHC2;CDH5;ITGB3;CYBB;PRKACG;NOS3;VAV2;MAPKAPK2;MTOR;FYN;AKT1;PRKCZ;PAK1;HRAS;KDR;AKT2;MAPKAPK3;CYFIP1;CAV1;HSP90AA1;CRK;TRIB3;BCAR1;ELMO2;VAV1;WASF3;CYFIP2;PLCG1;AXL;SRC;MAPKAP1;RHOA;CDC42;NCF2;PRKACA;RAC1;MAPK12;WASF1;AHCYL1;NRAS;ELMO1;CYBA;ABI1;PTK2;ITPR2;PRKCD;NCK2;PXN;PIK3CB;ITPR3;…	CYFIP2;PLCG1;AXL;SRC;MAPKAP1;RHOA;CDC42;NCF2;PRKACA;RAC1;MAPK12;WASF1;AHCYL1;NRAS;ELMO1;CYBA;ABI1;PTK2;ITPR2;PRKCD;NCK2;PXN;PIK3CB;ITPR3;ABI2;NCK1;PRKACB;NCKAP1;PDPK1;RICTOR;MAPK14;RASA1;BAIAP2;JUP;AKT3;PRKCA;KRAS;PIK3CA;CALM1;CTNNA1;ITPR1;THEM4;SPHK1;WASF2;DOCK1;CTNND1;VEGFA;ROCK2;ROCK1;ITGAV
Formation of TC-NER Pre-Incision Complex	0.310232	0.912772	0.608696	0.723399	53	53	UBC;RPS27A;POLR2L;UBA52;POLR2G;POLR2I;COPS6;POLR2J;POLR2F;POLR2H;RBX1;ERCC2;POLR2E;ERCC8;POLR2K;COPS2;COPS4;PPIE;COPS3;ISY1;CDK7;HMGN1;GTF2H5;COPS8;GTF2H3;XAB2;CCNH;GTF2H4;GPS1;GTF2H1;AQR;UVSSA;XPA;POLR2D;ERCC3;COPS7B;TCEA1;CUL4B;ZNF830;PRPF19;MNAT1;COPS7A;POLR2C;UBB;COPS5;POLR2A;ERCC6;EP300;POLR2B;CUL4A;USP7;GTF2H2;DDB1	UBC;RPS27A;POLR2L;UBA52;POLR2G;POLR2I;COPS6;POLR2J;POLR2F
Negative epigenetic regulation of rRNA expression	-0.554751	-1.07791	0.35	0.724872	83	47	POLR2L;SAP30;POLR2F;H2AFX;POLR2H;ERCC2;POLR2E;SAP30BP;POLR2K;POLR1C;SUV39H1;CDK7;POLR1E;GTF2H5;GTF2H3;CCNH;GTF2H4;SAP30L;GTF2H1;SAP130;HDAC1;ERCC3;POLR1A;POLR1D;TBP;DNMT3B;TAF1C;MNAT1;MBD2;TAF1A;TAF1B;RRP8;SIN3A;TTF1;SUDS3;SIRT1;UBTF;POLR1B;ARID4B;SAP18;DNMT1;TAF1D;SIN3B;HDAC2;GTF2H2;BAZ2A;SMARCA5	SAP130;HDAC1;ERCC3;POLR1A;POLR1D;TBP;DNMT3B;TAF1C;MNAT1;MBD2;TAF1A;TAF1B;RRP8;SIN3A;TTF1;SUDS3;SIRT1;UBTF;POLR1B;ARID4B;SAP18;DNMT1;TAF1D;SIN3B;HDAC2;GTF2H2;BAZ2A;SMARCA5
Synthesis of bile acids and bile salts via 27-hydroxycholesterol	-0.6309	-1.07751	0.406569	0.725254	15	15	AKR1C3;NR1H4;PTGIS;CYP7A1;AKR1C4;CYP8B1;HSD3B7;AKR1D1;CYP7B1;AKR1C2;RXRA;NCOA2;AKR1C1;CYP27A1;NCOA1	AKR1C2;RXRA;NCOA2;AKR1C1;CYP27A1;NCOA1
CaM pathway	-0.572569	-1.07813	0.364979	0.725383	35	35	PDE1A;CAMK2B;CAMK2G;CAMK4;KPNA2;PRKCG;ADCY8;PRKACG;CAMK2A;ADCY7;PRKAR2B;CAMKK2;PDE1B;ADCY5;ADCY3;PRKAR1A;ADCY1;PRKAR2A;PRKACA;PRKAR1B;CAMK2D;GRK2;ADCY4;ADCY9;NBEA;PRKCD;ADCY6;PDE1C;ADCY2;CAMKK1;PRKACB;PRKX;CREB1;PRKCA;CALM1	ADCY5;ADCY3;PRKAR1A;ADCY1;PRKAR2A;PRKACA;PRKAR1B;CAMK2D;GRK2;ADCY4;ADCY9;NBEA;PRKCD;ADCY6;PDE1C;ADCY2;CAMKK1;PRKACB;PRKX;CREB1;PRKCA;CALM1
Signaling by VEGF	-0.52938	-1.07567	0.304523	0.731167	104	104	HSPB1;VAV3;CTNNB1;SH2D2A;MAPK13;PIK3R2;NCF4;VEGFD;NCF1;BRK1;PIK3R1;PAK3;FLT4;MLST8;NCKAP1L;PGF;PRKCB;PTK2B;MAPK11;PRR5;PAK2;SHB;SHC2;CDH5;ITGB3;CYBB;PRKACG;NOS3;VAV2;MAPKAPK2;MTOR;FYN;AKT1;PRKCZ;PAK1;HRAS;KDR;AAMP;VEGFB;AKT2;MAPKAPK3;CYFIP1;CAV1;HSP90AA1;CRK;TRIB3;BCAR1;ELMO2;VAV1;WASF3;CYFIP2;PLCG1;AXL;FLT1;SRC;MAPKAP1;RHOA;CDC42;NCF2;PRKACA;RAC1;MAPK12;WASF1;AHCYL1;NRAS;ELMO1;CYBA;ABI1;PTK2;ITP…	CYFIP2;PLCG1;AXL;FLT1;SRC;MAPKAP1;RHOA;CDC42;NCF2;PRKACA;RAC1;MAPK12;WASF1;AHCYL1;NRAS;ELMO1;CYBA;ABI1;PTK2;ITPR2;PRKCD;NCK2;PXN;PIK3CB;ITPR3;ABI2;NCK1;PRKACB;NCKAP1;VEGFC;PDPK1;RICTOR;MAPK14;RASA1;BAIAP2;JUP;AKT3;PRKCA;KRAS;PIK3CA;CALM1;CTNNA1;ITPR1;THEM4;SPHK1;WASF2;DOCK1;CTNND1;NRP2;NRP1;VEGFA;ROCK2;ROCK1;ITGAV
Antigen activates B Cell Receptor (BCR) leading to generation of second messengers	-0.53392	-1.07572	0.315206	0.732451	95	92	SH3KBP1;IGKC;IGLC3;PIK3R1;LYN;IGLC1;DAPP1;BLNK;IGLC2;CD79A;CD19;IGHV1-2;IGHV2-5;IGHV3-13;IGHV3-11;IGHV3-7;IGHV2-70;IGHD;IGHV4-39;IGHV4-34;IGHV3-33;IGHV3-30;IGHV3-23;IGHV1-69;IGHV7-81;IGHV4-59;IGHV3-53;IGHV1-46;IGHV3-48;IGLC7;IGLC6;IGLV3-21;IGLV3-1;IGLV3-19;IGLV2-14;IGLV1-40;IGLV2-11;IGLV2-8;IGLV7-43;IGLV1-44;IGLV3-27;IGLV3-25;IGLV2-23;IGLV6-57;IGLV1-51;IGLV1-47;IGKV1D-16;IGKV1D-12;IGKV1D-33;IGKV2…	AHCYL1;ORAI2;IGHM;TRPC1;PIK3CD;ITPR2;PTPN6;GRB2;STIM1;ITPR3;SYK;NCK1;SOS1;CALM1;ITPR1;PLCG2
Factors involved in megakaryocyte development and platelet production	-0.520279	-1.07352	0.291583	0.740328	139	135	CAPZA2;CAPZB;RAD51C;DOCK5;DOCK8;KIF18A;CDK5;KIF4A;KIF20A;EHD1;DOCK2;MYB;VPS45;EHD2;EHD3;RAD51B;HBB;ITPK1;CABLES1;KLC3;ZFPM1;KLC4;KLC2;MFN2;GATA3;KIF26A;CENPE;GATA5;KIF18B;KIF23;KIF2B;GATA1;HBD;HBE1;HBG1;IFNA10;IFNB1;IFNA6;IFNA14;IFNA17;IFNA16;IFNA7;IFNA4;IFNA21;IFNA5;IFNA2;IFNA8;IFNA1;PRKACG;GATA4;KIF4B;KIF15;CDK2;KIF9;KIF22;KIF2C;NFE2;SH2B1;MAFF;PRKAR2B;JAK2;HMG20B;CAPZA1;KIF25;KIF3A;KIF5C;AK3;K…	DOCK3;KIF21B;IRF1;KIFAP3;HDAC1;SH2B3;PRKAR1A;KIF5A;PRKAR2A;KIF3C;MAFK;RACGAP1;KIF26B;IRF2;KIF1A;CDC42;PRKACA;PRKAR1B;RAC1;WEE1;KDM1A;RCOR1;SH2B2;KIFC2;DOCK11;MICAL1;KIF6;KLC1;MFN1;SIN3A;KIF2A;RAB5A;DOCK6;DOCK7;DOCK4;GATA2;DOCK10;KIF1C;KIF3B;KIF19;ZFPM2;KIF27;PRKACB;KIF13B;KIF5B;AKAP10;RBSN;MAFG;DOCK9;HDAC2;KIF20B;CBX5;KIF1B;JMJD1C;ABL1;KIF21A;AKAP1;DOCK1
Inactivation of CSF3 (G-CSF) signaling	0.367919	0.901296	0.608247	0.741418	25	25	UBC;RPS27A;UBA52;STAT1;ELOC;LYN;UBE2D3;HCK;ELOB;SOCS3;SOCS1;CSF3;CSF3R;RNF7;JAK2;UBE2D2;TYK2;STAT5A;CUL5;STAT5B;UBB;UBE2D1;SYK;JAK1;STAT3	UBC;RPS27A;UBA52;STAT1;ELOC;LYN;UBE2D3;HCK;ELOB
Formation of tubulin folding intermediates by CCT/TriC	0.367106	0.902062	0.642857	0.742785	26	26	TUBB4B;TUBA4A;TUBB2A;TUBA1B;TCP1;CCT4;CCT3;TUBB4A;TUBA8;TUBA3C;TUBA3E;TUBA3D;TUBA4B;CCT6B;CCT7;CCT6A;CCT5;TUBAL3;TUBB1;CCT2;TUBA1C;TUBB6;TUBB3;CCT8;TUBA1A;TUBB2B	TUBB4B;TUBA4A;TUBB2A;TUBA1B
Metalloprotease DUBs	0.409469	0.902204	0.547826	0.74601	31	17	UBC;RPS27A;UBA52;PSMD14;NLRP3;STAMBP;STAMBPL1;BABAM1;UIMC1;KAT2B;BRCC3;BRCA1;UBB;BARD1;STAM;MYSM1;EP300	UBC;RPS27A;UBA52;PSMD14
DNA Damage Bypass	0.333657	0.90322	0.658537	0.746601	48	47	ISG15;UBC;RPS27A;UBA52;POLE4;POLD4;UBE2L6;RPA3;PCNA;PCLAF;RFC2;VCP;RBX1;RPA2;RFC3;POLD2;UBA7;RCHY1;SPRTN;POLE3;DTL;MAD2L2;USP43;RFC4;POLE2;POLI;POLE;CUL4B;USP1;POLD3;RPA1;RAD18;RFC5;NPLOC4;UBB;POLH;POLD1;WDR48;UBE2B;USP10;RFC1;TRIM25;CUL4A;REV1;REV3L;DDB1;POLK	ISG15;UBC;RPS27A;UBA52;POLE4;POLD4;UBE2L6;RPA3;PCNA;PCLAF;RFC2
Meiosis	-0.540309	-1.07176	0.370902	0.747626	88	59	HSPA2;RPA3;MND1;RAD51C;MLH1;REC8;H2AFX;RPA2;POT1;TINF2;CDK4;ACD;SUN2;SMC1B;FKBP6;RBBP8;SYCE2;SYCP3;SPO11;TEX15;TEX12;PRDM9;SYCP1;CDK2;UBE2I;MSH5;BLM;MSH4;DMC1;SYCE3;BRCA2;TERF2;SYCP2;RAD51;RPA1;ATR;LMNA;NBN;BRCA1;STAG3;TERF2IP;TOP3A;MRE11;SYCE1;PSMC3IP;STAG1;LMNB1;MLH3;SYNE1;SMC3;ATM;STAG2;DIDO1;TERF1;SMC1A;SUN1;SYNE2;RAD50;RAD21	ATR;LMNA;NBN;BRCA1;STAG3;TERF2IP;TOP3A;MRE11;SYCE1;PSMC3IP;STAG1;LMNB1;MLH3;SYNE1;SMC3;ATM;STAG2;DIDO1;TERF1;SMC1A;SUN1;SYNE2;RAD50;RAD21
Neurexins and neuroligins	-0.544679	-1.0714	0.349287	0.747837	57	57	LIN7B;SHARPIN;NRXN1;APBA3;DLGAP1;SYT12;LRRTM1;CASK;GRIN2A;NLGN1;NRXN3;SYT2;LRRTM2;DLGAP3;GRIN2D;SYT10;SHANK1;NLGN3;LRRTM3;NRXN2;SYT7;GRIN2B;GRM5;GRM1;GRIN1;SYT9;EPB41L1;HOMER2;NLGN2;DBNL;APBA2;APBA1;GRIN2C;STXBP1;LRRTM4;DLG4;PDLIM5;NLGN4X;DLG2;SHANK3;DLGAP4;STX1A;BEGAIN;NLGN4Y;DLG3;HOMER3;LIN7C;HOMER1;EPB41L5;EPB41L3;SIPA1L1;DLGAP2;LIN7A;SHANK2;EPB41;EPB41L2;SYT1	APBA1;GRIN2C;STXBP1;LRRTM4;DLG4;PDLIM5;NLGN4X;DLG2;SHANK3;DLGAP4;STX1A;BEGAIN;NLGN4Y;DLG3;HOMER3;LIN7C;HOMER1;EPB41L5;EPB41L3;SIPA1L1;DLGAP2;LIN7A;SHANK2;EPB41;EPB41L2;SYT1
DNA Damage Recognition in GG-NER	0.324205	0.897631	0.72549	0.748075	38	38	ACTB;UBC;RPS27A;UBA52;COPS6;ACTL6A;ACTR5;RBX1;MCRS1;DDB2;INO80B;COPS2;COPS4;COPS3;INO80C;COPS8;PARP1;GPS1;ACTR8;TFPT;INO80E;COPS7B;NFRKB;CUL4B;PARP2;RAD23A;COPS7A;CETN2;UBB;COPS5;RUVBL1;XPC;RAD23B;INO80;CUL4A;YY1;DDB1;INO80D	ACTB;UBC;RPS27A;UBA52;COPS6
Intrinsic Pathway of Fibrin Clot Formation	-0.59293	-1.07093	0.392114	0.748526	23	23	F12;PROC;SERPINA5;GP9;F11;GP5;KNG1;F10;SERPIND1;F9;F2;SERPINC1;F8;KLKB1;C1QBP;SERPINE2;VWF;A2M;GP1BA;PRCP;PROS1;SERPING1;GP1BB	C1QBP;SERPINE2;VWF;A2M;GP1BA;PRCP;PROS1;SERPING1;GP1BB
Transport of vitamins, nucleosides, and related molecules	-0.550766	-1.07015	0.360417	0.749103	44	44	SLC25A5;SLC25A6;SLC5A6;SLC28A1;LCN15;LCN1;SLC25A4;PDZD11;SLC29A2;SLCO4A1;SLC28A2;ALB;SLCO1B1;SLCO1B3;SLCO1C1;LCN9;SLC35B3;AVP;SLC35A1;SLC35D2;SLCO2B1;LCN12;SLC29A4;SLC35A2;SLC16A2;SLC35D1;SLC29A3;SLCO3A1;SLC29A1;SLC35C1;SLCO2A1;SLC28A3;SLC27A4;SLCO4C1;ARL2;SLC27A6;ARL2BP;SLC27A1;SLC35B4;SLC33A1;SLCO1A2;SLC35B2;SLC35A3;APOD	LCN12;SLC29A4;SLC35A2;SLC16A2;SLC35D1;SLC29A3;SLCO3A1;SLC29A1;SLC35C1;SLCO2A1;SLC28A3;SLC27A4;SLCO4C1;ARL2;SLC27A6;ARL2BP;SLC27A1;SLC35B4;SLC33A1;SLCO1A2;SLC35B2;SLC35A3;APOD
Muscle contraction	-0.519272	-1.07016	0.254254	0.750609	192	189	ANXA2;CAMK2B;ATP1B3;RYR3;MYH8;ANXA1;FXYD3;SORBS1;MYL6;KCNH2;MYL12A;TNNC2;MYBPC1;CLIC2;KCNK17;TNNI1;SCN11A;SLC8A2;KCNE5;RANGRF;FKBP1B;SLC8A1;ATP1B1;SRI;MYL5;TMOD2;FGF13;MYLPF;KCNK2;CAMK2G;PAK2;NPPC;TNNT1;RYR1;DMPK;SCN1B;KCNJ12;KCNK13;KCNK10;FXYD7;TRIM72;ATP1B2;ATP2A1;KCNIP4;CORIN;CACNG6;CACNG8;CACNG7;ABCC9;KCNJ4;ATP2B3;SCN4A;CACNG4;MYL4;KCND1;NOS1;TBX5;MYL2;KCNE2;KCNE1;KCNK9;ACTN3;KCNK18;KCNK4;ACT…	ATP1A3;FGF11;MYL6B;CACNB1;NPR1;KCNK12;TPM2;ATP1A2;FGF14;RYR2;NEB;KCNE4;FXYD4;PRKACA;SCN3B;TNNT3;SCN8A;ANXA6;NPR2;AHCYL1;ORAI2;CACNA2D2;ACTA2;CAMK2D;MYH11;MYL3;SCN2A;ATP2A3;KCND3;MYH6;TRPC1;CACNB2;TNNC1;TPM1;TPM3;SORBS3;ITPR2;TTN;SCN9A;VCL;STIM1;DMD;KCNJ2;CACNA1C;KCNK5;ITGA1;PXN;ITPR3;MYBPC2;KCNIP3;KCNK1;MYL9;HIPK1;TMOD3;FXYD1;TNNT2;CALM1;ITGB5;FXYD6;WWTR1;ITPR1;SCN7A;ATP2B1;SCN4B;ATP2B4;VIM;TLN1;…
PI-3K cascade:FGFR3	-0.616824	-1.06609	0.418631	0.753236	18	18	PIK3R1;FGF5;FGF9;FGF16;FGF4;FGF8;FGF23;FGF1;FGF20;FGF2;FGF18;PTPN11;FRS2;GRB2;FGF17;GAB1;FGFR3;PIK3CA	FGF18;PTPN11;FRS2;GRB2;FGF17;GAB1;FGFR3;PIK3CA
Plasma lipoprotein clearance	-0.571454	-1.06639	0.389362	0.753349	33	33	APOE;APOC1;CLTA;AP2S1;APOA1;NPC2;APOC4;APOBR;LDLR;SOAT2;APOB;PCSK9;NR1H2;LDLRAP1;LIPC;CES3;SCARB1;AP2B1;NR1H3;CUBN;AP2A1;NCEH1;VLDLR;AP2M1;NPC1;LIPA;AMN;MYLIP;CLTC;SOAT1;HDLBP;LSR;AP2A2	AP2B1;NR1H3;CUBN;AP2A1;NCEH1;VLDLR;AP2M1;NPC1;LIPA;AMN;MYLIP;CLTC;SOAT1;HDLBP;LSR;AP2A2
Intraflagellar transport	-0.562145	-1.06853	0.37224	0.753831	41	36	DYNLL1;DYNLRB1;HSPB11;IFT52;IFT172;DYNLRB2;WDR19;KIF17;KIF3A;IFT27;IFT81;IFT22;DYNC2LI1;KIFAP3;IFT20;IFT46;IFT43;TTC26;KIF3C;TTC30B;TTC30A;IFT74;IFT140;WDR35;DYNLL2;CLUAP1;KIF3B;IFT80;IFT122;DYNC2H1;TRAF3IP1;IFT88;TTC21B;IFT57;TRIP11;TNPO1	KIFAP3;IFT20;IFT46;IFT43;TTC26;KIF3C;TTC30B;TTC30A;IFT74;IFT140;WDR35;DYNLL2;CLUAP1;KIF3B;IFT80;IFT122;DYNC2H1;TRAF3IP1;IFT88;TTC21B;IFT57;TRIP11;TNPO1
Organelle biogenesis and maintenance	-0.513296	-1.06756	0.213	0.753979	282	273	ATP5F1E;CYCS;TUBB4B;ATP5MC3;ATP5F1B;ATP5MF;ATP5MG;ATP5PD;ATP5F1D;DYNLL1;ATP5ME;RAB11A;MICOS10;CDK1;TUBA4A;DYNLRB1;IDH2;HSPB11;PPARGC1A;DCTN2;ATP5F1A;CEP72;IFT52;MICOS13;DCTN3;ESRRA;CHCHD3;ATP5F1C;SIRT4;ACSS2;ACTR1A;PRKAG1;IFT172;CNGB1;TUBB;ATP5MC2;TUBG1;ATP5PO;CEP131;MAPK11;CEP89;SIRT3;RAB8A;BBIP1;NEK2;TCTN2;POLRMT;PLK1;YWHAE;HAUS1;CAMK4;TCP1;SSBP1;ODF2;ATP5PB;DYNLRB2;CCT4;DMAC2L;ATP5MC1;PPRC1;MA…	SMO;CARM1;NINL;EXOC8;KIFAP3;EXOC2;CEP76;CRTC1;SIRT5;GLUD1;MKS1;IFT20;APOOL;B9D2;IFT46;CCT2;SCLT1;CRTC2;IFT43;HELZ2;TTC26;HAUS7;KIF3C;HAUS5;BBS7;BBS9;YWHAG;CNTRL;TTC30B;HAUS3;PERM1;PPARA;EXOC3;LZTFL1;TTC30A;PRKACA;PPARGC1B;MAPK12;MTX2;BBS4;CEP70;CEP152;UNC119B;CEP97;SAMM50;TGS1;POLG2;CSNK1D;CEP83;ALAS1;MEF2C;CCT8;IFT74;BBS12;TMEM216;BBS5;EXOC6;NDE1;PPP2R1A;NPHP4;IMMT;PRKAB1;CC2D2A;IFT140;TFAM;TUBA…
Signaling by high-kinase activity BRAF mutants	-0.566893	-1.06654	0.390625	0.754206	34	34	CNKSR2;ARRB1;MAP2K1;MAP2K2;RAP1B;YWHAB;CSK;ARAF;FGG;FGA;FGB;ITGB3;KSR2;ARRB2;KSR1;RAP1A;HRAS;CNKSR1;VWF;MAPK3;SRC;APBB1IP;NRAS;ITGA2B;RAF1;PEBP1;VCL;MAPK1;KRAS;MARK3;BRAF;IQGAP1;TLN1;FN1	MAPK3;SRC;APBB1IP;NRAS;ITGA2B;RAF1;PEBP1;VCL;MAPK1;KRAS;MARK3;BRAF;IQGAP1;TLN1;FN1
Interleukin-3, Interleukin-5 and GM-CSF signaling	-0.555378	-1.06875	0.371251	0.754327	44	44	IL2RG;PIK3R2;PIK3R1;GAB2;LYN;HCK;BLNK;INPP5D;TEC;JAK3;IL2;CSF2RB;IL2RB;IL2RA;IL5;CSF2;IL3;FYN;JAK2;SHC1;CRK;RAPGEF1;VAV1;IL5RA;CSF2RA;PRKACA;CRKL;PTPN11;IL3RA;YWHAZ;PIK3CD;STAT5A;PTPN6;STAT5B;GRB2;PIK3CB;SYK;PIK3R3;INPPL1;SOS1;CBL;YES1;PIK3CA;JAK1	PRKACA;CRKL;PTPN11;IL3RA;YWHAZ;PIK3CD;STAT5A;PTPN6;STAT5B;GRB2;PIK3CB;SYK;PIK3R3;INPPL1;SOS1;CBL;YES1;PIK3CA;JAK1
Transcriptional regulation by small RNAs	-0.547006	-1.06668	0.380412	0.755131	76	48	POLR2L;POLR2G;RAN;POLR2I;POLR2J;POLR2F;NUP37;H2AFX;POLR2H;POLR2E;NUP85;POLR2K;NUP62;NUP42;NDC1;NUP43;NUP155;POLR2D;NUP98;SEC13;AAAS;SEH1L;NUP35;NUP54;IPO8;POLR2C;NUP133;AGO2;NUP93;RAE1;NUP50;NUP160;POM121;NUP214;POLR2A;NUP153;AGO1;NUP88;NUP107;NUP210;NUP205;NUP58;POLR2B;POM121C;NUP188;TNRC6A;TPR;RANBP2	NUP35;NUP54;IPO8;POLR2C;NUP133;AGO2;NUP93;RAE1;NUP50;NUP160;POM121;NUP214;POLR2A;NUP153;AGO1;NUP88;NUP107;NUP210;NUP205;NUP58;POLR2B;POM121C;NUP188;TNRC6A;TPR;RANBP2
Recycling of bile acids and salts	-0.62178	-1.067	0.416667	0.755132	16	16	FABP6;STARD5;SLC27A5;ALB;SLC10A2;NR1H4;SLCO1B1;SLCO1B3;BAAT;ABCB11;SLC10A1;ABCC3;RXRA;SLCO1A2;NCOA2;NCOA1	ABCC3;RXRA;SLCO1A2;NCOA2;NCOA1
Trafficking of GluR2-containing AMPA receptors	-0.61264	-1.0676	0.419612	0.755351	17	17	AP2S1;PRKCB;PICK1;GRIA2;PRKCG;GRIA3;GRIA4;GRIA1;NSF;GRIP1;GRIP2;AP2B1;TSPAN7;AP2A1;AP2M1;PRKCA;AP2A2	AP2B1;TSPAN7;AP2A1;AP2M1;PRKCA;AP2A2
Lysosome Vesicle Biogenesis	-0.567067	-1.06769	0.363057	0.756495	35	35	BLOC1S1;AP1S2;ARRB1;CLTA;HSPA8;AP1M1;AP1M2;AP1S1;CHMP2A;AP1B1;CLTB;SH3GL2;CLVS1;CLVS2;VAMP8;AP4E1;AP4S1;ARF1;AP1S3;DNM2;VAMP7;AP1G2;DNAJC6;CTSZ;AP4M1;AP4B1;VAMP2;AP1G1;M6PR;CLTC;HGS;GNS;TXNDC5;DNASE2;APP	CTSZ;AP4M1;AP4B1;VAMP2;AP1G1;M6PR;CLTC;HGS;GNS;TXNDC5;DNASE2;APP
FRS-mediated FGFR2 signaling	-0.580547	-1.06428	0.408389	0.757634	25	25	FGF22;FGF5;FRS3;FGF9;FGF7;FGF16;FGF3;FGF4;FGF8;FGF6;FGF23;FGF1;FGF20;HRAS;FGF2;FGF18;FGF10;PTPN11;FRS2;NRAS;GRB2;FGF17;SOS1;FGFR2;KRAS	FGF18;FGF10;PTPN11;FRS2;NRAS;GRB2;FGF17;SOS1;FGFR2;KRAS
Gap junction assembly	-0.610962	-1.06482	0.397092	0.758042	19	19	GJA4;GJC2;GJD2;GJC1;GJB1;GJA3;GJD4;GJA8;GJA5;GJA10;GJB4;GJA9;GJB3;GJB2;GJD3;GJB7;GJB5;GJA1;GJB6	GJB5;GJA1;GJB6
cGMP effects	-0.622326	-1.06432	0.396956	0.758984	16	15	PDE1A;PDE9A;PRKG2;PDE11A;KCNMB2;PDE2A;KCNMA1;KCNMB1;PDE1B;PDE10A;KCNMB4;KCNMB3;PRKG1;ITPR1;PDE5A	KCNMB4;KCNMB3;PRKG1;ITPR1;PDE5A
Transcriptional Regulation by MECP2	-0.537971	-1.06364	0.378212	0.759118	63	61	SGK1;CAMK2B;SST;PTPN1;AURKB;FKBP5;IRAK1;GRIN2A;CAMK2G;FOXG1;CAMK4;TNRC6C;GRIA2;TRPC3;PVALB;GRIN2B;OPRM1;GAD2;CAMK2A;GPRIN1;PPARG;GAD1;SOX2;PTPN4;HIPK2;AGO4;OPRK1;NCOR2;DLL1;GAMT;CRH;RBFOX1;SLC2A3;MOBP;HDAC1;HTT;PRKACA;BDNF;CAMK2D;MEF2C;NOTCH1;PTEN;AGO2;SIN3A;MET;GPS2;MECP2;AGO3;HDAC3;AGO1;MOV10;DGCR8;CREB1;HDAC2;TNRC6B;TBL1XR1;TBL1X;LBR;CALM1;TNRC6A;NCOR1	PRKACA;BDNF;CAMK2D;MEF2C;NOTCH1;PTEN;AGO2;SIN3A;MET;GPS2;MECP2;AGO3;HDAC3;AGO1;MOV10;DGCR8;CREB1;HDAC2;TNRC6B;TBL1XR1;TBL1X;LBR;CALM1;TNRC6A;NCOR1
RNA Polymerase III Chain Elongation	0.380706	0.891975	0.605769	0.759723	18	18	POLR2L;POLR2F;POLR2H;POLR3K;POLR2E;POLR2K;POLR1C;POLR3C;POLR3H;POLR3GL;POLR3G;POLR3E;CRCP;POLR3D;POLR3A;POLR1D;POLR3F;POLR3B	POLR2L;POLR2F;POLR2H;POLR3K;POLR2E;POLR2K;POLR1C;POLR3C
Assembly and cell surface presentation of NMDA receptors	0.362893	0.888993	0.61194	0.764187	25	25	NEFL;CAMK2B;LIN7B;CASK;GRIN2A;CAMK2G;GRIN2D;GRIN3B;GRIN2B;GRIN1;GRIN3A;CAMK2A;ACTN2;KIF17;LRRC7;APBA1;GRIN2C;DLG4;DLG2;CAMK2D;NBEA;DLG3;LIN7C;LIN7A;DLG1	NEFL;CAMK2B;LIN7B
Anti-inflammatory response favouring Leishmania parasite infection	-0.508788	-1.06129	0.249	0.768687	250	245	CD3G;ADM;IGHG3;IGKC;GNB5;GHRH;ADRB2;MC1R;IGLC3;IGHG4;GNG5;DPEP3;PTH2R;PTHLH;DPEP1;GNG13;TSHR;RLN2;LYN;IGLC1;HCK;CALCRL;IGLC2;IGHG1;GNG10;HRH2;CD247;GNG2;FCGR2A;GNG12;RLN3;PTH2;MC2R;GIPR;GPHB5;DPEP2;GLP2R;RXFP1;DRD5;GPR15;IGHV1-2;MC4R;IGHV2-5;IGHV3-13;IGHV3-11;IGHV3-7;IGHG2;IGHV2-70;ADCYAP1;IGHV4-39;IGHV4-34;IGHV3-33;IGHV3-30;IGHV3-23;IGHV1-69;IGHV7-81;IGHV4-59;IGHV3-53;IGHV1-46;IGHV3-48;GPR32;CYS…	GPHA2;CGA;PTGIR;CRHR1;ADCY5;GNAZ;IL10;INSL3;ADCY3;PRKAR1A;PLCG1;ADCY1;PRKAR2A;SRC;GNAS;SCT;LHB;IL6;PRKACA;PRKAR1B;GNG4;AHCYL1;GPR39;PTGDR;MC5R;GNB4;GNGT1;GNB1;VIPR1;ADCY4;GNG11;GPR27;GNAI2;PTGER2;ADCY9;GNB2;P2RY11;ADORA2B;RHBDF2;ITPR2;GNG8;GNG7;GNAI1;ADCY6;GNAI3;ADCY2;FURIN;ITPR3;SYK;PRKACB;MAPK14;ADAM17;PRKX;CREB1;RAMP2;YES1;CALM1;GGT5;ITPR1;PLK2;PTGER4;MYH9;RAMP1;PLCG2
Recruitment and ATM-mediated phosphorylation of repair and signaling proteins at DNA double strand breaks	-0.547538	-1.04759	0.416318	0.771747	60	42	UBC;RPS27A;UBA52;UBE2V2;EYA2;BAP1;H2AFX;EYA3;SUMO1;UBE2I;UBE2N;KAT5;PIAS4;TP53;BABAM1;UIMC1;CHEK2;EYA1;KDM4A;BRCC3;NBN;BRCA1;UBXN1;PPP5C;UBB;NSD2;MRE11;BARD1;HERC2;APBB1;EYA4;RNF8;MAPK8;RNF168;TP53BP1;MDC1;ATM;ABL1;SMARCA5;KDM4B;BAZ1B;RAD50	BRCC3;NBN;BRCA1;UBXN1;PPP5C;UBB;NSD2;MRE11;BARD1;HERC2;APBB1;EYA4;RNF8;MAPK8;RNF168;TP53BP1;MDC1;ATM;ABL1;SMARCA5;KDM4B;BAZ1B;RAD50
Signaling by CTNNB1 phospho-site mutants	-0.614179	-1.04784	0.462942	0.772053	15	15	CTNNB1;AMER1;AXIN1;PPP2CA;GSK3B;PPP2R5B;PPP2R1B;PPP2CB;PPP2R1A;PPP2R5C;PPP2R5D;CSNK1A1;PPP2R5E;PPP2R5A;APC	PPP2CB;PPP2R1A;PPP2R5C;PPP2R5D;CSNK1A1;PPP2R5E;PPP2R5A;APC
S45 mutants of beta-catenin aren't phosphorylated	-0.614179	-1.04808	0.443931	0.772452	15	15	CTNNB1;AMER1;AXIN1;PPP2CA;GSK3B;PPP2R5B;PPP2R1B;PPP2CB;PPP2R1A;PPP2R5C;PPP2R5D;CSNK1A1;PPP2R5E;PPP2R5A;APC	PPP2CB;PPP2R1A;PPP2R5C;PPP2R5D;CSNK1A1;PPP2R5E;PPP2R5A;APC
PI-3K cascade:FGFR2	-0.574195	-1.04713	0.440437	0.772505	23	23	FGF22;PIK3R1;FGF5;FGF9;FGF7;FGF16;FGF3;FGF4;FGF8;FGF6;FGF23;FGF1;FGF20;FGF2;FGF18;FGF10;PTPN11;FRS2;GRB2;FGF17;GAB1;FGFR2;PIK3CA	FGF18;FGF10;PTPN11;FRS2;GRB2;FGF17;GAB1;FGFR2;PIK3CA
RHO GTPases activate PAKs	-0.587034	-1.04824	0.435268	0.773245	21	21	PPP1CB;MYL6;PAK3;PAK2;MYL12B;PAK1;LIMK1;MYH10;MYLK;CDC42;RAC1;MYH11;MYH14;PPP1R12B;MYL9;CTTN;FLNA;NF2;CALM1;PPP1R12A;MYH9	CDC42;RAC1;MYH11;MYH14;PPP1R12B;MYL9;CTTN;FLNA;NF2;CALM1;PPP1R12A;MYH9
Signaling by RAS mutants	-0.543496	-1.05095	0.436663	0.774128	43	43	CAMK2B;CNKSR2;ARRB1;MAP2K1;MAP2K2;RAP1B;YWHAB;CAMK2G;CSK;PHB;ARAF;FGG;FGA;FGB;ITGB3;KSR2;CAMK2A;ARRB2;KSR1;RAP1A;JAK2;HRAS;MAP3K11;CNKSR1;VWF;MAPK3;SRC;APBB1IP;NRAS;BRAP;CAMK2D;ITGA2B;RAF1;PEBP1;VCL;MAPK1;KRAS;MARK3;BRAF;IQGAP1;CALM1;TLN1;FN1	NRAS;BRAP;CAMK2D;ITGA2B;RAF1;PEBP1;VCL;MAPK1;KRAS;MARK3;BRAF;IQGAP1;CALM1;TLN1;FN1
Sema4D induced cell migration and growth-cone collapse	-0.584155	-1.05061	0.427943	0.774293	20	20	RHOB;RHOC;MYL6;SEMA4D;RND1;MYL12B;LIMK1;MYH10;RHOA;ARHGEF11;MYH11;MYH14;LIMK2;PLXNB1;MYL9;ERBB2;ROCK2;MYH9;ROCK1;ARHGEF12	LIMK2;PLXNB1;MYL9;ERBB2;ROCK2;MYH9;ROCK1;ARHGEF12
Diseases of hemostasis	-0.607868	-1.04634	0.43299	0.774386	16	16	F12;TPST2;GP9;F11;GP5;F10;F9;F2;F8;KLKB1;VWF;TPST1;GP1BA;GGCX;SERPING1;GP1BB	TPST1;GP1BA;GGCX;SERPING1;GP1BB
Dectin-2 family	-0.567338	-1.04894	0.445037	0.774432	30	28	MUC13;MUCL1;MUC19;MUC2;CLEC10A;MUC12;LYN;FCER1G;MUC3A;MUC15;MUC16;MUC7;MUC5AC;MUC6;MUC17;CLEC6A;CLEC4D;CLEC4E;CLEC4C;MUC21;MUC5B;FYN;MUC20;CLEC4A;SYK;MUC4;MUC1;PLCG2	SYK;MUC4;MUC1;PLCG2
Amyloid fiber formation	-0.531727	-1.04827	0.412308	0.774596	80	52	APOE;UBC;RPS27A;UBA52;LYZ;UBE2L6;TSPAN33;PSENEN;B2M;H2AFX;TTR;CALB1;ODAM;LTF;APOA1;SAA1;FGA;SEMG1;INS;NAT8;IAPP;CALCA;APOA4;APCS;PRL;NPPA;GSN;SIAH1;TSPAN14;APH1B;UBB;TSPAN5;SNCA;GGA2;SIAH2;GGA3;TSPAN15;MFGE8;APH1A;SNCAIP;FURIN;BACE1;NCSTN;TGFBI;HSPG2;USP9X;GGA1;CST3;ADAM10;SORL1;ITM2B;APP	UBB;TSPAN5;SNCA;GGA2;SIAH2;GGA3;TSPAN15;MFGE8;APH1A;SNCAIP;FURIN;BACE1;NCSTN;TGFBI;HSPG2;USP9X;GGA1;CST3;ADAM10;SORL1;ITM2B;APP
Transcriptional regulation by RUNX1	-0.507841	-1.04921	0.326	0.774702	218	180	CTSV;SEM1;UBC;PSME2;RPS27A;UBA52;PSME1;PSMB7;PSMB2;PSMB6;PSMF1;PSMC4;PSMD8;PSMD14;PSMA1;PSMA3;PSMA7;PSMB10;KCTD6;PSMC1;H2AFX;PSMD6;SERPINB13;ACTL6A;PRMT1;PSMB3;PSMC5;PSMB8;PSMA4;MYB;PSMA2;PRKCB;PSMC2;PSMD7;PSMD4;SOCS3;CLDN5;LMO2;CBX8;AXIN1;SPI1;SMARCD2;CBX6;RING1;PSMA5;THBS1;PSMB9;CBFB;PSMA6;ZFPM1;TNRC6C;GATA3;PSMB5;PSMA8;CBX2;IL2;PF4;FOXP3;IFNG;GATA1;PAX5;BLK;ACTL6B;IL2RA;NR4A3;CSF2;IL3;CR1;CTLA…	PTPN11;PSMB1;LDB1;PSMD13;GP1BA;SOCS4;ITGA2B;MNAT1;ASH2L;PSMD1;GPAM;SMARCE1;AGO2;SIN3A;CCND3;UBB;SMARCB1;PCGF5;PSMD11;H19;PSMB11;LMO1;NFATC2;TNFRSF18;SETD1B;RUNX2;PSME4;GATA2;ARID2;SMARCD1;KMT2D;AGO3;AGO1;MOV10;CSNK2A2;TP73;RSPO3;SETD1A;ELF1;YAF2;CCND1;MYL9;CSNK2A1;KMT2B;TJP1;EP300;YAP1;CDK6;SIN3B;TCF12;PHC2;SMARCC2;OCLN;ARID1A;RUNX1;TNRC6B;PHC1;LGALS3;BMI1;RYBP;ABL1;ELF2;PBRM1;PHC3;SMARCA2;CTSL;T…
Synthesis of IP3 and IP4 in the cytosol	-0.576541	-1.05112	0.430435	0.77486	26	26	PLCD1;INPP5D;ITPK1;PLCH2;PLCZ1;ITPKA;ITPKC;OCRL;PLCD3;PLCB2;PLCB3;PLCH1;PLCD4;PLCB4;PLD4;PLCG1;ITPKB;INPP5J;PTEN;PLCE1;PLCB1;SYNJ1;INPP5B;INPPL1;CALM1;PLCG2	ITPKC;OCRL;PLCD3;PLCB2;PLCB3;PLCH1;PLCD4;PLCB4;PLD4;PLCG1;ITPKB;INPP5J;PTEN;PLCE1;PLCB1;SYNJ1;INPP5B;INPPL1;CALM1;PLCG2
T41 mutants of beta-catenin aren't phosphorylated	-0.614179	-1.04944	0.443182	0.775105	15	15	CTNNB1;AMER1;AXIN1;PPP2CA;GSK3B;PPP2R5B;PPP2R1B;PPP2CB;PPP2R1A;PPP2R5C;PPP2R5D;CSNK1A1;PPP2R5E;PPP2R5A;APC	PPP2CB;PPP2R1A;PPP2R5C;PPP2R5D;CSNK1A1;PPP2R5E;PPP2R5A;APC
DNA Double Strand Break Response	-0.545893	-1.05862	0.383576	0.775114	61	43	UBC;RPS27A;UBA52;UBE2V2;EYA2;BAP1;H2AFX;EYA3;SUMO1;KPNA2;UBE2I;UBE2N;KAT5;PIAS4;TP53;BABAM1;UIMC1;CHEK2;EYA1;KDM4A;BRCC3;NBN;BRCA1;UBXN1;PPP5C;UBB;NSD2;MRE11;BARD1;HERC2;APBB1;EYA4;RNF8;MAPK8;RNF168;TP53BP1;MDC1;ATM;ABL1;SMARCA5;KDM4B;BAZ1B;RAD50	BRCC3;NBN;BRCA1;UBXN1;PPP5C;UBB;NSD2;MRE11;BARD1;HERC2;APBB1;EYA4;RNF8;MAPK8;RNF168;TP53BP1;MDC1;ATM;ABL1;SMARCA5;KDM4B;BAZ1B;RAD50
Caspase activation via extrinsic apoptotic signalling pathway	-0.570897	-1.04258	0.444444	0.775141	28	26	TNFSF10;TRADD;LY96;DAPK2;DAPK3;DCC;FASLG;TICAM1;FADD;TRAF2;FAS;TICAM2;CASP9;TLR4;CD14;UNC5A;TNFRSF10A;RIPK1;TNFRSF10B;CASP3;MAGED1;DAPK1;UNC5B;CASP8;APPL1;CFLAR	TICAM2;CASP9;TLR4;CD14;UNC5A;TNFRSF10A;RIPK1;TNFRSF10B;CASP3;MAGED1;DAPK1;UNC5B;CASP8;APPL1;CFLAR
Signaling by EGFR	-0.535798	-1.04973	0.429009	0.775183	50	50	UBC;RPS27A;UBA52;SH3KBP1;EPN1;PIK3R1;EPGN;SH3GL2;CSK;AREG;ARHGEF7;PTPN3;SPRY2;SH3GL1;EREG;HRAS;BTC;AAMP;SHC1;EPS15L1;EGF;PLCG1;SH3GL3;SRC;CDC42;PTPN11;NRAS;SPRY1;HBEGF;UBB;TGFA;GRB2;ADAM12;LRIG1;STAM;PXN;STAM2;PAG1;GAB1;SOS1;CBL;ADAM17;EPS15;KRAS;PTPRK;HGS;PIK3CA;ADAM10;PTPN12;EGFR	HBEGF;UBB;TGFA;GRB2;ADAM12;LRIG1;STAM;PXN;STAM2;PAG1;GAB1;SOS1;CBL;ADAM17;EPS15;KRAS;PTPRK;HGS;PIK3CA;ADAM10;PTPN12;EGFR
S37 mutants of beta-catenin aren't phosphorylated	-0.614179	-1.05005	0.457723	0.775348	15	15	CTNNB1;AMER1;AXIN1;PPP2CA;GSK3B;PPP2R5B;PPP2R1B;PPP2CB;PPP2R1A;PPP2R5C;PPP2R5D;CSNK1A1;PPP2R5E;PPP2R5A;APC	PPP2CB;PPP2R1A;PPP2R5C;PPP2R5D;CSNK1A1;PPP2R5E;PPP2R5A;APC
Signaling by GSK3beta mutants	-0.614179	-1.05133	0.444194	0.77545	15	15	CTNNB1;AMER1;AXIN1;PPP2CA;GSK3B;PPP2R5B;PPP2R1B;PPP2CB;PPP2R1A;PPP2R5C;PPP2R5D;CSNK1A1;PPP2R5E;PPP2R5A;APC	PPP2CB;PPP2R1A;PPP2R5C;PPP2R5D;CSNK1A1;PPP2R5E;PPP2R5A;APC
Signaling by phosphorylated juxtamembrane, extracellular and kinase domain KIT mutants	-0.589775	-1.04837	0.439078	0.775582	20	20	STAT1;PIK3R2;PIK3R1;LYN;KIT;FYN;JAK2;HRAS;LCK;SRC;NRAS;STAT5A;STAT5B;GRB2;PIK3R3;SOS1;KRAS;YES1;PIK3CA;STAT3	NRAS;STAT5A;STAT5B;GRB2;PIK3R3;SOS1;KRAS;YES1;PIK3CA;STAT3
Processing of SMDT1	-0.608186	-1.0428	0.46765	0.775626	16	15	MCUB;SMDT1;STOML2;PHB2;MICU2;PHB;MCU;PMPCB;PMPCA;MICU3;MICU1;PARL;AFG3L2;SPG7;YME1L1	PMPCB;PMPCA;MICU3;MICU1;PARL;AFG3L2;SPG7;YME1L1
SARS-CoV-2 Infection	-0.531676	-1.05747	0.375256	0.776011	77	67	UBC;RPS27A;UBA52;CHMP4B;CHMP3;CHMP4A;PARP10;ST3GAL1;TMPRSS2;ACE2;ST6GALNAC2;VCP;GSK3A;ST3GAL4;MGAT2;CHMP2A;GALNT1;CHMP7;PARP6;SUMO1;MGAT5;MAP1LC3B;ST6GALNAC3;UBE2I;DAD1;VHL;CHMP4C;ZCRB1;PARP9;GSK3B;ST6GALNAC4;ST3GAL3;MOGS;MGAT1;PIK3R4;CHMP2B;EDEM2;MGAT4C;ST6GAL1;BECN1;UBB;MAN2A1;RPN2;PARP16;MGAT4B;FUT8;MGAT4A;MAGT1;FURIN;UVRAG;CHMP6;PIK3C3;ST3GAL2;DDX5;STT3A;RB1;RPN1;MAN1B1;GANAB;CTSL;PARP4;PARP8…	UBB;MAN2A1;RPN2;PARP16;MGAT4B;FUT8;MGAT4A;MAGT1;FURIN;UVRAG;CHMP6;PIK3C3;ST3GAL2;DDX5;STT3A;RB1;RPN1;MAN1B1;GANAB;CTSL;PARP4;PARP8;DDOST;PRKCSH;TUSC3;PARP14;CANX
RAS processing	-0.595735	-1.05712	0.415743	0.776135	20	20	ABHD17C;ABHD17B;ABHD17A;PRKG2;USP17L2;PDE6D;LYPLA1;GOLGA7;HRAS;ZDHHC9;FNTB;PRKCQ;NRAS;RCE1;ARL2;ICMT;FNTA;BCL2L1;KRAS;CALM1	NRAS;RCE1;ARL2;ICMT;FNTA;BCL2L1;KRAS;CALM1
Signaling by KIT in disease	-0.589775	-1.05868	0.418813	0.776386	20	20	STAT1;PIK3R2;PIK3R1;LYN;KIT;FYN;JAK2;HRAS;LCK;SRC;NRAS;STAT5A;STAT5B;GRB2;PIK3R3;SOS1;KRAS;YES1;PIK3CA;STAT3	NRAS;STAT5A;STAT5B;GRB2;PIK3R3;SOS1;KRAS;YES1;PIK3CA;STAT3
Ion channel transport	-0.503161	-1.04294	0.352	0.776415	179	178	TSC22D3;SGK1;UBC;RPS27A;UBA52;CAMK2B;ATP1B3;ATP6V1F;RYR3;FXYD3;CLCA2;ATP6V1E1;CLIC2;ATP13A2;ATP8A2;ATP6V0D1;ATP2C2;ATP6V1B1;MCOLN2;FKBP1B;BEST4;PDZD11;ATP1B1;SRI;BEST1;TRPV1;ATP10B;TRPV4;TPCN2;CAMK2G;ATP12A;RYR1;CLCNKA;SLC9B2;CLCN4;ATP8B3;UNC79;BEST2;FXYD7;TRPM1;ATP4A;ATP1B2;ATP2A1;ASIC5;ATP13A5;SLC9C1;ATP8B4;TRPC3;ANO4;TRPC5;ATP2B3;STOML3;TRPC4;ASIC2;BEST3;ATP6V0D2;ANO3;TRPA1;ASIC3;SLN;ATP6V0A4;…	ATP6V1D;TRPV3;TRPV2;ATP6V1B2;TTYH1;ATP1A3;ANO10;ATP10D;ATP1A2;RYR2;FXYD4;ATP7B;ATP13A4;MCOLN3;ATP6V1G1;ATP6V0E2;ANO8;CAMK2D;WNK3;TCIRG1;TRPV6;ATP2A3;ATP6V0E1;TRPC1;MCOLN1;SCNN1A;TTYH3;TRPM4;ANO7;UBB;RAF1;CLCNKB;UNC80;TTYH2;ANO6;STOM;WNK2;CLCN7;TRPM3;ATP7A;ATP9B;SCNN1B;WWP1;ATP6V0B;NEDD4L;ATP6V0A1;ANO1;NALCN;CLCN5;OSTM1;TRPM6;ATP13A1;TRPC4AP;ATP6V0A2;ATP6V1E2;ATP9A;SCNN1G;ATP2C1;WNK1;ATP6V1A;ATP11…
Branched-chain amino acid catabolism	-0.592115	-1.058	0.425843	0.776615	21	21	DLD;HIBADH;HSD17B10;BCAT2;BCKDHB;ECHS1;ACAT1;SLC25A44;ALDH6A1;BCKDK;ACAD8;BCKDHA;MCCC2;BCAT1;DBT;MCCC1;ACADSB;AUH;IVD;PPM1K;HIBCH	DBT;MCCC1;ACADSB;AUH;IVD;PPM1K;HIBCH
PI-3K cascade:FGFR4	-0.59322	-1.05925	0.429989	0.776835	20	20	PIK3R1;KLB;FGF9;FGF16;FGF19;FGF4;FGF8;FGF6;FGF23;FGF1;FGFR4;FGF20;FGF2;FGF18;PTPN11;FRS2;GRB2;FGF17;GAB1;PIK3CA	FGF18;PTPN11;FRS2;GRB2;FGF17;GAB1;PIK3CA
Nicotinamide salvaging	-0.592326	-1.05135	0.432852	0.776866	19	19	NAXE;PARP10;NAXD;PARP6;NAPRT;NUDT12;PTGS2;SLC5A8;PTGIS;SLC22A13;CYP8B1;NAMPT;RNLS;PARP9;NNMT;PARP16;PARP4;PARP8;PARP14	PARP4;PARP8;PARP14
Nitric oxide stimulates guanylate cyclase	-0.602728	-1.05597	0.427464	0.776871	23	19	PDE1A;PDE9A;PRKG2;PDE11A;KCNMB2;NOS2;NOS1;PDE2A;NOS3;KCNMA1;GUCY1A2;KCNMB1;PDE1B;PDE10A;KCNMB4;KCNMB3;PRKG1;ITPR1;PDE5A	KCNMB4;KCNMB3;PRKG1;ITPR1;PDE5A
Signaling downstream of RAS mutants	-0.543496	-1.04314	0.425131	0.777047	43	43	CAMK2B;CNKSR2;ARRB1;MAP2K1;MAP2K2;RAP1B;YWHAB;CAMK2G;CSK;PHB;ARAF;FGG;FGA;FGB;ITGB3;KSR2;CAMK2A;ARRB2;KSR1;RAP1A;JAK2;HRAS;MAP3K11;CNKSR1;VWF;MAPK3;SRC;APBB1IP;NRAS;BRAP;CAMK2D;ITGA2B;RAF1;PEBP1;VCL;MAPK1;KRAS;MARK3;BRAF;IQGAP1;CALM1;TLN1;FN1	NRAS;BRAP;CAMK2D;ITGA2B;RAF1;PEBP1;VCL;MAPK1;KRAS;MARK3;BRAF;IQGAP1;CALM1;TLN1;FN1
Paradoxical activation of RAF signaling by kinase inactive BRAF	-0.543496	-1.04443	0.427377	0.777086	43	43	CAMK2B;CNKSR2;ARRB1;MAP2K1;MAP2K2;RAP1B;YWHAB;CAMK2G;CSK;PHB;ARAF;FGG;FGA;FGB;ITGB3;KSR2;CAMK2A;ARRB2;KSR1;RAP1A;JAK2;HRAS;MAP3K11;CNKSR1;VWF;MAPK3;SRC;APBB1IP;NRAS;BRAP;CAMK2D;ITGA2B;RAF1;PEBP1;VCL;MAPK1;KRAS;MARK3;BRAF;IQGAP1;CALM1;TLN1;FN1	NRAS;BRAP;CAMK2D;ITGA2B;RAF1;PEBP1;VCL;MAPK1;KRAS;MARK3;BRAF;IQGAP1;CALM1;TLN1;FN1
Signaling by moderate kinase activity BRAF mutants	-0.543496	-1.05192	0.425	0.777282	43	43	CAMK2B;CNKSR2;ARRB1;MAP2K1;MAP2K2;RAP1B;YWHAB;CAMK2G;CSK;PHB;ARAF;FGG;FGA;FGB;ITGB3;KSR2;CAMK2A;ARRB2;KSR1;RAP1A;JAK2;HRAS;MAP3K11;CNKSR1;VWF;MAPK3;SRC;APBB1IP;NRAS;BRAP;CAMK2D;ITGA2B;RAF1;PEBP1;VCL;MAPK1;KRAS;MARK3;BRAF;IQGAP1;CALM1;TLN1;FN1	NRAS;BRAP;CAMK2D;ITGA2B;RAF1;PEBP1;VCL;MAPK1;KRAS;MARK3;BRAF;IQGAP1;CALM1;TLN1;FN1
Downstream signaling of activated FGFR2	-0.571673	-1.05753	0.380952	0.77731	30	30	FGF22;PIK3R1;FGF5;FRS3;FGF9;FGF7;FGF16;FGF3;FGF4;FGF8;FGF6;FGF23;FGF1;FGF20;HRAS;SHC1;FGF2;PLCG1;FGF18;FGF10;PTPN11;FRS2;NRAS;GRB2;FGF17;GAB1;SOS1;FGFR2;KRAS;PIK3CA	PLCG1;FGF18;FGF10;PTPN11;FRS2;NRAS;GRB2;FGF17;GAB1;SOS1;FGFR2;KRAS;PIK3CA
Leishmania parasite growth and survival	-0.508788	-1.05879	0.283	0.777448	250	245	CD3G;ADM;IGHG3;IGKC;GNB5;GHRH;ADRB2;MC1R;IGLC3;IGHG4;GNG5;DPEP3;PTH2R;PTHLH;DPEP1;GNG13;TSHR;RLN2;LYN;IGLC1;HCK;CALCRL;IGLC2;IGHG1;GNG10;HRH2;CD247;GNG2;FCGR2A;GNG12;RLN3;PTH2;MC2R;GIPR;GPHB5;DPEP2;GLP2R;RXFP1;DRD5;GPR15;IGHV1-2;MC4R;IGHV2-5;IGHV3-13;IGHV3-11;IGHV3-7;IGHG2;IGHV2-70;ADCYAP1;IGHV4-39;IGHV4-34;IGHV3-33;IGHV3-30;IGHV3-23;IGHV1-69;IGHV7-81;IGHV4-59;IGHV3-53;IGHV1-46;IGHV3-48;GPR32;CYS…	GPHA2;CGA;PTGIR;CRHR1;ADCY5;GNAZ;IL10;INSL3;ADCY3;PRKAR1A;PLCG1;ADCY1;PRKAR2A;SRC;GNAS;SCT;LHB;IL6;PRKACA;PRKAR1B;GNG4;AHCYL1;GPR39;PTGDR;MC5R;GNB4;GNGT1;GNB1;VIPR1;ADCY4;GNG11;GPR27;GNAI2;PTGER2;ADCY9;GNB2;P2RY11;ADORA2B;RHBDF2;ITPR2;GNG8;GNG7;GNAI1;ADCY6;GNAI3;ADCY2;FURIN;ITPR3;SYK;PRKACB;MAPK14;ADAM17;PRKX;CREB1;RAMP2;YES1;CALM1;GGT5;ITPR1;PLK2;PTGER4;MYH9;RAMP1;PLCG2
Resolution of Sister Chromatid Cohesion	-0.517626	-1.04465	0.40121	0.777581	107	106	RPS27;DYNLL1;CDK1;CCNB2;NUP37;KIF18A;CCNB1;CDCA8;BUB1;AURKB;CENPH;DYNC1I1;SGO2;NUDC;PPP1CC;NUP85;CDC20;PLK1;MAD1L1;NDC80;BIRC5;CENPQ;CENPN;SPC24;CENPE;KIF2B;SGO1;SPC25;CENPA;MAPRE1;PPP2CA;KIF2C;BUB3;ZW10;CENPO;SKA2;NUP43;CENPM;PMF1;ZWINT;ZWILCH;ITGB3BP;MIS12;NSL1;CDCA5;ERCC6L;CENPK;NUF2;SKA1;CENPI;PPP2R5B;NDEL1;PPP2R1B;B9D2;NUP98;DSN1;SEC13;CENPT;BUB1B;KNL1;SEH1L;CENPP;MAD2L1;PPP2CB;NDE1;SPDL1;PP…	MAD2L1;PPP2CB;NDE1;SPDL1;PPP2R1A;PDS5A;INCENP;PPP2R5C;NUP133;CENPF;DYNC1LI1;CLIP1;KIF2A;CENPU;NUP160;CENPL;PPP2R5D;DYNLL2;CLASP2;HDAC8;RCC2;STAG1;KNTC1;CKAP5;RANGAP1;CLASP1;PAFAH1B1;TAOK1;NUP107;DYNC1I2;PPP2R5E;PDS5B;PPP2R5A;SMC3;DYNC1LI2;AHCTF1;CENPC;STAG2;SMC1A;XPO1;WAPL;RANBP2;RAD21;DYNC1H1
NoRC negatively regulates rRNA expression	-0.544073	-1.04335	0.431795	0.777583	77	44	POLR2L;SAP30;POLR2F;H2AFX;POLR2H;ERCC2;POLR2E;SAP30BP;POLR2K;POLR1C;CDK7;POLR1E;GTF2H5;GTF2H3;CCNH;GTF2H4;SAP30L;GTF2H1;SAP130;HDAC1;ERCC3;POLR1A;POLR1D;TBP;DNMT3B;TAF1C;MNAT1;MBD2;TAF1A;TAF1B;SIN3A;TTF1;SUDS3;UBTF;POLR1B;ARID4B;SAP18;DNMT1;TAF1D;SIN3B;HDAC2;GTF2H2;BAZ2A;SMARCA5	SAP130;HDAC1;ERCC3;POLR1A;POLR1D;TBP;DNMT3B;TAF1C;MNAT1;MBD2;TAF1A;TAF1B;SIN3A;TTF1;SUDS3;UBTF;POLR1B;ARID4B;SAP18;DNMT1;TAF1D;SIN3B;HDAC2;GTF2H2;BAZ2A;SMARCA5
Interleukin-4 and Interleukin-13 signaling	-0.513685	-1.04527	0.38833	0.777687	112	111	JUNB;FOS;MYC;STAT1;ANXA1;TIMP1;IL2RG;RORC;CEBPD;IGHG4;IL18;HIF1A;HSPA8;PIK3R1;OSM;IRF4;IL1B;TNFRSF1B;LIF;IGHG1;RHOU;SOCS3;PIM1;IL12A;SOCS1;IL13RA2;LCN2;SAA1;CDKN1A;MCL1;JAK3;BIRC5;PTGS2;GATA3;FCER2;ITGAX;CCL22;ALOX15;IGHE;CXCL8;LBP;NOS2;MMP3;MMP1;OPRM1;IL13;IL4;IL12B;FASLG;TNF;IL17A;IL17F;IL1A;OPRD1;S1PR1;IL23R;SOX2;ITGB2;BATF;IL23A;IL4R;AKT1;JAK2;HMOX1;IL6R;POMC;HGF;HSP90AA1;TP53;FGF2;CCL11;MMP2…	FSCN1;CD36;MAOA;ZEB1;POU2F1;NANOG;COL1A2;TGFB1;SOCS5;NDN;RORA;BCL2L1;CCND1;FOXO3;FOXO1;MUC1;TWIST1;BCL6;IL13RA1;VCAM1;ICAM1;STAT6;VIM;JAK1;VEGFA;STAT3;BCL2;LAMA5;FN1;ITGB1;HSP90B1
S33 mutants of beta-catenin aren't phosphorylated	-0.614179	-1.05148	0.447894	0.777726	15	15	CTNNB1;AMER1;AXIN1;PPP2CA;GSK3B;PPP2R5B;PPP2R1B;PPP2CB;PPP2R1A;PPP2R5C;PPP2R5D;CSNK1A1;PPP2R5E;PPP2R5A;APC	PPP2CB;PPP2R1A;PPP2R5C;PPP2R5D;CSNK1A1;PPP2R5E;PPP2R5A;APC
Metabolism of nitric oxide: NOS3 activation and regulation	-0.628661	-1.0561	0.449604	0.777847	15	15	SPR;NOSIP;DDAH1;NOS3;NOSTRIN;LYPLA1;CYGB;AKT1;CAV1;HSP90AA1;DNM2;ZDHHC21;WASL;DDAH2;CALM1	ZDHHC21;WASL;DDAH2;CALM1
Synthesis of PIPs at the Golgi membrane	-0.598735	-1.05301	0.420994	0.778142	18	18	PI4K2A;PIK3C2G;SACM1L;ARF3;OCRL;PI4KB;ARF1;TPTE;FIG4;TPTE2;VAC14;PIK3R4;PI4K2B;PI4KA;PIK3C3;PIKFYVE;INPP5E;PIK3C2A	ARF3;OCRL;PI4KB;ARF1;TPTE;FIG4;TPTE2;VAC14;PIK3R4;PI4K2B;PI4KA;PIK3C3;PIKFYVE;INPP5E;PIK3C2A
Interleukin-2 family signaling	-0.539359	-1.04482	0.442812	0.778213	44	44	STAT1;LGALS9;IL2RG;PIK3R2;HAVCR2;IL21R;PIK3R1;GAB2;STAT4;PTK2B;INPP5D;JAK3;IL21;IL2;IL9R;CSF2RB;IL2RB;IL2RA;IL5;CSF2;IL3;IL9;JAK2;LCK;SHC1;IL15RA;IL5RA;CSF2RA;IL3RA;PIK3CD;STAT5A;PTPN6;STAT5B;GRB2;PIK3CB;SYK;PIK3R3;IL15;INPPL1;SOS1;PIK3CA;SOS2;JAK1;STAT3	PIK3CD;STAT5A;PTPN6;STAT5B;GRB2;PIK3CB;SYK;PIK3R3;IL15;INPPL1;SOS1;PIK3CA;SOS2;JAK1;STAT3
Regulation of TP53 Activity through Phosphorylation	-0.511317	-1.04385	0.389728	0.77823	92	92	UBC;RPS27A;UBA52;TAF9;RPA3;TAF10;TAF9B;TAF7L;RFC2;TP53RK;CDK5;TAF4B;CCNA1;AURKB;PRKAG1;RPA2;AURKA;RHNO1;RFC3;ATRIP;MAPK11;CCNA2;CDK5R1;TAF12;RBBP8;BRIP1;TAF1L;EXO1;PRKAG3;CDK2;HUS1;DNA2;PIN1;CHEK1;KAT5;NOC2L;PRKAB2;HIPK2;TP53;RMI1;RFC4;BLM;RAD9B;TAF6;CSNK2B;CHEK2;TBP;RAD1;PLK3;TAF5;RPA1;TAF3;RMI2;TP53INP1;ATR;TAF4;NBN;STK11;BRCA1;RFC5;TAF13;PRKAB1;TAF2;TPX2;TAF11;UBB;TOP3A;MRE11;BARD1;TOPBP1;MAPK…	TBP;RAD1;PLK3;TAF5;RPA1;TAF3;RMI2;TP53INP1;ATR;TAF4;NBN;STK11;BRCA1;RFC5;TAF13;PRKAB1;TAF2;TPX2;TAF11;UBB;TOP3A;MRE11;BARD1;TOPBP1;MAPKAPK5;TAF7;CSNK2A2;PRKAA2;SSRP1;MDM2;DYRK2;RAD9A;MAPK14;WRN;RAD17;CSNK2A1;HIPK1;NUAK1;TAF1;PRKAG2;SUPT16H;PRKAA1;ATM;MDM4;RAD50;TAF15
Depolymerisation of the Nuclear Lamina	-0.618267	-1.04345	0.455275	0.77858	15	15	CDK1;CCNB1;PRKCB;EMD;CTDNEP1;LPIN2;LPIN3;LMNA;LEMD3;LEMD2;LMNB1;TMPO;CNEP1R1;PRKCA;LPIN1	LPIN3;LMNA;LEMD3;LEMD2;LMNB1;TMPO;CNEP1R1;PRKCA;LPIN1
Role of phospholipids in phagocytosis	-0.514431	-1.05195	0.374749	0.778658	107	104	CD3G;IGHG3;IGKC;PIK3R2;IGLC3;IGHG4;PIK3R1;IGLC1;PLPP4;IGLC2;IGHG1;PLD2;CD247;FCGR2A;IGHV1-2;IGHV2-5;IGHV3-13;IGHV3-11;IGHV3-7;IGHG2;IGHV2-70;IGHV4-39;IGHV4-34;IGHV3-33;IGHV3-30;IGHV3-23;IGHV1-69;IGHV7-81;IGHV4-59;IGHV3-53;IGHV1-46;IGHV3-48;IGLC7;IGLC6;IGLV3-21;IGLV3-1;IGLV4-3;IGLV3-19;IGLV2-18;IGLV3-16;IGLV2-14;IGLV1-36;IGLV5-37;IGLV1-40;IGLV2-33;IGLV3-22;IGLV3-12;IGLV2-11;IGLV2-8;IGLV7-43;IGLV1-…	ITPR2;PRKCD;PRKCE;PLA2G6;PIK3CB;ITPR3;SYK;PIK3CA;ITPR1;PLD3;PLCG2
VEGFR2 mediated vascular permeability	-0.570001	-1.05356	0.407127	0.778735	27	27	VAV3;CTNNB1;PAK3;MLST8;PRR5;PAK2;CDH5;NOS3;VAV2;MTOR;AKT1;PAK1;AKT2;CAV1;HSP90AA1;TRIB3;VAV1;MAPKAP1;RAC1;PDPK1;RICTOR;JUP;AKT3;CALM1;CTNNA1;THEM4;CTNND1	PDPK1;RICTOR;JUP;AKT3;CALM1;CTNNA1;THEM4;CTNND1
Class B/2 (Secretin family receptors)	-0.515598	-1.05252	0.378406	0.77881	94	94	ADM;GNB5;GHRH;FZD1;GNG5;ADGRE1;PTH2R;PTHLH;FZD9;GNG13;CALCRL;WNT10A;GNG10;UCN;FZD2;GNG2;GNG12;ADGRE2;ADGRE3;PTH2;GIPR;GLP2R;ADCYAP1;CYSLTR2;GIP;GNGT2;DHH;FZD10;WNT1;WNT8B;GNG3;RAMP3;WNT16;SHH;IAPP;VIP;CALCB;CALCA;PTH;UCN3;CALCR;GHRHR;CRHR2;GNB3;ADCYAP1R1;WNT8A;WNT3A;GLP1R;CRHBP;WNT7A;UCN2;PTH1R;GCG;SCTR;IHH;VIPR2;WNT3;ADM2;CRH;WNT9B;PTCH2;WNT10B;CRHR1;SMO;ADGRE5;PTCH1;WNT2B;GNAS;SCT;GNG4;GNB4;GNG…	PTCH1;WNT2B;GNAS;SCT;GNG4;GNB4;GNGT1;GNB1;VIPR1;WNT7B;GNG11;FZD4;GNB2;WNT11;GNG8;WNT2;GNG7;WNT6;WNT4;WNT9A;FZD3;FZD7;FZD6;FZD8;CD55;RAMP2;WNT5A;FZD5;RAMP1
Cell surface interactions at the vascular wall	-0.507676	-1.05318	0.315	0.778857	231	213	CD74;PPIA;MIF;ATP1B3;IGHA1;IGKC;CEACAM6;GYPC;PIK3R2;GPC1;IGLC3;PIK3R1;SLC7A11;JAML;CD84;SLC7A9;SIRPG;IGLL1;CEACAM1;LYN;IGLC1;SLC7A7;ATP1B1;IGLC2;SPN;INPP5D;JCHAIN;CD2;CD44;ITGAL;FCER1G;PICK1;THBD;PROC;CEACAM3;CEACAM5;PSG4;PSG5;PSG2;PSG11;PSG7;PSG6;PSG1;PSG8;PSG3;CEACAM8;PSG9;CD177;MAG;ITGAX;ATP1B2;GYPB;GYPA;IGHV1-2;IGHV2-5;IGHV3-13;IGHV3-11;IGHV3-7;IGHA2;IGHV2-70;PF4;PF4V1;IGHV4-39;IGHV4-34;IGHV3…	PTPN11;TNFRSF10A;ITGA4;IGHM;NRAS;ITGA5;TSPAN7;SLC7A8;TNFRSF10B;SLC16A3;PPIL2;PTPN6;ANGPT1;TGFB1;GRB2;SDC3;PIK3CB;SLC3A2;PROS1;CD99L2;SOS1;ANGPT2;F11R;KRAS;JAM2;CXADR;YES1;PIK3CA;SLC16A1;CD99;CD47;ITGA3;SDC4;ITGA6;BSG;JAM3;ITGAV;FN1;GLG1;EPCAM;ITGB1;GAS6
Signaling by FGFR1	-0.536893	-1.05518	0.396907	0.779072	50	50	UBC;RPS27A;UBA52;FGF22;PIK3R1;FGF5;FRS3;FGF9;FGF3;FGF4;FGF8;FLRT1;FGF6;FGF23;FGF1;PPP2CA;SPRY2;FGF20;HRAS;SHC1;FGF2;MAPK3;PLCG1;SPRED1;SRC;FGF18;ANOS1;FGF10;PTPN11;KL;FRS2;NRAS;PPP2CB;PPP2R1A;UBB;GRB2;MAPK1;FLRT2;FGF17;GAB1;SOS1;MKNK1;CBL;SPRED2;FLRT3;FGFRL1;KRAS;PIK3CA;BRAF;FGFR1	MAPK3;PLCG1;SPRED1;SRC;FGF18;ANOS1;FGF10;PTPN11;KL;FRS2;NRAS;PPP2CB;PPP2R1A;UBB;GRB2;MAPK1;FLRT2;FGF17;GAB1;SOS1;MKNK1;CBL;SPRED2;FLRT3;FGFRL1;KRAS;PIK3CA;BRAF;FGFR1
CD28 dependent PI3K/Akt signaling	-0.583181	-1.05212	0.433628	0.779263	22	22	PIK3R2;PIK3R1;MLST8;PRR5;CD80;MTOR;FYN;AKT1;LCK;MAP3K14;AKT2;TRIB3;CD28;MAPKAP1;CD86;PIK3R3;MAP3K8;PDPK1;RICTOR;AKT3;PIK3CA;THEM4	PIK3R3;MAP3K8;PDPK1;RICTOR;AKT3;PIK3CA;THEM4
Retinoid metabolism and transport	-0.539009	-1.05612	0.409514	0.779279	44	44	APOE;AKR1C3;AKR1B10;GPC1;APOC3;APOM;TTR;GPIHBP1;APOA2;APOA1;GPC3;APOC2;LDLR;RBP2;GPC5;RBP4;PNLIP;LPL;AKR1C4;APOA4;CLPS;APOB;SDC2;BCO1;RDH11;SDC1;LRP8;PLB1;RBP1;LRAT;BCO2;GPC2;RETSAT;SDC3;LRP12;HSPG2;AKR1C1;GPC6;LRP10;LRP2;LRP1;AGRN;SDC4;GPC4	BCO2;GPC2;RETSAT;SDC3;LRP12;HSPG2;AKR1C1;GPC6;LRP10;LRP2;LRP1;AGRN;SDC4;GPC4
TNF signaling	-0.539958	-1.05376	0.420833	0.779366	47	44	UBC;RPS27A;UBA52;TRADD;SHARPIN;IKBKG;SMPD3;RACK1;RNF31;USP2;SMPD2;TNF;RBCK1;CLIP3;CHUK;FADD;TRAF2;TAB1;TRAF1;OTULIN;TAX1BP1;NSMAF;BIRC3;USP4;OTUD7B;RIPK1;UBB;MADD;BAG4;TNFAIP3;BIRC2;MAP3K7;USP21;CYLD;TAB2;IKBKB;SPPL2B;TNFRSF1A;TAB3;ADAM17;CASP8;XIAP;CFLAR;SPPL2A	NSMAF;BIRC3;USP4;OTUD7B;RIPK1;UBB;MADD;BAG4;TNFAIP3;BIRC2;MAP3K7;USP21;CYLD;TAB2;IKBKB;SPPL2B;TNFRSF1A;TAB3;ADAM17;CASP8;XIAP;CFLAR;SPPL2A
NOD1/2 Signaling Pathway	-0.563173	-1.05458	0.412716	0.780281	32	32	CASP4;MAPK13;CARD9;IKBKG;CASP1;IRAK1;MAPK11;UBE2V1;NOD2;UBE2N;CHUK;TAB1;AAMP;CASP9;ITCH;IRAK2;MAP2K6;MAPK12;BIRC3;NOD1;RIPK2;CASP2;TNFAIP3;BIRC2;MAP3K7;CYLD;TRAF6;TAB2;IKBKB;MAPK14;TAB3;CASP8	CASP9;ITCH;IRAK2;MAP2K6;MAPK12;BIRC3;NOD1;RIPK2;CASP2;TNFAIP3;BIRC2;MAP3K7;CYLD;TRAF6;TAB2;IKBKB;MAPK14;TAB3;CASP8
SHC-mediated cascade:FGFR3	-0.605449	-1.05389	0.426357	0.780299	18	18	FGF5;FGF9;FGF16;FGF4;FGF8;FGF23;FGF1;FGF20;HRAS;SHC1;FGF2;FGF18;NRAS;GRB2;FGF17;FGFR3;SOS1;KRAS	FGF18;NRAS;GRB2;FGF17;FGFR3;SOS1;KRAS
Intracellular signaling by second messengers	-0.501086	-1.05394	0.274	0.781642	326	309	SEM1;JUN;UBC;PSME2;RPS27A;UBA52;PSME1;PDE1A;PSMB7;CAMK2B;SNAI2;LAMTOR2;PSMB2;EGR1;PSMB6;PSMF1;PSMC4;PSMD8;PSMD14;RAC2;IRAK4;PSMA1;PSMA3;AKT1S1;PIK3R2;PSMA7;MTA2;PSMB10;FGF22;LAMTOR4;PSMC1;FOXO6;RHEB;PIK3R1;FGF5;PSMD6;KLB;GAB2;FRK;BAD;EPGN;PSMB3;MLST8;PSMC5;GSK3A;PSMB8;PSMA4;PSMA2;PSMC2;PSMD7;IRAK1;RRAGA;PSMD4;NRG2;FGF9;RHOG;CBX8;FLT3LG;PRR5;FGF7;CAMK2G;CBX6;MAF1;RING1;PSMA5;CAMK4;CDKN1A;PSMB9;KPN…	EGF;ADCY3;CASP9;PPP2R5B;SCMH1;HDAC1;PPP2R1B;CSNK2B;MAPK3;FOXO4;PRKAR1A;NR4A1;PLCG1;ADCY1;IL33;RNF146;PRKAR2A;SRC;FGF18;PSMD2;PDGFB;PSMD3;MAPKAP1;IER3;CD86;SNAI1;ESR2;LAMTOR5;PSMD10;PRKACA;PRKAR1B;PSMD5;RAC1;FGF10;RBBP7;KDM1A;RCOR1;NRG1;AHCYL1;PTPN11;KL;PSMB1;PSMD13;PIP4K2C;FRS2;MECOM;CAMK2D;PDGFRB;PREX2;GRK2;ADCY4;TRAT1;PPP2CB;PTEN;PPP2R1A;PSMD1;ADCY9;PPP2R5C;AGO2;PIK3CD;NRG4;ITPR2;NBEA;PRKCD;EZH…
KSRP (KHSRP) binds and destabilizes mRNA	-0.60368	-1.04019	0.467416	0.784195	17	17	EXOSC5;EXOSC4;MAPK11;EXOSC1;AKT1;EXOSC9;PARN;EXOSC2;EXOSC7;EXOSC3;YWHAZ;KHSRP;DCP2;EXOSC8;MAPK14;EXOSC6;DIS3	EXOSC2;EXOSC7;EXOSC3;YWHAZ;KHSRP;DCP2;EXOSC8;MAPK14;EXOSC6;DIS3
Lagging Strand Synthesis	0.373757	0.879928	0.692308	0.785348	20	20	POLD4;RPA3;PCNA;RFC2;POLA2;RPA2;RFC3;FEN1;POLA1;POLD2;DNA2;LIG1;PRIM2;RFC4;POLD3;RPA1;RFC5;POLD1;PRIM1;RFC1	POLD4;RPA3;PCNA;RFC2;POLA2;RPA2;RFC3;FEN1;POLA1;POLD2
IRAK4 deficiency (TLR2/4)	0.390386	0.878121	0.618557	0.786264	20	18	S100A9;S100A8;IRAK4;LY96;S100A1;TIRAP;FGG;FGA;FGB;MYD88;BTK;TLR6;TLR1;TLR4;CD14;CD36;TLR2;HMGB1	S100A9;S100A8;IRAK4;LY96;S100A1;TIRAP
mRNA decay by 5' to 3' exoribonuclease	-0.614377	-1.03872	0.485971	0.787783	15	15	LSM6;LSM5;LSM7;LSM2;EDC3;LSM4;LSM1;EDC4;LSM3;DCP1B;PATL1;DCP2;DCP1A;XRN1;DDX6	PATL1;DCP2;DCP1A;XRN1;DDX6
Synthesis of bile acids and bile salts	-0.548926	-1.03737	0.433684	0.788125	34	34	SCP2;AKR1C3;AMACR;OSBPL6;SLC27A5;SLC27A2;NR1H4;PTGIS;CYP7A1;AKR1C4;BAAT;ABCB11;CYP8B1;CH25H;OSBPL2;ACOX2;OSBPL7;HSD3B7;CYP46A1;AKR1D1;HSD17B4;CYP7B1;OSBPL3;AKR1C2;RXRA;OSBP;ACOT8;CYP39A1;OSBPL1A;NCOA2;AKR1C1;CYP27A1;OSBPL9;NCOA1	AKR1C2;RXRA;OSBP;ACOT8;CYP39A1;OSBPL1A;NCOA2;AKR1C1;CYP27A1;OSBPL9;NCOA1
Inwardly rectifying K+ channels	-0.543745	-1.03756	0.461619	0.788698	35	35	GNB5;GNG5;GNG13;GNG10;KCNJ12;GNG2;GNG12;ABCC9;KCNJ4;GNGT2;KCNJ16;GNG3;ABCC8;KCNJ11;GNB3;KCNJ10;KCNJ9;KCNJ3;KCNJ1;GABBR2;KCNJ14;KCNJ5;KCNJ15;KCNJ6;GNG4;GNB4;GNGT1;GNB1;KCNJ8;GNG11;GNB2;GABBR1;GNG8;GNG7;KCNJ2	GABBR2;KCNJ14;KCNJ5;KCNJ15;KCNJ6;GNG4;GNB4;GNGT1;GNB1;KCNJ8;GNG11;GNB2;GABBR1;GNG8;GNG7;KCNJ2
Transcriptional Regulation by VENTX	-0.544824	-1.03882	0.474012	0.788802	41	39	CEBPB;CTNNB1;CDKN2A;UBE2E1;ANAPC15;ANAPC11;LEF1;UBE2C;TNRC6C;CDC26;VENTX;CSF1R;ANAPC2;ANAPC16;ANAPC10;CDC27;TP53;CDC16;AGO4;UBE2S;CDC23;IL6;FZR1;ANAPC1;RELA;ANAPC7;EHMT2;UBE2D1;AGO3;AGO1;MOV10;ANAPC4;CCND1;EHMT1;ANAPC5;TNRC6B;TCF7L2;NFKB1;TNRC6A	RELA;ANAPC7;EHMT2;UBE2D1;AGO3;AGO1;MOV10;ANAPC4;CCND1;EHMT1;ANAPC5;TNRC6B;TCF7L2;NFKB1;TNRC6A
TBC/RABGAPs	-0.534626	-1.03785	0.44824	0.788869	45	45	SYTL1;RAB11A;GABARAP;GABARAPL2;ARF6;RAB7B;TBC1D2;RAB5C;TBC1D10C;TBC1D7;RAB8A;RAB7A;MAP1LC3B;TBC1D3;RAB33A;TBC1D25;RAB11B;TBC1D14;TBC1D10A;TBC1D16;RAB6B;TBC1D20;TBC1D10B;RAB35;RABGEF1;RAB8B;TBC1D17;RAB33B;ULK1;RABEP1;RAB5A;TBC1D24;RAB4A;GGA2;POLG;GGA3;TSC1;TBC1D15;RAB5B;OPTN;GGA1;TBC1D13;RABGAP1;RAB6A;TSC2	RAB35;RABGEF1;RAB8B;TBC1D17;RAB33B;ULK1;RABEP1;RAB5A;TBC1D24;RAB4A;GGA2;POLG;GGA3;TSC1;TBC1D15;RAB5B;OPTN;GGA1;TBC1D13;RABGAP1;RAB6A;TSC2
COPI-independent Golgi-to-ER retrograde traffic	-0.553192	-1.03812	0.46455	0.789015	34	34	CAPZA2;DYNLL1;CAPZB;PAFAH1B3;DCTN2;DCTN3;ACTR10;ACTR1A;DYNC1I1;RAB18;GALNT1;DCTN4;CAPZA3;PLA2G4A;GALNT2;DCTN5;RAB6B;CAPZA1;BICD1;DYNC1LI1;DCTN6;DYNLL2;PLA2G6;AGPAT3;DCTN1;RAB3GAP1;PAFAH1B1;BICD2;DYNC1I2;PAFAH1B2;DYNC1LI2;RAB6A;RAB3GAP2;DYNC1H1	DYNC1LI1;DCTN6;DYNLL2;PLA2G6;AGPAT3;DCTN1;RAB3GAP1;PAFAH1B1;BICD2;DYNC1I2;PAFAH1B2;DYNC1LI2;RAB6A;RAB3GAP2;DYNC1H1
NRIF signals cell death from the nucleus	0.399347	0.875684	0.623853	0.789126	16	16	UBC;RPS27A;UBA52;PSENEN;NGFR;PSEN1;ITGB3BP;NGF;APH1B;SQSTM1;UBB;APH1A;PSEN2;MAPK8;TRAF6;NCSTN	UBC;RPS27A;UBA52;PSENEN
G protein gated Potassium channels	-0.557082	-1.03521	0.457265	0.796162	29	29	GNB5;GNG5;GNG13;GNG10;KCNJ12;GNG2;GNG12;KCNJ4;GNGT2;KCNJ16;GNG3;GNB3;KCNJ10;KCNJ9;KCNJ3;GABBR2;KCNJ5;KCNJ15;KCNJ6;GNG4;GNB4;GNGT1;GNB1;GNG11;GNB2;GABBR1;GNG8;GNG7;KCNJ2	KCNJ5;KCNJ15;KCNJ6;GNG4;GNB4;GNGT1;GNB1;GNG11;GNB2;GABBR1;GNG8;GNG7;KCNJ2
MAP2K and MAPK activation	-0.540236	-1.03476	0.440928	0.796659	38	38	LAMTOR2;CNKSR2;ARRB1;MAP2K1;MAP2K2;RAP1B;YWHAB;CSK;LAMTOR3;ARAF;FGG;FGA;FGB;ITGB3;KSR2;ARRB2;KSR1;RAP1A;HRAS;CNKSR1;VWF;MAPK3;IL17RD;SRC;APBB1IP;NRAS;ITGA2B;RAF1;PEBP1;VCL;MAPK1;WDR83;KRAS;MARK3;BRAF;IQGAP1;TLN1;FN1	MAPK3;IL17RD;SRC;APBB1IP;NRAS;ITGA2B;RAF1;PEBP1;VCL;MAPK1;WDR83;KRAS;MARK3;BRAF;IQGAP1;TLN1;FN1
TP53 Regulates Transcription of Cell Death Genes	-0.535267	-1.03289	0.463843	0.800464	44	44	TP53AIP1;RABGGTA;PRELID3A;BCL2L14;PMAIP1;CRADD;TRIAP1;CASP1;BID;CASP10;TMEM219;PRELID1;BIRC5;NLRC4;TP53I3;RABGGTB;PIDD1;TNFRSF10D;BAX;CASP6;FAS;BNIP3L;TP53;BBC3;AIFM2;TNFRSF10C;PERP;IGFBP3;TNFRSF10A;TP53INP1;ZNF420;TNFRSF10B;NDRG1;APAF1;TP63;CASP2;PPP1R13B;STEAP3;CHM;TP73;BCL6;TP53BP2;ATM;CREBBP	AIFM2;TNFRSF10C;PERP;IGFBP3;TNFRSF10A;TP53INP1;ZNF420;TNFRSF10B;NDRG1;APAF1;TP63;CASP2;PPP1R13B;STEAP3;CHM;TP73;BCL6;TP53BP2;ATM;CREBBP
G alpha (q) signalling events	-0.495456	-1.03355	0.37	0.80055	218	216	RGS4;LPAR6;ANXA1;NMB;ABHD6;GNA15;HTR2A;GNB5;PIK3R2;P2RY2;UTS2R;AGT;NPFF;GNG5;PIK3R1;P2RY6;P2RY10;PROK1;TACR2;GNG13;EDN2;TRH;RGS16;GNG10;GNRH1;RGS1;RGS2;BDKRB2;OXTR;SAA1;NMU;KALRN;GNG2;GNG12;NPFFR2;GPR65;PTGER1;BDKRB1;KISS1R;CHRM5;FFAR3;FFAR1;GPR4;FFAR2;CASR;CCKAR;KNG1;GHSR;PROK2;AGTR1;GRP;QRFPR;TRPC3;GNRHR;TACR3;PROKR2;OXT;GNRH2;ADRA1D;FPR2;PMCH;CYSLTR1;EDNRB;NTSR1;CYSLTR2;MLNR;CCL23;HCRT;GAST;GN…	F2RL2;GNG4;GPR39;HRH1;NRAS;GNB4;GNGT1;GNB1;RASGRP2;GRK2;TBXA2R;GNG11;DGKQ;LTB4R2;GNB2;DAGLB;P2RY11;ITPR2;GNG8;PRKCD;XCL1;NTS;HBEGF;GNG7;DGKD;LTB4R;GRB2;PLCB1;PRKCE;MAPK1;TAC1;EDN1;RGS17;ITPR3;LPAR3;PIK3R3;CHRM3;DGKH;EDN3;RPS6KA2;GNA11;SOS1;DGKE;LPAR1;CREB1;PRKCA;KRAS;TRIO;PIK3CA;ITPR1;GNAQ;EGFR;EDNRA;F2R;APP
E2F mediated regulation of DNA replication	-0.5737	-1.03014	0.478357	0.800824	22	22	CDK1;CCNB1;POLA2;POLA1;PPP2CA;ORC5;ORC2;PRIM2;ORC3;PPP2R1B;E2F1;PPP2CB;PPP2R1A;ORC1;ORC6;MCM8;ORC4;PPP2R3B;TFDP1;PRIM1;RB1;TFDP2	PPP2CB;PPP2R1A;ORC1;ORC6;MCM8;ORC4;PPP2R3B;TFDP1;PRIM1;RB1;TFDP2
Beta-catenin phosphorylation cascade	-0.596085	-1.03105	0.463964	0.801144	17	17	CTNNB1;FRAT2;AMER1;AXIN1;PPP2CA;GSK3B;PPP2R5B;PPP2R1B;PPP2CB;PPP2R1A;PPP2R5C;FRAT1;PPP2R5D;CSNK1A1;PPP2R5E;PPP2R5A;APC	PPP2CB;PPP2R1A;PPP2R5C;FRAT1;PPP2R5D;CSNK1A1;PPP2R5E;PPP2R5A;APC
Activation of G protein gated Potassium channels	-0.557082	-1.03304	0.46394	0.801298	29	29	GNB5;GNG5;GNG13;GNG10;KCNJ12;GNG2;GNG12;KCNJ4;GNGT2;KCNJ16;GNG3;GNB3;KCNJ10;KCNJ9;KCNJ3;GABBR2;KCNJ5;KCNJ15;KCNJ6;GNG4;GNB4;GNGT1;GNB1;GNG11;GNB2;GABBR1;GNG8;GNG7;KCNJ2	KCNJ5;KCNJ15;KCNJ6;GNG4;GNB4;GNGT1;GNB1;GNG11;GNB2;GABBR1;GNG8;GNG7;KCNJ2
GABA synthesis, release, reuptake and degradation	-0.576858	-1.03029	0.464206	0.801622	19	19	SLC6A1;HSPA8;ABAT;SLC32A1;SLC6A12;GAD2;SLC6A11;GAD1;DNAJC5;STXBP1;RAB3A;CPLX1;SLC6A13;RIMS1;SNAP25;STX1A;ALDH5A1;VAMP2;SYT1	STXBP1;RAB3A;CPLX1;SLC6A13;RIMS1;SNAP25;STX1A;ALDH5A1;VAMP2;SYT1
Thromboxane signalling through TP receptor	-0.570341	-1.03061	0.47103	0.801633	24	24	GNA15;GNB5;GNG5;GNG13;GNG10;GNG2;GNG12;GNGT2;GNG3;GNB3;AAMP;GNA14;GNG4;GNB4;GNGT1;GNB1;TBXA2R;GNG11;GNB2;GNG8;GNG7;GNA13;GNA11;GNAQ	GNG4;GNB4;GNGT1;GNB1;TBXA2R;GNG11;GNB2;GNG8;GNG7;GNA13;GNA11;GNAQ
Potassium Channels	-0.507861	-1.02851	0.448448	0.801965	103	103	GNB5;KCNH2;KCNC1;KCNN1;GNG5;KCNK17;KCNA1;GNG13;KCNQ3;GNG10;KCNH1;KCNK2;KCNJ12;GNG2;GNG12;KCNK13;KCNG2;KCNK10;HCN2;KCNA7;KCNG4;KCNMB2;ABCC9;KCNJ4;KCNQ2;KCNH4;KCNH6;GNGT2;KCNJ16;KCND1;KCNS2;KCNV1;KCNK9;KCNK18;KCNK4;GNG3;KCNV2;ABCC8;KCNJ11;KCNA5;KCNA6;GNB3;KCNN2;KCNJ10;KCNJ9;KCNK16;KCNH7;KCNH8;KCNK3;KCNG3;KCNF1;KCNJ3;KCNA10;KCNA3;KCNMA1;KCNH5;KCNJ1;KCNA2;KCNK6;KCNQ1;KCNAB2;KCNAB1;KCNMB1;GABBR2;KCNJ1…	GABBR2;KCNJ14;HCN4;KCNA4;KCNB1;KCND2;KCNS3;KCNK7;KCNJ5;HCN1;KCNQ4;KCNS1;KCNJ15;KCNJ6;KCNC2;HCN3;GNG4;KCNN3;GNB4;GNGT1;GNB1;KCNJ8;KCND3;GNG11;KCNAB3;GNB2;GABBR1;GNG8;KCNH3;KCNN4;KCNQ5;GNG7;KCNC4;KCNMB4;KCNMB3;KCNB2;KCNG1;KCNJ2;KCNK1;KCNC3
Transcriptional activation of mitochondrial biogenesis	-0.526302	-1.03105	0.456321	0.802574	56	53	CYCS;ATP5F1B;IDH2;PPARGC1A;ESRRA;SIRT4;ACSS2;SIRT3;POLRMT;CAMK4;SSBP1;PPRC1;ATF2;SMARCD3;MEF2D;NR1D1;TFB2M;NCOA6;SOD2;GLUD2;CARM1;CRTC1;SIRT5;GLUD1;CRTC2;HELZ2;PERM1;PPARA;PPARGC1B;TGS1;POLG2;ALAS1;MEF2C;TFAM;RXRA;CRTC3;CHD9;GABPA;HCFC1;MTERF1;HDAC3;GABPB1;TFB1M;MED1;NCOA2;CREB1;NRF1;TBL1XR1;TBL1X;CALM1;CREBBP;NCOA1;NCOR1	CARM1;CRTC1;SIRT5;GLUD1;CRTC2;HELZ2;PERM1;PPARA;PPARGC1B;TGS1;POLG2;ALAS1;MEF2C;TFAM;RXRA;CRTC3;CHD9;GABPA;HCFC1;MTERF1;HDAC3;GABPB1;TFB1M;MED1;NCOA2;CREB1;NRF1;TBL1XR1;TBL1X;CALM1;CREBBP;NCOA1;NCOR1
RMTs methylate histone arginines	-0.551984	-1.02857	0.481481	0.803092	49	31	RPS2;PRMT5;H2AFX;ACTL6A;PRMT1;CDK4;WDR77;COPRS;SMARCD2;ACTL6B;SMARCD3;JAK2;WDR5;PRMT6;CARM1;SMARCA4;PRMT7;RBBP7;PRMT3;SMARCE1;DNMT3A;SMARCB1;ARID2;SMARCD1;CCND1;SMARCC2;ARID1A;PBRM1;SMARCA2;ARID1B;SMARCC1	SMARCA4;PRMT7;RBBP7;PRMT3;SMARCE1;DNMT3A;SMARCB1;ARID2;SMARCD1;CCND1;SMARCC2;ARID1A;PBRM1;SMARCA2;ARID1B;SMARCC1
SHC-mediated cascade:FGFR4	-0.577687	-1.0319	0.473625	0.803269	20	20	KLB;FGF9;FGF16;FGF19;FGF4;FGF8;FGF6;FGF23;FGF1;FGFR4;FGF20;HRAS;SHC1;FGF2;FGF18;NRAS;GRB2;FGF17;SOS1;KRAS	FGF18;NRAS;GRB2;FGF17;SOS1;KRAS
Hyaluronan metabolism	-0.592298	-1.02748	0.475706	0.803369	17	17	CHP1;CD44;SLC9A1;HYAL3;STAB2;HAS1;LYVE1;CEMIP;HAS2;HYAL1;HAS3;HMMR;HYAL2;GUSB;HEXB;ABCC5;HEXA	HYAL2;GUSB;HEXB;ABCC5;HEXA
Ion homeostasis	-0.527113	-1.03116	0.455385	0.803571	52	52	CAMK2B;ATP1B3;RYR3;FXYD3;CLIC2;SLC8A2;FKBP1B;SLC8A1;ATP1B1;SRI;CAMK2G;RYR1;DMPK;FXYD7;ATP1B2;ATP2A1;ABCC9;ATP2B3;NOS1;SLN;KCNJ11;CAMK2A;ATP1A4;PLN;FXYD2;ORAI1;SLC8A3;ATP2B2;TRDN;TNNI3;ATP1A3;ATP1A2;RYR2;FXYD4;PRKACA;AHCYL1;ORAI2;CAMK2D;ATP2A3;TRPC1;ITPR2;STIM1;ITPR3;FXYD1;CALM1;FXYD6;ITPR1;ATP2B1;ATP2B4;ATP2A2;ASPH;ATP1A1	ATP1A3;ATP1A2;RYR2;FXYD4;PRKACA;AHCYL1;ORAI2;CAMK2D;ATP2A3;TRPC1;ITPR2;STIM1;ITPR3;FXYD1;CALM1;FXYD6;ITPR1;ATP2B1;ATP2B4;ATP2A2;ASPH;ATP1A1
Keratan sulfate biosynthesis	-0.556591	-1.03142	0.451472	0.803908	28	28	ST3GAL1;B4GALT3;ST3GAL4;B4GALT1;CHST1;ST3GAL6;CHST5;LUM;KERA;ACAN;OGN;OMD;PRELP;B3GNT3;CHST2;SLC35D2;B3GNT4;ST3GAL3;B4GALT2;B3GNT2;CHST6;B4GALT6;ST3GAL2;B4GALT4;B4GALT5;FMOD;B3GNT7;B4GAT1	B3GNT4;ST3GAL3;B4GALT2;B3GNT2;CHST6;B4GALT6;ST3GAL2;B4GALT4;B4GALT5;FMOD;B3GNT7;B4GAT1
MTOR signalling	-0.537501	-1.02764	0.483422	0.804146	41	41	LAMTOR2;AKT1S1;EIF4E;LAMTOR4;RHEB;FKBP1A;RPS6;MLST8;PRKAG1;EIF4EBP1;RRAGA;YWHAB;LAMTOR3;LAMTOR1;PRKAG3;MTOR;AKT1;PRKAB2;RRAGD;STRADB;AKT2;CAB39;LAMTOR5;CAB39L;EIF4B;STK11;PRKAB1;PPM1A;EEF2K;RRAGB;RRAGC;TSC1;RPS6KB1;STRADA;RPTOR;PRKAA2;SLC38A9;PRKAG2;PRKAA1;EIF4G1;TSC2	LAMTOR5;CAB39L;EIF4B;STK11;PRKAB1;PPM1A;EEF2K;RRAGB;RRAGC;TSC1;RPS6KB1;STRADA;RPTOR;PRKAA2;SLC38A9;PRKAG2;PRKAA1;EIF4G1;TSC2
Initiation of Nuclear Envelope (NE) Reformation	-0.584114	-1.02859	0.461969	0.804422	19	19	CDK1;CCNB2;BANF1;CCNB1;SIRT2;VRK1;EMD;PPP2CA;VRK2;PPP2R2A;LMNA;PPP2R1A;LEMD3;LEMD2;LMNB1;TMPO;ANKLE2;KPNB1;LBR	LMNA;PPP2R1A;LEMD3;LEMD2;LMNB1;TMPO;ANKLE2;KPNB1;LBR
FOXO-mediated transcription of oxidative stress, metabolic and neuronal genes	-0.549038	-1.0287	0.477223	0.805486	30	30	IGFBP1;PCK1;PPARGC1A;FOXO6;SIRT3;RETN;G6PC;INS;GCK;NPY;TRIM63;POMC;SOD2;AGRP;FBXO32;HDAC1;FOXO4;NR3C1;PLXNA4;ABCA6;SIN3A;FOXO3;SREBF1;SMAD3;FOXO1;HDAC2;ATXN3;SMAD2;CAT;SMAD4	FOXO3;SREBF1;SMAD3;FOXO1;HDAC2;ATXN3;SMAD2;CAT;SMAD4
Chaperone Mediated Autophagy	0.378798	0.868072	0.576087	0.805669	21	21	UBC;RPS27A;UBA52;EEF1A1;RNASE1;HSPA8;PARK7;HBB;CETN1;CFTR;HDAC6;PLIN3;HSP90AA1;GFAP;UBB;LAMP2;PCNT;ARL13B;PLIN2;IFT88;HSP90AB1	UBC;RPS27A;UBA52;EEF1A1;RNASE1;HSPA8
Transcriptional activity of SMAD2/SMAD3:SMAD4 heterotrimer	-0.529277	-1.02625	0.475104	0.807164	44	44	JUNB;UBC;RPS27A;UBA52;MYC;CDKN2B;E2F4;UBE2D3;CDK9;SNW1;ATP1B4;RBL1;PARP1;TGIF2;NCOR2;E2F5;HDAC1;CDK8;TGIF1;CCNC;MEN1;CCNT1;PPM1A;UBB;SP1;SKI;UBE2D1;SERPINE1;TFDP1;CCNT2;NEDD4L;RNF111;SMURF2;USP9X;SMAD3;SMAD7;CCNK;TFDP2;SMAD2;WWTR1;SKIL;SMAD4;TRIM33;NCOR1	CCNT1;PPM1A;UBB;SP1;SKI;UBE2D1;SERPINE1;TFDP1;CCNT2;NEDD4L;RNF111;SMURF2;USP9X;SMAD3;SMAD7;CCNK;TFDP2;SMAD2;WWTR1;SKIL;SMAD4;TRIM33;NCOR1
Positive epigenetic regulation of rRNA expression	-0.528791	-1.02518	0.477581	0.807546	76	44	ACTB;POLR2L;MTA2;POLR2F;H2AFX;POLR2H;POLR2E;POLR2K;POLR1C;POLR1E;CBX3;GSK3B;MTA3;MBD3;MYBBP1A;HDAC1;KAT2B;POLR1A;POLR1D;TBP;TAF1C;RBBP7;TAF1A;TAF1B;DDX21;DEK;EHMT2;TTF1;POLR1B;ERCC6;RBBP4;GATAD2A;EP300;MYO1C;TAF1D;HDAC2;GATAD2B;KAT2A;MTA1;SMARCA5;CHD4;CHD3;BAZ1B;SF3B1	DDX21;DEK;EHMT2;TTF1;POLR1B;ERCC6;RBBP4;GATAD2A;EP300;MYO1C;TAF1D;HDAC2;GATAD2B;KAT2A;MTA1;SMARCA5;CHD4;CHD3;BAZ1B;SF3B1
Cargo recognition for clathrin-mediated endocytosis	-0.503952	-1.02476	0.438951	0.807862	105	105	UBC;RPS27A;UBA52;SH3KBP1;CD3G;COPS6;SYT8;EPN1;ARRB1;ADRB2;CLTA;AP2S1;DVL2;FCHO1;EPGN;NEDD8;CLTCL1;CLTB;IL7R;TF;SH3GL2;CD4;COPS2;SYT2;COPS4;AREG;VAMP3;LDLR;AGTR1;AVPR2;SLC18A3;TACR1;CFTR;SYT9;CHRM2;SNAP91;APOB;COPS3;SH3GL1;GRK3;ARRB2;LDLRAP1;SGIP1;EREG;VAMP8;CD3D;COPS8;TOR1A;UBQLN2;BTC;STON2;AVP;GPS1;VAMP4;DAB2;EPS15L1;REPS2;TFRC;SLC2A8;SYT11;EGF;COPS7B;SH3GL3;AAK1;VAMP7;UBQLN1;STON1;AP2B1;GRK2;CO…	AAK1;VAMP7;UBQLN1;STON1;AP2B1;GRK2;COPS7A;NECAP1;FZD4;KIAA0319;AP2A1;REPS1;HBEGF;UBB;COPS5;TGFA;NECAP2;AP2M1;GRB2;STAM;STAM2;VAMP2;ITSN1;TOR1B;AGFG1;M6PR;FCHO2;CBL;EPN2;CLTC;EPS15;PICALM;WNT5A;HGS;LRP2;IGF2R;AP2A2;EGFR;ITSN2;SCARB2;SYT1;TGOLN2
Interleukin receptor SHC signaling	-0.563215	-1.02523	0.473684	0.808753	27	27	IL2RG;PIK3R2;PIK3R1;GAB2;INPP5D;JAK3;IL2;CSF2RB;IL2RB;IL2RA;IL5;CSF2;IL3;JAK2;SHC1;IL5RA;CSF2RA;IL3RA;PIK3CD;PTPN6;GRB2;PIK3CB;PIK3R3;INPPL1;SOS1;PIK3CA;JAK1	IL3RA;PIK3CD;PTPN6;GRB2;PIK3CB;PIK3R3;INPPL1;SOS1;PIK3CA;JAK1
Visual phototransduction	-0.504348	-1.02547	0.460765	0.809151	100	100	APOE;AKR1C3;AKR1B10;GNB5;GPC1;SDR9C7;APOC3;APOM;TTR;PDE6G;GPIHBP1;APOA2;APOA1;CNGB1;ABCA4;RGS9;PDE6B;GPC3;APOC2;RDH12;LDLR;RDH8;RCVRN;RBP2;RHO;GUCA1C;GRK1;OPN1LW;OPN1MW;GPC5;RLBP1;STRA6;AWAT2;RDH16;HSD17B6;PPEF1;RBP4;RBP3;PNLIP;MYO7A;LPL;AKR1C4;APOA4;OPN1SW;PDE6A;CLPS;GUCA1A;SAG;GNAT1;DHRS9;APOB;GRK4;GUCY2D;SDC2;CAMKMT;METAP2;HSD17B1;BCO1;NMT1;FNTB;RDH11;PRKCQ;SDC1;RGS9BP;GRK7;LRP8;PLB1;RPE65;RBP…	NMT2;GNGT1;GNB1;CYP4V2;SLC24A1;GUCA1B;BCO2;GPC2;GUCY2F;RETSAT;CNGA1;METAP1;SDC3;FNTA;NAPEPLD;LRP12;HSPG2;AKR1C1;DHRS3;GPC6;RDH10;LRP10;PRKCA;LRP2;CALM1;LRP1;AGRN;SDC4;GPC4
Inhibition of voltage gated Ca2+ channels via Gbeta/gamma subunits	-0.557082	-1.02404	0.480519	0.809503	29	29	GNB5;GNG5;GNG13;GNG10;KCNJ12;GNG2;GNG12;KCNJ4;GNGT2;KCNJ16;GNG3;GNB3;KCNJ10;KCNJ9;KCNJ3;GABBR2;KCNJ5;KCNJ15;KCNJ6;GNG4;GNB4;GNGT1;GNB1;GNG11;GNB2;GABBR1;GNG8;GNG7;KCNJ2	KCNJ5;KCNJ15;KCNJ6;GNG4;GNB4;GNGT1;GNB1;GNG11;GNB2;GABBR1;GNG8;GNG7;KCNJ2
Nucleobase biosynthesis	-0.598178	-1.02104	0.498856	0.816165	15	15	IMPDH1;PAICS;ADSL;PFAS;IMPDH2;GART;ATIC;LHPP;ADSSL1;ADSS;UMPS;CAD;DHODH;PPAT;GMPS	LHPP;ADSSL1;ADSS;UMPS;CAD;DHODH;PPAT;GMPS
Signaling by TGF-beta Receptor Complex	-0.509427	-1.02169	0.452525	0.816254	73	73	JUNB;UBC;RPS27A;UBA52;PPP1CB;MYC;PPP1R15A;CDKN2B;E2F4;PMEPA1;PARD6A;FKBP1A;UBE2D3;UBE2M;STRAP;NEDD8;PPP1CC;CDK9;SNW1;ATP1B4;PPP1CA;PRKCZ;RBL1;PARP1;BAMBI;STUB1;TGIF2;NCOR2;E2F5;HDAC1;ARHGEF18;CDK8;TGFBR1;RHOA;TGIF1;MTMR4;CCNC;MEN1;CGN;CCNT1;UCHL5;PPM1A;UBB;SMURF1;TGFB1;SP1;ZFYVE9;SKI;UBE2D1;SERPINE1;FURIN;TFDP1;CCNT2;NEDD4L;USP15;RNF111;SMURF2;USP9X;SMAD3;CBL;TGFBR2;F11R;SMAD7;CCNK;TFDP2;PARD3;SM…	CGN;CCNT1;UCHL5;PPM1A;UBB;SMURF1;TGFB1;SP1;ZFYVE9;SKI;UBE2D1;SERPINE1;FURIN;TFDP1;CCNT2;NEDD4L;USP15;RNF111;SMURF2;USP9X;SMAD3;CBL;TGFBR2;F11R;SMAD7;CCNK;TFDP2;PARD3;SMAD2;WWTR1;SKIL;SMAD4;TRIM33;XPO1;NCOR1
RAF activation	-0.537959	-1.02125	0.463722	0.816698	34	34	PPP1CB;CAMK2B;MAP2K1;MAP2K2;PPP1CC;YWHAB;CAMK2G;PHB;ARAF;CAMK2A;PPP2CA;KSR1;JAK2;HRAS;MAP3K11;MRAS;PPP2R5B;PPP2R1B;SRC;NRAS;BRAP;CAMK2D;PPP2CB;PPP2R1A;PPP2R5C;RAF1;PPP2R5D;PPP2R5E;PPP2R5A;KRAS;SHOC2;MARK3;BRAF;CALM1	MRAS;PPP2R5B;PPP2R1B;SRC;NRAS;BRAP;CAMK2D;PPP2CB;PPP2R1A;PPP2R5C;RAF1;PPP2R5D;PPP2R5E;PPP2R5A;KRAS;SHOC2;MARK3;BRAF;CALM1
PIP3 activates AKT signaling	-0.491109	-1.02191	0.424	0.816788	286	269	SEM1;JUN;UBC;PSME2;RPS27A;UBA52;PSME1;PSMB7;SNAI2;LAMTOR2;PSMB2;EGR1;PSMB6;PSMF1;PSMC4;PSMD8;PSMD14;RAC2;IRAK4;PSMA1;PSMA3;AKT1S1;PIK3R2;PSMA7;MTA2;PSMB10;FGF22;LAMTOR4;PSMC1;FOXO6;RHEB;PIK3R1;FGF5;PSMD6;KLB;GAB2;FRK;BAD;EPGN;PSMB3;MLST8;PSMC5;GSK3A;PSMB8;PSMA4;PSMA2;PSMC2;PSMD7;IRAK1;RRAGA;PSMD4;NRG2;FGF9;RHOG;CBX8;FLT3LG;PRR5;FGF7;CBX6;MAF1;RING1;PSMA5;CDKN1A;PSMB9;PSMA6;LAMTOR3;TNRC6C;LAMTOR1;…	IL33;RNF146;SRC;FGF18;PSMD2;PDGFB;PSMD3;MAPKAP1;IER3;CD86;SNAI1;ESR2;LAMTOR5;PSMD10;PSMD5;RAC1;FGF10;RBBP7;KDM1A;RCOR1;NRG1;PTPN11;KL;PSMB1;PSMD13;PIP4K2C;FRS2;MECOM;PDGFRB;PREX2;TRAT1;PPP2CB;PTEN;PPP2R1A;PSMD1;PPP2R5C;AGO2;PIK3CD;NRG4;EZH2;HBEGF;UBB;TGFA;MET;TNKS2;SALL4;PSMD11;RPS6KB2;HDAC5;GRB2;PPP2R5D;PSMB11;RRAGB;WWP2;RRAGC;MAPK1;PIP5K1C;PSME4;PIK3CB;PHLPP2;AGO3;HDAC3;AGO1;MOV10;PIP4K2A;PIK3R…
Homologous DNA Pairing and Strand Exchange	-0.529102	-1.01965	0.485005	0.817633	42	42	RPA3;RAD51C;RFC2;RPA2;RAD51B;RHNO1;RFC3;ATRIP;RBBP8;BRIP1;RAD51AP1;EXO1;HUS1;DNA2;CHEK1;RAD51D;KAT5;RMI1;RFC4;BLM;RAD9B;XRCC2;BRCA2;RAD1;RAD51;RPA1;RMI2;XRCC3;ATR;NBN;BRCA1;RFC5;TOP3A;PALB2;MRE11;BARD1;TOPBP1;RAD9A;WRN;RAD17;ATM;RAD50	BRCA2;RAD1;RAD51;RPA1;RMI2;XRCC3;ATR;NBN;BRCA1;RFC5;TOP3A;PALB2;MRE11;BARD1;TOPBP1;RAD9A;WRN;RAD17;ATM;RAD50
Inositol phosphate metabolism	-0.521775	-1.01974	0.478844	0.818668	48	48	IMPA2;PLCD1;ISYNA1;IP6K3;NUDT4;INPP5D;INPP1;ITPK1;IMPA1;PLCH2;MTMR7;NUDT11;NUDT10;PLCZ1;ITPKA;ITPKC;IP6K1;OCRL;PLCD3;PLCB2;PLCB3;PLCH1;IP6K2;MIOX;PLCD4;PLCB4;PLD4;PLCG1;IPMK;ITPKB;INPP4B;MTMR9;INPP4A;INPP5A;INPP5J;PTEN;PPIP5K1;PLCE1;IPPK;PLCB1;SYNJ1;INPP5B;INPPL1;MINPP1;PPIP5K2;CALM1;NUDT3;PLCG2	ITPKC;IP6K1;OCRL;PLCD3;PLCB2;PLCB3;PLCH1;IP6K2;MIOX;PLCD4;PLCB4;PLD4;PLCG1;IPMK;ITPKB;INPP4B;MTMR9;INPP4A;INPP5A;INPP5J;PTEN;PPIP5K1;PLCE1;IPPK;PLCB1;SYNJ1;INPP5B;INPPL1;MINPP1;PPIP5K2;CALM1;NUDT3;PLCG2
[truncated: 432 more rows]
