# Supplementary material for: Myasthenia gravis-specific aberrant neuromuscular gene expression by medullary thymic epithelial cells in thymoma
Source: Nat Commun. 2022 Jul 22;13:4230. doi: 10.1038/s41467-022-31951-8 (PMC9305039; doi:10.1038/s41467-022-31951-8)
Supplement: Supplementary file 16 — Supplementary Data 13 [file 41467_2022_31951_MOESM16_ESM.xlsx]

## Sheet: Sheet1
Term	es	nes	pval	fdr	geneset_size	matched_size	genes	ledge_genes				FDR : The BH procedure
Cap-dependent Translation Initiation	-0.740106	-2.22945	0	0	124	120	RPS4Y1;PABPC1;RPL27A;RPL13A;RPL21;EIF4G1;RPS20;EIF4B;EIF3A;RPS6;EIF3C;EIF3L;EIF4A2;EIF3B;RPS26;EIF5;EIF2B3;EIF3F;EIF3G;EIF2B1;EIF4EBP1;EIF3M;EIF4H;RPS17;RPS4Y2;RPL3L;RPL10L;RPL22L1;RPL26L1;RPLP0;EIF2B4;EIF2B5;RPL10A;RPS27L;RPL9;RPS23;RPL4;EIF3I;EIF3D;EIF2B2;RPL36AL;EIF4E;EIF3K;RPL7;RPLP2;RPS11;RPSA;RPL24;RPL31;EIF3J;EIF5B;EIF2S3;EIF2S1;EIF3H;EIF4A1;EIF1AX;RPL5;RPS5;RPS3;RPL23A;RPL17;RPL39L;RPS25;…	EIF1AX;RPL5;RPS5;RPS3;RPL23A;RPL17;RPL39L;RPS25;RPL23;RPL19;EIF3E;RPL14;RPS14;RPL3;RPS16;UBA52;RPL13;RPL18;RPL15;RPL8;RPS18;RPL27;RPL22;EIF2S2;RPL34;RPL37A;FAU;RPL32;RPS3A;RPL18A;RPL7A;RPS12;RPS9;RPS27A;RPL26;RPS4X;RPL29;RPS8;RPL6;RPS24;RPL38;RPL12;RPS7;RPS21;RPS2;RPS13;RPS10;RPL10;RPL30;RPL36A;RPS29;RPS15;RPL35A;RPL37;RPL35;RPS27;RPL11;RPL28;RPL41;RPS19;RPS15A;RPL36;RPS28;RPL39;RPLP1
Cellular response to starvation	-0.712739	-2.20505	0	0	161	155	RPS4Y1;RPL27A;RPL13A;RPL21;SH3BP4;BMT2;RPS20;SLC38A9;ATP6V1G1;RPS6;EIF2AK4;ATP6V0E2;SZT2;RRAGC;ATP6V1D;ASNS;LAMTOR5;ATP6V1C2;ATP6V1G2;TRIB3;ATP6V0B;RPS26;TCIRG1;WDR24;ATP6V1C1;CEBPG;IMPACT;MTOR;GCN1;MLST8;WDR59;FNIP2;MIOS;ATP6V1A;SEC13;NPRL3;DEPDC5;FNIP1;ATF4;NPRL2;LAMTOR3;SESN2;RRAGB;C12orf66;FLCN;ATP6V1H;SEH1L;RPS17;RPS4Y2;RPL3L;RPL10L;ATP6V0D2;ATP6V1G3;RPL22L1;LAMTOR2;RPL26L1;ATF2;ATP6V1B2;RPL…	RPS5;RPS3;RPL23A;RPL17;RPL39L;RPS25;RPL23;RPL19;ATP6V0D1;RPL14;LAMTOR1;RPS14;ATP6V1E1;RPL3;RPS16;UBA52;RRAGD;RPL13;RPL18;RPL15;RPL8;DDIT3;RPS18;RPL27;RPL22;EIF2S2;ATP6V1F;RPL34;RPL37A;FAU;RPL32;RPS3A;RPL18A;RPL7A;RPS12;RPS9;RPS27A;RPL26;RPS4X;RPL29;RPS8;RPL6;RPS24;RPL38;CEBPB;RPL12;RPS7;RPS21;RPS2;RPS13;RPS10;RPL10;RPL30;RPL36A;RPS29;RPS15;RPL35A;RPL37;RPL35;RPS27;RPL11;RPL28;RPL41;RPS19;RPS15A;R…
Classical antibody-mediated complement activation	-0.756787	-2.23635	0	0	88	85	IGKV1-17;C1QB;IGLV4-69;IGLV1-47;IGLV7-46;IGLV6-57;IGLV11-55;IGLV1-36;IGLV5-37;IGLV1-40;IGLV7-43;IGLV1-44;IGLV5-45;IGLV2-33;IGLV8-61;IGLV10-54;IGLV4-60;IGLV1-51;IGLV4-3;IGLV3-1;IGLC6;IGLV3-22;IGLC7;IGLV2-8;IGLV2-11;IGLV3-27;IGLV3-25;IGLV2-23;IGLV3-21;IGLV3-19;IGLV2-18;IGLV3-16;IGLV2-14;IGLV3-12;IGHV3-33;IGHV4-34;IGHV3-30;IGHV3-23;IGHV2-70;IGHG2;IGHV3-11;IGHV3-7;IGHV3-13;IGHV4-39;IGHV3-48;IGHV3-53;…	IGLC2;IGHG1;C1QC;C1QA;IGLC3;IGHG3;C1S;IGLC1;IGKC
Creation of C4 and C2 activators	-0.752141	-2.19476	0	0	96	93	IGKV1-17;C1QB;IGLV4-69;IGLV1-47;IGLV7-46;IGLV6-57;IGLV11-55;IGLV1-36;IGLV5-37;IGLV1-40;IGLV7-43;IGLV1-44;IGLV5-45;IGLV2-33;IGLV8-61;IGLV10-54;IGLV4-60;IGLV1-51;MASP2;FCN3;IGLV4-3;IGLV3-1;IGLC6;IGLV3-22;IGLC7;IGLV2-8;IGLV2-11;IGLV3-27;IGLV3-25;IGLV2-23;IGLV3-21;IGLV3-19;IGLV2-18;IGLV3-16;IGLV2-14;IGLV3-12;IGHV3-33;IGHV4-34;IGHV3-30;IGHV3-23;IGHV2-70;IGHG2;IGHV3-11;IGHV3-7;IGHV3-13;IGHV4-39;IGHV3-4…	IGHG4;FCN1;MBL2;IGLC2;IGHG1;C1QC;C1QA;FCN2;IGLC3;COLEC11;IGHG3;C1S;IGLC1;IGKC
Eukaryotic Translation Elongation	-0.802354	-2.40272	0	0	99	94	RPS4Y1;RPL27A;RPL13A;RPL21;EEF1A1;EEF1G;RPS20;RPS6;EEF2;RPS26;EEF1B2;RPS17;RPS4Y2;RPL3L;RPL10L;RPL22L1;RPL26L1;RPLP0;RPL10A;RPS27L;RPL9;RPS23;RPL4;RPL36AL;EEF1A2;RPL7;RPLP2;RPS11;RPSA;RPL24;RPL31;RPL5;RPS5;RPS3;RPL23A;RPL17;RPL39L;RPS25;RPL23;RPL19;RPL14;RPS14;RPL3;RPS16;UBA52;RPL13;RPL18;RPL15;RPL8;RPS18;RPL27;RPL22;RPL34;RPL37A;FAU;RPL32;RPS3A;RPL18A;RPL7A;RPS12;EEF1D;RPS9;RPS27A;RPL26;RPS4X;RP…	RPL5;RPS5;RPS3;RPL23A;RPL17;RPL39L;RPS25;RPL23;RPL19;RPL14;RPS14;RPL3;RPS16;UBA52;RPL13;RPL18;RPL15;RPL8;RPS18;RPL27;RPL22;RPL34;RPL37A;FAU;RPL32;RPS3A;RPL18A;RPL7A;RPS12;EEF1D;RPS9;RPS27A;RPL26;RPS4X;RPL29;RPS8;RPL6;RPS24;RPL38;RPL12;RPS7;RPS21;RPS2;RPS13;RPS10;RPL10;RPL30;RPL36A;RPS29;RPS15;RPL35A;RPL37;RPL35;RPS27;RPL11;RPL28;RPL41;RPS19;RPS15A;RPL36;RPS28;RPL39;RPLP1
Eukaryotic Translation Initiation	-0.740106	-2.23184	0	0	124	120	RPS4Y1;PABPC1;RPL27A;RPL13A;RPL21;EIF4G1;RPS20;EIF4B;EIF3A;RPS6;EIF3C;EIF3L;EIF4A2;EIF3B;RPS26;EIF5;EIF2B3;EIF3F;EIF3G;EIF2B1;EIF4EBP1;EIF3M;EIF4H;RPS17;RPS4Y2;RPL3L;RPL10L;RPL22L1;RPL26L1;RPLP0;EIF2B4;EIF2B5;RPL10A;RPS27L;RPL9;RPS23;RPL4;EIF3I;EIF3D;EIF2B2;RPL36AL;EIF4E;EIF3K;RPL7;RPLP2;RPS11;RPSA;RPL24;RPL31;EIF3J;EIF5B;EIF2S3;EIF2S1;EIF3H;EIF4A1;EIF1AX;RPL5;RPS5;RPS3;RPL23A;RPL17;RPL39L;RPS25;…	EIF1AX;RPL5;RPS5;RPS3;RPL23A;RPL17;RPL39L;RPS25;RPL23;RPL19;EIF3E;RPL14;RPS14;RPL3;RPS16;UBA52;RPL13;RPL18;RPL15;RPL8;RPS18;RPL27;RPL22;EIF2S2;RPL34;RPL37A;FAU;RPL32;RPS3A;RPL18A;RPL7A;RPS12;RPS9;RPS27A;RPL26;RPS4X;RPL29;RPS8;RPL6;RPS24;RPL38;RPL12;RPS7;RPS21;RPS2;RPS13;RPS10;RPL10;RPL30;RPL36A;RPS29;RPS15;RPL35A;RPL37;RPL35;RPS27;RPL11;RPL28;RPL41;RPS19;RPS15A;RPL36;RPS28;RPL39;RPLP1
Eukaryotic Translation Termination	-0.806517	-2.35832	0	0	98	94	RPS4Y1;RPL27A;RPL13A;RPL21;N6AMT1;RPS20;RPS6;GSPT1;ETF1;RPS26;GSPT2;RPS17;RPS4Y2;RPL3L;RPL10L;RPL22L1;RPL26L1;RPLP0;APEH;RPL10A;RPS27L;RPL9;RPS23;RPL4;RPL36AL;RPL7;RPLP2;RPS11;RPSA;RPL24;RPL31;RPL5;RPS5;TRMT112;RPS3;RPL23A;RPL17;RPL39L;RPS25;RPL23;RPL19;RPL14;RPS14;RPL3;RPS16;UBA52;RPL13;RPL18;RPL15;RPL8;RPS18;RPL27;RPL22;RPL34;RPL37A;FAU;RPL32;RPS3A;RPL18A;RPL7A;RPS12;RPS9;RPS27A;RPL26;RPS4X;RPL…	RPL5;RPS5;TRMT112;RPS3;RPL23A;RPL17;RPL39L;RPS25;RPL23;RPL19;RPL14;RPS14;RPL3;RPS16;UBA52;RPL13;RPL18;RPL15;RPL8;RPS18;RPL27;RPL22;RPL34;RPL37A;FAU;RPL32;RPS3A;RPL18A;RPL7A;RPS12;RPS9;RPS27A;RPL26;RPS4X;RPL29;RPS8;RPL6;RPS24;RPL38;RPL12;RPS7;RPS21;RPS2;RPS13;RPS10;RPL10;RPL30;RPL36A;RPS29;RPS15;RPL35A;RPL37;RPL35;RPS27;RPL11;RPL28;RPL41;RPS19;RPS15A;RPL36;RPS28;RPL39;RPLP1
Formation of a pool of free 40S subunits	-0.790334	-2.38672	0	0	106	102	RPS4Y1;RPL27A;RPL13A;RPL21;RPS20;EIF3A;RPS6;EIF3C;EIF3L;EIF3B;RPS26;EIF3F;EIF3G;EIF3M;RPS17;RPS4Y2;RPL3L;RPL10L;RPL22L1;RPL26L1;RPLP0;RPL10A;RPS27L;RPL9;RPS23;RPL4;EIF3I;EIF3D;RPL36AL;EIF3K;RPL7;RPLP2;RPS11;RPSA;RPL24;RPL31;EIF3J;EIF3H;EIF1AX;RPL5;RPS5;RPS3;RPL23A;RPL17;RPL39L;RPS25;RPL23;RPL19;EIF3E;RPL14;RPS14;RPL3;RPS16;UBA52;RPL13;RPL18;RPL15;RPL8;RPS18;RPL27;RPL22;RPL34;RPL37A;FAU;RPL32;RPS3…	EIF1AX;RPL5;RPS5;RPS3;RPL23A;RPL17;RPL39L;RPS25;RPL23;RPL19;EIF3E;RPL14;RPS14;RPL3;RPS16;UBA52;RPL13;RPL18;RPL15;RPL8;RPS18;RPL27;RPL22;RPL34;RPL37A;FAU;RPL32;RPS3A;RPL18A;RPL7A;RPS12;RPS9;RPS27A;RPL26;RPS4X;RPL29;RPS8;RPL6;RPS24;RPL38;RPL12;RPS7;RPS21;RPS2;RPS13;RPS10;RPL10;RPL30;RPL36A;RPS29;RPS15;RPL35A;RPL37;RPL35;RPS27;RPL11;RPL28;RPL41;RPS19;RPS15A;RPL36;RPS28;RPL39;RPLP1
GTP hydrolysis and joining of the 60S ribosomal subunit	-0.758083	-2.3182	0	0	117	113	RPS4Y1;RPL27A;RPL13A;RPL21;EIF4G1;RPS20;EIF4B;EIF3A;RPS6;EIF3C;EIF3L;EIF4A2;EIF3B;RPS26;EIF5;EIF3F;EIF3G;EIF3M;EIF4H;RPS17;RPS4Y2;RPL3L;RPL10L;RPL22L1;RPL26L1;RPLP0;RPL10A;RPS27L;RPL9;RPS23;RPL4;EIF3I;EIF3D;RPL36AL;EIF4E;EIF3K;RPL7;RPLP2;RPS11;RPSA;RPL24;RPL31;EIF3J;EIF5B;EIF2S3;EIF2S1;EIF3H;EIF4A1;EIF1AX;RPL5;RPS5;RPS3;RPL23A;RPL17;RPL39L;RPS25;RPL23;RPL19;EIF3E;RPL14;RPS14;RPL3;RPS16;UBA52;RPL1…	EIF1AX;RPL5;RPS5;RPS3;RPL23A;RPL17;RPL39L;RPS25;RPL23;RPL19;EIF3E;RPL14;RPS14;RPL3;RPS16;UBA52;RPL13;RPL18;RPL15;RPL8;RPS18;RPL27;RPL22;EIF2S2;RPL34;RPL37A;FAU;RPL32;RPS3A;RPL18A;RPL7A;RPS12;RPS9;RPS27A;RPL26;RPS4X;RPL29;RPS8;RPL6;RPS24;RPL38;RPL12;RPS7;RPS21;RPS2;RPS13;RPS10;RPL10;RPL30;RPL36A;RPS29;RPS15;RPL35A;RPL37;RPL35;RPS27;RPL11;RPL28;RPL41;RPS19;RPS15A;RPL36;RPS28;RPL39;RPLP1
Influenza Viral RNA Transcription and Replication	-0.701254	-2.16276	0	0	149	137	RPS4Y1;DNAJC3;RPL27A;RPL13A;POLR2C;RPL21;GTF2F2;RANBP2;NUP58;IPO5;RPS20;NUP93;RPS6;TPR;GRSF1;NUP88;NUP107;RAE1;NDC1;NUP98;POLR2B;POM121C;GTF2F1;AAAS;RPS26;NUP188;NUP54;PARP1;NUP50;POM121;NUP85;SEC13;NUP205;SEH1L;RPS17;NUP62;RPS4Y2;RPL3L;RPL10L;RPL22L1;RPL26L1;NUP43;RPLP0;HSP90AA1;POLR2H;POLR2K;RPL10A;RPS27L;POLR2E;RPL9;RPS23;POLR2A;POLR2D;RPL4;NUP214;POLR2J;NUP210;NUP35;RPL36AL;NUP42;RPL7;POLR2F;…	RPS5;RPS3;RPL23A;RPL17;RPL39L;RPS25;RPL23;RPL19;RPL14;RPS14;NUP155;RPL3;RPS16;UBA52;RPL13;RPL18;POLR2G;RPL15;RPL8;RPS18;RPL27;RPL22;RPL34;RPL37A;FAU;RPL32;RPS3A;RPL18A;RPL7A;RPS12;RPS9;RPS27A;RPL26;RPS4X;RPL29;RPS8;RPL6;POLR2I;RPS24;RPL38;RPL12;RPS7;RPS21;RPS2;POLR2L;RPS13;RPS10;RPL10;RPL30;RPL36A;RPS29;RPS15;RPL35A;RPL37;RPL35;RPS27;RPL11;RPL28;RPL41;RPS19;RPS15A;RPL36;RPS28;RPL39;RPLP1
L13a-mediated translational silencing of Ceruloplasmin expression	-0.752666	-2.28376	0	0	116	112	RPS4Y1;PABPC1;RPL27A;RPL13A;RPL21;EIF4G1;RPS20;EIF4B;EIF3A;RPS6;EIF3C;EIF3L;EIF4A2;EIF3B;RPS26;EIF3F;EIF3G;EIF3M;EIF4H;RPS17;RPS4Y2;RPL3L;RPL10L;RPL22L1;RPL26L1;RPLP0;RPL10A;RPS27L;RPL9;RPS23;RPL4;EIF3I;EIF3D;RPL36AL;EIF4E;EIF3K;RPL7;RPLP2;RPS11;RPSA;RPL24;RPL31;EIF3J;EIF2S3;EIF2S1;EIF3H;EIF4A1;EIF1AX;RPL5;RPS5;RPS3;RPL23A;RPL17;RPL39L;RPS25;RPL23;RPL19;EIF3E;RPL14;RPS14;RPL3;RPS16;UBA52;RPL13;RP…	EIF1AX;RPL5;RPS5;RPS3;RPL23A;RPL17;RPL39L;RPS25;RPL23;RPL19;EIF3E;RPL14;RPS14;RPL3;RPS16;UBA52;RPL13;RPL18;RPL15;RPL8;RPS18;RPL27;RPL22;EIF2S2;RPL34;RPL37A;FAU;RPL32;RPS3A;RPL18A;RPL7A;RPS12;RPS9;RPS27A;RPL26;RPS4X;RPL29;RPS8;RPL6;RPS24;RPL38;RPL12;RPS7;RPS21;RPS2;RPS13;RPS10;RPL10;RPL30;RPL36A;RPS29;RPS15;RPL35A;RPL37;RPL35;RPS27;RPL11;RPL28;RPL41;RPS19;RPS15A;RPL36;RPS28;RPL39;RPLP1
Major pathway of rRNA processing in the nucleolus and cytosol	-0.690462	-2.1909	0	0	189	181	RPS4Y1;RPL27A;RPL13A;RPL21;RIOK3;DIS3;MTREX;RPS20;WDR36;RPS6;EXOSC2;ISG20L2;WDR46;EXOSC8;GNL3;UTP4;RPP38;DDX21;RPP30;UTP3;PDCD11;EXOSC9;TBL3;HEATR1;EXOSC7;RPS26;RRP36;FTSJ3;UTP18;LAS1L;RPP21;KRR1;NOL9;FBL;EXOSC3;EBNA1BP2;PELP1;SENP3;TEX10;BOP1;DCAF13;C1D;EXOSC10;EMG1;MPHOSPH10;NOP58;RCL1;WDR12;LTV1;NCL;CSNK1E;RPS17;RPS4Y2;PWP2;RPL3L;RPL10L;UTP14C;RPL22L1;RPL26L1;BMS1;RPLP0;CSNK1D;WDR3;NOB1;RPP14;…	XRN2;WDR75;RIOK1;ERI1;RPP25;EXOSC6;WDR18;IMP4;RRP9;NOL12;RPL5;RPS5;RPS3;RRP7A;RPL23A;RPL17;RPL39L;RPS25;RPL23;RPL19;FCF1;UTP15;RPL14;UTP11;RPS14;RPL3;DDX49;PES1;UTP6;EXOSC4;RBM28;RPS16;UBA52;RPL13;MPHOSPH6;RPL18;RPL15;RPL8;RPS18;RPL27;RPL22;RPL34;RPL37A;FAU;RPL32;RPS3A;RPL18A;RPL7A;RPS12;EXOSC5;RPS9;RPS27A;RPL26;RPS4X;RPL29;RPS8;RPL6;RPS24;RPL38;RPL12;RPS7;RPS21;RPS2;RPS13;RPS10;RPL10;RPL30;RPL36…
Nonsense Mediated Decay (NMD) enhanced by the Exon Junction Complex (EJC)	-0.717766	-2.16311	0	0	120	116	RPS4Y1;PABPC1;RPL27A;SMG1;RPL13A;RPL21;PPP2R1A;DCP1A;EIF4G1;RPS20;UPF3A;SMG5;RPS6;GSPT1;MAGOHB;ETF1;RBM8A;SMG8;SMG7;PPP2R2A;UPF2;CASC3;RPS26;PNRC2;UPF1;GSPT2;SMG6;UPF3B;RNPS1;RPS17;RPS4Y2;RPL3L;RPL10L;RPL22L1;RPL26L1;SMG9;RPLP0;PPP2CA;RPL10A;RPS27L;RPL9;RPS23;RPL4;NCBP2;NCBP1;RPL36AL;MAGOH;RPL7;RPLP2;RPS11;RPSA;RPL24;RPL31;RPL5;RPS5;RPS3;RPL23A;RPL17;RPL39L;RPS25;RPL23;RPL19;RPL14;RPS14;RPL3;RPS1…	RPS5;RPS3;RPL23A;RPL17;RPL39L;RPS25;RPL23;RPL19;RPL14;RPS14;RPL3;RPS16;UBA52;EIF4A3;RPL13;RPL18;RPL15;RPL8;RPS18;RPL27;RPL22;RPL34;RPL37A;FAU;RPL32;RPS3A;RPL18A;RPL7A;RPS12;RPS9;RPS27A;RPL26;RPS4X;RPL29;RPS8;RPL6;RPS24;RPL38;RPL12;RPS7;RPS21;RPS2;RPS13;RPS10;RPL10;RPL30;RPL36A;RPS29;RPS15;RPL35A;RPL37;RPL35;RPS27;RPL11;RPL28;RPL41;RPS19;RPS15A;RPL36;RPS28;RPL39;RPLP1
Nonsense Mediated Decay (NMD) independent of the Exon Junction Complex (EJC)	-0.788039	-2.36817	0	0	100	96	RPS4Y1;PABPC1;RPL27A;RPL13A;RPL21;EIF4G1;RPS20;RPS6;GSPT1;ETF1;RPS26;UPF1;GSPT2;RPS17;RPS4Y2;RPL3L;RPL10L;RPL22L1;RPL26L1;RPLP0;RPL10A;RPS27L;RPL9;RPS23;RPL4;NCBP2;NCBP1;RPL36AL;RPL7;RPLP2;RPS11;RPSA;RPL24;RPL31;RPL5;RPS5;RPS3;RPL23A;RPL17;RPL39L;RPS25;RPL23;RPL19;RPL14;RPS14;RPL3;RPS16;UBA52;RPL13;RPL18;RPL15;RPL8;RPS18;RPL27;RPL22;RPL34;RPL37A;FAU;RPL32;RPS3A;RPL18A;RPL7A;RPS12;RPS9;RPS27A;RPL2…	RPS5;RPS3;RPL23A;RPL17;RPL39L;RPS25;RPL23;RPL19;RPL14;RPS14;RPL3;RPS16;UBA52;RPL13;RPL18;RPL15;RPL8;RPS18;RPL27;RPL22;RPL34;RPL37A;FAU;RPL32;RPS3A;RPL18A;RPL7A;RPS12;RPS9;RPS27A;RPL26;RPS4X;RPL29;RPS8;RPL6;RPS24;RPL38;RPL12;RPS7;RPS21;RPS2;RPS13;RPS10;RPL10;RPL30;RPL36A;RPS29;RPS15;RPL35A;RPL37;RPL35;RPS27;RPL11;RPL28;RPL41;RPS19;RPS15A;RPL36;RPS28;RPL39;RPLP1
Nonsense-Mediated Decay (NMD)	-0.717766	-2.24475	0	0	120	116	RPS4Y1;PABPC1;RPL27A;SMG1;RPL13A;RPL21;PPP2R1A;DCP1A;EIF4G1;RPS20;UPF3A;SMG5;RPS6;GSPT1;MAGOHB;ETF1;RBM8A;SMG8;SMG7;PPP2R2A;UPF2;CASC3;RPS26;PNRC2;UPF1;GSPT2;SMG6;UPF3B;RNPS1;RPS17;RPS4Y2;RPL3L;RPL10L;RPL22L1;RPL26L1;SMG9;RPLP0;PPP2CA;RPL10A;RPS27L;RPL9;RPS23;RPL4;NCBP2;NCBP1;RPL36AL;MAGOH;RPL7;RPLP2;RPS11;RPSA;RPL24;RPL31;RPL5;RPS5;RPS3;RPL23A;RPL17;RPL39L;RPS25;RPL23;RPL19;RPL14;RPS14;RPL3;RPS1…	RPS5;RPS3;RPL23A;RPL17;RPL39L;RPS25;RPL23;RPL19;RPL14;RPS14;RPL3;RPS16;UBA52;EIF4A3;RPL13;RPL18;RPL15;RPL8;RPS18;RPL27;RPL22;RPL34;RPL37A;FAU;RPL32;RPS3A;RPL18A;RPL7A;RPS12;RPS9;RPS27A;RPL26;RPS4X;RPL29;RPS8;RPL6;RPS24;RPL38;RPL12;RPS7;RPS21;RPS2;RPS13;RPS10;RPL10;RPL30;RPL36A;RPS29;RPS15;RPL35A;RPL37;RPL35;RPS27;RPL11;RPL28;RPL41;RPS19;RPS15A;RPL36;RPS28;RPL39;RPLP1
Peptide chain elongation	-0.813559	-2.38992	0	0	94	90	RPS4Y1;RPL27A;RPL13A;RPL21;EEF1A1;RPS20;RPS6;EEF2;RPS26;RPS17;RPS4Y2;RPL3L;RPL10L;RPL22L1;RPL26L1;RPLP0;RPL10A;RPS27L;RPL9;RPS23;RPL4;RPL36AL;RPL7;RPLP2;RPS11;RPSA;RPL24;RPL31;RPL5;RPS5;RPS3;RPL23A;RPL17;RPL39L;RPS25;RPL23;RPL19;RPL14;RPS14;RPL3;RPS16;UBA52;RPL13;RPL18;RPL15;RPL8;RPS18;RPL27;RPL22;RPL34;RPL37A;FAU;RPL32;RPS3A;RPL18A;RPL7A;RPS12;RPS9;RPS27A;RPL26;RPS4X;RPL29;RPS8;RPL6;RPS24;RPL38;…	RPL5;RPS5;RPS3;RPL23A;RPL17;RPL39L;RPS25;RPL23;RPL19;RPL14;RPS14;RPL3;RPS16;UBA52;RPL13;RPL18;RPL15;RPL8;RPS18;RPL27;RPL22;RPL34;RPL37A;FAU;RPL32;RPS3A;RPL18A;RPL7A;RPS12;RPS9;RPS27A;RPL26;RPS4X;RPL29;RPS8;RPL6;RPS24;RPL38;RPL12;RPS7;RPS21;RPS2;RPS13;RPS10;RPL10;RPL30;RPL36A;RPS29;RPS15;RPL35A;RPL37;RPL35;RPS27;RPL11;RPL28;RPL41;RPS19;RPS15A;RPL36;RPS28;RPL39;RPLP1
Response of EIF2AK4 (GCN2) to amino acid deficiency	-0.801634	-2.41722	0	0	106	102	RPS4Y1;RPL27A;RPL13A;RPL21;RPS20;RPS6;EIF2AK4;ASNS;TRIB3;RPS26;CEBPG;IMPACT;GCN1;ATF4;RPS17;RPS4Y2;RPL3L;RPL10L;RPL22L1;RPL26L1;ATF2;RPLP0;RPL10A;RPS27L;RPL9;RPS23;RPL4;RPL36AL;RPL7;ATF3;RPLP2;RPS11;RPSA;RPL24;RPL31;EIF2S3;EIF2S1;RPL5;RPS5;RPS3;RPL23A;RPL17;RPL39L;RPS25;RPL23;RPL19;RPL14;RPS14;RPL3;RPS16;UBA52;RPL13;RPL18;RPL15;RPL8;DDIT3;RPS18;RPL27;RPL22;EIF2S2;RPL34;RPL37A;FAU;RPL32;RPS3A;RPL1…	RPS5;RPS3;RPL23A;RPL17;RPL39L;RPS25;RPL23;RPL19;RPL14;RPS14;RPL3;RPS16;UBA52;RPL13;RPL18;RPL15;RPL8;DDIT3;RPS18;RPL27;RPL22;EIF2S2;RPL34;RPL37A;FAU;RPL32;RPS3A;RPL18A;RPL7A;RPS12;RPS9;RPS27A;RPL26;RPS4X;RPL29;RPS8;RPL6;RPS24;RPL38;CEBPB;RPL12;RPS7;RPS21;RPS2;RPS13;RPS10;RPL10;RPL30;RPL36A;RPS29;RPS15;RPL35A;RPL37;RPL35;RPS27;RPL11;RPL28;RPL41;RPS19;RPS15A;RPL36;RPS28;RPL39;RPLP1
SRP-dependent cotranslational protein targeting to membrane	-0.724896	-2.19727	0	0	119	113	RPS4Y1;TRAM1;RPL27A;SSR4;SPCS3;RPL13A;RPL21;SRPRB;SPCS2;DDOST;SRPRA;RPS20;SSR2;SEC11C;RPN1;SRP19;RPS6;SSR1;SSR3;RPS26;SRP68;SRP54;SEC61A1;RPN2;SPCS1;SRP72;RPS17;RPS4Y2;RPL3L;RPL10L;RPL22L1;RPL26L1;RPLP0;SEC11A;RPL10A;RPS27L;RPL9;RPS23;RPL4;RPL36AL;SEC61A2;SRP14;RPL7;RPLP2;RPS11;RPSA;RPL24;RPL31;RPL5;RPS5;SRP9;RPS3;RPL23A;RPL17;RPL39L;RPS25;RPL23;RPL19;RPL14;SEC61B;RPS14;RPL3;RPS16;UBA52;RPL13;RPL…	RPS5;SRP9;RPS3;RPL23A;RPL17;RPL39L;RPS25;RPL23;RPL19;RPL14;SEC61B;RPS14;RPL3;RPS16;UBA52;RPL13;RPL18;RPL15;RPL8;RPS18;RPL27;RPL22;RPL34;RPL37A;FAU;RPL32;RPS3A;RPL18A;RPL7A;RPS12;RPS9;RPS27A;RPL26;RPS4X;RPL29;RPS8;RPL6;SEC61G;RPS24;RPL38;RPL12;RPS7;RPS21;RPS2;RPS13;RPS10;RPL10;RPL30;RPL36A;RPS29;RPS15;RPL35A;RPL37;RPL35;RPS27;RPL11;RPL28;RPL41;RPS19;RPS15A;RPL36;RPS28;RPL39;RPLP1
Selenoamino acid metabolism	-0.791686	-2.41842	0	0	122	109	RPS4Y1;RPL27A;RPL13A;RPL21;RPS20;RPS6;GNMT;TXNRD1;PAPSS2;PSTK;SECISBP2;INMT;RPS26;GSR;SCLY;AIMP1;CTH;RPS17;RPS4Y2;RPL3L;RPL10L;MAT1A;RPL22L1;RPL26L1;EEF1E1;RPLP0;PAPSS1;RPL10A;RPS27L;RPL9;RPS23;RPL4;RPL36AL;EEFSEC;SEPSECS;RPL7;RPLP2;RPS11;RPSA;RPL24;RPL31;CBS;RPL5;RPS5;RPS3;RPL23A;RPL17;RPL39L;RPS25;RPL23;RPL19;RPL14;RPS14;AHCY;RPL3;HNMT;SEPHS2;RPS16;UBA52;RPL13;RPL18;AIMP2;RPL15;RPL8;RPS18;RPL27…	RPS5;RPS3;RPL23A;RPL17;RPL39L;RPS25;RPL23;RPL19;RPL14;RPS14;AHCY;RPL3;HNMT;SEPHS2;RPS16;UBA52;RPL13;RPL18;AIMP2;RPL15;RPL8;RPS18;RPL27;RPL22;NNMT;RPL34;RPL37A;FAU;RPL32;RPS3A;RPL18A;RPL7A;RPS12;RPS9;RPS27A;RPL26;RPS4X;RPL29;RPS8;RPL6;RPS24;RPL38;RPL12;RPS7;RPS21;RPS2;RPS13;RPS10;RPL10;RPL30;RPL36A;RPS29;RPS15;RPL35A;RPL37;RPL35;RPS27;RPL11;RPL28;RPL41;RPS19;RPS15A;RPL36;RPS28;RPL39;RPLP1
Selenocysteine synthesis	-0.815961	-2.43748	0	0	98	93	RPS4Y1;RPL27A;RPL13A;RPL21;RPS20;RPS6;PSTK;SECISBP2;RPS26;RPS17;RPS4Y2;RPL3L;RPL10L;RPL22L1;RPL26L1;RPLP0;RPL10A;RPS27L;RPL9;RPS23;RPL4;RPL36AL;EEFSEC;SEPSECS;RPL7;RPLP2;RPS11;RPSA;RPL24;RPL31;RPL5;RPS5;RPS3;RPL23A;RPL17;RPL39L;RPS25;RPL23;RPL19;RPL14;RPS14;RPL3;SEPHS2;RPS16;UBA52;RPL13;RPL18;RPL15;RPL8;RPS18;RPL27;RPL22;RPL34;RPL37A;FAU;RPL32;RPS3A;RPL18A;RPL7A;RPS12;RPS9;RPS27A;RPL26;RPS4X;RPL2…	RPL5;RPS5;RPS3;RPL23A;RPL17;RPL39L;RPS25;RPL23;RPL19;RPL14;RPS14;RPL3;SEPHS2;RPS16;UBA52;RPL13;RPL18;RPL15;RPL8;RPS18;RPL27;RPL22;RPL34;RPL37A;FAU;RPL32;RPS3A;RPL18A;RPL7A;RPS12;RPS9;RPS27A;RPL26;RPS4X;RPL29;RPS8;RPL6;RPS24;RPL38;RPL12;RPS7;RPS21;RPS2;RPS13;RPS10;RPL10;RPL30;RPL36A;RPS29;RPS15;RPL35A;RPL37;RPL35;RPS27;RPL11;RPL28;RPL41;RPS19;RPS15A;RPL36;RPS28;RPL39;RPLP1
Viral mRNA Translation	-0.804711	-2.39482	0	0	102	90	RPS4Y1;DNAJC3;RPL27A;RPL13A;RPL21;RPS20;RPS6;GRSF1;RPS26;RPS17;RPS4Y2;RPL3L;RPL10L;RPL22L1;RPL26L1;RPLP0;RPL10A;RPS27L;RPL9;RPS23;RPL4;RPL36AL;RPL7;RPLP2;RPS11;RPSA;RPL24;RPL31;RPL5;RPS5;RPS3;RPL23A;RPL17;RPL39L;RPS25;RPL23;RPL19;RPL14;RPS14;RPL3;RPS16;UBA52;RPL13;RPL18;RPL15;RPL8;RPS18;RPL27;RPL22;RPL34;RPL37A;FAU;RPL32;RPS3A;RPL18A;RPL7A;RPS12;RPS9;RPS27A;RPL26;RPS4X;RPL29;RPS8;RPL6;RPS24;RPL38…	RPL5;RPS5;RPS3;RPL23A;RPL17;RPL39L;RPS25;RPL23;RPL19;RPL14;RPS14;RPL3;RPS16;UBA52;RPL13;RPL18;RPL15;RPL8;RPS18;RPL27;RPL22;RPL34;RPL37A;FAU;RPL32;RPS3A;RPL18A;RPL7A;RPS12;RPS9;RPS27A;RPL26;RPS4X;RPL29;RPS8;RPL6;RPS24;RPL38;RPL12;RPS7;RPS21;RPS2;RPS13;RPS10;RPL10;RPL30;RPL36A;RPS29;RPS15;RPL35A;RPL37;RPL35;RPS27;RPL11;RPL28;RPL41;RPS19;RPS15A;RPL36;RPS28;RPL39;RPLP1
rRNA processing in the nucleus and cytosol	-0.683252	-2.1664	0	0	199	191	RPS4Y1;THUMPD1;RPL27A;RPL13A;RPL21;RIOK3;DIS3;MTREX;RPS20;WDR36;RPS6;EXOSC2;ISG20L2;WDR46;EXOSC8;GNL3;UTP4;RPP38;DDX21;RPP30;UTP3;PDCD11;EXOSC9;TBL3;HEATR1;EXOSC7;RPS26;RRP36;FTSJ3;UTP18;LAS1L;RPP21;GAR1;KRR1;NOL9;FBL;EXOSC3;EBNA1BP2;PELP1;NOP2;SENP3;TEX10;BOP1;DIMT1;DCAF13;C1D;EXOSC10;NHP2;EMG1;MPHOSPH10;NOP58;RCL1;WDR12;LTV1;NCL;CSNK1E;RPS17;RPS4Y2;PWP2;RPL3L;RPL10L;UTP14C;RPL22L1;RPL26L1;BMS1;…	XRN2;WDR75;RIOK1;ERI1;RPP25;EXOSC6;WDR18;IMP4;RRP9;NOL12;RPL5;RPS5;TRMT112;RPS3;RRP7A;RPL23A;RPL17;NAT10;RPL39L;RPS25;RPL23;RPL19;FCF1;UTP15;RPL14;UTP11;RPS14;RPL3;DDX49;PES1;UTP6;EXOSC4;RBM28;RPS16;DKC1;UBA52;RPL13;MPHOSPH6;RPL18;RPL15;RPL8;RPS18;RPL27;RPL22;NOP10;RPL34;RPL37A;FAU;RPL32;RPS3A;RPL18A;RPL7A;RPS12;EXOSC5;RPS9;RPS27A;RPL26;RPS4X;RPL29;RPS8;RPL6;RPS24;RPL38;RPL12;RPS7;RPS21;RPS2;RPS1…
Regulation of expression of SLITs and ROBOs	-0.686867	-2.12172	0	6.76936e-05	177	172	RPS4Y1;ROBO2;PABPC1;RPL27A;RPL13A;ROBO1;RPL21;DAG1;SLIT2;EIF4G1;LDB1;PSME4;RPS20;UPF3A;RPS6;GSPT1;MAGOHB;ETF1;RBM8A;PSME3;PSME1;PSMD3;PSMC3;ZSWIM8;PSMA6;UPF2;MSI1;PSMD1;PSMA5;CASC3;RPS26;PSMB9;GSPT2;PSMB8;CUL2;UPF3B;PSMD11;PSMD10;COL4A5;PSMD2;PSMC2;RNPS1;UBB;USP33;RPS17;RPS4Y2;RPL3L;RPL10L;SLIT1;LHX3;LHX2;PSMA8;LHX9;RPL22L1;RPL26L1;PSMB3;PSMB4;RPLP0;PSMB10;PSMD7;PSMD12;PSMD13;PSMD4;HOXA2;RPL10A;R…	RPS5;RPS3;PSMC5;RPL23A;RPL17;RPL39L;RPS25;RPL23;ROBO3;RPL19;RPL14;PSMD8;RPS14;PSMB2;RPL3;PSMF1;PSMA4;ELOC;RPS16;UBA52;EIF4A3;PSMA7;RPL13;RPL18;PSMA2;RPL15;RPL8;RPS18;RPL27;RPL22;PSMB7;RPL34;RPL37A;PSMA3;FAU;SEM1;RPL32;RPS3A;RPL18A;RPL7A;RPS12;PSMB11;RPS9;PSMC4;RPS27A;PSMB6;RPL26;RPS4X;RPL29;PSME2;RPS8;RPL6;RPS24;UBC;RPL38;RPL12;RPS7;RPS21;RPS2;RPS13;RPS10;RPL10;RPL30;RPL36A;RPS29;RPS15;RPL35A;RPL…
Influenza Infection	-0.649723	-2.05824	0	0.000389238	169	157	RPS4Y1;DNAJC3;RPL27A;HSPA1A;PABPN1;RPL13A;POLR2C;RPL21;CANX;KPNA4;GTF2F2;RANBP2;NUP58;CLTC;IPO5;RPS20;KPNA2;NUP93;KPNA5;KPNB1;RPS6;TPR;KPNA1;GRSF1;NUP88;XPO1;NUP107;RAE1;NDC1;NUP98;POLR2B;POM121C;GTF2F1;AAAS;RPS26;NUP188;NUP54;PARP1;NUP50;POM121;NUP85;SEC13;NUP205;SLC25A6;KPNA3;SEH1L;RPS17;NUP62;RPS4Y2;RPL3L;RPL10L;KPNA7;RPL22L1;RPL26L1;NUP43;RPLP0;HSP90AA1;POLR2H;POLR2K;RPL10A;RPS27L;POLR2E;RPL9…	CPSF4;RPL5;RPS5;RPS3;RPL23A;RPL17;RPL39L;RPS25;RPL23;RPL19;RPL14;RPS14;NUP155;RPL3;RPS16;UBA52;RAN;RPL13;RPL18;POLR2G;RPL15;RPL8;RPS18;RPL27;RPL22;RPL34;RPL37A;FAU;RPL32;RPS3A;RPL18A;RPL7A;RPS12;RPS9;RPS27A;RPL26;RPS4X;RPL29;RPS8;RPL6;POLR2I;RPS24;RPL38;RPL12;RPS7;RPS21;RPS2;POLR2L;RPS13;RPS10;RPL10;RPL30;RPL36A;RPS29;RPS15;RPL35A;ISG15;RPL37;RPL35;RPS27;RPL11;RPL28;RPL41;RPS19;RPS15A;RPL36;RPS28…
rRNA processing	-0.634137	-2.04927	0	0.000498225	237	213	RPS4Y1;MT-ND1;THUMPD1;RPL27A;RPL13A;RPL21;MT-ND2;MT-CYB;RIOK3;DIS3;MT-CO3;MT-ATP6;MTREX;PRORP;RPS20;WDR36;RPS6;NSUN4;EXOSC2;ISG20L2;WDR46;MT-CO1;EXOSC8;MTERF4;GNL3;UTP4;RPP38;DDX21;RPP30;MT-ND4;UTP3;PDCD11;MT-CO2;MT-ND5;EXOSC9;TBL3;HEATR1;EXOSC7;RPS26;RRP36;FTSJ3;MRM1;UTP18;LAS1L;RPP21;GAR1;KRR1;NOL9;TFB1M;FBL;EXOSC3;EBNA1BP2;PELP1;NOP2;SENP3;TEX10;BOP1;DIMT1;DCAF13;C1D;EXOSC10;NHP2;EMG1;MPHOSPH1…	XRN2;WDR75;RIOK1;ERI1;RPP25;EXOSC6;WDR18;IMP4;RRP9;TRMT10C;NOL12;RPL5;RPS5;TRMT112;RPS3;RRP7A;RPL23A;RPL17;NAT10;RPL39L;RPS25;MRM3;RPL23;RPL19;MT-ND3;FCF1;UTP15;RPL14;UTP11;RPS14;RPL3;DDX49;HSD17B10;PES1;UTP6;EXOSC4;RBM28;MT-ND4L;RPS16;DKC1;UBA52;RPL13;MPHOSPH6;RPL18;RPL15;RPL8;RPS18;RPL27;RPL22;NOP10;RPL34;RPL37A;FAU;RPL32;RPS3A;RPL18A;RPL7A;RPS12;EXOSC5;RPS9;RPS27A;RPL26;RPS4X;RPL29;RPS8;RPL6;R…
FCGR activation	-0.685472	-2.02442	0	0.000576649	94	91	YES1;IGKV1-17;IGLV4-69;IGLV1-47;IGLV7-46;IGLV6-57;IGLV11-55;IGLV1-36;IGLV5-37;IGLV1-40;IGLV7-43;IGLV1-44;IGLV5-45;IGLV2-33;IGLV8-61;IGLV10-54;IGLV4-60;IGLV1-51;FGR;IGLV4-3;IGLV3-1;IGLC6;IGLV3-22;IGLC7;IGLV2-8;IGLV2-11;IGLV3-27;IGLV3-25;IGLV2-23;IGLV3-21;IGLV3-19;IGLV2-18;IGLV3-16;IGLV2-14;IGLV3-12;IGHV3-33;IGHV4-34;IGHV3-30;IGHV3-23;FCGR1A;IGHV2-70;IGHG2;IGHV3-11;IGHV3-7;IGHV3-13;IGHV4-39;IGHV3-4…	IGLC2;LYN;HCK;SYK;IGHG1;SRC;FCGR2A;FYN;CD247;IGLC3;IGHG3;CD3G;IGLC1;IGKC
Signaling by ROBO receptors	-0.615293	-2.03476	0	0.000598828	223	218	RPS4Y1;FLRT3;ROBO2;PABPC1;RPL27A;RPL13A;ROBO1;RPL21;DAG1;PPP3CB;SLIT2;NELL2;EIF4G1;SOS2;LDB1;PRKACA;PSME4;MYO9B;RPS20;UPF3A;CLASP2;NRP1;RPS6;EVL;GSPT1;ABL1;CLASP1;MAGOHB;ETF1;RBM8A;PSME3;PRKACB;PRKAR2A;PSME1;PSMD3;PSMC3;NCK1;SRGAP2;ZSWIM8;PAK4;PSMA6;UPF2;CAP2;RAC1;MSI1;NCK2;PSMD1;SOS1;PSMA5;AKAP5;CASC3;RPS26;PSMB9;GSPT2;PSMB8;SRGAP3;CUL2;PRKCA;CAP1;UPF3B;ARHGAP39;PSMD11;PSMD10;COL4A5;ABL2;PSMD2;P…	RPS5;RPS3;PSMC5;RPL23A;RPL17;RPL39L;RPS25;RPL23;ROBO3;RPL19;RPL14;PSMD8;RPS14;PSMB2;RPL3;PSMF1;PSMA4;ELOC;PFN2;PFN1;RPS16;ENAH;UBA52;EIF4A3;PSMA7;RPL13;RPL18;PSMA2;RPL15;RPL8;RPS18;RPL27;RPL22;PSMB7;RPL34;RPL37A;GPC1;PSMA3;FAU;SEM1;RPL32;RPS3A;CXCL12;RPL18A;RPL7A;RPS12;PSMB11;RPS9;PSMC4;RPS27A;PSMB6;RPL26;RPS4X;RPL29;PSME2;RPS8;RPL6;RPS24;UBC;RPL38;RPL12;RPS7;SLIT3;RPS21;RPS2;RPS13;RPS10;RPL10;RP…
Respiratory electron transport, ATP synthesis by chemiosmotic coupling, and heat production by uncoupling proteins.	-0.650391	-1.98981	0	0.00144574	127	127	MT-ND1;MT-ND2;MT-CYB;LRPPRC;MT-CO3;MT-ATP6;NDUFS1;SLC25A27;NDUFV2;NDUFS4;MT-CO1;NDUFS3;MT-ND4;NDUFA10;MT-CO2;MT-ND6;TACO1;MT-ND5;SDHB;COQ10A;NDUFAF1;COX11;ETFDH;COX14;NDUFS8;ACAD9;NDUFAF3;DMAC2L;NDUFB8;NDUFAF7;NDUFA11;SDHA;COQ10B;NDUFS6;ATP5PB;UCP2;ECSIT;SURF1;NDUFC2;SCO1;NDUFB9;SDHD;NUBPL;NDUFV1;TMEM126B;COX19;UCP1;PM20D1;NDUFAF5;NDUFA5;COA1;ATP5MC2;COX7A2L;COX18;ETFA;NDUFB7;NDUFB11;MT-ATP8;COX6…	NDUFAF2;TMEM186;COX16;NDUFAF6;ATP5F1C;NDUFA8;UQCRC1;SLC25A14;TRAP1;SCO2;NDUFB4;COX20;COX4I1;ATP5PF;NDUFAB1;ATP5F1A;CYC1;NDUFA4;NDUFA9;MT-ND3;SDHC;NDUFA7;NDUFB10;ATP5MF;UQCRC2;NDUFAF4;ATP5PD;ATP5F1D;NDUFA2;ATP5PO;NDUFA6;NDUFV3;NDUFB3;ATP5F1B;NDUFA12;NDUFA13;ATP5ME;UQCRFS1;COX5A;NDUFA1;NDUFB2;ATP5MC3;ATP5MC1;NDUFA3;COX5B;UQCRB;NDUFS5;TIMMDC1;UQCRH;COX8A;COX6B1;UQCRQ;NDUFC1;ATP5MG;NDUFB5;UQCR10;COX7…
Translocation of ZAP-70 to Immunological synapse	-0.850001	-1.96693	0	0.00182539	26	24	TRBC1;LCK;CD3D;TRAV19;TRAV8-4;TRAV29DV5;PTPN22;TRBV12-3;TRBV7-9;CD3E;ZAP70;HLA-DQB2;CD4;CD247;CD3G;HLA-DPB1;HLA-DRB1;HLA-DRB5;TRAC;HLA-DPA1;HLA-DQA1;HLA-DQA2;HLA-DRA;HLA-DQB1	ZAP70;HLA-DQB2;CD4;CD247;CD3G;HLA-DPB1;HLA-DRB1;HLA-DRB5;TRAC;HLA-DPA1;HLA-DQA1;HLA-DQA2;HLA-DRA;HLA-DQB1
Formation of the ternary complex, and subsequently, the 43S complex	-0.713978	-1.94943	0	0.00243923	53	52	RPS4Y1;RPS20;EIF3A;RPS6;EIF3C;EIF3L;EIF3B;RPS26;EIF3F;EIF3G;EIF3M;RPS17;RPS4Y2;RPS27L;RPS23;EIF3I;EIF3D;EIF3K;RPS11;RPSA;EIF3J;EIF2S3;EIF2S1;EIF3H;EIF1AX;RPS5;RPS3;RPS25;EIF3E;RPS14;RPS16;RPS18;EIF2S2;FAU;RPS3A;RPS12;RPS9;RPS27A;RPS4X;RPS8;RPS24;RPS7;RPS21;RPS2;RPS13;RPS10;RPS29;RPS15;RPS27;RPS19;RPS15A;RPS28	EIF1AX;RPS5;RPS3;RPS25;EIF3E;RPS14;RPS16;RPS18;EIF2S2;FAU;RPS3A;RPS12;RPS9;RPS27A;RPS4X;RPS8;RPS24;RPS7;RPS21;RPS2;RPS13;RPS10;RPS29;RPS15;RPS27;RPS19;RPS15A;RPS28
PD-1 signaling	-0.80876	-1.92434	0	0.00361615	30	28	PTPN11;PTPN6;TRBC1;LCK;CD3D;TRAV19;TRAV8-4;TRAV29DV5;PDCD1;TRBV12-3;TRBV7-9;CD3E;CSK;HLA-DQB2;CD4;CD247;PDCD1LG2;CD3G;HLA-DPB1;HLA-DRB1;CD274;HLA-DRB5;TRAC;HLA-DPA1;HLA-DQA1;HLA-DQA2;HLA-DRA;HLA-DQB1	CD4;CD247;PDCD1LG2;CD3G;HLA-DPB1;HLA-DRB1;CD274;HLA-DRB5;TRAC;HLA-DPA1;HLA-DQA1;HLA-DQA2;HLA-DRA;HLA-DQB1
Metabolism of amino acids and derivatives	-0.557358	-1.90855	0	0.00433027	379	362	RPS4Y1;GLS;HIBCH;AASS;RPL27A;SERINC1;SLC44A1;RPL13A;CDO1;PPM1K;RPL21;IVD;PNMT;CKM;CKB;SERINC3;TSTD1;GLUD1;ASRGL1;SERINC5;PSME4;RPS20;SLC3A2;CARNMT1;MCCC1;MTR;ADO;DBT;GCDH;SHMT1;ACADSB;OGDH;CRYM;RPS6;DLAT;OAZ3;GNMT;GPT2;PYCR1;AMT;PSME3;DUOX1;TXNRD1;NQO1;PSME1;PSMD3;PAPSS2;PSMC3;PSTK;PAOX;TYRP1;ASNS;ALDH18A1;GRHPR;PSMA6;SECISBP2;OAZ2;SERINC2;CGA;NAALAD2;FOLH1;CKMT1A;BCAT1;DUOX2;DMGDH;PSMD1;PSMA5;CH…	HIBADH;HAAO;RPSA;RPL24;AMDHD1;CPS1;ALDH6A1;RPL31;SLC7A5;RIMKLA;PSMD14;PSMD9;MCCC2;HGD;CBS;NAGS;SMS;PSMC6;ASL;GLUL;PSMB5;NMRAL1;FTCD;SLC25A13;SLC25A15;IL4I1;PDHB;RPL5;GLDC;CKMT2;RPS5;TST;RPS3;PSMC5;GLS2;RPL23A;NDUFAB1;RPL17;ETHE1;RPL39L;RPS25;PSPH;APIP;AGMAT;RPL23;RPL19;GSTZ1;RPL14;PSMD8;DIO2;QDPR;RPS14;SDSL;SLC25A12;AHCY;PSMB2;GCSH;RPL3;PSMF1;PSMA4;HSD17B10;HNMT;SEPHS2;ARG2;TMLHE;RPS16;ODC1;UBA52…
Respiratory electron transport	-0.630723	-1.88301	0	0.00641653	103	103	MT-ND1;MT-ND2;MT-CYB;LRPPRC;MT-CO3;NDUFS1;NDUFV2;NDUFS4;MT-CO1;NDUFS3;MT-ND4;NDUFA10;MT-CO2;MT-ND6;TACO1;MT-ND5;SDHB;COQ10A;NDUFAF1;COX11;ETFDH;COX14;NDUFS8;ACAD9;NDUFAF3;NDUFB8;NDUFAF7;NDUFA11;SDHA;COQ10B;NDUFS6;ECSIT;SURF1;NDUFC2;SCO1;NDUFB9;SDHD;NUBPL;NDUFV1;TMEM126B;COX19;NDUFAF5;NDUFA5;COA1;COX7A2L;COX18;ETFA;NDUFB7;NDUFB11;COX6A1;NDUFS2;NDUFB6;NDUFS7;NDUFAF2;TMEM186;COX16;NDUFAF6;NDUFA8;UQC…	NDUFAF2;TMEM186;COX16;NDUFAF6;NDUFA8;UQCRC1;TRAP1;SCO2;NDUFB4;COX20;COX4I1;NDUFAB1;CYC1;NDUFA4;NDUFA9;MT-ND3;SDHC;NDUFA7;NDUFB10;UQCRC2;NDUFAF4;NDUFA2;NDUFA6;NDUFV3;NDUFB3;NDUFA12;NDUFA13;UQCRFS1;COX5A;NDUFA1;NDUFB2;NDUFA3;COX5B;UQCRB;NDUFS5;TIMMDC1;UQCRH;COX8A;COX6B1;UQCRQ;NDUFC1;NDUFB5;UQCR10;COX7B;ETFB;UQCR11;COX6C;COX7C;NDUFB1;CYCS
Translation	-0.554749	-1.87529	0	0.00705208	303	275	RPS4Y1;PABPC1;TRAM1;RPL27A;SSR4;SPCS3;RPL13A;RPL21;SRPRB;EEF1A1;MRPS31;EIF4G1;SPCS2;EEF1G;DDOST;SRPRA;N6AMT1;RPS20;SSR2;SEC11C;EIF4B;MRPL58;RPN1;EIF3A;MRPL14;SRP19;RPS6;HARS2;GSPT1;MRPL18;MRPL49;EIF3C;EIF3L;MTRF1L;ETF1;PPA1;MRPL43;MRPS34;SSR1;MRPL51;IARS2;EEF2;MRPL9;MRPL44;EIF4A2;PTCD3;CARS2;MRPS23;EIF3B;SSR3;FARSB;MRRF;GFM1;MRPL19;RARS2;MRPL17;MRPL21;AARS2;MTIF3;MRPS26;RPS26;MRPL37;MRPL11;EIF5;M…	AURKAIP1;EIF1AX;RPL5;MRPL47;RPS5;MRPS5;SRP9;TRMT112;RPS3;MRPL55;TARS2;TSFM;RPL23A;MRPS33;RPL17;MRPS9;RPL39L;RPS25;MRPL33;GFM2;RPL23;RPL19;MRPL4;MRPL39;MRPS7;MRPS17;EIF3E;RPL14;SEC61B;MTFMT;RPS14;RPL3;MRPL40;MRPL24;RPS16;MRPL53;UBA52;MRPS2;RPL13;RPL18;MRPL13;AIMP2;MRPL15;RPL15;RPL8;MRPL27;RPS18;RPL27;MRPL52;RPL22;EIF2S2;MRPL12;RPL34;RPL37A;PPA2;FAU;RPL32;RPS3A;RPL18A;RPL7A;RPS12;EEF1D;RPS9;RPS27A;…
Phosphorylation of CD3 and TCR zeta chains	-0.795199	-1.86865	0	0.00747337	29	27	PTPRJ;TRBC1;LCK;CD3D;PAG1;TRAV19;TRAV8-4;TRAV29DV5;PTPN22;TRBV12-3;TRBV7-9;CD3E;CSK;HLA-DQB2;PTPRC;CD4;CD247;CD3G;HLA-DPB1;HLA-DRB1;HLA-DRB5;TRAC;HLA-DPA1;HLA-DQA1;HLA-DQA2;HLA-DRA;HLA-DQB1	HLA-DQB2;PTPRC;CD4;CD247;CD3G;HLA-DPB1;HLA-DRB1;HLA-DRB5;TRAC;HLA-DPA1;HLA-DQA1;HLA-DQA2;HLA-DRA;HLA-DQB1
Downstream TCR signaling	-0.615471	-1.85663	0	0.00851999	104	102	PIK3CA;IKBKB;PSME4;PIK3CB;PSME3;MAP3K7;PDPK1;PSME1;PSMD3;PSMC3;RELA;PSMA6;SKP1;UBE2D1;TRBC1;PSMD1;TAB2;TRAF6;PSMA5;MALT1;PSMB9;CDC34;CUL1;PSMB8;FBXW11;LCK;CHUK;BTRC;UBE2D2;PSMD11;PSMD10;CD3D;PSMD2;PSMC2;RIPK2;UBE2N;UBB;PRKCQ;TRAV19;TRAV8-4;TRAV29DV5;PSMA8;TRBV12-3;TRBV7-9;CD3E;PSMB3;INPP5D;PSMB4;PSMB10;PSMD7;PSMD12;PSMD13;PSMD4;PTEN;PSMC1;PSMA1;PSMD5;PSMD6;PSMB1;HLA-DQB2;UBE2V1;PSMD14;PSMD9;PSMC6…	UBE2V1;PSMD14;PSMD9;PSMC6;PSMB5;CD4;CARD11;TRAT1;CD247;IKBKG;PSMC5;BCL10;PIK3R2;CD3G;PSMD8;PSMB2;PSMF1;PSMA4;UBA52;PSMA7;PSMA2;HLA-DPB1;NFKB1;PSMB7;PIK3R1;PSMA3;SEM1;NFKBIA;PSMB11;HLA-DRB1;PSMC4;RPS27A;PSMB6;PSME2;UBC;HLA-DRB5;TRAC;HLA-DPA1;HLA-DQA1;HLA-DQA2;HLA-DRA;HLA-DQB1
CD22 mediated BCR regulation	-0.652388	-1.83927	0	0.0104358	70	67	PTPN6;IGKV1-17;IGLV1-47;IGLV6-57;IGLV1-40;IGLV7-43;IGLV1-44;IGLV1-51;CD79A;IGLV3-1;IGLC6;IGLC7;IGLV2-8;IGLV2-11;IGLV3-27;IGLV3-25;IGLV2-23;IGLV3-21;IGLV3-19;IGLV2-14;IGHV3-33;IGHV4-34;IGHV3-30;IGHV3-23;IGHV2-70;IGHD;IGHV3-11;IGHV3-7;IGHV3-13;IGHV4-39;IGHV3-48;IGHV3-53;IGHV1-69;IGHV4-59;IGHV1-46;IGHV2-5;IGHV1-2;IGHV7-81;IGKV2D-28;IGKV1D-39;IGKV2D-40;IGKV3D-20;IGKV1-39;IGKV2D-30;IGKV4-1;IGKV1-5;IGK…	CD22;CD79B;IGLC2;LYN;IGHM;IGLC3;IGLC1;IGKC
Ribosomal scanning and start codon recognition	-0.668849	-1.83215	0	0.0111855	60	59	RPS4Y1;EIF4G1;RPS20;EIF4B;EIF3A;RPS6;EIF3C;EIF3L;EIF4A2;EIF3B;RPS26;EIF5;EIF3F;EIF3G;EIF3M;EIF4H;RPS17;RPS4Y2;RPS27L;RPS23;EIF3I;EIF3D;EIF4E;EIF3K;RPS11;RPSA;EIF3J;EIF2S3;EIF2S1;EIF3H;EIF4A1;EIF1AX;RPS5;RPS3;RPS25;EIF3E;RPS14;RPS16;RPS18;EIF2S2;FAU;RPS3A;RPS12;RPS9;RPS27A;RPS4X;RPS8;RPS24;RPS7;RPS21;RPS2;RPS13;RPS10;RPS29;RPS15;RPS27;RPS19;RPS15A;RPS28	EIF3H;EIF4A1;EIF1AX;RPS5;RPS3;RPS25;EIF3E;RPS14;RPS16;RPS18;EIF2S2;FAU;RPS3A;RPS12;RPS9;RPS27A;RPS4X;RPS8;RPS24;RPS7;RPS21;RPS2;RPS13;RPS10;RPS29;RPS15;RPS27;RPS19;RPS15A;RPS28
The citric acid (TCA) cycle and respiratory electron transport	-0.571976	-1.81589	0	0.0139327	178	178	SLC16A1;MT-ND1;BSG;SLC16A3;MT-ND2;MT-CYB;LDHB;LRPPRC;MT-CO3;MT-ATP6;D2HGDH;NDUFS1;PPARD;OGDH;DLAT;SLC25A27;SUCLG2;NDUFV2;NDUFS4;MT-CO1;PDP2;PDK3;NDUFS3;PDK2;MT-ND4;NDUFA10;ME2;MT-CO2;MT-ND6;TACO1;MT-ND5;MPC1;SDHB;COQ10A;NDUFAF1;COX11;PDP1;ETFDH;COX14;NNT;RXRA;NDUFS8;ACAD9;NDUFAF3;DMAC2L;NDUFB8;NDUFAF7;L2HGDH;NDUFA11;SDHA;CS;COQ10B;SUCLG1;NDUFS6;ATP5PB;UCP2;PDHX;ECSIT;SURF1;NDUFC2;SCO1;NDUFB9;ADHF…	FAHD1;COX16;IDH3B;NDUFAF6;ATP5F1C;NDUFA8;UQCRC1;SLC25A14;TRAP1;PDHB;SCO2;NDUFB4;COX20;COX4I1;FH;ATP5PF;NDUFAB1;MPC2;ATP5F1A;MDH2;CYC1;NDUFA4;NDUFA9;MT-ND3;GSTZ1;SDHC;HAGH;NDUFA7;NDUFB10;ATP5MF;UQCRC2;NDUFAF4;ATP5PD;ME1;ATP5F1D;NDUFA2;ATP5PO;NDUFA6;NDUFV3;DLD;NDUFB3;ATP5F1B;NDUFA12;PDHA1;NDUFA13;ATP5ME;UQCRFS1;COX5A;NDUFA1;NDUFB2;ATP5MC3;ATP5MC1;NDUFA3;IDH3A;COX5B;UQCRB;NDUFS5;TIMMDC1;UQCRH;COX8A;…
Activation of the mRNA upon binding of the cap-binding complex and eIFs, and subsequent binding to 43S	-0.651704	-1.80901	0	0.0146743	61	60	RPS4Y1;PABPC1;EIF4G1;RPS20;EIF4B;EIF3A;RPS6;EIF3C;EIF3L;EIF4A2;EIF3B;RPS26;EIF3F;EIF3G;EIF4EBP1;EIF3M;EIF4H;RPS17;RPS4Y2;RPS27L;RPS23;EIF3I;EIF3D;EIF4E;EIF3K;RPS11;RPSA;EIF3J;EIF2S3;EIF2S1;EIF3H;EIF4A1;EIF1AX;RPS5;RPS3;RPS25;EIF3E;RPS14;RPS16;RPS18;EIF2S2;FAU;RPS3A;RPS12;RPS9;RPS27A;RPS4X;RPS8;RPS24;RPS7;RPS21;RPS2;RPS13;RPS10;RPS29;RPS15;RPS27;RPS19;RPS15A;RPS28	EIF3H;EIF4A1;EIF1AX;RPS5;RPS3;RPS25;EIF3E;RPS14;RPS16;RPS18;EIF2S2;FAU;RPS3A;RPS12;RPS9;RPS27A;RPS4X;RPS8;RPS24;RPS7;RPS21;RPS2;RPS13;RPS10;RPS29;RPS15;RPS27;RPS19;RPS15A;RPS28
Translation initiation complex formation	-0.654045	-1.76782	0	0.0225188	60	59	RPS4Y1;PABPC1;EIF4G1;RPS20;EIF4B;EIF3A;RPS6;EIF3C;EIF3L;EIF4A2;EIF3B;RPS26;EIF3F;EIF3G;EIF3M;EIF4H;RPS17;RPS4Y2;RPS27L;RPS23;EIF3I;EIF3D;EIF4E;EIF3K;RPS11;RPSA;EIF3J;EIF2S3;EIF2S1;EIF3H;EIF4A1;EIF1AX;RPS5;RPS3;RPS25;EIF3E;RPS14;RPS16;RPS18;EIF2S2;FAU;RPS3A;RPS12;RPS9;RPS27A;RPS4X;RPS8;RPS24;RPS7;RPS21;RPS2;RPS13;RPS10;RPS29;RPS15;RPS27;RPS19;RPS15A;RPS28	EIF3H;EIF4A1;EIF1AX;RPS5;RPS3;RPS25;EIF3E;RPS14;RPS16;RPS18;EIF2S2;FAU;RPS3A;RPS12;RPS9;RPS27A;RPS4X;RPS8;RPS24;RPS7;RPS21;RPS2;RPS13;RPS10;RPS29;RPS15;RPS27;RPS19;RPS15A;RPS28
Defensins	-0.64871	-1.7069	0.00636943	0.0445585	49	44	TLR1;TLR2;ART1;DEFB132;DEFB129;DEFB128;DEFB126;DEFB125;DEFB127;DEFB115;DEFB116;DEFB118;DEFB119;DEFB121;DEFB123;DEFB124;DEFB108B;CCR2;DEFB136;DEFB135;DEFB104A;DEFB103A;DEFB106A;DEFB105A;DEFB107A;DEFB134;DEFA3;DEFA1;DEFA4;DEFA6;DEFB130A;DEFB130B;DEFB112;DEFB110;DEFB113;DEFB114;DEFB133;PRSS3;DEFA5;CCR6;PRSS2;CD4;DEFB4A;DEFB1	PRSS3;DEFA5;CCR6;PRSS2;CD4;DEFB4A;DEFB1
Vif-mediated degradation of APOBEC3G	-0.63001	-1.70213	0	0.045912	55	54	PSME4;PSME3;PSME1;PSMD3;PSMC3;PSMA6;PSMD1;PSMA5;PSMB9;PSMB8;PSMD11;PSMD10;CUL5;PSMD2;PSMC2;UBB;PSMA8;PSMB3;PSMB4;PSMB10;PSMD7;PSMD12;PSMD13;PSMD4;PSMC1;PSMA1;PSMD5;PSMD6;PSMB1;RBX1;ELOB;PSMD14;PSMD9;PSMC6;PSMB5;PSMC5;PSMD8;PSMB2;PSMF1;PSMA4;ELOC;UBA52;PSMA7;PSMA2;APOBEC3G;PSMB7;PSMA3;SEM1;PSMB11;PSMC4;RPS27A;PSMB6;PSME2;UBC	ELOB;PSMD14;PSMD9;PSMC6;PSMB5;PSMC5;PSMD8;PSMB2;PSMF1;PSMA4;ELOC;UBA52;PSMA7;PSMA2;APOBEC3G;PSMB7;PSMA3;SEM1;PSMB11;PSMC4;RPS27A;PSMB6;PSME2;UBC
Formation of ATP by chemiosmotic coupling	-0.809347	-1.69412	0.012766	0.0485132	18	18	MT-ATP6;DMAC2L;ATP5PB;ATP5MC2;MT-ATP8;ATP5F1C;ATP5PF;ATP5F1A;ATP5MF;ATP5PD;ATP5F1D;ATP5PO;ATP5F1B;ATP5ME;ATP5MC3;ATP5MC1;ATP5MG;ATP5F1E	ATP5F1C;ATP5PF;ATP5F1A;ATP5MF;ATP5PD;ATP5F1D;ATP5PO;ATP5F1B;ATP5ME;ATP5MC3;ATP5MC1;ATP5MG;ATP5F1E
Regulation of activated PAK-2p34 by proteasome mediated degradation	-0.623672	-1.6838	0	0.0526596	50	50	PSME4;PSME3;PSME1;PSMD3;PSMC3;PSMA6;PSMD1;PSMA5;PSMB9;PSMB8;PSMD11;PSMD10;PSMD2;PSMC2;UBB;PSMA8;PAK2;PSMB3;PSMB4;PSMB10;PSMD7;PSMD12;PSMD13;PSMD4;PSMC1;PSMA1;PSMD5;PSMD6;PSMB1;PSMD14;PSMD9;PSMC6;PSMB5;PSMC5;PSMD8;PSMB2;PSMF1;PSMA4;UBA52;PSMA7;PSMA2;PSMB7;PSMA3;SEM1;PSMB11;PSMC4;RPS27A;PSMB6;PSME2;UBC	PSMD14;PSMD9;PSMC6;PSMB5;PSMC5;PSMD8;PSMB2;PSMF1;PSMA4;UBA52;PSMA7;PSMA2;PSMB7;PSMA3;SEM1;PSMB11;PSMC4;RPS27A;PSMB6;PSME2;UBC
p53-Independent DNA Damage Response	-0.613254	-1.6695	0	0.0582842	52	52	PSME4;PSME3;PSME1;PSMD3;PSMC3;PSMA6;PSMD1;PSMA5;CHEK1;PSMB9;PSMB8;PSMD11;PSMD10;PSMD2;PSMC2;UBB;CDC25A;PSMA8;PSMB3;PSMB4;PSMB10;PSMD7;PSMD12;PSMD13;PSMD4;PSMC1;PSMA1;PSMD5;PSMD6;PSMB1;CHEK2;PSMD14;PSMD9;PSMC6;PSMB5;PSMC5;PSMD8;PSMB2;PSMF1;PSMA4;UBA52;PSMA7;PSMA2;PSMB7;PSMA3;SEM1;PSMB11;PSMC4;RPS27A;PSMB6;PSME2;UBC	CHEK2;PSMD14;PSMD9;PSMC6;PSMB5;PSMC5;PSMD8;PSMB2;PSMF1;PSMA4;UBA52;PSMA7;PSMA2;PSMB7;PSMA3;SEM1;PSMB11;PSMC4;RPS27A;PSMB6;PSME2;UBC
p53-Independent G1/S DNA damage checkpoint	-0.613254	-1.66249	0	0.0610193	52	52	PSME4;PSME3;PSME1;PSMD3;PSMC3;PSMA6;PSMD1;PSMA5;CHEK1;PSMB9;PSMB8;PSMD11;PSMD10;PSMD2;PSMC2;UBB;CDC25A;PSMA8;PSMB3;PSMB4;PSMB10;PSMD7;PSMD12;PSMD13;PSMD4;PSMC1;PSMA1;PSMD5;PSMD6;PSMB1;CHEK2;PSMD14;PSMD9;PSMC6;PSMB5;PSMC5;PSMD8;PSMB2;PSMF1;PSMA4;UBA52;PSMA7;PSMA2;PSMB7;PSMA3;SEM1;PSMB11;PSMC4;RPS27A;PSMB6;PSME2;UBC	CHEK2;PSMD14;PSMD9;PSMC6;PSMB5;PSMC5;PSMD8;PSMB2;PSMF1;PSMA4;UBA52;PSMA7;PSMA2;PSMB7;PSMA3;SEM1;PSMB11;PSMC4;RPS27A;PSMB6;PSME2;UBC
Cristae formation	-0.69907	-1.65812	0.00862069	0.0626349	31	31	MT-ATP6;DNAJC11;APOOL;CHCHD6;IMMT;DMAC2L;ATP5PB;HSPA9;ATP5MC2;CHCHD3;MT-ATP8;TMEM11;APOO;SAMM50;ATP5F1C;ATP5PF;ATP5F1A;MTX2;MICOS13;ATP5MF;MTX1;ATP5PD;ATP5F1D;ATP5PO;ATP5F1B;ATP5ME;MICOS10;ATP5MC3;ATP5MC1;ATP5MG;ATP5F1E	TMEM11;APOO;SAMM50;ATP5F1C;ATP5PF;ATP5F1A;MTX2;MICOS13;ATP5MF;MTX1;ATP5PD;ATP5F1D;ATP5PO;ATP5F1B;ATP5ME;MICOS10;ATP5MC3;ATP5MC1;ATP5MG;ATP5F1E
FBXL7 down-regulates AURKA during mitotic entry and in early mitosis	-0.597626	-1.65545	0	0.0627229	55	55	PSME4;PSME3;PSME1;PSMD3;PSMC3;PSMA6;SKP1;PSMD1;PSMA5;PSMB9;CUL1;PSMB8;PSMD11;PSMD10;PSMD2;PSMC2;UBB;FBXL7;PSMA8;PSMB3;PSMB4;PSMB10;PSMD7;PSMD12;PSMD13;PSMD4;PSMC1;PSMA1;PSMD5;PSMD6;PSMB1;RBX1;AURKA;PSMD14;PSMD9;PSMC6;PSMB5;FBXL18;PSMC5;PSMD8;PSMB2;PSMF1;PSMA4;UBA52;PSMA7;PSMA2;PSMB7;PSMA3;SEM1;PSMB11;PSMC4;RPS27A;PSMB6;PSME2;UBC	PSMB1;RBX1;AURKA;PSMD14;PSMD9;PSMC6;PSMB5;FBXL18;PSMC5;PSMD8;PSMB2;PSMF1;PSMA4;UBA52;PSMA7;PSMA2;PSMB7;PSMA3;SEM1;PSMB11;PSMC4;RPS27A;PSMB6;PSME2;UBC
Regulation of Apoptosis	-0.609227	-1.64913	0.00657895	0.0633466	53	53	PSME4;PSME3;PSME1;PSMD3;PSMC3;PSMA6;PSMD1;PSMA5;ARHGAP10;PSMB9;PSMB8;PSMD11;PSMD10;OMA1;PSMD2;PSMC2;UBB;OPA1;PSMA8;PAK2;PSMB3;PSMB4;PSMB10;PSMD7;PSMD12;PSMD13;PSMD4;PSMC1;PSMA1;PSMD5;PSMD6;PSMB1;PSMD14;PSMD9;PSMC6;PSMB5;PSMC5;PSMD8;PSMB2;PSMF1;PSMA4;UBA52;PSMA7;PSMA2;PSMB7;PSMA3;SEM1;PSMB11;PSMC4;RPS27A;PSMB6;PSME2;UBC	PSMD14;PSMD9;PSMC6;PSMB5;PSMC5;PSMD8;PSMB2;PSMF1;PSMA4;UBA52;PSMA7;PSMA2;PSMB7;PSMA3;SEM1;PSMB11;PSMC4;RPS27A;PSMB6;PSME2;UBC
TCR signaling	-0.537679	-1.64467	0	0.0634825	126	123	PLCG2;PIK3CA;IKBKB;PSME4;PTPRJ;PIK3CB;EVL;PSME3;MAP3K7;PDPK1;PSME1;PSMD3;PSMC3;NCK1;RELA;PSMA6;SKP1;UBE2D1;TRBC1;PSMD1;TAB2;TRAF6;PSMA5;MALT1;PSMB9;CDC34;WAS;CUL1;PSMB8;FBXW11;LCK;CHUK;BTRC;UBE2D2;PSMD11;PSMD10;CD3D;PAG1;LAT;GRAP2;PSMD2;PSMC2;RIPK2;UBE2N;UBB;PRKCQ;TRAV19;TRAV8-4;TRAV29DV5;CD101;PTPN22;PSMA8;TRBV12-3;TRBV7-9;CD3E;PAK2;PSMB3;INPP5D;PSMB4;PSMB10;VASP;PSMD7;PSMD12;PSMD13;PSMD4;PTEN;P…	UBE2V1;PTPRC;PSMD14;PSMD9;PSMC6;PSMB5;CD4;CARD11;TRAT1;CD247;IKBKG;PSMC5;BCL10;PIK3R2;CD3G;PSMD8;PSMB2;PSMF1;PSMA4;ENAH;UBA52;PSMA7;PSMA2;HLA-DPB1;NFKB1;PSMB7;PIK3R1;PSMA3;SEM1;NFKBIA;PSMB11;HLA-DRB1;PSMC4;RPS27A;PSMB6;PSME2;UBC;HLA-DRB5;TRAC;HLA-DPA1;HLA-DQA1;HLA-DQA2;HLA-DRA;HLA-DQB1
Vpu mediated degradation of CD4	-0.60989	-1.64621	0	0.063835	53	52	PSME4;PSME3;PSME1;PSMD3;PSMC3;PSMA6;SKP1;PSMD1;PSMA5;PSMB9;PSMB8;BTRC;PSMD11;PSMD10;PSMD2;PSMC2;UBB;PSMA8;PSMB3;PSMB4;PSMB10;PSMD7;PSMD12;PSMD13;PSMD4;PSMC1;PSMA1;PSMD5;PSMD6;PSMB1;PSMD14;PSMD9;PSMC6;PSMB5;CD4;PSMC5;PSMD8;PSMB2;PSMF1;PSMA4;UBA52;PSMA7;PSMA2;PSMB7;PSMA3;SEM1;PSMB11;PSMC4;RPS27A;PSMB6;PSME2;UBC	PSMD14;PSMD9;PSMC6;PSMB5;CD4;PSMC5;PSMD8;PSMB2;PSMF1;PSMA4;UBA52;PSMA7;PSMA2;PSMB7;PSMA3;SEM1;PSMB11;PSMC4;RPS27A;PSMB6;PSME2;UBC
Ubiquitin Mediated Degradation of Phosphorylated Cdc25A	-0.613254	-1.64925	0	0.0646135	52	52	PSME4;PSME3;PSME1;PSMD3;PSMC3;PSMA6;PSMD1;PSMA5;CHEK1;PSMB9;PSMB8;PSMD11;PSMD10;PSMD2;PSMC2;UBB;CDC25A;PSMA8;PSMB3;PSMB4;PSMB10;PSMD7;PSMD12;PSMD13;PSMD4;PSMC1;PSMA1;PSMD5;PSMD6;PSMB1;CHEK2;PSMD14;PSMD9;PSMC6;PSMB5;PSMC5;PSMD8;PSMB2;PSMF1;PSMA4;UBA52;PSMA7;PSMA2;PSMB7;PSMA3;SEM1;PSMB11;PSMC4;RPS27A;PSMB6;PSME2;UBC	CHEK2;PSMD14;PSMD9;PSMC6;PSMB5;PSMC5;PSMD8;PSMB2;PSMF1;PSMA4;UBA52;PSMA7;PSMA2;PSMB7;PSMA3;SEM1;PSMB11;PSMC4;RPS27A;PSMB6;PSME2;UBC
The role of GTSE1 in G2/M progression after G2 checkpoint	-0.596823	-1.63113	0	0.0690537	60	60	TP53;PSME4;PSME3;PSME1;PSMD3;PSMC3;PSMA6;PSMD1;PSMA5;HSP90AB1;PSMB9;PSMB8;PSMD11;PSMD10;PLK1;MAPRE1;PSMD2;PSMC2;UBB;GTSE1;PSMA8;PSMB3;PSMB4;PSMB10;FKBPL;PSMD7;HSP90AA1;PSMD12;PSMD13;PSMD4;PSMC1;PSMA1;CCNB1;PSMD5;PSMD6;PSMB1;PSMD14;PSMD9;PSMC6;PSMB5;CCNB2;PSMC5;PSMD8;PSMB2;PSMF1;PSMA4;CDK1;CDKN1A;UBA52;PSMA7;PSMA2;PSMB7;PSMA3;SEM1;PSMB11;PSMC4;RPS27A;PSMB6;PSME2;UBC	PSMD14;PSMD9;PSMC6;PSMB5;CCNB2;PSMC5;PSMD8;PSMB2;PSMF1;PSMA4;CDK1;CDKN1A;UBA52;PSMA7;PSMA2;PSMB7;PSMA3;SEM1;PSMB11;PSMC4;RPS27A;PSMB6;PSME2;UBC
Initial triggering of complement	-0.533773	-1.62367	0	0.0717896	103	100	CFB;CFD;IGKV1-17;C1QB;C4A;IGLV4-69;IGLV1-47;IGLV7-46;IGLV6-57;IGLV11-55;IGLV1-36;IGLV5-37;IGLV1-40;IGLV7-43;IGLV1-44;IGLV5-45;IGLV2-33;IGLV8-61;IGLV10-54;IGLV4-60;IGLV1-51;MASP2;FCN3;IGLV4-3;IGLV3-1;IGLC6;IGLV3-22;IGLC7;IGLV2-8;IGLV2-11;IGLV3-27;IGLV3-25;IGLV2-23;IGLV3-21;IGLV3-19;IGLV2-18;IGLV3-16;IGLV2-14;IGLV3-12;IGHV3-33;IGHV4-34;IGHV3-30;IGHV3-23;IGHV2-70;IGHG2;IGHV3-11;IGHV3-7;IGHV3-13;IGHV…	MBL2;IGLC2;IGHG1;C1QC;C2;C1QA;FCN2;IGLC3;COLEC11;IGHG3;C4B;C3;C1S;IGLC1;IGKC
FCERI mediated NF-kB activation	-0.512332	-1.61317	0	0.0758736	157	154	TAB3;IKBKB;PSME4;PSME3;MAP3K7;PDPK1;PSME1;PSMD3;TAB1;PSMC3;RELA;PSMA6;IGKV1-17;SKP1;UBE2D1;PSMD1;TAB2;TRAF6;PSMA5;MALT1;PSMB9;CDC34;CUL1;PSMB8;FBXW11;CHUK;BTRC;UBE2D2;PSMD11;PSMD10;PSMD2;PSMC2;UBE2N;UBB;PRKCQ;IGLV4-69;IGLV1-47;IGLV7-46;IGLV6-57;IGLV11-55;IGLV1-36;IGLV5-37;IGLV1-40;IGLV7-43;IGLV1-44;IGLV5-45;IGLV2-33;IGLV8-61;IGLV10-54;IGLV4-60;IGLV1-51;RASGRP4;IGLV4-3;IGLV3-1;IGLC6;IGLV3-22;IGLC7…	UBE2V1;PSMD14;PSMD9;PSMC6;PSMB5;CARD11;IKBKG;PSMC5;IGLC3;BCL10;RASGRP1;PSMD8;PSMB2;PSMF1;PSMA4;UBA52;PSMA7;IGLC1;PSMA2;NFKB1;IGKC;PSMB7;PSMA3;SEM1;NFKBIA;PSMB11;PSMC4;RPS27A;PSMB6;PSME2;UBC
SCF-beta-TrCP mediated degradation of Emi1	-0.589548	-1.60457	0.0114943	0.0793499	55	55	PSME4;PSME3;PSME1;PSMD3;PSMC3;PSMA6;SKP1;PSMD1;PSMA5;PSMB9;CUL1;PSMB8;CDC20;BTRC;PSMD11;PSMD10;PSMD2;PSMC2;UBB;FBXO5;PSMA8;PSMB3;PSMB4;PSMB10;FZR1;PSMD7;PSMD12;PSMD13;PSMD4;PSMC1;PSMA1;PSMD5;PSMD6;PSMB1;PSMD14;PSMD9;PSMC6;PSMB5;PSMC5;PSMD8;PSMB2;PSMF1;PSMA4;UBA52;PSMA7;PSMA2;PSMB7;PSMA3;SEM1;PSMB11;PSMC4;RPS27A;PSMB6;PSME2;UBC	PSMD14;PSMD9;PSMC6;PSMB5;PSMC5;PSMD8;PSMB2;PSMF1;PSMA4;UBA52;PSMA7;PSMA2;PSMB7;PSMA3;SEM1;PSMB11;PSMC4;RPS27A;PSMB6;PSME2;UBC
Complex I biogenesis	-0.574039	-1.60174	0	0.0793509	57	57	MT-ND1;MT-ND2;NDUFS1;NDUFV2;NDUFS4;NDUFS3;MT-ND4;NDUFA10;MT-ND6;MT-ND5;NDUFAF1;NDUFS8;ACAD9;NDUFAF3;NDUFB8;NDUFAF7;NDUFA11;NDUFS6;ECSIT;NDUFC2;NDUFB9;NUBPL;NDUFV1;TMEM126B;NDUFAF5;NDUFA5;COA1;NDUFB7;NDUFB11;NDUFS2;NDUFB6;NDUFS7;NDUFAF2;TMEM186;NDUFAF6;NDUFA8;NDUFB4;NDUFAB1;NDUFA9;MT-ND3;NDUFA7;NDUFB10;NDUFAF4;NDUFA2;NDUFA6;NDUFV3;NDUFB3;NDUFA12;NDUFA13;NDUFA1;NDUFB2;NDUFA3;NDUFS5;TIMMDC1;NDUFC1;N…	NDUFS7;NDUFAF2;TMEM186;NDUFAF6;NDUFA8;NDUFB4;NDUFAB1;NDUFA9;MT-ND3;NDUFA7;NDUFB10;NDUFAF4;NDUFA2;NDUFA6;NDUFV3;NDUFB3;NDUFA12;NDUFA13;NDUFA1;NDUFB2;NDUFA3;NDUFS5;TIMMDC1;NDUFC1;NDUFB5;NDUFB1
Generation of second messenger molecules	-0.618906	-1.59791	0.0152284	0.0802226	41	38	PLCG2;EVL;NCK1;TRBC1;WAS;LCK;CD3D;LAT;GRAP2;TRAV19;TRAV8-4;TRAV29DV5;CD101;TRBV12-3;TRBV7-9;CD3E;PAK2;VASP;PAK1;PLCG1;ITK;LCP2;PAK3;ZAP70;HLA-DQB2;CD4;CD247;CD3G;ENAH;HLA-DPB1;HLA-DRB1;HLA-DRB5;TRAC;HLA-DPA1;HLA-DQA1;HLA-DQA2;HLA-DRA;HLA-DQB1	CD4;CD247;CD3G;ENAH;HLA-DPB1;HLA-DRB1;HLA-DRB5;TRAC;HLA-DPA1;HLA-DQA1;HLA-DQA2;HLA-DRA;HLA-DQB1
Activation of NF-kappaB in B cells	-0.561737	-1.58362	0.0070922	0.0870596	67	67	IKBKB;PSME4;NFKBIE;PSME3;MAP3K7;PSME1;PSMD3;PSMC3;RELA;PSMA6;SKP1;REL;PSMD1;PSMA5;MALT1;PSMB9;CUL1;PSMB8;FBXW11;CHUK;BTRC;PSMD11;PSMD10;PSMD2;PSMC2;UBB;PSMA8;PSMB3;PSMB4;PSMB10;PSMD7;PSMD12;PSMD13;PSMD4;PSMC1;PSMA1;PSMD5;PSMD6;PSMB1;PSMD14;PSMD9;PSMC6;PSMB5;CARD11;PRKCB;IKBKG;NFKBIB;PSMC5;BCL10;PSMD8;PSMB2;PSMF1;PSMA4;UBA52;PSMA7;PSMA2;NFKB1;PSMB7;PSMA3;SEM1;NFKBIA;PSMB11;PSMC4;RPS27A;PSMB6;PSME2…	PSMD14;PSMD9;PSMC6;PSMB5;CARD11;PRKCB;IKBKG;NFKBIB;PSMC5;BCL10;PSMD8;PSMB2;PSMF1;PSMA4;UBA52;PSMA7;PSMA2;NFKB1;PSMB7;PSMA3;SEM1;NFKBIA;PSMB11;PSMC4;RPS27A;PSMB6;PSME2;UBC
CDT1 association with the CDC6:ORC:origin complex	-0.567615	-1.57665	0.012987	0.0898948	59	59	PSME4;ORC2;MCM8;PSME3;PSME1;PSMD3;PSMC3;PSMA6;ORC1;PSMD1;PSMA5;PSMB9;PSMB8;PSMD11;PSMD10;GMNN;ORC4;PSMD2;PSMC2;UBB;PSMA8;PSMB3;PSMB4;PSMB10;PSMD7;PSMD12;PSMD13;PSMD4;ORC3;PSMC1;PSMA1;PSMD5;PSMD6;PSMB1;ORC5;CDT1;PSMD14;PSMD9;PSMC6;PSMB5;CDC6;PSMC5;PSMD8;PSMB2;PSMF1;PSMA4;ORC6;UBA52;PSMA7;PSMA2;PSMB7;PSMA3;SEM1;PSMB11;PSMC4;RPS27A;PSMB6;PSME2;UBC	PSMB1;ORC5;CDT1;PSMD14;PSMD9;PSMC6;PSMB5;CDC6;PSMC5;PSMD8;PSMB2;PSMF1;PSMA4;ORC6;UBA52;PSMA7;PSMA2;PSMB7;PSMA3;SEM1;PSMB11;PSMC4;RPS27A;PSMB6;PSME2;UBC
Autodegradation of the E3 ubiquitin ligase COP1	-0.577967	-1.57314	0	0.0905292	52	51	ATM;TP53;PSME4;PSME3;PSME1;PSMD3;PSMC3;PSMA6;PSMD1;PSMA5;PSMB9;PSMB8;PSMD11;PSMD10;PSMD2;PSMC2;UBB;PSMA8;PSMB3;PSMB4;PSMB10;PSMD7;PSMD12;PSMD13;PSMD4;PSMC1;PSMA1;PSMD5;PSMD6;PSMB1;PSMD14;PSMD9;PSMC6;PSMB5;PSMC5;PSMD8;PSMB2;PSMF1;PSMA4;UBA52;PSMA7;PSMA2;PSMB7;PSMA3;SEM1;PSMB11;PSMC4;RPS27A;PSMB6;PSME2;UBC	PSMD14;PSMD9;PSMC6;PSMB5;PSMC5;PSMD8;PSMB2;PSMF1;PSMA4;UBA52;PSMA7;PSMA2;PSMB7;PSMA3;SEM1;PSMB11;PSMC4;RPS27A;PSMB6;PSME2;UBC
SCF(Skp2)-mediated degradation of p27/p21	-0.551597	-1.56912	0	0.091613	60	60	CCND1;PSME3;PSME1;PSMD3;PSMC3;PSMA6;SKP1;SKP2;PSMD1;PSMA5;CKS1B;PSMB9;CDKN1B;CUL1;PSMB8;CDK2;PSMD11;PSMD10;CDK4;PSMD2;PSMC2;UBB;PSMB3;PSMB4;PSMB10;PSMD7;PSMD12;PSMD13;PSMD4;CCNA2;CCNE1;PSMC1;PSMA1;PSMD5;PSMD6;CCNA1;PSMB1;PSMD14;PSMD9;PTK6;PSMC6;PSMB5;PSMC5;CCNE2;PSMD8;PSMB2;PSMF1;PSMA4;CDKN1A;UBA52;PSMA7;PSMA2;PSMB7;PSMA3;SEM1;PSMC4;RPS27A;PSMB6;PSME2;UBC	PSMD14;PSMD9;PTK6;PSMC6;PSMB5;PSMC5;CCNE2;PSMD8;PSMB2;PSMF1;PSMA4;CDKN1A;UBA52;PSMA7;PSMA2;PSMB7;PSMA3;SEM1;PSMC4;RPS27A;PSMB6;PSME2;UBC
Olfactory Signaling Pathway	-0.461349	-1.56535	0	0.0927116	432	390	REEP3;REEP6;GNB1;REEP5;REEP1;OR56A1;OR13H1;OR4F5;OR11H1;OR10H4;OR10H2;OR10H3;OR10H5;OR1I1;OR7D2;OR7G1;OR7C2;OR7E24;OR7C1;OR7A5;OR7A10;OR2Z1;OR1M1;OR7G2;OR7D4;OR7G3;OR4F6;OR4F15;OR4F4;OR1F1;OR1D2;OR1D5;OR5B2;OR5B12;OR4N4;OR4M2;OR6J1;OR5M10;OR8S1;OR4C5;OR8K3;OR5D16;OR4C3;OR4A47;OR4C13;OR4C12;OR8H1;OR5T1;OR5T3;OR5T2;OR5J2;OR4A15;OR4B1;OR5L2;OR4C46;OR5D13;OR10AD1;OR4X2;OR4X1;OR4S1;OR4A5;OR8K1;OR5M11;…	OR4D9;OR2L3;OR1N2;GNG13;RTP3;OR2V1;OR52N1;OR6F1;OR10H1;OR7A17;OR2C1;OR2I1P;GNAL;OR2L2;OR2L13;REEP2;REEP4;RTP4
Degradation of DVL	-0.565918	-1.55116	0.00704225	0.100004	57	57	DVL3;PSME4;DVL1;PSME3;CUL3;PSME1;PSMD3;PSMC3;PSMA6;PSMD1;PSMA5;PSMB9;PSMB8;PSMD11;PSMD10;PSMD2;PSMC2;UBB;HECW1;PSMA8;PSMB3;PSMB4;PSMB10;PSMD7;PSMD12;PSMD13;PSMD4;PSMC1;PSMA1;DVL2;PSMD5;PSMD6;PSMB1;RBX1;PSMD14;PSMD9;PSMC6;PSMB5;KLHL12;PSMC5;PSMD8;PSMB2;DACT1;PSMF1;PSMA4;UBA52;PSMA7;PSMA2;PSMB7;PSMA3;SEM1;PSMB11;PSMC4;RPS27A;PSMB6;PSME2;UBC	PSMD14;PSMD9;PSMC6;PSMB5;KLHL12;PSMC5;PSMD8;PSMB2;DACT1;PSMF1;PSMA4;UBA52;PSMA7;PSMA2;PSMB7;PSMA3;SEM1;PSMB11;PSMC4;RPS27A;PSMB6;PSME2;UBC
Ubiquitin-dependent degradation of Cyclin D	-0.581498	-1.54624	0.00641026	0.102098	52	52	CCND1;PSME4;PSME3;PSME1;PSMD3;PSMC3;PSMA6;PSMD1;PSMA5;PSMB9;PSMB8;PSMD11;PSMD10;CDK4;PSMD2;PSMC2;UBB;PSMA8;PSMB3;PSMB4;PSMB10;PSMD7;PSMD12;PSMD13;PSMD4;PSMC1;PSMA1;GSK3B;PSMD5;PSMD6;PSMB1;PSMD14;PSMD9;PSMC6;PSMB5;PSMC5;PSMD8;PSMB2;PSMF1;PSMA4;UBA52;PSMA7;PSMA2;PSMB7;PSMA3;SEM1;PSMB11;PSMC4;RPS27A;PSMB6;PSME2;UBC	PSMD14;PSMD9;PSMC6;PSMB5;PSMC5;PSMD8;PSMB2;PSMF1;PSMA4;UBA52;PSMA7;PSMA2;PSMB7;PSMA3;SEM1;PSMB11;PSMC4;RPS27A;PSMB6;PSME2;UBC
NIK-->noncanonical NF-kB signaling	-0.557989	-1.53689	0	0.105094	59	59	UBA3;PSME4;PSME3;PSME1;PSMD3;NFKB2;PSMC3;PSMA6;SKP1;PSMD1;PSMA5;PSMB9;CUL1;PSMB8;FBXW11;CHUK;BTRC;PSMD11;PSMD10;PSMD2;PSMC2;UBB;PSMA8;PSMB3;PSMB4;MAP3K14;PSMB10;PSMD7;PSMD12;PSMD13;PSMD4;UBE2M;PSMC1;PSMA1;PSMD5;PSMD6;PSMB1;PSMD14;PSMD9;PSMC6;PSMB5;PSMC5;PSMD8;PSMB2;PSMF1;PSMA4;UBA52;PSMA7;PSMA2;RELB;PSMB7;PSMA3;SEM1;PSMB11;PSMC4;RPS27A;PSMB6;PSME2;UBC	PSMD14;PSMD9;PSMC6;PSMB5;PSMC5;PSMD8;PSMB2;PSMF1;PSMA4;UBA52;PSMA7;PSMA2;RELB;PSMB7;PSMA3;SEM1;PSMB11;PSMC4;RPS27A;PSMB6;PSME2;UBC
Translesion Synthesis by POLH	-0.72598	-1.53805	0.0443548	0.105966	19	18	RFC1;RFC4;RFC5;POLH;RFC3;RPA1;UBB;NPLOC4;SPRTN;RPA2;VCP;PCNA;RCHY1;UBA52;RFC2;RPS27A;RPA3;UBC	RPA2;VCP;PCNA;RCHY1;UBA52;RFC2;RPS27A;RPA3;UBC
Dectin-1 mediated noncanonical NF-kB signaling	-0.551285	-1.5294	0.00689655	0.107474	62	62	UBA3;PSME4;PSME3;PSME1;PSMD3;NFKB2;PSMC3;RELA;PSMA6;SKP1;PSMD1;PSMA5;PSMB9;CUL1;PSMB8;FBXW11;CHUK;BTRC;PSMD11;PSMD10;PSMD2;PSMC2;UBB;CCL22;PSMA8;PSMB3;PSMB4;MAP3K14;PSMB10;PSMD7;PSMD12;PSMD13;PSMD4;UBE2M;PSMC1;PSMA1;PSMD5;PSMD6;PSMB1;PSMD14;PSMD9;CCL17;PSMC6;PSMB5;PSMC5;PSMD8;PSMB2;PSMF1;PSMA4;UBA52;PSMA7;PSMA2;RELB;PSMB7;PSMA3;SEM1;PSMB11;PSMC4;RPS27A;PSMB6;PSME2;UBC	PSMD14;PSMD9;CCL17;PSMC6;PSMB5;PSMC5;PSMD8;PSMB2;PSMF1;PSMA4;UBA52;PSMA7;PSMA2;RELB;PSMB7;PSMA3;SEM1;PSMB11;PSMC4;RPS27A;PSMB6;PSME2;UBC
Negative regulation of NOTCH4 signaling	-0.562902	-1.53087	0	0.107881	54	54	YWHAZ;AKT1;PSME3;PSME1;PSMD3;PSMC3;PSMA6;NOTCH4;SKP1;PSMD1;PSMA5;PSMB9;CUL1;PSMB8;PSMD11;PSMD10;PSMD2;PSMC2;UBB;PSMB3;PSMB4;PSMB10;PSMD7;PSMD12;PSMD13;PSMD4;PSMC1;PSMA1;PSMD5;PSMD6;PSMB1;RBX1;PSMD14;PSMD9;PSMC6;PSMB5;TACC3;PSMC5;FBXW7;PSMD8;PSMB2;PSMF1;PSMA4;UBA52;PSMA7;PSMA2;PSMB7;PSMA3;SEM1;PSMC4;RPS27A;PSMB6;PSME2;UBC	PSMD14;PSMD9;PSMC6;PSMB5;TACC3;PSMC5;FBXW7;PSMD8;PSMB2;PSMF1;PSMA4;UBA52;PSMA7;PSMA2;PSMB7;PSMA3;SEM1;PSMC4;RPS27A;PSMB6;PSME2;UBC
p53-Dependent G1 DNA Damage Response	-0.526917	-1.52443	0.0147059	0.108943	66	65	ATM;TP53;PCBP4;PSME4;PSME3;MDM4;PSME1;PSMD3;PSMC3;PSMA6;PSMD1;PSMA5;PSMB9;CDKN2A;CDKN1B;PSMB8;CDK2;PHF20;PSMD11;PSMD10;PSMD2;PSMC2;UBB;ZNF385A;PSMA8;MDM2;PSMB3;PSMB4;PSMB10;PSMD7;PSMD12;PSMD13;PSMD4;CCNA2;CCNE1;PSMC1;PSMA1;PSMD5;PSMD6;CCNA1;PSMB1;CHEK2;PSMD14;PSMD9;PSMC6;PSMB5;PSMC5;CCNE2;PSMD8;PSMB2;PSMF1;PSMA4;CDKN1A;UBA52;PSMA7;PSMA2;PSMB7;PSMA3;SEM1;PSMB11;PSMC4;RPS27A;PSMB6;PSME2;UBC	CHEK2;PSMD14;PSMD9;PSMC6;PSMB5;PSMC5;CCNE2;PSMD8;PSMB2;PSMF1;PSMA4;CDKN1A;UBA52;PSMA7;PSMA2;PSMB7;PSMA3;SEM1;PSMB11;PSMC4;RPS27A;PSMB6;PSME2;UBC
APC/C:Cdc20 mediated degradation of mitotic proteins	-0.522057	-1.5204	0	0.110262	76	76	ANAPC4;PSME4;PSME3;CDC27;PSME1;PSMD3;PSMC3;PSMA6;ANAPC1;UBE2D1;CDC16;PSMD1;PSMA5;UBE2E1;ANAPC2;PSMB9;CDC23;MAD2L1;PSMB8;UBE2C;CDC20;PSMD11;PSMD10;PSMD2;PSMC2;ANAPC16;UBB;PSMA8;PSMB3;CDC26;ANAPC5;PSMB4;PSMB10;PSMD7;PSMD12;PSMD13;PSMD4;CCNA2;ANAPC11;PSMC1;PSMA1;UBE2S;CCNB1;PSMD5;PSMD6;CCNA1;PSMB1;ANAPC10;ANAPC15;BUB1B;PSMD14;PSMD9;NEK2;PSMC6;PSMB5;PSMC5;BUB3;PSMD8;PSMB2;PSMF1;PSMA4;ANAPC7;CDK1;UBA5…	PSMB1;ANAPC10;ANAPC15;BUB1B;PSMD14;PSMD9;NEK2;PSMC6;PSMB5;PSMC5;BUB3;PSMD8;PSMB2;PSMF1;PSMA4;ANAPC7;CDK1;UBA52;PSMA7;PSMA2;PSMB7;PSMA3;SEM1;PSMB11;PSMC4;RPS27A;PTTG1;PSMB6;PSME2;UBC
Degradation of GLI1 by the proteasome	-0.538108	-1.51402	0	0.112975	60	60	PRKACA;PSME4;PSME3;PRKACB;PSME1;PSMD3;PSMC3;PSMA6;SKP1;SUFU;PSMD1;PSMA5;PSMB9;CUL1;PSMB8;BTRC;PSMD11;PSMD10;ITCH;PSMD2;PSMC2;UBB;GLI1;PRKACG;PSMA8;PSMB3;PSMB4;PSMB10;PSMD7;PSMD12;PSMD13;PSMD4;NUMB;PSMC1;PSMA1;PSMD5;PSMD6;PSMB1;RBX1;PSMD14;PSMD9;PSMC6;PSMB5;PSMC5;PSMD8;PSMB2;PSMF1;PSMA4;UBA52;PSMA7;PSMA2;PSMB7;PSMA3;SEM1;PSMB11;PSMC4;RPS27A;PSMB6;PSME2;UBC	PSMD14;PSMD9;PSMC6;PSMB5;PSMC5;PSMD8;PSMB2;PSMF1;PSMA4;UBA52;PSMA7;PSMA2;PSMB7;PSMA3;SEM1;PSMB11;PSMC4;RPS27A;PSMB6;PSME2;UBC
DNA Replication Pre-Initiation	-0.503444	-1.49553	0.00909091	0.121729	85	85	PRIM1;PSME4;ORC2;MCM8;POLE;MCM7;PSME3;MCM3;PSME1;PSMD3;PSMC3;DBF4;MCM5;PSMA6;ORC1;PSMD1;PSMA5;PSMB9;PSMB8;CDK2;E2F1;PSMD11;PSMD10;GMNN;PRIM2;ORC4;PSMD2;PSMC2;RPA1;MCM6;UBB;CDC7;PSMA8;PSMB3;POLE3;PSMB4;PSMB10;PSMD7;PSMD12;PSMD13;PSMD4;ORC3;PSMC1;POLA2;PSMA1;E2F3;PSMD5;PSMD6;E2F2;CDC45;POLE2;MCM10;PSMB1;ORC5;CDT1;RPA4;PSMD14;PSMD9;PSMC6;PSMB5;MCM4;CDC6;MCM2;RPA2;PSMC5;POLA1;PSMD8;PSMB2;PSMF1;PSMA4;…	RPA4;PSMD14;PSMD9;PSMC6;PSMB5;MCM4;CDC6;MCM2;RPA2;PSMC5;POLA1;PSMD8;PSMB2;PSMF1;PSMA4;ORC6;UBA52;PSMA7;PSMA2;POLE4;PSMB7;PSMA3;SEM1;PSMB11;PSMC4;RPS27A;RPA3;PSMB6;PSME2;UBC
Activation of APC/C and APC/C:Cdc20 mediated degradation of mitotic proteins	-0.519565	-1.49347	0	0.121887	77	77	ANAPC4;PSME4;PSME3;CDC27;PSME1;PSMD3;PSMC3;PSMA6;ANAPC1;UBE2D1;CDC16;PSMD1;PSMA5;UBE2E1;ANAPC2;PSMB9;CDC23;MAD2L1;PSMB8;UBE2C;CDC20;PSMD11;PSMD10;PLK1;PSMD2;PSMC2;ANAPC16;UBB;PSMA8;PSMB3;CDC26;ANAPC5;PSMB4;PSMB10;PSMD7;PSMD12;PSMD13;PSMD4;CCNA2;ANAPC11;PSMC1;PSMA1;UBE2S;CCNB1;PSMD5;PSMD6;CCNA1;PSMB1;ANAPC10;ANAPC15;BUB1B;PSMD14;PSMD9;NEK2;PSMC6;PSMB5;PSMC5;BUB3;PSMD8;PSMB2;PSMF1;PSMA4;ANAPC7;CDK1…	PSMB1;ANAPC10;ANAPC15;BUB1B;PSMD14;PSMD9;NEK2;PSMC6;PSMB5;PSMC5;BUB3;PSMD8;PSMB2;PSMF1;PSMA4;ANAPC7;CDK1;UBA52;PSMA7;PSMA2;PSMB7;PSMA3;SEM1;PSMB11;PSMC4;RPS27A;PTTG1;PSMB6;PSME2;UBC
Stabilization of p53	-0.551863	-1.49601	0.00719424	0.122958	57	56	ATM;TP53;PSME4;PSME3;MDM4;PSME1;PSMD3;PSMC3;PSMA6;PSMD1;PSMA5;PSMB9;CDKN2A;PSMB8;PHF20;PSMD11;PSMD10;PSMD2;PSMC2;UBB;PSMA8;MDM2;PSMB3;PSMB4;PSMB10;PSMD7;PSMD12;PSMD13;PSMD4;PSMC1;PSMA1;PSMD5;PSMD6;PSMB1;CHEK2;PSMD14;PSMD9;PSMC6;PSMB5;PSMC5;PSMD8;PSMB2;PSMF1;PSMA4;UBA52;PSMA7;PSMA2;PSMB7;PSMA3;SEM1;PSMB11;PSMC4;RPS27A;PSMB6;PSME2;UBC	CHEK2;PSMD14;PSMD9;PSMC6;PSMB5;PSMC5;PSMD8;PSMB2;PSMF1;PSMA4;UBA52;PSMA7;PSMA2;PSMB7;PSMA3;SEM1;PSMB11;PSMC4;RPS27A;PSMB6;PSME2;UBC
Keratinization	-0.458151	-1.49661	0	0.124051	217	216	KRT7;KRT18;PPL;ST14;PRSS8;JUP;KRT8;DSG2;PERP;KLK12;KRT13;SPINK5;KRT27;KRT72;DSC1;DSC2;CAPN1;KRT4;EVPL;KRT81;TGM1;KRT33B;KAZN;CAPNS1;KLK8;PKP4;FURIN;KRTAP6-1;KRTAP20-2;KRTAP20-1;KRTAP10-1;KRTAP15-1;KRTAP19-6;KRTAP19-5;KRTAP19-4;KRTAP19-3;KRTAP19-2;KRTAP19-1;KRTAP13-4;KRTAP13-3;KRTAP13-1;KRTAP13-2;KRTAP23-1;KRTAP27-1;KRTAP26-1;KRTAP19-7;KRTAP6-3;KRTAP6-2;KRTAP22-1;KRTAP25-1;KRTAP21-3;KRTAP21-2;KRTA…	KRT77;KRT23;DSG1;KRT31;LCE1B;KRT82;KRT6B;PKP3;KRT9;KRT86;KRT16;KRT10;KRT1;KRT24;PI3;KRT17;KRTAP5-8;KRT32;KRTAP5-10;DSC3;PKP1;KRT6C;KRT19;KRT6A;DSG3;KRT14;CSTA;PCSK6;KRT15;KRT5
Mitochondrial protein import	-0.53065	-1.48811	0	0.124377	65	65	DNAJC19;TOMM20;CHCHD7;TOMM70;TIMM22;TOMM6;TIMM10B;CMC4;TOMM40;TIMM13;GRPEL1;NDUFB8;CMC2;TOMM5;SLC25A6;COQ2;TAZ;CS;HSPA9;PMPCB;COX19;OTC;LDHD;COA4;ACO2;SLC25A4;CHCHD3;TIMM44;CHCHD4;TIMM23;GRPEL2;CHCHD2;TIMM50;PAM16;IDH3G;VDAC1;CHCHD5;TIMM10;PITRM1;HSPD1;TOMM22;SAMM50;TIMM21;TIMM17A;BCS1L;GFER;SLC25A13;TIMM17B;ATP5F1A;MTX2;COA6;CYC1;HSCB;PMPCA;TIMM8B;SLC25A12;TIMM9;MTX1;TIMM8A;FXN;COX17;ATP5F1B;ATP…	TIMM21;TIMM17A;BCS1L;GFER;SLC25A13;TIMM17B;ATP5F1A;MTX2;COA6;CYC1;HSCB;PMPCA;TIMM8B;SLC25A12;TIMM9;MTX1;TIMM8A;FXN;COX17;ATP5F1B;ATP5MC1;TOMM7;CHCHD10
Regulation of RUNX3 expression and activity	-0.54824	-1.4817	0.0258065	0.12769	55	55	SMURF2;EP300;PSME3;PSME1;PSMD3;PSMC3;PSMA6;SMURF1;PSMD1;PSMA5;CBFB;PSMB9;CDKN2A;PSMB8;PSMD11;PSMD10;RUNX3;PSMD2;PSMC2;UBB;MDM2;PSMB3;PSMB4;PSMB10;PSMD7;PSMD12;PSMD13;PSMD4;TGFB1;PSMC1;PSMA1;PSMD5;PSMD6;PSMB1;PSMD14;PSMD9;PSMC6;PSMB5;SRC;PSMC5;PSMD8;PSMB2;PSMF1;PSMA4;UBA52;PSMA7;PSMA2;PSMB7;PSMA3;SEM1;PSMC4;RPS27A;PSMB6;PSME2;UBC	PSMD14;PSMD9;PSMC6;PSMB5;SRC;PSMC5;PSMD8;PSMB2;PSMF1;PSMA4;UBA52;PSMA7;PSMA2;PSMB7;PSMA3;SEM1;PSMC4;RPS27A;PSMB6;PSME2;UBC
Hh mutants abrogate ligand secretion	-0.529419	-1.47754	0	0.128074	59	59	ERLEC1;DERL2;PSME4;SEL1L;OS9;PSME3;PSME1;PSMD3;PSMC3;PSMA6;PSMD1;PSMA5;PSMB9;PSMB8;PSMD11;PSMD10;PSMD2;PSMC2;HHAT;UBB;DHH;SHH;PSMA8;IHH;PSMB3;PSMB4;PSMB10;PSMD7;PSMD12;PSMD13;PSMD4;PSMC1;PSMA1;PSMD5;PSMD6;PSMB1;PSMD14;PSMD9;PSMC6;PSMB5;PSMC5;VCP;PSMD8;PSMB2;PSMF1;PSMA4;UBA52;PSMA7;SYVN1;PSMA2;PSMB7;PSMA3;SEM1;PSMB11;PSMC4;RPS27A;PSMB6;PSME2;UBC	PSMD14;PSMD9;PSMC6;PSMB5;PSMC5;VCP;PSMD8;PSMB2;PSMF1;PSMA4;UBA52;PSMA7;SYVN1;PSMA2;PSMB7;PSMA3;SEM1;PSMB11;PSMC4;RPS27A;PSMB6;PSME2;UBC
p53-Dependent G1/S DNA damage checkpoint	-0.526917	-1.47778	0.00793651	0.129597	66	65	ATM;TP53;PCBP4;PSME4;PSME3;MDM4;PSME1;PSMD3;PSMC3;PSMA6;PSMD1;PSMA5;PSMB9;CDKN2A;CDKN1B;PSMB8;CDK2;PHF20;PSMD11;PSMD10;PSMD2;PSMC2;UBB;ZNF385A;PSMA8;MDM2;PSMB3;PSMB4;PSMB10;PSMD7;PSMD12;PSMD13;PSMD4;CCNA2;CCNE1;PSMC1;PSMA1;PSMD5;PSMD6;CCNA1;PSMB1;CHEK2;PSMD14;PSMD9;PSMC6;PSMB5;PSMC5;CCNE2;PSMD8;PSMB2;PSMF1;PSMA4;CDKN1A;UBA52;PSMA7;PSMA2;PSMB7;PSMA3;SEM1;PSMB11;PSMC4;RPS27A;PSMB6;PSME2;UBC	CHEK2;PSMD14;PSMD9;PSMC6;PSMB5;PSMC5;CCNE2;PSMD8;PSMB2;PSMF1;PSMA4;CDKN1A;UBA52;PSMA7;PSMA2;PSMB7;PSMA3;SEM1;PSMB11;PSMC4;RPS27A;PSMB6;PSME2;UBC
Metabolism of polyamines	-0.523857	-1.46868	0.00746269	0.130339	59	59	PSME4;OAZ3;PSME3;NQO1;PSME1;PSMD3;PSMC3;PAOX;PSMA6;OAZ2;PSMD1;PSMA5;AZIN2;PSMB9;OAZ1;PSMB8;AZIN1;PSMD11;PSMD10;AMD1;PSMD2;PSMC2;SAT1;PSMA8;PSMB3;PSMB4;PSMB10;PSMD7;PSMD12;PSMD13;PSMD4;SRM;PSMC1;PSMA1;PSMD5;PSMD6;PSMB1;PSMD14;PSMD9;SMS;PSMC6;PSMB5;PSMC5;AGMAT;PSMD8;PSMB2;PSMF1;PSMA4;ODC1;PSMA7;SMOX;PSMA2;PSMB7;PSMA3;SEM1;PSMB11;PSMC4;PSMB6;PSME2	PSMD14;PSMD9;SMS;PSMC6;PSMB5;PSMC5;AGMAT;PSMD8;PSMB2;PSMF1;PSMA4;ODC1;PSMA7;SMOX;PSMA2;PSMB7;PSMA3;SEM1;PSMB11;PSMC4;PSMB6;PSME2
ROS sensing by NFE2L2	-0.530461	-1.45765	0.0129032	0.130663	57	57	PRKCD;CSNK2A1;PSME4;PSME3;CUL3;PSME1;PSMD3;PSMC3;PSMA6;PSMD1;CSNK2B;PSMA5;PSMB9;PSMB8;CSNK2A2;PSMD11;PSMD10;PSMD2;PSMC2;UBB;PSMA8;PSMB3;PSMB4;PSMB10;KEAP1;PSMD7;PSMD12;PSMD13;PSMD4;PSMC1;PSMA1;PSMD5;NFE2L2;PSMD6;PSMB1;RBX1;PSMD14;PSMD9;PSMC6;PSMB5;PSMC5;PSMD8;PSMB2;PSMF1;PSMA4;UBA52;PSMA7;PSMA2;PSMB7;PSMA3;SEM1;PSMB11;PSMC4;RPS27A;PSMB6;PSME2;UBC	PSMD14;PSMD9;PSMC6;PSMB5;PSMC5;PSMD8;PSMB2;PSMF1;PSMA4;UBA52;PSMA7;PSMA2;PSMB7;PSMA3;SEM1;PSMB11;PSMC4;RPS27A;PSMB6;PSME2;UBC
Cdc20:Phospho-APC/C mediated degradation of Cyclin A	-0.508661	-1.47182	0.0285714	0.131031	73	73	ANAPC4;PSME4;PSME3;CDC27;PSME1;PSMD3;PSMC3;PSMA6;ANAPC1;UBE2D1;CDC16;PSMD1;PSMA5;UBE2E1;ANAPC2;PSMB9;CDC23;MAD2L1;PSMB8;UBE2C;CDC20;PSMD11;PSMD10;PSMD2;PSMC2;ANAPC16;UBB;PSMA8;PSMB3;CDC26;ANAPC5;PSMB4;PSMB10;PSMD7;PSMD12;PSMD13;PSMD4;CCNA2;ANAPC11;PSMC1;PSMA1;UBE2S;PSMD5;PSMD6;CCNA1;PSMB1;ANAPC10;ANAPC15;BUB1B;PSMD14;PSMD9;PSMC6;PSMB5;PSMC5;BUB3;PSMD8;PSMB2;PSMF1;PSMA4;ANAPC7;CDK1;UBA52;PSMA7;PSM…	PSMB1;ANAPC10;ANAPC15;BUB1B;PSMD14;PSMD9;PSMC6;PSMB5;PSMC5;BUB3;PSMD8;PSMB2;PSMF1;PSMA4;ANAPC7;CDK1;UBA52;PSMA7;PSMA2;PSMB7;PSMA3;SEM1;PSMB11;PSMC4;RPS27A;PSMB6;PSME2;UBC
AUF1 (hnRNP D0) binds and destabilizes mRNA	-0.532738	-1.45816	0.00680272	0.131396	55	55	PABPC1;HSPA1A;EIF4G1;PSME4;HNRNPD;PSME3;PSME1;PSMD3;PSMC3;PSMA6;PSMD1;PSMA5;PSMB9;PSMB8;PSMD11;PSMD10;PSMD2;PSMC2;UBB;PSMA8;PSMB3;PSMB4;PSMB10;PSMD7;PSMD12;PSMD13;PSMD4;PSMC1;PSMA1;PSMD5;PSMD6;HSPA8;PSMB1;PSMD14;PSMD9;PSMC6;PSMB5;PSMC5;PSMD8;PSMB2;PSMF1;PSMA4;UBA52;PSMA7;PSMA2;PSMB7;PSMA3;SEM1;PSMB11;PSMC4;RPS27A;PSMB6;PSME2;UBC;HSPB1	PSMD14;PSMD9;PSMC6;PSMB5;PSMC5;PSMD8;PSMB2;PSMF1;PSMA4;UBA52;PSMA7;PSMA2;PSMB7;PSMA3;SEM1;PSMB11;PSMC4;RPS27A;PSMB6;PSME2;UBC;HSPB1
G1/S DNA Damage Checkpoints	-0.519798	-1.46939	0.00847458	0.131497	68	67	ATM;TP53;PCBP4;PSME4;PSME3;MDM4;PSME1;PSMD3;PSMC3;PSMA6;PSMD1;PSMA5;CHEK1;PSMB9;CDKN2A;CDKN1B;PSMB8;CDK2;PHF20;PSMD11;PSMD10;PSMD2;PSMC2;UBB;ZNF385A;CDC25A;PSMA8;MDM2;PSMB3;PSMB4;PSMB10;PSMD7;PSMD12;PSMD13;PSMD4;CCNA2;CCNE1;PSMC1;PSMA1;PSMD5;PSMD6;CCNA1;PSMB1;CHEK2;PSMD14;PSMD9;PSMC6;PSMB5;PSMC5;CCNE2;PSMD8;PSMB2;PSMF1;PSMA4;CDKN1A;UBA52;PSMA7;PSMA2;PSMB7;PSMA3;SEM1;PSMB11;PSMC4;RPS27A;PSMB6;PSME…	CHEK2;PSMD14;PSMD9;PSMC6;PSMB5;PSMC5;CCNE2;PSMD8;PSMB2;PSMF1;PSMA4;CDKN1A;UBA52;PSMA7;PSMA2;PSMB7;PSMA3;SEM1;PSMB11;PSMC4;RPS27A;PSMB6;PSME2;UBC
Degradation of AXIN	-0.5337	-1.45452	0.012987	0.131845	55	55	SMURF2;RNF146;PSME4;TNKS;PSME3;PSME1;PSMD3;PSMC3;PSMA6;PSMD1;PSMA5;PSMB9;TNKS2;PSMB8;PSMD11;PSMD10;PSMD2;PSMC2;UBB;PSMA8;PSMB3;PSMB4;PSMB10;PSMD7;PSMD12;PSMD13;PSMD4;PSMC1;PSMA1;AXIN2;PSMD5;PSMD6;PSMB1;AXIN1;PSMD14;PSMD9;PSMC6;PSMB5;PSMC5;PSMD8;PSMB2;PSMF1;PSMA4;UBA52;PSMA7;PSMA2;PSMB7;PSMA3;SEM1;PSMB11;PSMC4;RPS27A;PSMB6;PSME2;UBC	PSMD14;PSMD9;PSMC6;PSMB5;PSMC5;PSMD8;PSMB2;PSMF1;PSMA4;UBA52;PSMA7;PSMA2;PSMB7;PSMA3;SEM1;PSMB11;PSMC4;RPS27A;PSMB6;PSME2;UBC
APC:Cdc20 mediated degradation of cell cycle proteins prior to satisfation of the cell cycle checkpoint	-0.512899	-1.45028	0.01	0.132525	74	74	ANAPC4;PSME4;PSME3;CDC27;PSME1;PSMD3;PSMC3;PSMA6;ANAPC1;UBE2D1;CDC16;PSMD1;PSMA5;UBE2E1;ANAPC2;PSMB9;CDC23;MAD2L1;PSMB8;UBE2C;CDC20;PSMD11;PSMD10;PSMD2;PSMC2;ANAPC16;UBB;PSMA8;PSMB3;CDC26;ANAPC5;PSMB4;PSMB10;PSMD7;PSMD12;PSMD13;PSMD4;CCNA2;ANAPC11;PSMC1;PSMA1;UBE2S;PSMD5;PSMD6;CCNA1;PSMB1;ANAPC10;ANAPC15;BUB1B;PSMD14;PSMD9;NEK2;PSMC6;PSMB5;PSMC5;BUB3;PSMD8;PSMB2;PSMF1;PSMA4;ANAPC7;CDK1;UBA52;PSMA…	PSMB1;ANAPC10;ANAPC15;BUB1B;PSMD14;PSMD9;NEK2;PSMC6;PSMB5;PSMC5;BUB3;PSMD8;PSMB2;PSMF1;PSMA4;ANAPC7;CDK1;UBA52;PSMA7;PSMA2;PSMB7;PSMA3;SEM1;PSMB11;PSMC4;RPS27A;PSMB6;PSME2;UBC
Autodegradation of Cdh1 by Cdh1:APC/C	-0.507886	-1.45875	0.00704225	0.132571	64	64	ANAPC4;PSME3;CDC27;PSME1;PSMD3;PSMC3;PSMA6;ANAPC1;UBE2D1;CDC16;PSMD1;PSMA5;UBE2E1;ANAPC2;PSMB9;CDC23;PSMB8;UBE2C;PSMD11;PSMD10;PSMD2;PSMC2;ANAPC16;UBB;PSMB3;CDC26;ANAPC5;PSMB4;PSMB10;FZR1;PSMD7;PSMD12;PSMD13;PSMD4;ANAPC11;PSMC1;PSMA1;UBE2S;PSMD5;PSMD6;PSMB1;ANAPC10;ANAPC15;PSMD14;PSMD9;PSMC6;PSMB5;PSMC5;PSMD8;PSMB2;PSMF1;PSMA4;ANAPC7;UBA52;PSMA7;PSMA2;PSMB7;PSMA3;SEM1;PSMC4;RPS27A;PSMB6;PSME2;UBC	PSMB1;ANAPC10;ANAPC15;PSMD14;PSMD9;PSMC6;PSMB5;PSMC5;PSMD8;PSMB2;PSMF1;PSMA4;ANAPC7;UBA52;PSMA7;PSMA2;PSMB7;PSMA3;SEM1;PSMC4;RPS27A;PSMB6;PSME2;UBC
Assembly of the pre-replicative complex	-0.524507	-1.45951	0	0.13345	68	68	PSME4;ORC2;MCM8;MCM7;PSME3;MCM3;PSME1;PSMD3;PSMC3;MCM5;PSMA6;ORC1;PSMD1;PSMA5;PSMB9;PSMB8;E2F1;PSMD11;PSMD10;GMNN;ORC4;PSMD2;PSMC2;MCM6;UBB;PSMA8;PSMB3;PSMB4;PSMB10;PSMD7;PSMD12;PSMD13;PSMD4;ORC3;PSMC1;PSMA1;E2F3;PSMD5;PSMD6;E2F2;PSMB1;ORC5;CDT1;PSMD14;PSMD9;PSMC6;PSMB5;MCM4;CDC6;MCM2;PSMC5;PSMD8;PSMB2;PSMF1;PSMA4;ORC6;UBA52;PSMA7;PSMA2;PSMB7;PSMA3;SEM1;PSMB11;PSMC4;RPS27A;PSMB6;PSME2;UBC	PSMD14;PSMD9;PSMC6;PSMB5;MCM4;CDC6;MCM2;PSMC5;PSMD8;PSMB2;PSMF1;PSMA4;ORC6;UBA52;PSMA7;PSMA2;PSMB7;PSMA3;SEM1;PSMB11;PSMC4;RPS27A;PSMB6;PSME2;UBC
Regulation of ornithine decarboxylase (ODC)	-0.529202	-1.45092	0.0201342	0.133475	51	51	PSME4;OAZ3;PSME3;NQO1;PSME1;PSMD3;PSMC3;PSMA6;OAZ2;PSMD1;PSMA5;PSMB9;OAZ1;PSMB8;AZIN1;PSMD11;PSMD10;PSMD2;PSMC2;PSMA8;PSMB3;PSMB4;PSMB10;PSMD7;PSMD12;PSMD13;PSMD4;PSMC1;PSMA1;PSMD5;PSMD6;PSMB1;PSMD14;PSMD9;PSMC6;PSMB5;PSMC5;PSMD8;PSMB2;PSMF1;PSMA4;ODC1;PSMA7;PSMA2;PSMB7;PSMA3;SEM1;PSMB11;PSMC4;PSMB6;PSME2	PSMD14;PSMD9;PSMC6;PSMB5;PSMC5;PSMD8;PSMB2;PSMF1;PSMA4;ODC1;PSMA7;PSMA2;PSMB7;PSMA3;SEM1;PSMB11;PSMC4;PSMB6;PSME2
APC/C:Cdc20 mediated degradation of Securin	-0.516926	-1.46071	0	0.134079	68	68	ANAPC4;PSME4;PSME3;CDC27;PSME1;PSMD3;PSMC3;PSMA6;ANAPC1;UBE2D1;CDC16;PSMD1;PSMA5;UBE2E1;ANAPC2;PSMB9;CDC23;PSMB8;UBE2C;CDC20;PSMD11;PSMD10;PSMD2;PSMC2;ANAPC16;UBB;PSMA8;PSMB3;CDC26;ANAPC5;PSMB4;PSMB10;PSMD7;PSMD12;PSMD13;PSMD4;ANAPC11;PSMC1;PSMA1;UBE2S;PSMD5;PSMD6;PSMB1;ANAPC10;ANAPC15;PSMD14;PSMD9;PSMC6;PSMB5;PSMC5;PSMD8;PSMB2;PSMF1;PSMA4;ANAPC7;UBA52;PSMA7;PSMA2;PSMB7;PSMA3;SEM1;PSMB11;PSMC4;RP…	PSMD14;PSMD9;PSMC6;PSMB5;PSMC5;PSMD8;PSMB2;PSMF1;PSMA4;ANAPC7;UBA52;PSMA7;PSMA2;PSMB7;PSMA3;SEM1;PSMB11;PSMC4;RPS27A;PTTG1;PSMB6;PSME2;UBC
Digestion and absorption	-0.615123	-1.43572	0.0464135	0.134474	28	27	AMY2B;RSC1A1;SLC2A5;SLC5A1;PNLIPRP1;PNLIP;PNLIPRP3;LIPF;AMY1C;AMY1A;AMY1B;TREH;CHIA;LCT;NPC1L1;SLC2A2;SI;CLPS;ALPI;MGAM;CEL;GUCY2C;AMY2A;GUCA2A;GUCA2B;CHIT1;PIR	CEL;GUCY2C;AMY2A;GUCA2A;GUCA2B;CHIT1;PIR
APC/C:Cdh1 mediated degradation of Cdc20 and other APC/C:Cdh1 targeted proteins in late mitosis/early G1	-0.501841	-1.43858	0.00826446	0.134962	74	74	ANAPC4;PSME4;PSME3;CDC27;PSME1;PSMD3;PSMC3;PSMA6;ANAPC1;UBE2D1;SKP2;CDC16;PSMD1;PSMA5;UBE2E1;ANAPC2;PSMB9;CDC23;PSMB8;UBE2C;CDC20;PSMD11;PSMD10;PLK1;PSMD2;RB1;PSMC2;ANAPC16;UBB;PSMA8;PSMB3;CDC26;ANAPC5;PSMB4;PSMB10;FZR1;PSMD7;PSMD12;PSMD13;PSMD4;ANAPC11;PSMC1;PSMA1;UBE2S;PSMD5;PSMD6;AURKB;PSMB1;ANAPC10;ANAPC15;AURKA;PSMD14;PSMD9;PSMC6;PSMB5;PSMC5;PSMD8;PSMB2;PSMF1;PSMA4;ANAPC7;UBA52;PSMA7;PSMA2;P…	PSMB1;ANAPC10;ANAPC15;AURKA;PSMD14;PSMD9;PSMC6;PSMB5;PSMC5;PSMD8;PSMB2;PSMF1;PSMA4;ANAPC7;UBA52;PSMA7;PSMA2;PSMB7;PSMA3;SEM1;PSMB11;PSMC4;RPS27A;PTTG1;PSMB6;PSME2;UBC
Hh mutants are degraded by ERAD	-0.531011	-1.4613	0.00729927	0.135052	56	56	ERLEC1;DERL2;PSME4;SEL1L;OS9;PSME3;PSME1;PSMD3;PSMC3;PSMA6;PSMD1;PSMA5;PSMB9;PSMB8;PSMD11;PSMD10;PSMD2;PSMC2;UBB;SHH;PSMA8;PSMB3;PSMB4;PSMB10;PSMD7;PSMD12;PSMD13;PSMD4;PSMC1;PSMA1;PSMD5;PSMD6;PSMB1;PSMD14;PSMD9;PSMC6;PSMB5;PSMC5;VCP;PSMD8;PSMB2;PSMF1;PSMA4;UBA52;PSMA7;SYVN1;PSMA2;PSMB7;PSMA3;SEM1;PSMB11;PSMC4;RPS27A;PSMB6;PSME2;UBC	PSMD14;PSMD9;PSMC6;PSMB5;PSMC5;VCP;PSMD8;PSMB2;PSMF1;PSMA4;UBA52;PSMA7;SYVN1;PSMA2;PSMB7;PSMA3;SEM1;PSMB11;PSMC4;RPS27A;PSMB6;PSME2;UBC
Scavenging of heme from plasma	-0.4836	-1.43585	0.021978	0.135785	92	89	LRP1;APOL1;IGKV1-17;CD163;HBB;IGLV4-69;IGLV1-47;IGLV7-46;IGLV6-57;IGLV11-55;IGLV1-36;IGLV5-37;IGLV1-40;IGLV7-43;IGLV1-44;IGLV5-45;IGLV2-33;IGLV8-61;IGLV10-54;IGLV4-60;IGLV1-51;IGLV4-3;IGLV3-1;IGLC6;IGLV3-22;IGLC7;IGLV2-8;IGLV2-11;IGLV3-27;IGLV3-25;IGLV2-23;IGLV3-21;IGLV3-19;IGLV2-18;IGLV3-16;IGLV2-14;IGLV3-12;HP;HPR;IGHV3-33;IGHV4-34;IGHV3-30;IGHV3-23;IGHV2-70;IGHA2;IGHV3-11;IGHV3-7;IGHV3-13;IGHV…	HBA1;IGLC2;JCHAIN;IGLC3;APOA1;IGHA1;IGLC1;IGKC
Regulation of APC/C activators between G1/S and early anaphase	-0.479772	-1.43888	0.00952381	0.136097	81	81	ANAPC4;PSME4;PSME3;CDC27;PSME1;PSMD3;PSMC3;PSMA6;ANAPC1;SKP1;UBE2D1;CDC16;PSMD1;PSMA5;UBE2E1;ANAPC2;PSMB9;CDC23;CUL1;MAD2L1;PSMB8;UBE2C;CDK2;CDC20;BTRC;PSMD11;PSMD10;PLK1;PSMD2;PSMC2;ANAPC16;UBB;FBXO5;PSMA8;PSMB3;CDC26;ANAPC5;PSMB4;PSMB10;FZR1;PSMD7;PSMD12;PSMD13;PSMD4;CCNA2;ANAPC11;PSMC1;PSMA1;UBE2S;CCNB1;PSMD5;PSMD6;CCNA1;PSMB1;ANAPC10;ANAPC15;BUB1B;PSMD14;PSMD9;PSMC6;PSMB5;PSMC5;BUB3;PSMD8;PSM…	PSMB1;ANAPC10;ANAPC15;BUB1B;PSMD14;PSMD9;PSMC6;PSMB5;PSMC5;BUB3;PSMD8;PSMB2;PSMF1;PSMA4;ANAPC7;CDK1;UBA52;PSMA7;PSMA2;PSMB7;PSMA3;SEM1;PSMB11;PSMC4;RPS27A;PSMB6;PSME2;UBC
CDK-mediated phosphorylation and removal of Cdc6	-0.503419	-1.43929	0	0.137255	73	73	ANAPC4;PSME4;PSME3;CDC27;PSME1;PSMD3;PSMC3;PSMA6;ANAPC1;UBE2D1;CDC16;PSMD1;PSMA5;UBE2E1;ANAPC2;PSMB9;CDC23;PSMB8;UBE2C;CDK2;PSMD11;PSMD10;PSMD2;PSMC2;ANAPC16;UBB;PSMA8;PSMB3;CDC26;ANAPC5;PSMB4;PSMB10;FZR1;PSMD7;PSMD12;PSMD13;PSMD4;CCNA2;ANAPC11;CCNE1;PSMC1;PSMA1;UBE2S;PSMD5;PSMD6;CCNA1;PSMB1;ANAPC10;ANAPC15;PSMD14;PSMD9;PSMC6;PSMB5;CDC6;PSMC5;CCNE2;PSMD8;PSMB2;PSMF1;PSMA4;ANAPC7;UBA52;PSMA7;PSMA2…	PSMD14;PSMD9;PSMC6;PSMB5;CDC6;PSMC5;CCNE2;PSMD8;PSMB2;PSMF1;PSMA4;ANAPC7;UBA52;PSMA7;PSMA2;PSMB7;PSMA3;SEM1;PSMB11;PSMC4;RPS27A;PSMB6;PSME2;UBC
Cross-presentation of soluble exogenous antigens (endosomes)	-0.524347	-1.43988	0	0.138044	50	50	MRC2;PSME4;PSME3;PSME1;PSMD3;PSMC3;PSMA6;PSMD1;PSMA5;PSMB9;PSMB8;PSMD11;PSMD10;PSMD2;PSMC2;FCGR1A;FCGR1B;CD207;PSMA8;PSMB3;PSMB4;PSMB10;PSMD7;PSMD12;PSMD13;PSMD4;PSMC1;PSMA1;PSMD5;PSMD6;MRC1;PSMB1;PSMD14;PSMD9;PSMC6;PSMB5;PSMC5;PSMD8;PSMB2;PSMF1;PSMA4;PSMA7;PSMA2;PSMB7;PSMA3;SEM1;PSMB11;PSMC4;PSMB6;PSME2	PSMD14;PSMD9;PSMC6;PSMB5;PSMC5;PSMD8;PSMB2;PSMF1;PSMA4;PSMA7;PSMA2;PSMB7;PSMA3;SEM1;PSMB11;PSMC4;PSMB6;PSME2
Regulation of RUNX2 expression and activity	-0.494213	-1.4413	0	0.138287	73	73	WWP1;TWIST1;BMP2;PSME4;RUNX2;PSME3;PSME1;PSMD3;PSMC3;PSMA6;SKP1;SMURF1;SKP2;PSMD1;PSMA5;CBFB;STUB1;PSMB9;CUL1;PSMB8;PSMD11;PSMD10;PSMD2;PSMC2;UBB;PSMA8;NKX3-2;MSX2;PSMB3;PSMB4;PSMB10;PSMD7;HIVEP3;PSMD12;PSMD13;PSMD4;NR3C1;PSMC1;PSMA1;GSK3B;PSMD5;PSMD6;DLX6;ESR1;PSMB1;RBX1;ESRRA;STAT1;PSMD14;PSMD9;PPARGC1B;PSMC6;PSMB5;PSMC5;FBXW7;PSMD8;PSMB2;PSMF1;PSMA4;DLX5;UBA52;PSMA7;PSMA2;PPARGC1A;PSMB7;PSMA3;…	ESR1;PSMB1;RBX1;ESRRA;STAT1;PSMD14;PSMD9;PPARGC1B;PSMC6;PSMB5;PSMC5;FBXW7;PSMD8;PSMB2;PSMF1;PSMA4;DLX5;UBA52;PSMA7;PSMA2;PPARGC1A;PSMB7;PSMA3;SEM1;PSMB11;PSMC4;RPS27A;PSMB6;PSME2;UBC
Orc1 removal from chromatin	-0.509727	-1.42799	0	0.139632	71	71	PSME4;ORC2;MCM8;MCM7;PSME3;MCM3;PSME1;PSMD3;PSMC3;MCM5;PSMA6;ORC1;SKP1;SKP2;PSMD1;PSMA5;PSMB9;CUL1;PSMB8;CDK2;PSMD11;PSMD10;ORC4;PSMD2;PSMC2;MCM6;UBB;PSMA8;PSMB3;PSMB4;PSMB10;PSMD7;PSMD12;PSMD13;PSMD4;CCNA2;ORC3;PSMC1;PSMA1;PSMD5;PSMD6;CCNA1;PSMB1;RBX1;ORC5;CDT1;PSMD14;PSMD9;PSMC6;PSMB5;MCM4;CDC6;MCM2;PSMC5;PSMD8;PSMB2;PSMF1;PSMA4;ORC6;UBA52;PSMA7;PSMA2;PSMB7;PSMA3;SEM1;PSMB11;PSMC4;RPS27A;PSMB6;…	PSMB1;RBX1;ORC5;CDT1;PSMD14;PSMD9;PSMC6;PSMB5;MCM4;CDC6;MCM2;PSMC5;PSMD8;PSMB2;PSMF1;PSMA4;ORC6;UBA52;PSMA7;PSMA2;PSMB7;PSMA3;SEM1;PSMB11;PSMC4;RPS27A;PSMB6;PSME2;UBC
GLI3 is processed to GLI3R by the proteasome	-0.522418	-1.42376	0.0196078	0.141774	60	60	CSNK1A1;PRKACA;PSME4;PSME3;PRKACB;PSME1;PSMD3;PSMC3;PSMA6;SKP1;SUFU;PSMD1;PSMA5;PSMB9;CUL1;PSMB8;BTRC;PSMD11;PSMD10;PSMD2;PSMC2;UBB;PRKACG;PSMA8;PSMB3;PSMB4;PSMB10;PSMD7;PSMD12;PSMD13;PSMD4;PSMC1;PSMA1;GSK3B;PSMD5;PSMD6;PSMB1;RBX1;PSMD14;PSMD9;PSMC6;PSMB5;PSMC5;PSMD8;PSMB2;PSMF1;PSMA4;UBA52;PSMA7;PSMA2;PSMB7;PSMA3;SEM1;GLI3;PSMB11;PSMC4;RPS27A;PSMB6;PSME2;UBC	PSMD14;PSMD9;PSMC6;PSMB5;PSMC5;PSMD8;PSMB2;PSMF1;PSMA4;UBA52;PSMA7;PSMA2;PSMB7;PSMA3;SEM1;GLI3;PSMB11;PSMC4;RPS27A;PSMB6;PSME2;UBC
Gluconeogenesis	-0.56044	-1.41796	0.0283019	0.14522	34	34	FBP1;ENO1;SLC37A4;PC;ENO2;SLC37A1;SLC25A11;GOT2;SLC25A10;GAPDHS;SLC37A2;FBP2;ALDOB;G6PC2;G6PC;PGK2;G6PC3;ALDOC;TPI1;PCK2;ENO3;MDH1;GAPDH;SLC25A13;SLC25A1;MDH2;SLC25A12;PCK1;ALDOA;PGAM2;GOT1;PGAM1;GPI;PGK1	MDH1;GAPDH;SLC25A13;SLC25A1;MDH2;SLC25A12;PCK1;ALDOA;PGAM2;GOT1;PGAM1;GPI;PGK1
Antimicrobial peptides	-0.489025	-1.41347	0	0.146027	95	88	CLU;ATP7A;TLR1;LCN2;CHGA;TLR2;EPPIN;SEMG1;PGLYRP1;PGLYRP2;CTSG;RNASE6;RNASE3;RNASE8;ART1;DEFB132;DEFB129;DEFB128;DEFB126;DEFB125;BPIFB2;BPIFB6;DEFB127;BPIFB1;BPI;DEFB115;DEFB116;DEFB118;DEFB119;DEFB121;DEFB123;DEFB124;DEFB108B;REG3G;GNLY;REG3A;PGLYRP3;ITLN1;CCR2;CAMP;HTN3;HTN1;PRTN3;ELANE;DEFB136;DEFB135;DEFB104A;DEFB103A;DEFB106A;DEFB105A;DEFB107A;DEFB134;DEFA3;DEFA1;DEFA4;DEFA6;DEFB130A;DEFB130…	BPIFB4;BPIFA1;BPIFA2;PRSS3;PGLYRP4;DEFA5;CCR6;S100A7A;LTF;DCD;S100A7;PLA2G2A;PRSS2;CD4;DEFB4A;LEAP2;RNASE7;PI3;SLC11A1;ATOX1;LYZ;DEFB1;S100A8;S100A9
Assembly Of The HIV Virion	-0.683103	-1.41361	0.0714286	0.147342	24	16	NMT2;VPS37D;VPS37A;TSG101;VPS37B;UBB;FURIN;VPS28;MVB12A;UBAP1;MVB12B;UBA52;VPS37C;RPS27A;UBC;PPIA	MVB12B;UBA52;VPS37C;RPS27A;UBC;PPIA
Plasma lipoprotein remodeling	-0.578417	-1.40531	0.0606061	0.152243	32	32	ANGPTL4;PCSK5;MBTPS1;LMF1;LCAT;MBTPS2;FURIN;APOC2;CREB3L3;FGF21;CETP;ANGPTL3;APOF;APOA5;APOA4;APOB;LPA;LPL;CIDEC;ALB;ABCG1;ANGPTL8;GPIHBP1;APOA2;LIPC;LMF2;APOC3;LIPG;APOA1;PCSK6;APOE;PLTP	ANGPTL8;GPIHBP1;APOA2;LIPC;LMF2;APOC3;LIPG;APOA1;PCSK6;APOE;PLTP
Defective CFTR causes cystic fibrosis	-0.4859	-1.39537	0.0078125	0.159871	61	61	ERLEC1;DERL2;PSME4;SEL1L;OS9;PSME3;PSME1;PSMD3;PSMC3;RNF5;PSMA6;RNF185;PSMD1;PSMA5;PSMB9;ERLIN1;PSMB8;ERLIN2;PSMD11;PSMD10;PSMD2;PSMC2;UBB;PSMA8;CFTR;PSMB3;DERL3;PSMB4;PSMB10;PSMD7;PSMD12;PSMD13;PSMD4;PSMC1;PSMA1;PSMD5;PSMD6;PSMB1;DERL1;PSMD14;PSMD9;PSMC6;PSMB5;PSMC5;VCP;PSMD8;PSMB2;PSMF1;PSMA4;UBA52;PSMA7;PSMA2;PSMB7;PSMA3;SEM1;PSMB11;PSMC4;RPS27A;PSMB6;PSME2;UBC	PSMD14;PSMD9;PSMC6;PSMB5;PSMC5;VCP;PSMD8;PSMB2;PSMF1;PSMA4;UBA52;PSMA7;PSMA2;PSMB7;PSMA3;SEM1;PSMB11;PSMC4;RPS27A;PSMB6;PSME2;UBC
Downstream signaling events of B Cell Receptor (BCR)	-0.487508	-1.38493	0.00862069	0.167465	81	81	PPP3CA;KRAS;PPP3CB;CALM1;IKBKB;PSME4;NFATC2;NFKBIE;PSME3;MAP3K7;PSME1;PSMD3;PSMC3;NRAS;RELA;PSMA6;SKP1;REL;PSMD1;PSMA5;MALT1;PSMB9;CUL1;PSMB8;FBXW11;CHUK;BTRC;PSMD11;PSMD10;PSMD2;PSMC2;UBB;NFATC3;PPP3R1;RASGRP3;PSMA8;PSMB3;PSMB4;PSMB10;PSMD7;HRAS;PSMD12;PSMD13;PSMD4;NFATC1;FKBP1A;PSMC1;PSMA1;PSMD5;PSMD6;PSMB1;PSMD14;PSMD9;PSMC6;PSMB5;CARD11;PRKCB;IKBKG;NFKBIB;PSMC5;BCL10;RASGRP1;PSMD8;PSMB2;PSMF1…	PSMD14;PSMD9;PSMC6;PSMB5;CARD11;PRKCB;IKBKG;NFKBIB;PSMC5;BCL10;RASGRP1;PSMD8;PSMB2;PSMF1;PSMA4;UBA52;PSMA7;PSMA2;NFKB1;PSMB7;PSMA3;SEM1;NFKBIA;PSMB11;PSMC4;RPS27A;PSMB6;PSME2;UBC;PPIA
Beta defensins	-0.550636	-1.38585	0.0309278	0.168252	39	35	TLR1;TLR2;DEFB132;DEFB129;DEFB128;DEFB126;DEFB125;DEFB127;DEFB115;DEFB116;DEFB118;DEFB119;DEFB121;DEFB123;DEFB124;DEFB108B;CCR2;DEFB136;DEFB135;DEFB104A;DEFB103A;DEFB106A;DEFB105A;DEFB107A;DEFB134;DEFB130A;DEFB130B;DEFB112;DEFB110;DEFB113;DEFB114;DEFB133;CCR6;DEFB4A;DEFB1	CCR6;DEFB4A;DEFB1
Asymmetric localization of PCP proteins	-0.486149	-1.38005	0.00775194	0.169091	64	64	FZD5;SMURF2;FZD7;PSME4;PSME3;FZD2;PSME1;PSMD3;PSMC3;PRICKLE1;FZD8;PSMA6;SMURF1;PSMD1;PSMA5;VANGL2;PSMB9;PSMB8;PSMD11;PSMD10;FZD1;FZD4;PSMD2;PSMC2;SCRIB;UBB;FZD3;PSMA8;PSMB3;PSMB4;PSMB10;PSMD7;PSMD12;PSMD13;PSMD4;PSMC1;PSMA1;WNT5A;DVL2;PSMD5;PSMD6;PSMB1;PSMD14;PSMD9;PSMC6;PSMB5;PSMC5;PSMD8;PSMB2;PSMF1;PSMA4;PARD6A;UBA52;PSMA7;PSMA2;PSMB7;PSMA3;SEM1;PSMB11;PSMC4;RPS27A;PSMB6;PSME2;UBC	PSMD14;PSMD9;PSMC6;PSMB5;PSMC5;PSMD8;PSMB2;PSMF1;PSMA4;PARD6A;UBA52;PSMA7;PSMA2;PSMB7;PSMA3;SEM1;PSMB11;PSMC4;RPS27A;PSMB6;PSME2;UBC
Hedgehog 'on' state	-0.476443	-1.3812	0.0169492	0.169637	86	86	CSNK1A1;SMURF2;CDC73;EFCAB7;CDON;GAS8;PSME4;KIF7;PSME3;CUL3;BOC;SPOPL;PSME1;PSMD3;PSMC3;PSMA6;PTCH2;SMURF1;SUFU;SMO;PSMD1;PSMA5;PSMB9;PSMB8;PSMD11;PSMD10;GRK2;GPR161;ITCH;PSMD2;PSMC2;PTCH1;UBB;GLI2;DHH;GLI1;SHH;PSMA8;IHH;PSMB3;PSMB4;PSMB10;PSMD7;PSMD12;PSMD13;PSMD4;NUMB;ARRB2;PSMC1;PSMA1;ULK3;PSMD5;PSMD6;PSMB1;RBX1;SPOP;PSMD14;PSMD9;EVC2;ARRB1;HHIP;PSMC6;PSMB5;DZIP1;EVC;PSMC5;KIF3A;IQCE;PSMD8;PSM…	PSMD14;PSMD9;EVC2;ARRB1;HHIP;PSMC6;PSMB5;DZIP1;EVC;PSMC5;KIF3A;IQCE;PSMD8;PSMB2;PSMF1;PSMA4;UBA52;PSMA7;PSMA2;PSMB7;PSMA3;SEM1;GLI3;PSMB11;PSMC4;RPS27A;PSMB6;PSME2;UBC;GAS1
Synthesis of DNA	-0.449038	-1.36919	0	0.170985	120	120	ANAPC4;PRIM1;PSME4;RFC1;ORC2;MCM8;POLE;MCM7;PSME3;POLD3;CDC27;MCM3;PSME1;PSMD3;PSMC3;MCM5;PSMA6;ORC1;ANAPC1;SKP1;UBE2D1;SKP2;CDC16;PSMD1;PSMA5;UBE2E1;RFC4;ANAPC2;PSMB9;RFC5;CDC23;CUL1;PSMB8;POLD1;UBE2C;CDK2;PSMD11;PSMD10;RFC3;PRIM2;ORC4;PSMD2;PSMC2;RPA1;ANAPC16;MCM6;UBB;GINS3;PSMA8;PSMB3;CDC26;ANAPC5;POLE3;PSMB4;PSMB10;FZR1;PSMD7;PSMD12;PSMD13;PSMD4;CCNA2;ORC3;GINS4;LIG1;ANAPC11;CCNE1;PSMC1;POLA2…	PSMB1;RBX1;ANAPC10;ORC5;CDT1;ANAPC15;POLD2;PSMD14;PSMD9;POLD4;PSMC6;PSMB5;MCM4;CDC6;MCM2;GINS2;RPA2;PSMC5;CCNE2;POLA1;PSMD8;DNA2;PSMB2;PCNA;PSMF1;PSMA4;ANAPC7;ORC6;FEN1;UBA52;PSMA7;PSMA2;RFC2;POLE4;PSMB7;PSMA3;SEM1;PSMB11;PSMC4;RPS27A;RPA3;PSMB6;PSME2;UBC
Role of LAT2/NTAL/LAB on calcium mobilization	-0.462242	-1.37127	0.010989	0.171942	92	89	PIK3CA;GRB2;PIK3CB;PDPK1;IGKV1-17;SOS1;IGLV4-69;IGLV1-47;IGLV7-46;IGLV6-57;IGLV11-55;IGLV1-36;IGLV5-37;IGLV1-40;IGLV7-43;IGLV1-44;IGLV5-45;IGLV2-33;IGLV8-61;IGLV10-54;IGLV4-60;IGLV1-51;IGLV4-3;IGLV3-1;IGLC6;IGLV3-22;IGLC7;IGLV2-8;IGLV2-11;IGLV3-27;IGLV3-25;IGLV2-23;IGLV3-21;IGLV3-19;IGLV2-18;IGLV3-16;IGLV2-14;IGLV3-12;IGHV3-33;IGHV4-34;IGHV3-30;IGHV3-23;IGHV2-70;IGHE;IGHV3-11;IGHV3-7;IGHV3-13;IGH…	IGLC2;LYN;SYK;SHC1;LAT2;FYN;IGLC3;PIK3R2;IGLC1;IGKC;PIK3R1
Chemokine receptors bind chemokines	-0.500622	-1.37407	0.025641	0.172078	57	57	CXCL1;CXCL16;XCL1;ACKR2;CCL28;CCL3;ACKR4;PPBP;CXCL2;CCL22;CX3CL1;CXCR5;CCR4;CCR1;CCRL2;CCR5;CCR2;CCR3;XCR1;CXCR6;CCL13;CCL7;CCL16;CCL3L1;CCR8;XCL2;CXCL8;CXCR1;CXCR2;PF4;CXCL5;CCR10;CXCL3;CXCR4;CXCL6;CCL20;CCR9;CCR6;CX3CR1;CCL4;CCL11;CXCL11;CXCL13;CCL2;CXCR3;CCL1;CCL17;CCR7;ACKR3;CXCL10;CCL27;CCL21;CXCL9;CCL5;CXCL12;CCL19;CCL25	CCL20;CCR9;CCR6;CX3CR1;CCL4;CCL11;CXCL11;CXCL13;CCL2;CXCR3;CCL1;CCL17;CCR7;ACKR3;CXCL10;CCL27;CCL21;CXCL9;CCL5;CXCL12;CCL19;CCL25
Cytoprotection by HMOX1	-0.438089	-1.36925	0	0.172392	128	123	NCOA1;STAT3;TXNIP;MED1;PRKCD;LRPPRC;NCOR1;CREBBP;CSNK2A1;MT-CO3;PSME4;HM13;MT-CO1;FBXL17;MAFK;HDAC3;PSME3;CUL3;SIN3B;PSME1;PSMD3;PSMC3;TBL1XR1;PSMA6;BACH1;MT-CO2;FABP1;SKP1;TACO1;NCOR2;SKP2;PSMD1;CSNK2B;PSMA5;COX11;CHD9;PSMB9;COX14;RXRA;NCOA2;CUL1;PPARA;PSMB8;SIN3A;TGS1;NCOA6;CSNK2A2;TBL1X;PSMD11;PSMD10;PSMD2;SURF1;PSMC2;CARM1;SCO1;BLVRA;HBB;UBB;COX19;NLRP3;PSMA8;ALB;PSMB3;PSMB4;PSMB10;KEAP1;PSMD…	PSMD14;PSMD9;PTK6;COX16;PSMC6;PSMB5;SMARCD3;SCO2;HMOX2;COX20;COX4I1;PSMC5;NDUFA4;ABCC1;HMOX1;HELZ2;PSMD8;PSMB2;PSMF1;PSMA4;BLVRB;UBA52;PSMA7;PSMA2;PSMB7;COX5A;PSMA3;SEM1;COX5B;PSMB11;PSMC4;RPS27A;PSMB6;COX8A;COX6B1;PSME2;UBC;COX7B;COX6C;COX7C;CYCS
Degradation of GLI2 by the proteasome	-0.507337	-1.36583	0.0357143	0.172677	60	60	CSNK1A1;PRKACA;PSME4;PSME3;PRKACB;PSME1;PSMD3;PSMC3;PSMA6;SKP1;SUFU;PSMD1;PSMA5;PSMB9;CUL1;PSMB8;BTRC;PSMD11;PSMD10;PSMD2;PSMC2;UBB;GLI2;PRKACG;PSMA8;PSMB3;PSMB4;PSMB10;PSMD7;PSMD12;PSMD13;PSMD4;PSMC1;PSMA1;GSK3B;PSMD5;PSMD6;PSMB1;RBX1;PSMD14;PSMD9;PSMC6;PSMB5;PSMC5;PSMD8;PSMB2;PSMF1;PSMA4;UBA52;PSMA7;PSMA2;PSMB7;PSMA3;SEM1;PSMB11;PSMC4;RPS27A;PSMB6;PSME2;UBC	PSMD14;PSMD9;PSMC6;PSMB5;PSMC5;PSMD8;PSMB2;PSMF1;PSMA4;UBA52;PSMA7;PSMA2;PSMB7;PSMA3;SEM1;PSMB11;PSMC4;RPS27A;PSMB6;PSME2;UBC
APC/C-mediated degradation of cell cycle proteins	-0.465794	-1.37203	0.019802	0.172699	88	88	CDC14A;ANAPC4;PSME4;PSME3;CDC27;PSME1;PSMD3;PSMC3;PSMA6;ANAPC1;SKP1;UBE2D1;SKP2;CDC16;PSMD1;PSMA5;UBE2E1;ANAPC2;PSMB9;CDC23;CUL1;MAD2L1;PSMB8;UBE2C;CDK2;CDC20;BTRC;PSMD11;PSMD10;PLK1;PSMD2;RB1;PSMC2;ANAPC16;UBB;FBXO5;PSMA8;PSMB3;CDC26;ANAPC5;PSMB4;PSMB10;FZR1;PSMD7;PSMD12;PSMD13;PSMD4;CCNA2;ANAPC11;PSMC1;PSMA1;UBE2S;CCNB1;PSMD5;PSMD6;CCNA1;AURKB;PSMB1;ANAPC10;ANAPC15;BUB1B;AURKA;PSMD14;PSMD9;NEK2…	PSMB1;ANAPC10;ANAPC15;BUB1B;AURKA;PSMD14;PSMD9;NEK2;PSMC6;PSMB5;PSMC5;BUB3;PSMD8;PSMB2;PSMF1;PSMA4;ANAPC7;CDK1;UBA52;PSMA7;PSMA2;PSMB7;PSMA3;SEM1;PSMB11;PSMC4;RPS27A;PTTG1;PSMB6;PSME2;UBC
Digestion	-0.615148	-1.37413	0.092827	0.173545	23	22	AMY2B;PNLIPRP1;PNLIP;PNLIPRP3;LIPF;AMY1C;AMY1A;AMY1B;TREH;CHIA;LCT;SI;CLPS;ALPI;MGAM;CEL;GUCY2C;AMY2A;GUCA2A;GUCA2B;CHIT1;PIR	CEL;GUCY2C;AMY2A;GUCA2A;GUCA2B;CHIT1;PIR
Switching of origins to a post-replicative state	-0.448485	-1.3438	0	0.186684	91	91	ANAPC4;PSME4;ORC2;MCM8;MCM7;PSME3;CDC27;MCM3;PSME1;PSMD3;PSMC3;MCM5;PSMA6;ORC1;ANAPC1;SKP1;UBE2D1;SKP2;CDC16;PSMD1;PSMA5;UBE2E1;ANAPC2;PSMB9;CDC23;CUL1;PSMB8;UBE2C;CDK2;PSMD11;PSMD10;ORC4;PSMD2;PSMC2;ANAPC16;MCM6;UBB;PSMA8;PSMB3;CDC26;ANAPC5;PSMB4;PSMB10;FZR1;PSMD7;PSMD12;PSMD13;PSMD4;CCNA2;ORC3;ANAPC11;CCNE1;PSMC1;PSMA1;UBE2S;PSMD5;PSMD6;CCNA1;PSMB1;RBX1;ANAPC10;ORC5;CDT1;ANAPC15;PSMD14;PSMD9;PS…	PSMB1;RBX1;ANAPC10;ORC5;CDT1;ANAPC15;PSMD14;PSMD9;PSMC6;PSMB5;MCM4;CDC6;MCM2;PSMC5;CCNE2;PSMD8;PSMB2;PSMF1;PSMA4;ANAPC7;ORC6;UBA52;PSMA7;PSMA2;PSMB7;PSMA3;SEM1;PSMB11;PSMC4;RPS27A;PSMB6;PSME2;UBC
Cyclin E associated events during G1/S transition	-0.46112	-1.3479	0.0350877	0.186989	83	83	CCND1;TFDP2;RBL2;RBBP4;AKT1;TFDP1;PSME3;PSME1;AKT3;PSMD3;PSMC3;AKT2;PSMA6;SKP1;SKP2;E2F5;PSMD1;PSMA5;CCNH;CKS1B;PSMB9;MNAT1;CDKN1B;CUL1;PSMB8;LIN9;CDK2;WEE1;E2F1;PSMD11;PSMD10;E2F4;LIN54;CDK4;PSMD2;RB1;PSMC2;UBB;CDC25A;PSMB3;PSMB4;PSMB10;PSMD7;PSMD12;PSMD13;PSMD4;CCNA2;LIN37;CDK7;CCNE1;PSMC1;PSMA1;PSMD5;PSMD6;CCNA1;PSMB1;PSMD14;PSMD9;PTK6;PSMC6;PSMB5;LIN52;PSMC5;CCNE2;CABLES1;PSMD8;PSMB2;PSMF1;PS…	PSMD14;PSMD9;PTK6;PSMC6;PSMB5;LIN52;PSMC5;CCNE2;CABLES1;PSMD8;PSMB2;PSMF1;PSMA4;CDKN1A;UBA52;PSMA7;PSMA2;MAX;PSMB7;PSMA3;SEM1;MYC;PSMC4;RPS27A;PSMB6;PSME2;UBC
Oxygen-dependent proline hydroxylation of Hypoxia-inducible Factor Alpha	-0.472645	-1.34438	0.0227273	0.187644	66	66	HIF3A;AJUBA;WTIP;PSME4;EPAS1;PSME3;PSME1;LIMD1;PSMD3;PSMC3;PSMA6;EGLN3;UBE2D1;PSMD1;PSMA5;EGLN1;PSMB9;EGLN2;PSMB8;CUL2;UBE2D2;PSMD11;PSMD10;PSMD2;PSMC2;UBB;UBE2D3;PSMA8;PSMB3;PSMB4;PSMB10;PSMD7;PSMD12;PSMD13;PSMD4;VHL;PSMC1;PSMA1;PSMD5;PSMD6;PSMB1;RBX1;ELOB;PSMD14;PSMD9;PSMC6;PSMB5;PSMC5;PSMD8;PSMB2;PSMF1;PSMA4;ELOC;UBA52;PSMA7;PSMA2;HIF1A;PSMB7;PSMA3;SEM1;PSMB11;PSMC4;RPS27A;PSMB6;PSME2;UBC	ELOB;PSMD14;PSMD9;PSMC6;PSMB5;PSMC5;PSMD8;PSMB2;PSMF1;PSMA4;ELOC;UBA52;PSMA7;PSMA2;HIF1A;PSMB7;PSMA3;SEM1;PSMB11;PSMC4;RPS27A;PSMB6;PSME2;UBC
Interleukin-1 signaling	-0.446557	-1.34593	0.0136986	0.187728	102	102	APP;HMGB1;TAB3;PELI1;IKBKB;PSME4;AGER;MAP3K3;NOD1;MAP2K4;PSME3;MAP3K7;PSME1;PSMD3;NFKB2;TAB1;PSMC3;RELA;PSMA6;SKP1;IRAK2;PSMD1;TAB2;TRAF6;PSMA5;MAP2K6;PSMB9;NKIRAS1;CUL1;PSMB8;FBXW11;CHUK;BTRC;PSMD11;PSMD10;TOLLIP;IRAK3;MAP3K8;IL1RAP;PSMD2;PSMC2;RIPK2;UBE2N;UBB;NOD2;S100A12;IL1A;PSMA8;PSMB3;MYD88;PSMB4;TNIP2;PSMB10;PSMD7;PSMD12;PSMD13;PSMD4;IL1R1;IRAK1;PSMC1;PSMA1;PELI2;SQSTM1;PSMD5;PSMD6;IL1B;PS…	PELI3;UBE2V1;PSMD14;PSMD9;PSMC6;PSMB5;IL1RN;S100B;IKBKG;NFKBIB;PSMC5;MAP2K1;PSMD8;PSMB2;PSMF1;PSMA4;UBA52;PSMA7;IRAK4;NKIRAS2;PSMA2;NFKB1;PSMB7;PSMA3;SEM1;NFKBIA;PSMB11;PSMC4;RPS27A;IL1R2;PSMB6;PSME2;UBC;SAA1
ABC transporter disorders	-0.458618	-1.34808	0.0181818	0.188443	77	77	ERLEC1;DERL2;PSME4;SEL1L;OS9;PSME3;PSME1;PSMD3;PSMC3;RNF5;PSMA6;ABCB6;ABCC6;RNF185;PSMD1;PSMA5;ABCA1;PSMB9;ERLIN1;PSMB8;ABCD4;ABCD1;ERLIN2;PSMD11;PSMD10;PSMD2;PSMC2;UBB;ABCC9;ABCC2;ABCC8;KCNJ11;ABCG5;ABCA12;ABCB11;PSMA8;CFTR;PSMB3;DERL3;PSMB4;PSMB10;PSMD7;PSMD12;PSMD13;PSMD4;PSMC1;PSMA1;PSMD5;PSMD6;ABCB4;PSMB1;DERL1;ABCA3;PSMD14;PSMD9;ABCG8;PSMC6;PSMB5;PSMC5;VCP;APOA1;PSMD8;PSMB2;PSMF1;PSMA4;UBA5…	PSMD14;PSMD9;ABCG8;PSMC6;PSMB5;PSMC5;VCP;APOA1;PSMD8;PSMB2;PSMF1;PSMA4;UBA52;PSMA7;PSMA2;PSMB7;PSMA3;SEM1;PSMB11;PSMC4;RPS27A;PSMB6;PSME2;UBC
Regulation of mitotic cell cycle	-0.465794	-1.34948	0.00961538	0.188666	88	88	CDC14A;ANAPC4;PSME4;PSME3;CDC27;PSME1;PSMD3;PSMC3;PSMA6;ANAPC1;SKP1;UBE2D1;SKP2;CDC16;PSMD1;PSMA5;UBE2E1;ANAPC2;PSMB9;CDC23;CUL1;MAD2L1;PSMB8;UBE2C;CDK2;CDC20;BTRC;PSMD11;PSMD10;PLK1;PSMD2;RB1;PSMC2;ANAPC16;UBB;FBXO5;PSMA8;PSMB3;CDC26;ANAPC5;PSMB4;PSMB10;FZR1;PSMD7;PSMD12;PSMD13;PSMD4;CCNA2;ANAPC11;PSMC1;PSMA1;UBE2S;CCNB1;PSMD5;PSMD6;CCNA1;AURKB;PSMB1;ANAPC10;ANAPC15;BUB1B;AURKA;PSMD14;PSMD9;NEK2…	PSMB1;ANAPC10;ANAPC15;BUB1B;AURKA;PSMD14;PSMD9;NEK2;PSMC6;PSMB5;PSMC5;BUB3;PSMD8;PSMB2;PSMF1;PSMA4;ANAPC7;CDK1;UBA52;PSMA7;PSMA2;PSMB7;PSMA3;SEM1;PSMB11;PSMC4;RPS27A;PTTG1;PSMB6;PSME2;UBC
Hedgehog ligand biogenesis	-0.478732	-1.33482	0.0447761	0.195167	65	65	ERLEC1;DERL2;ADAM17;PSME4;SCUBE2;SEL1L;P4HB;OS9;PSME3;PSME1;PSMD3;PSMC3;PSMA6;PSMD1;PSMA5;PSMB9;PSMB8;PSMD11;PSMD10;PSMD2;PSMC2;HHAT;UBB;NOTUM;DHH;GPC5;SHH;PSMA8;IHH;PSMB3;PSMB4;PSMB10;PSMD7;PSMD12;PSMD13;PSMD4;PSMC1;PSMA1;PSMD5;PSMD6;DISP2;PSMB1;PSMD14;PSMD9;PSMC6;PSMB5;PSMC5;VCP;PSMD8;PSMB2;PSMF1;PSMA4;UBA52;PSMA7;SYVN1;PSMA2;PSMB7;PSMA3;SEM1;PSMB11;PSMC4;RPS27A;PSMB6;PSME2;UBC	PSMD14;PSMD9;PSMC6;PSMB5;PSMC5;VCP;PSMD8;PSMB2;PSMF1;PSMA4;UBA52;PSMA7;SYVN1;PSMA2;PSMB7;PSMA3;SEM1;PSMB11;PSMC4;RPS27A;PSMB6;PSME2;UBC
G1/S Transition	-0.428879	-1.33174	0.0188679	0.197016	131	131	CCND1;PPP2R1A;PRIM1;TFDP2;RBL2;RBBP4;ORC2;MCM8;AKT1;POLE;TFDP1;MCM7;PSME3;MCM3;PSME1;AKT3;PSMD3;PSMC3;DBF4;MCM5;AKT2;PSMA6;ORC1;SKP1;SKP2;E2F5;PSMD1;PSMA5;CCNH;CKS1B;PSMB9;MNAT1;PPP2CB;CDKN1B;TK1;CUL1;PSMB8;E2F6;LIN9;CDK2;WEE1;E2F1;PSMD11;PSMD10;E2F4;LIN54;GMNN;CDK4;PRIM2;ORC4;PSMD2;RB1;PSMC2;RPA1;PPP2R1B;MCM6;UBB;FBXO5;CDC7;CDC25A;PSMB3;POLE3;PSMB4;PSMB10;PPP2CA;PSMD7;PSMD12;PSMD13;PSMD4;CCNA2;O…	RPA4;PSMD14;PSMD9;DHFR;PTK6;PSMC6;PSMB5;MCM4;CDC6;MCM2;LIN52;RPA2;PSMC5;CCNE2;CABLES1;POLA1;PSMD8;PSMB2;PCNA;PSMF1;PSMA4;CDK1;ORC6;CDKN1A;UBA52;PSMA7;PSMA2;POLE4;MAX;TYMS;PPP2R3B;PSMB7;PSMA3;SEM1;MYC;PSMC4;RPS27A;RPA3;PSMB6;PSME2;UBC
DNA Replication	-0.4354	-1.32827	0.0169492	0.19967	128	128	ANAPC4;PRIM1;PSME4;RFC1;ORC2;MCM8;POLE;MCM7;PSME3;POLD3;CDC27;MCM3;PSME1;PSMD3;PSMC3;DBF4;MCM5;PSMA6;ORC1;ANAPC1;SKP1;UBE2D1;SKP2;CDC16;PSMD1;PSMA5;UBE2E1;RFC4;ANAPC2;PSMB9;RFC5;CDC23;CUL1;PSMB8;POLD1;UBE2C;CDK2;E2F1;PSMD11;PSMD10;GMNN;RFC3;PRIM2;ORC4;PSMD2;PSMC2;RPA1;ANAPC16;MCM6;UBB;CDC7;GINS3;PSMA8;PSMB3;CDC26;ANAPC5;POLE3;PSMB4;PSMB10;FZR1;PSMD7;PSMD12;PSMD13;PSMD4;CCNA2;ORC3;GINS4;LIG1;ANAPC…	POLE2;MCM10;PSMB1;RBX1;ANAPC10;ORC5;CDT1;ANAPC15;POLD2;RPA4;PSMD14;PSMD9;POLD4;PSMC6;PSMB5;MCM4;CDC6;MCM2;GINS2;RPA2;PSMC5;CCNE2;POLA1;PSMD8;DNA2;PSMB2;PCNA;PSMF1;PSMA4;ANAPC7;ORC6;FEN1;UBA52;PSMA7;PSMA2;RFC2;POLE4;PSMB7;PSMA3;SEM1;PSMB11;PSMC4;RPS27A;RPA3;PSMB6;PSME2;UBC
RUNX1 regulates transcription of genes involved in differentiation of HSCs	-0.462665	-1.32489	0.0144928	0.202075	99	71	GATA2;RUNX1;KMT2A;LDB1;PSME4;ABL1;TCF12;PSME3;PSME1;PSMD3;PSMC3;YAP1;PSMA6;PSMD1;PSMA5;CCNH;CBFB;PSMB9;MNAT1;PSMB8;PSMD11;PSMD10;ITCH;PSMD2;PSMC2;TCF3;UBB;GATA1;TAL1;PSMA8;PSMB3;PSMB4;PSMB10;PSMD7;PSMD12;PSMD13;PSMD4;SPI1;CDK7;PSMC1;PSMA1;H2AFX;PSMD5;PSMD6;PSMB1;TP73;LMO1;PSMD14;PSMD9;PSMC6;PSMB5;MYB;PSMC5;GATA3;PSMD8;PSMB2;PSMF1;PSMA4;UBA52;PSMA7;PSMA2;LMO2;PSMB7;PSMA3;SEM1;PSMB11;PSMC4;RPS27A;P…	LMO1;PSMD14;PSMD9;PSMC6;PSMB5;MYB;PSMC5;GATA3;PSMD8;PSMB2;PSMF1;PSMA4;UBA52;PSMA7;PSMA2;LMO2;PSMB7;PSMA3;SEM1;PSMB11;PSMC4;RPS27A;PSMB6;PSME2;UBC
rRNA modification in the nucleus and cytosol	-0.472964	-1.31757	0.0337838	0.209199	63	58	THUMPD1;WDR36;RPS6;WDR46;UTP4;UTP3;PDCD11;TBL3;HEATR1;RRP36;UTP18;GAR1;KRR1;FBL;NOP2;DIMT1;DCAF13;NHP2;EMG1;MPHOSPH10;NOP58;RCL1;PWP2;UTP14C;BMS1;WDR3;UTP20;SNU13;TSR3;NOP14;NOC4L;NOL11;DDX47;UTP14A;IMP3;DDX52;DHX37;NOL6;PNO1;NOP56;WDR43;WDR75;IMP4;RRP9;TRMT112;RRP7A;NAT10;FCF1;UTP15;UTP11;RPS14;DDX49;UTP6;DKC1;NOP10;RPS9;RPS7;RPS2	PNO1;NOP56;WDR43;WDR75;IMP4;RRP9;TRMT112;RRP7A;NAT10;FCF1;UTP15;UTP11;RPS14;DDX49;UTP6;DKC1;NOP10;RPS9;RPS7;RPS2
Cyclin A:Cdk2-associated events at S phase entry	-0.451701	-1.31573	0.04	0.209602	85	85	CCND1;TFDP2;RBL2;RBBP4;AKT1;CDC25B;TFDP1;PSME3;PSME1;AKT3;PSMD3;PSMC3;AKT2;PSMA6;SKP1;SKP2;E2F5;PSMD1;PSMA5;CCNH;CKS1B;PSMB9;MNAT1;CDKN1B;CUL1;PSMB8;LIN9;CDK2;WEE1;E2F1;PSMD11;PSMD10;E2F4;LIN54;CDK4;PSMD2;RB1;PSMC2;UBB;CDC25A;PSMB3;PSMB4;PSMB10;FZR1;PSMD7;PSMD12;PSMD13;PSMD4;CCNA2;LIN37;CDK7;CCNE1;PSMC1;PSMA1;PSMD5;PSMD6;CCNA1;PSMB1;PSMD14;PSMD9;PTK6;PSMC6;PSMB5;LIN52;PSMC5;CCNE2;CABLES1;PSMD8;PS…	PSMD14;PSMD9;PTK6;PSMC6;PSMB5;LIN52;PSMC5;CCNE2;CABLES1;PSMD8;PSMB2;PSMF1;PSMA4;CDKN1A;UBA52;PSMA7;PSMA2;MAX;PSMB7;PSMA3;SEM1;MYC;PSMC4;RPS27A;PSMB6;PSME2;UBC
UCH proteinases	-0.433036	-1.29863	0.0306122	0.228587	96	85	ASXL1;INO80D;PSME4;UCHL1;SMAD7;MBD6;HCFC1;OGT;ASXL2;PSME3;MBD5;PSME1;PSMD3;PSMC3;INO80E;PSMA6;NFRKB;TFPT;UCHL3;PSMD1;UCHL5;PSMA5;TGFBR1;RUVBL1;PSMB9;ACTR8;PSMB8;SENP8;FOXK2;YY1;PSMD11;PSMD10;KDM1B;TGFBR2;PSMD2;PSMC2;INO80C;ACTR5;UBB;PSMA8;USP15;PSMB3;INO80B;NEDD8;PSMB4;PSMB10;PSMD7;INO80;PSMD12;PSMD13;PSMD4;TGFB1;PSMC1;PSMA1;BARD1;PSMD5;PSMD6;ACTL6A;PSMB1;FOXK1;PSMD14;PSMD9;BAP1;PSMC6;PSMB5;MCRS1…	PSMD14;PSMD9;BAP1;PSMC6;PSMB5;MCRS1;PSMC5;PSMD8;PSMB2;PSMF1;PSMA4;UBA52;PSMA7;PSMA2;PSMB7;PSMA3;SEM1;ADRM1;PSMB11;PSMC4;RPS27A;PSMB6;PSME2;UBC;ACTB
Gap-filling DNA repair synthesis and ligation in GG-NER	-0.564345	-1.293	0.0960699	0.234486	25	25	RFC1;POLE;POLK;POLD3;RFC4;RFC5;POLD1;RFC3;RPA1;XRCC1;UBB;POLE3;LIG1;POLE2;POLD2;POLD4;RPA2;LIG3;PCNA;UBA52;RFC2;POLE4;RPS27A;RPA3;UBC	POLD2;POLD4;RPA2;LIG3;PCNA;UBA52;RFC2;POLE4;RPS27A;RPA3;UBC
Regulation of HMOX1 expression and activity	-0.468107	-1.2872	0.0508475	0.240204	70	65	PRKCD;CSNK2A1;PSME4;HM13;FBXL17;MAFK;PSME3;CUL3;PSME1;PSMD3;PSMC3;PSMA6;BACH1;SKP1;SKP2;PSMD1;CSNK2B;PSMA5;PSMB9;CUL1;PSMB8;CSNK2A2;PSMD11;PSMD10;PSMD2;PSMC2;UBB;PSMA8;PSMB3;PSMB4;PSMB10;KEAP1;PSMD7;PSMD12;PSMD13;PSMD4;PSMC1;PSMA1;PSMD5;NFE2L2;PSMD6;PSMB1;RBX1;PSMD14;PSMD9;PSMC6;PSMB5;PSMC5;HMOX1;PSMD8;PSMB2;PSMF1;PSMA4;UBA52;PSMA7;PSMA2;PSMB7;PSMA3;SEM1;PSMB11;PSMC4;RPS27A;PSMB6;PSME2;UBC	PSMD14;PSMD9;PSMC6;PSMB5;PSMC5;HMOX1;PSMD8;PSMB2;PSMF1;PSMA4;UBA52;PSMA7;PSMA2;PSMB7;PSMA3;SEM1;PSMB11;PSMC4;RPS27A;PSMB6;PSME2;UBC
Cellular response to chemical stress	-0.405684	-1.28199	0	0.244918	164	158	GPX3;GSTP1;NCOA1;STAT3;CYBA;TXNIP;GPX8;PRDX1;MED1;PRKCD;LRPPRC;NCOR1;CREBBP;CSNK2A1;ERO1A;MT-CO3;PSME4;P4HB;CAT;HM13;MT-CO1;FBXL17;MAFK;HDAC3;PSME3;TXNRD1;CUL3;ATP7A;SIN3B;PSME1;PSMD3;PSMC3;TBL1XR1;PSMA6;BACH1;MT-CO2;FABP1;SKP1;TACO1;NCOR2;SKP2;PSMD1;CSNK2B;PSMA5;COX11;TXNRD2;CHD9;GSR;PSMB9;COX14;RXRA;NCOA2;SOD2;CUL1;NOX5;PPARA;PSMB8;SIN3A;TGS1;NCOA6;PRDX3;CSNK2A2;TBL1X;PSMD11;PSMD10;PSMD2;SURF1;…	NOX4;PSMD14;PSMD9;NCF2;PTK6;COX16;PSMC6;PSMB5;NCF4;SMARCD3;SCO2;HMOX2;COX20;COX4I1;SOD1;PSMC5;CCS;NCF1;NDUFA4;ABCC1;HMOX1;HELZ2;PSMD8;PSMB2;PSMF1;PSMA4;PRDX5;ATOX1;BLVRB;PRDX2;NUDT2;UBA52;PSMA7;TXN;PSMA2;GPX2;PSMB7;COX5A;PSMA3;SEM1;COX5B;PSMB11;SOD3;PSMC4;RPS27A;PSMB6;COX8A;COX6B1;PSME2;UBC;COX7B;COX6C;COX7C;CYCS
TNFR2 non-canonical NF-kB pathway	-0.430693	-1.27943	0.0319149	0.246621	101	100	TNFRSF12A;TNFSF13;LTBR;TNFRSF11A;TNFSF12;TNFRSF18;UBA3;PSME4;TNFRSF14;EDAR;TNFRSF25;PSME3;PSME1;PSMD3;NFKB2;PSMC3;PSMA6;SKP1;PSMD1;PSMA5;PSMB9;LTB;BIRC2;CUL1;PSMB8;TNFRSF9;FBXW11;CHUK;BTRC;PSMD11;PSMD10;TNFRSF1A;EDA2R;EDA;TNFSF4;PSMD2;PSMC2;UBB;TNFRSF8;CD40LG;TNFRSF13C;TNFSF11;TNFRSF11B;PSMA8;TNFSF18;TNF;EDARADD;PSMB3;TRAF2;PSMB4;MAP3K14;PSMB10;PSMD7;PSMD12;PSMD13;PSMD4;UBE2M;TNFSF13B;PSMC1;PSMA1…	PSMD14;PSMD9;BIRC3;TNFRSF4;CD70;CD27;TNFSF14;TNFSF9;PSMC6;PSMB5;CD40;PSMC5;TNFRSF17;PSMD8;PSMB2;TRAF3;PSMF1;PSMA4;UBA52;PSMA7;PSMA2;RELB;PSMB7;PSMA3;SEM1;PSMB11;PSMC4;RPS27A;TNFRSF6B;PSMB6;PSME2;UBC
Signaling by the B Cell Receptor (BCR)	-0.401536	-1.26539	0	0.263766	175	172	PLCG2;PPP3CA;KRAS;PPP3CB;ITPR3;CALM1;ITPR1;IKBKB;GRB2;PSME4;NFATC2;ITPR2;NFKBIE;PSME3;MAP3K7;ORAI1;STIM1;TRPC1;PSME1;PTPN6;PIK3AP1;PSMD3;PSMC3;NCK1;NRAS;RELA;PSMA6;IGKV1-17;BTK;SKP1;REL;PSMD1;SOS1;PSMA5;MALT1;AHCYL1;PSMB9;CUL1;PSMB8;FBXW11;CHUK;BTRC;PSMD11;PSMD10;PSMD2;PSMC2;UBB;NFATC3;PPP3R1;IGLV1-47;IGLV6-57;IGLV1-40;IGLV7-43;IGLV1-44;IGLV1-51;CD79A;IGLV3-1;IGLC6;IGLC7;IGLV2-8;IGLV2-11;IGLV3-27…	PSMC6;PSMB5;CARD11;IGHM;BLNK;FYN;PRKCB;IKBKG;NFKBIB;PSMC5;IGLC3;BCL10;SH3KBP1;RASGRP1;PSMD8;DAPP1;PSMB2;PSMF1;PSMA4;UBA52;PSMA7;IGLC1;PSMA2;NFKB1;IGKC;PSMB7;PIK3R1;PSMA3;SEM1;NFKBIA;PSMB11;PSMC4;RPS27A;PSMB6;PSME2;UBC;PPIA
TP53 Regulates Metabolic Genes	-0.428784	-1.26403	0.0458716	0.263784	89	87	GLS;PRKAA1;PRDX1;RRM2B;LRPPRC;YWHAZ;MT-CO3;TP53;TNRC6A;TNRC6B;SLC38A9;YWHAQ;PRKAG2;MT-CO1;AKT1;TXNRD1;RRAGC;AGO1;PRKAB1;AKT3;AGO3;AKT2;LAMTOR5;MT-CO2;TACO1;AGO4;YWHAG;AGO2;COX11;PRKAB2;YWHAB;GSR;COX14;MTOR;MLST8;YWHAH;PRKAA2;SESN3;LAMTOR3;SURF1;SCO1;SESN2;RRAGB;YWHAE;COX19;PRKAG3;LAMTOR2;TSC2;COX7A2L;PTEN;TNRC6C;COX18;RPTOR;RRAGA;RHEB;COX6A1;LAMTOR4;TSC1;PRKAG1;SESN1;COX16;G6PD;MOV10;SCO2;COX20;C…	COX16;G6PD;MOV10;SCO2;COX20;COX4I1;GLS2;NDUFA4;LAMTOR1;TIGAR;PRDX5;PRDX2;RRAGD;TXN;GPX2;COX5A;TP63;COX5B;GPI;COX8A;COX6B1;COX7B;COX6C;COX7C;DDIT4;CYCS;SFN
Regulation of RAS by GAPs	-0.439844	-1.26104	0.0508475	0.266205	68	68	KRAS;NF1;RASAL2;PSME4;RASA1;RASA2;PSME3;CUL3;KBTBD7;PSME1;PSMD3;RASA4;PSMC3;NRAS;DAB2IP;PSMA6;PSMD1;PSMA5;PSMB9;PSMB8;PSMD11;PSMD10;SPRED1;RASA3;SYNGAP1;PSMD2;PSMC2;UBB;SPRED2;PSMA8;PSMB3;PSMB4;PSMB10;PSMD7;HRAS;PSMD12;PSMD13;PSMD4;PSMC1;PSMA1;PSMD5;PSMD6;SPRED3;RASAL1;PSMB1;RBX1;PSMD14;PSMD9;RASAL3;PSMC6;PSMB5;PSMC5;PSMD8;PSMB2;PSMF1;PSMA4;UBA52;PSMA7;PSMA2;PSMB7;PSMA3;SEM1;PSMB11;PSMC4;RPS27A;P…	PSMD14;PSMD9;RASAL3;PSMC6;PSMB5;PSMC5;PSMD8;PSMB2;PSMF1;PSMA4;UBA52;PSMA7;PSMA2;PSMB7;PSMA3;SEM1;PSMB11;PSMC4;RPS27A;PSMB6;PSME2;UBC
Costimulation by the CD28 family	-0.435929	-1.25863	0.0252101	0.268121	76	74	THEM4;PPP2R5E;PIK3CA;PPP2R1A;YES1;GRB2;TNFRSF14;PIK3R3;PPP2R5B;PTPN11;RICTOR;AKT1;PPP2R5A;PDPK1;PTPN6;AKT3;AKT2;PRR5;RAC1;CD28;TRIB3;TRBC1;PPP2R5C;PPP2R5D;PPP2CB;MTOR;MLST8;LCK;CD3D;GRAP2;MAP3K8;MAPKAP1;PPP2R1B;TRAV19;TRAV8-4;TRAV29DV5;CD80;ICOS;CTLA4;PDCD1;TRBV12-3;TRBV7-9;CDC42;CD3E;PAK2;MAP3K14;PPP2CA;PAK1;CSK;VAV1;BTLA;PAK3;LYN;HLA-DQB2;CD86;SRC;CD4;FYN;CD247;ICOSLG;PDCD1LG2;PIK3R2;CD3G;HLA-D…	SRC;CD4;FYN;CD247;ICOSLG;PDCD1LG2;PIK3R2;CD3G;HLA-DPB1;PIK3R1;HLA-DRB1;CD274;HLA-DRB5;TRAC;HLA-DPA1;HLA-DQA1;HLA-DQA2;HLA-DRA;HLA-DQB1
Interferon gamma signaling	-0.424797	-1.25299	0.011236	0.274413	93	90	HLA-A;HLA-E;HLA-C;VCAM1;HLA-B;MID1;IRF3;SP100;GBP4;TRIM2;PRKCD;HLA-F;CAMK2D;PTPN2;ICAM1;HLA-G;TRIM25;TRIM8;TRIM46;PTPN11;TRIM48;TRIM6;PTPN6;IRF1;TRIM17;SUMO1;JAK2;TRIM34;IRF2;TRIM26;GBP1;TRIM68;CIITA;TRIM62;B2M;CAMK2G;PIAS1;TRIM22;TRIM45;PTAFR;FCGR1A;GBP7;FCGR1B;IFNG;NCAM1;CAMK2A;TRIM10;TRIM31;IRF5;IFNGR2;TRIM3;TRIM21;IRF7;JAK1;GBP5;PML;TRIM5;IRF4;OAS3;HLA-DQB2;STAT1;GBP2;GBP6;SOCS1;IRF6;OASL;GBP…	SOCS1;IRF6;OASL;GBP3;PTPN1;IRF9;CAMK2B;IFNGR1;SOCS3;TRIM14;IRF8;TRIM38;OAS2;TRIM35;HLA-DPB1;OAS1;HLA-DRB1;CD44;TRIM29;HLA-DRB5;HLA-DPA1;HLA-DQA1;IFI30;HLA-DQA2;HLA-DRA;MT2A;HLA-DQB1
Translesion synthesis by Y family DNA polymerases bypasses lesions on DNA template	-0.489246	-1.24866	0.078125	0.278871	39	38	TRIM25;RFC1;REV3L;USP10;POLE;POLK;POLD3;REV1;POLI;USP43;MAD2L2;RFC4;RFC5;POLD1;POLH;RFC3;RPA1;UBB;NPLOC4;POLE3;SPRTN;POLE2;UBE2L6;POLD2;UBA7;POLD4;RPA2;VCP;PCNA;PCLAF;RCHY1;UBA52;RFC2;POLE4;RPS27A;RPA3;UBC;ISG15	UBE2L6;POLD2;UBA7;POLD4;RPA2;VCP;PCNA;PCLAF;RCHY1;UBA52;RFC2;POLE4;RPS27A;RPA3;UBC;ISG15
Termination of translesion DNA synthesis	-0.504991	-1.24374	0.108787	0.28444	32	32	TRIM25;RFC1;USP10;POLE;POLK;POLD3;REV1;POLI;USP43;RFC4;RFC5;POLD1;POLH;RFC3;RPA1;UBB;POLE3;POLE2;UBE2L6;POLD2;UBA7;POLD4;RPA2;PCNA;PCLAF;UBA52;RFC2;POLE4;RPS27A;RPA3;UBC;ISG15	UBE2L6;POLD2;UBA7;POLD4;RPA2;PCNA;PCLAF;UBA52;RFC2;POLE4;RPS27A;RPA3;UBC;ISG15
Host Interactions of HIV factors	-0.406212	-1.23988	0.0535714	0.288548	139	131	HLA-A;PACS1;RANBP2;NUP58;PSME4;NUP93;KPNB1;AP2M1;TPR;KPNA1;PSME3;NUP88;PSME1;PSMD3;AP2A2;PSMC3;XPO1;NUP107;BANF1;ELMO1;RAE1;AP1S3;NDC1;PSMA6;NUP98;RAC1;CD28;SKP1;POM121C;PSMD1;PSMA5;AAAS;NUP188;PSMB9;NUP54;AP2A1;PSMB8;NUP50;AP2S1;POM121;LCK;B2M;BTRC;NUP85;CDK9;PSMD11;AP2B1;SEC13;PSMD10;NUP205;HMGA1;SLC25A6;CUL5;RCC1;PSMD2;PSMC2;AP1M2;AP1G1;UBB;ARF1;ATP6V1H;SEH1L;NUP62;PSMA8;PAK2;NUP43;PSMB3;PSMB4…	PSMB1;RBX1;HCK;NUP160;NUP133;NUP153;ELOB;PSMD14;PSMD9;PSMC6;PSMB5;NUP37;CD4;DOCK2;AP1S1;AP1B1;FYN;CD247;AP1M1;RANBP1;PSMC5;PSMD8;NUP155;PSMB2;PSMF1;PSMA4;ELOC;AP1S2;UBA52;PSMA7;RAN;PSMA2;APOBEC3G;SLC25A5;PSMB7;NPM1;PSMA3;SEM1;PSMB11;PSMC4;RPS27A;PSMB6;PSME2;UBC;PPIA
PIWI-interacting RNA (piRNA) biogenesis	-0.506681	-1.23125	0.14218	0.300211	29	29	POLR2C;PIWIL4;TDRKH;POLR2B;FKBP6;MOV10L1;TDRD1;PIWIL1;PIWIL2;TDRD6;ASZ1;HSP90AA1;POLR2H;POLR2K;POLR2E;POLR2A;POLR2D;POLR2J;MYBL1;TDRD12;DDX4;POLR2F;TDRD9;PLD6;HENMT1;MAEL;POLR2G;POLR2I;POLR2L	HSP90AA1;POLR2H;POLR2K;POLR2E;POLR2A;POLR2D;POLR2J;MYBL1;TDRD12;DDX4;POLR2F;TDRD9;PLD6;HENMT1;MAEL;POLR2G;POLR2I;POLR2L
MHC class II antigen presentation	-0.406126	-1.22683	0.0227273	0.304443	108	106	CTSD;CTSC;CTSF;OSBPL1A;DYNC1H1;SEC31A;DYNLL2;CANX;SEC23A;LGMN;CLTC;DCTN6;CTSH;KIFAP3;SAR1B;KIF5B;KIF3B;DYNC1LI2;AP2M1;KIF2A;CTSO;DNM3;AP2A2;SEC24D;DCTN5;DCTN4;AP1S3;HLA-DOA;CTSE;DYNC1LI1;CTSB;KIF5A;KIF3C;RACGAP1;AP2A1;AP2S1;KIF5C;DCTN1;SEC24A;AP2B1;SEC13;SPTBN2;SEC24B;DNM2;HLA-DMB;CTSS;AP1M2;AP1G1;ARF1;KLC1;KIF22;KIF23;CAPZA3;LAG3;KIF26A;CENPE;KIF4B;KIF15;KIF2B;HLA-DOB;CAPZA1;KIF11;DCTN3;KLC2;RAB…	KLC3;KLC4;SH3GL2;ACTR10;AP1S1;RILP;AP1B1;AP1M1;CAPZB;KIF2C;DYNC1I2;KIF3A;CTSL;AP1S2;DYNLL1;CAPZA2;HLA-DPB1;HLA-DRB1;CD74;HLA-DMA;HLA-DRB5;HLA-DPA1;HLA-DQA1;IFI30;HLA-DQA2;HLA-DRA;HLA-DQB1;CTSV
MAPK6/MAPK4 signaling	-0.413252	-1.22026	0.029703	0.310829	94	91	CDC14A;CDC42EP3;NCOA3;CDC42EP5;CDC14B;PRKACA;CCND3;TNRC6A;PSME4;TNRC6B;CDC42EP2;PSME3;PRKACB;AGO1;PSME1;PSMD3;PSMC3;XPO1;AGO3;PSMA6;RAC1;MMP2;AGO4;RAG1;PSMD1;PSMA5;AGO2;MAPKAPK5;PSMB9;FOXO3;PSMB8;PSMD11;PSMD10;SEPTIN7;FOXO1;PSMD2;IGF2BP1;PSMC2;UBB;DNAJB1;PRKACG;PSMA8;ETV4;CDC42;PAK2;PSMB3;PSMB4;PSMB10;PSMD7;PSMD12;PSMD13;PSMD4;PAK1;TNRC6C;KALRN;MAPK4;PSMC1;PSMA1;PSMD5;PSMD6;RAG2;PAK3;PSMB1;PSMD14…	PSMD14;PSMD9;PSMC6;PSMB5;MOV10;PSMC5;MMP10;MAPK6;PSMD8;PSMB2;PSMF1;PSMA4;CDK1;UBA52;PSMA7;PSMA2;JUN;PSMB7;PSMA3;SEM1;MYC;PSMB11;PSMC4;RPS27A;PSMB6;PSME2;UBC;HSPB1
Interferon Signaling	-0.377824	-1.22061	0	0.312254	205	199	HLA-A;HLA-E;HLA-C;VCAM1;IFNAR1;HLA-B;FLNB;MID1;IRF3;SP100;KPNA4;GBP4;MAPK3;TRIM2;EIF4G1;PRKCD;IFNAR2;HLA-F;RNASEL;IFITM2;RANBP2;CAMK2D;NUP58;PTPN2;ICAM1;IP6K2;HLA-G;MX2;TRIM25;TRIM8;KPNA2;NUP93;KPNA5;KPNB1;TRIM46;PTPN11;NEDD4;TRIM48;TPR;KPNA1;TRIM6;NUP88;EIF4A2;STAT2;PTPN6;NUP107;IRF1;EIF4G2;RAE1;NDC1;SAMHD1;NUP98;EIF4G3;TRIM17;SUMO1;POM121C;JAK2;UBE2E1;AAAS;TRIM34;ARIH1;NUP188;IRF2;NUP54;RSAD2;T…	IRF6;OASL;ISG20;USP18;IFITM3;GBP3;NUP155;PTPN1;IRF9;CAMK2B;IFNGR1;SOCS3;TRIM14;UBA52;EIF4A3;DDX58;IRF8;TRIM38;OAS2;IFITM1;IFI35;EGR1;TRIM35;HLA-DPB1;IFIT3;OAS1;HLA-DRB1;RPS27A;CD44;TRIM29;UBC;HLA-DRB5;HLA-DPA1;HLA-DQA1;IFIT1;IFI30;HLA-DQA2;HLA-DRA;IFI6;ISG15;MT2A;HLA-DQB1;IFI27
Binding and Uptake of Ligands by Scavenger Receptors	-0.403747	-1.21776	0.0571429	0.312632	122	118	HSP90B1;SPARC;CD36;LRP1;COL1A2;COL3A1;APOL1;COL4A1;HSPH1;HYOU1;IGKV1-17;CD163;SSC5D;COL4A2;MSR1;COLEC12;SCARA5;COL1A1;HBB;SCARF1;IGLV4-69;IGLV1-47;IGLV7-46;IGLV6-57;IGLV11-55;IGLV1-36;IGLV5-37;IGLV1-40;IGLV7-43;IGLV1-44;IGLV5-45;IGLV2-33;IGLV8-61;IGLV10-54;IGLV4-60;IGLV1-51;IGLV4-3;IGLV3-1;IGLC6;IGLV3-22;IGLC7;IGLV2-8;IGLV2-11;IGLV3-27;IGLV3-25;IGLV2-23;IGLV3-21;IGLV3-19;IGLV2-18;IGLV3-16;IGLV2-1…	JCHAIN;IGLC3;FTL;COLEC11;APOA1;IGHA1;IGLC1;IGKC;FTH1;APOE;SAA1
Peptide ligand-binding receptors	-0.376946	-1.21291	0	0.318433	198	197	APP;CXCL1;HEBP1;PSAP;CXCL16;TAC1;XCL1;ACKR2;EDNRA;NMU;ANXA1;NPY2R;NTS;ECE1;C5;NPW;AVP;NLN;EDN3;C5AR1;CCL28;ACKR1;INSL3;CCL3;ACKR4;F2RL3;PPBP;GPER1;GPR37;OXTR;CCKBR;TAC3;CXCL2;CORT;EDN1;APLN;AVPR2;GRPR;GALR3;AGTR2;BRS3;MC3R;OPRD1;NPBWR2;NTSR1;FPR2;FPR1;C5AR2;RLN3;SSTR5;INSL5;MC2R;SSTR3;UTS2;CCL22;CX3CL1;PRLHR;SSTR1;NPFFR1;F2;APLNR;C3AR1;NPS;BDKRB1;MLNR;PDYN;OXT;PROKR2;SSTR4;PMCH;CXCR5;EDNRB;RXFP2;…	CCL20;FPR3;PROK1;CCR9;GALR2;CCR6;CX3CR1;CCL4;PYY;EDN2;CCL11;MCHR1;CXCL11;CXCL13;F2RL1;KEL;TACR2;CCL2;RLN2;CXCR3;SSTR2;GAL;TRH;F2R;OPRL1;CCL1;GHRL;BDKRB2;UTS2R;CCL17;SST;CCR7;ACKR3;F2RL2;MC1R;MC5R;AGT;NPFF;XK;CXCL10;CCL27;CCL21;AVPR1A;NPB;C3;CXCL9;NPFFR2;POMC;NPY1R;CCL5;CXCL12;CCL19;SAA1;CCL25
Regulation of PTEN stability and activity	-0.418203	-1.21089	0.0491803	0.320078	69	69	XIAP;CSNK2A1;RNF146;PSME4;TNKS;MKRN1;NEDD4;AKT1;PSME3;USP13;WWP2;PSME1;AKT3;PSMD3;PSMC3;AKT2;PSMA6;PSMD1;CSNK2B;PSMA5;STUB1;PSMB9;TNKS2;TRIM27;PSMB8;CSNK2A2;PSMD11;PSMD10;PREX2;PSMD2;PSMC2;UBB;PSMA8;OTUD3;PSMB3;PSMB4;PSMB10;PSMD7;PSMD12;PSMD13;PSMD4;PTEN;PSMC1;PSMA1;PSMD5;PSMD6;PSMB1;FRK;PSMD14;PSMD9;PSMC6;PSMB5;PSMC5;PSMD8;PSMB2;PSMF1;PSMA4;UBA52;PSMA7;PSMA2;PSMB7;PSMA3;SEM1;PSMB11;PSMC4;RPS27A;…	PSMD14;PSMD9;PSMC6;PSMB5;PSMC5;PSMD8;PSMB2;PSMF1;PSMA4;UBA52;PSMA7;PSMA2;PSMB7;PSMA3;SEM1;PSMB11;PSMC4;RPS27A;PSMB6;PSME2;UBC
Translesion synthesis by POLI	-0.566951	-1.20498	0.198653	0.323938	17	17	RFC1;REV3L;REV1;POLI;MAD2L2;RFC4;RFC5;RFC3;RPA1;UBB;RPA2;PCNA;UBA52;RFC2;RPS27A;RPA3;UBC	RPA2;PCNA;UBA52;RFC2;RPS27A;RPA3;UBC
Common Pathway of Fibrin Clot Formation	-0.550459	-1.20735	0.1875	0.323959	22	22	PROS1;PROCR;SERPIND1;CD177;SERPINA5;F2;F10;FGA;FGG;FGB;SERPINC1;PRTN3;F13B;PF4V1;PF4;F8;F13A1;F2R;THBD;F5;PROC;SERPINE2	F13A1;F2R;THBD;F5;PROC;SERPINE2
Translesion synthesis by REV1	-0.599179	-1.20507	0.192982	0.325884	16	16	RFC1;REV3L;REV1;MAD2L2;RFC4;RFC5;RFC3;RPA1;UBB;RPA2;PCNA;UBA52;RFC2;RPS27A;RPA3;UBC	RPA2;PCNA;UBA52;RFC2;RPS27A;RPA3;UBC
PCNA-Dependent Long Patch Base Excision Repair	-0.546433	-1.19832	0.192913	0.333056	21	21	RFC1;POLE;POLD3;RFC4;RFC5;POLD1;RFC3;RPA1;POLE3;POLB;LIG1;POLE2;POLD2;POLD4;RPA2;PCNA;FEN1;RFC2;POLE4;APEX1;RPA3	POLE2;POLD2;POLD4;RPA2;PCNA;FEN1;RFC2;POLE4;APEX1;RPA3
Amyloid fiber formation	-0.443358	-1.19516	0.151899	0.334735	80	52	APP;ADAM10;ITM2B;NCSTN;GSN;USP9X;SORL1;TSPAN5;SIAH2;GGA1;HSPG2;APH1B;SNCAIP;SIAH1;GGA3;B2M;BACE1;APH1A;TSPAN14;UBB;FURIN;NPPA;SEMG1;IAPP;CALCA;APOA4;INS;FGA;NAT8;APCS;PRL;MFGE8;H2AFX;CALB1;ODAM;TTR;LTF;UBE2L6;TSPAN15;SNCA;GGA2;APOA1;UBA52;LYZ;CST3;TSPAN33;PSENEN;RPS27A;UBC;APOE;TGFBI;SAA1	GGA2;APOA1;UBA52;LYZ;CST3;TSPAN33;PSENEN;RPS27A;UBC;APOE;TGFBI;SAA1
Nucleotide salvage	-0.5334	-1.19571	0.192623	0.33582	23	23	UPP1;AMPD2;DGUOK;UCK1;DCK;TK1;AMPD3;GMPR2;ADK;TK2;AMPD1;UPP2;HPRT1;CDA;ADA;PUDP;APRT;GMPR;UCKL1;UCK2;ADAL;PNP;TYMP	ADA;PUDP;APRT;GMPR;UCKL1;UCK2;ADAL;PNP;TYMP
Antigen processing-Cross presentation	-0.390859	-1.18478	0.0632911	0.35078	109	106	HLA-A;HLA-E;ITGAV;HLA-C;MRC2;HMGB1;PDIA3;HLA-B;TAPBP;CYBA;CD36;VAMP8;LNPEP;HLA-F;IKBKB;HLA-G;PSME4;SEC22B;PSME3;ITGB5;TAP1;PSME1;PSMD3;PSMC3;PSMA6;BTK;TLR1;PSMD1;PSMA5;S100A1;PSMB9;SEC61A1;CD14;PSMB8;CHUK;B2M;TLR2;PSMD11;PSMD10;STX4;CTSS;PSMD2;PSMC2;UBB;CYBB;FCGR1A;FCGR1B;FGA;FGG;CD207;FGB;PSMA8;PSMB3;MYD88;PSMB4;PSMB10;PSMD7;PSMD12;PSMD13;PSMD4;CALR;PSMC1;PSMA1;PSMD5;SEC61A2;PSMD6;MRC1;TLR6;PSMB…	IKBKG;PSMC5;NCF1;CTSL;SEC61B;PSMD8;PSMB2;PSMF1;PSMA4;UBA52;PSMA7;VAMP3;PSMA2;TAP2;SNAP23;PSMB7;PSMA3;SEM1;PSMB11;PSMC4;RPS27A;PSMB6;S100A8;PSME2;SEC61G;UBC;S100A9;CTSV
Processive synthesis on the C-strand of the telomere	-0.537715	-1.17762	0.205224	0.361449	19	19	POLD3;TERF2IP;TERF1;TERF2;WRN;POLD1;RPA1;POT1;LIG1;BLM;ACD;TINF2;POLD2;POLD4;RPA2;DNA2;PCNA;FEN1;RPA3	BLM;ACD;TINF2;POLD2;POLD4;RPA2;DNA2;PCNA;FEN1;RPA3
Processive synthesis on the lagging strand	-0.578453	-1.16753	0.226277	0.368616	15	15	PRIM1;POLD3;POLD1;PRIM2;RPA1;LIG1;POLA2;POLD2;POLD4;RPA2;POLA1;DNA2;PCNA;FEN1;RPA3	POLD2;POLD4;RPA2;POLA1;DNA2;PCNA;FEN1;RPA3
Glucagon-type ligand receptors	-0.469404	-1.16922	0.175532	0.369984	33	33	GNG8;GNB2;GNB4;GNB1;GNAS;GNG4;GNGT1;GIPR;ADCYAP1;GNG3;GNB3;CYSLTR2;VIP;SCTR;GCG;ADCYAP1R1;GHRHR;GNGT2;GIP;GLP2R;GLP1R;GNG10;GNG13;GNG5;SCT;GNG2;GHRH;VIPR1;GNG7;GNB5;VIPR2;GNG12;GNG11	GNG5;SCT;GNG2;GHRH;VIPR1;GNG7;GNB5;VIPR2;GNG12;GNG11
Inactivation of CSF3 (G-CSF) signaling	-0.50269	-1.16797	0.201754	0.370036	25	25	STAT3;STAT5B;UBE2D1;JAK2;STAT5A;UBE2D2;RNF7;CUL5;UBB;UBE2D3;CSF3R;CSF3;TYK2;JAK1;LYN;HCK;SYK;STAT1;ELOB;SOCS1;ELOC;SOCS3;UBA52;RPS27A;UBC	LYN;HCK;SYK;STAT1;ELOB;SOCS1;ELOC;SOCS3;UBA52;RPS27A;UBC
Translesion synthesis by POLK	-0.56154	-1.16994	0.22293	0.370827	17	17	RFC1;REV3L;POLK;REV1;MAD2L2;RFC4;RFC5;RFC3;RPA1;UBB;RPA2;PCNA;UBA52;RFC2;RPS27A;RPA3;UBC	RPA2;PCNA;UBA52;RFC2;RPS27A;RPA3;UBC
Cellular response to hypoxia	-0.401328	-1.17008	0.0841121	0.372915	75	75	VEGFA;HIF3A;AJUBA;WTIP;ARNT;CREBBP;PSME4;HIF1AN;EP300;EPAS1;CITED2;PSME3;PSME1;LIMD1;PSMD3;PSMC3;PSMA6;EGLN3;UBE2D1;PSMD1;PSMA5;EGLN1;PSMB9;EGLN2;PSMB8;CUL2;UBE2D2;PSMD11;PSMD10;PSMD2;PSMC2;UBB;UBE2D3;CA9;EPO;PSMA8;PSMB3;PSMB4;PSMB10;PSMD7;PSMD12;PSMD13;PSMD4;VHL;PSMC1;PSMA1;PSMD5;PSMD6;PSMB1;RBX1;ELOB;PSMD14;PSMD9;PSMC6;PSMB5;PSMC5;PSMD8;PSMB2;PSMF1;PSMA4;ELOC;UBA52;PSMA7;HIGD1A;PSMA2;HIF1A;PSMB…	PSMD8;PSMB2;PSMF1;PSMA4;ELOC;UBA52;PSMA7;HIGD1A;PSMA2;HIF1A;PSMB7;PSMA3;SEM1;PSMB11;PSMC4;RPS27A;PSMB6;PSME2;UBC
MAP3K8 (TPL2)-dependent MAPK1/3 activation	-0.576786	-1.164	0.229885	0.373355	16	16	IKBKB;MAP2K4;SKP1;CUL1;FBXW11;CHUK;BTRC;MAP3K8;UBB;TNIP2;IKBKG;MAP2K1;UBA52;NFKB1;RPS27A;UBC	IKBKG;MAP2K1;UBA52;NFKB1;RPS27A;UBC
Glycogen storage diseases	-0.562829	-1.15441	0.239865	0.389512	16	16	SLC37A4;EPM2A;GBE1;GYG1;GYS1;UBB;GYG2;GYS2;G6PC;NHLRC1;G6PC3;PPP1R3C;GAA;UBA52;RPS27A;UBC	PPP1R3C;GAA;UBA52;RPS27A;UBC
Amine ligand-binding receptors	-0.44625	-1.15046	0.179641	0.392921	43	42	HTR1F;CHRM3;HTR2C;ADRA2C;DRD4;HRH3;HTR1D;HRH4;HTR7;CHRM1;CHRM5;ADRB1;HTR6;ADRA1D;DRD2;DRD3;TAAR1;TAAR2;TAAR5;TAAR6;TAAR8;TAAR9;ADRA2B;HTR1A;ADRB3;HTR4;HTR5A;ADRA1B;HTR1E;DRD5;DRD1;HTR1B;CHRM2;ADRA1A;CHRM4;ADRA2A;HRH2;HRH1;HTR2B;HTR2A;GPR143;ADRB2	ADRA1A;CHRM4;ADRA2A;HRH2;HRH1;HTR2B;HTR2A;GPR143;ADRB2
ABC-family proteins mediated transport	-0.382227	-1.15074	0.107527	0.394678	103	103	ERLEC1;ABCD3;DERL2;ABCC5;PSME4;ABCC3;SEL1L;OS9;ABCA2;PSME3;PSME1;ABCA5;PSMD3;ABCC4;ABCF1;PSMC3;PEX19;RNF5;ABCC10;PSMA6;ABCB6;ABCC6;ABCC11;ABCA8;ABCB9;RNF185;PSMD1;PSMA5;PSMB9;ERLIN1;PSMB8;ABCD1;ERLIN2;ABCB8;PSMD11;PSMD10;PEX3;PSMD2;ABCA10;PSMC2;ABCA7;UBB;ABCD2;ABCC9;ABCC2;KCNJ11;ABCG4;ABCG5;ABCA12;ABCB1;PSMA8;ABCB5;CFTR;PSMB3;DERL3;PSMB4;PSMB10;PSMD7;ABCA4;PSMD12;PSMD13;PSMD4;ABCB7;PSMC1;ABCB10;P…	EIF2S3;PSMD14;PSMD9;EIF2S1;ABCG8;PSMC6;PSMB5;ABCA6;PSMC5;VCP;APOA1;ABCC1;PSMD8;PSMB2;PSMF1;PSMA4;UBA52;PSMA7;PSMA2;EIF2S2;PSMB7;PSMA3;SEM1;PSMB11;PSMC4;RPS27A;PSMB6;PSME2;UBC
Mitotic G1 phase and G1/S transition	-0.369805	-1.14779	0.06	0.396059	149	149	CDK6;CDKN1C;CCND2;CCND1;PPP2R1A;PRIM1;CCND3;TFDP2;RBL2;DYRK1A;RBBP4;ORC2;MCM8;ABL1;AKT1;POLE;TFDP1;MCM7;PSME3;MCM3;PSME1;AKT3;PSMD3;PSMC3;PPP2R2A;DBF4;MCM5;AKT2;PSMA6;ORC1;SKP1;SKP2;E2F5;PSMD1;PSMA5;CCNH;JAK2;CKS1B;PSMB9;MNAT1;PPP2CB;CDKN2A;CDKN1B;TK1;CUL1;PSMB8;E2F6;LIN9;CDK2;WEE1;E2F1;PSMD11;PSMD10;E2F4;LIN54;CDKN2C;GMNN;CDK4;PRIM2;ORC4;PSMD2;RB1;PSMC2;RPA1;PPP2R1B;MCM6;UBB;FBXO5;CDC7;MYBL2;CDC…	RPA4;PSMD14;PSMD9;DHFR;PTK6;CDKN2D;PSMC6;PSMB5;SRC;MCM4;CDC6;MCM2;LIN52;RPA2;PSMC5;CCNE2;CABLES1;POLA1;CDKN2B;PSMD8;PSMB2;PCNA;PSMF1;PSMA4;CDK1;ORC6;CDKN1A;UBA52;PSMA7;PSMA2;POLE4;MAX;TYMS;PPP2R3B;PSMB7;PSMA3;SEM1;MYC;PSMC4;RPS27A;RPA3;PSMB6;PSME2;UBC
RAF-independent MAPK1/3 activation	-0.508252	-1.1465	0.256303	0.396194	23	23	MAPK3;DUSP8;PTPN11;MAPK1;JAK2;DUSP10;IL6;DUSP5;DUSP7;TYK2;DUSP16;JAK1;PEA15;MAP2K2;DUSP9;IL6ST;IL6R;MAP2K1;DUSP2;CDK1;DUSP4;DUSP6;DUSP1	PEA15;MAP2K2;DUSP9;IL6ST;IL6R;MAP2K1;DUSP2;CDK1;DUSP4;DUSP6;DUSP1
Mitochondrial translation initiation	-0.387747	-1.14172	0.166667	0.401457	91	88	MRPS31;MRPL58;MRPL14;MRPL18;MRPL49;MRPL43;MRPS34;MRPL51;MRPL9;MRPL44;PTCD3;MRPS23;MRPL19;MRPL17;MRPL21;MTIF3;MRPS26;MRPL37;MRPL11;MRPL2;MRPL32;MRPL45;MRPL1;MRPS16;MRPL54;MRPL23;MRPS11;MRPL41;MRPS36;MTIF2;GADD45GIP1;MRPL16;MRPS15;MRPS18C;ERAL1;MRPS10;MRPS27;MRPL22;MRPS6;MRPL46;MRPS35;MRPL57;MRPL50;MRPS22;MRPS18A;CHCHD1;MRPS18B;OXA1L;MRPL35;MRPS25;MRPL28;MRPL10;MRPL42;MRPS12;MRPS30;MRPL30;MRPL36;MR…	MRPS24;MRPL3;MRPS14;DAP3;MRPL20;MRPL34;MRPL48;MRPS28;MRPS21;AURKAIP1;MRPL47;MRPS5;MRPL55;MRPS33;MRPS9;MRPL33;MRPL4;MRPL39;MRPS7;MRPS17;MTFMT;MRPL40;MRPL24;MRPL53;MRPS2;MRPL13;MRPL15;MRPL27;MRPL52;MRPL12
Cooperation of Prefoldin and TriC/CCT in actin and tubulin folding	-0.462869	-1.1424	0.193133	0.402326	33	33	TUBA1C;TUBA1A;TUBB3;TUBB2B;TUBB6;CCT2;CCT6B;TUBA1B;CCT8;TUBA8;TUBB4A;TUBA3C;TUBA3E;TUBA3D;TUBA4B;CCT5;CCT6A;PFDN6;TCP1;PFDN2;CCT4;CCT3;CCT7;TUBB1;TUBAL3;TUBA4A;TUBB4B;PFDN1;PFDN4;PFDN5;VBP1;TUBB2A;ACTB	PFDN6;TCP1;PFDN2;CCT4;CCT3;CCT7;TUBB1;TUBAL3;TUBA4A;TUBB4B;PFDN1;PFDN4;PFDN5;VBP1;TUBB2A;ACTB
Mitochondrial translation elongation	-0.387129	-1.13819	0.131579	0.406383	91	88	MRPS31;MRPL58;MRPL14;MRPL18;MRPL49;MRPL43;MRPS34;MRPL51;MRPL9;MRPL44;PTCD3;MRPS23;GFM1;MRPL19;MRPL17;MRPL21;MRPS26;MRPL37;MRPL11;MRPL2;MRPL32;MRPL45;MRPL1;MRPS16;MRPL54;MRPL23;MRPS11;MRPL41;MRPS36;GADD45GIP1;MRPL16;MRPS15;MRPS18C;ERAL1;MRPS10;MRPS27;MRPL22;MRPS6;MRPL46;MRPS35;MRPL57;TUFM;MRPL50;MRPS22;MRPS18A;CHCHD1;MRPS18B;OXA1L;MRPL35;MRPS25;MRPL28;MRPL10;MRPL42;MRPS12;MRPS30;MRPL30;MRPL36;MRPL…	MRPS24;MRPL3;MRPS14;DAP3;MRPL20;MRPL34;MRPL48;MRPS28;MRPS21;AURKAIP1;MRPL47;MRPS5;MRPL55;TSFM;MRPS33;MRPS9;MRPL33;MRPL4;MRPL39;MRPS7;MRPS17;MRPL40;MRPL24;MRPL53;MRPS2;MRPL13;MRPL15;MRPL27;MRPL52;MRPL12
Interferon alpha/beta signaling	-0.39651	-1.12944	0.190083	0.41545	72	71	HLA-A;HLA-E;HLA-C;IFNAR1;HLA-B;IRF3;IFNAR2;HLA-F;RNASEL;IFITM2;IP6K2;HLA-G;MX2;KPNB1;PTPN11;KPNA1;STAT2;PTPN6;IRF1;SAMHD1;IRF2;RSAD2;PSMB8;ABCE1;IFIT5;IFIT2;IFNA8;IFNA1;IFNA6;IFNA16;IFNA2;IFNA5;IFNA14;IFNA17;IFNA10;IFNA7;IFNA4;IFNA21;IFNB1;IRF5;MX1;TYK2;IRF7;JAK1;XAF1;IRF4;OAS3;BST2;STAT1;ADAR;GBP2;SOCS1;IRF6;OASL;ISG20;USP18;IFITM3;PTPN1;IRF9;SOCS3;IRF8;OAS2;IFITM1;IFI35;EGR1;IFIT3;OAS1;IFIT1;IF…	SOCS1;IRF6;OASL;ISG20;USP18;IFITM3;PTPN1;IRF9;SOCS3;IRF8;OAS2;IFITM1;IFI35;EGR1;IFIT3;OAS1;IFIT1;IFI6;ISG15;IFI27
S Phase	-0.355265	-1.13122	0.125	0.416458	162	162	CCND1;ANAPC4;RAD21;PRIM1;TFDP2;PSME4;RFC1;RBL2;RBBP4;ORC2;MCM8;SMC3;AKT1;CDC25B;POLE;TFDP1;MCM7;PSME3;POLD3;ESCO1;PDS5B;CDC27;MCM3;STAG1;PSME1;AKT3;PSMD3;PSMC3;MCM5;PDS5A;STAG2;AKT2;PSMA6;ORC1;ANAPC1;SKP1;UBE2D1;SKP2;E2F5;CDC16;SMC1A;PSMD1;PSMA5;CCNH;UBE2E1;RFC4;ANAPC2;CKS1B;PSMB9;MNAT1;RFC5;CDKN1B;CDC23;CUL1;PSMB8;POLD1;UBE2C;LIN9;CDK2;WEE1;E2F1;PSMD11;PSMD10;E2F4;LIN54;RFC3;CDK4;PRIM2;ORC4;PSMD…	PSMB1;RBX1;ANAPC10;ORC5;CDT1;ANAPC15;POLD2;PSMD14;PSMD9;POLD4;PTK6;PSMC6;PSMB5;MCM4;CDC6;MCM2;GINS2;LIN52;RPA2;PSMC5;CCNE2;CABLES1;POLA1;PSMD8;DNA2;PSMB2;PCNA;PSMF1;PSMA4;ANAPC7;ORC6;FEN1;CDKN1A;UBA52;PSMA7;PSMA2;RFC2;POLE4;MAX;PSMB7;PSMA3;SEM1;MYC;PSMB11;PSMC4;RPS27A;RPA3;PSMB6;PSME2;UBC
p75NTR signals via NF-kB	-0.546492	-1.13005	0.258865	0.416551	16	16	PRKCI;IKBKB;RELA;TRAF6;NGFR;RIPK2;UBB;MYD88;IRAK1;SQSTM1;NGF;UBA52;NFKB1;NFKBIA;RPS27A;UBC	UBA52;NFKB1;NFKBIA;RPS27A;UBC
Response of EIF2AK1 (HRI) to heme deficiency	-0.560253	-1.12674	0.296928	0.416703	15	15	EIF2AK1;GRB10;ASNS;TRIB3;CEBPG;ATF4;PPP1R15A;ATF3;CHAC1;EIF2S3;EIF2S1;DDIT3;EIF2S2;ATF5;CEBPB	ATF3;CHAC1;EIF2S3;EIF2S1;DDIT3;EIF2S2;ATF5;CEBPB
Interleukin-1 family signaling	-0.362824	-1.12553	0.0967742	0.416967	140	140	APP;PTPN12;HMGB1;STAT3;PTPN13;SIGIRR;TAB3;PELI1;MAPK8;PTPN2;IKBKB;PSME4;AGER;SMAD3;MAP3K3;NOD1;PTPN14;PTPN11;MAP2K4;PSME3;MAP3K7;PSME1;PTPN6;PSMD3;NFKB2;TAB1;PSMC3;RELA;PSMA6;IL1RAPL1;SKP1;IRAK2;PSMD1;TAB2;TRAF6;PSMA5;IL33;MAP2K6;TBK1;PSMB9;NKIRAS1;CUL1;PSMB8;PTPN23;PTPN9;FBXW11;CHUK;BTRC;PSMD11;PSMD10;TOLLIP;IRAK3;MAP3K8;IL18BP;IL1RAP;PSMD2;PSMC2;RIPK2;UBE2N;UBB;PTPN18;NOD2;CTSG;PTPN5;S100A12;IL…	PELI3;PTPN20;PTPN7;UBE2V1;PSMD14;PSMD9;PSMC6;PSMB5;IL1RN;GSDMD;S100B;IKBKG;NFKBIB;PSMC5;IL18;IL18R1;MAP2K1;PSMD8;PSMB2;PSMF1;PSMA4;UBA52;PSMA7;IRAK4;NKIRAS2;PSMA2;CASP1;NFKB1;PSMB7;PSMA3;SEM1;NFKBIA;PSMB11;PSMC4;RPS27A;IL1R2;PSMB6;PSME2;UBC;SAA1
ER-Phagosome pathway	-0.384208	-1.12716	0.146067	0.418108	93	90	HLA-A;HLA-E;HLA-C;HMGB1;PDIA3;HLA-B;TAPBP;CD36;VAMP8;HLA-F;IKBKB;HLA-G;PSME4;SEC22B;PSME3;TAP1;PSME1;PSMD3;PSMC3;PSMA6;BTK;TLR1;PSMD1;PSMA5;S100A1;PSMB9;SEC61A1;CD14;PSMB8;CHUK;B2M;TLR2;PSMD11;PSMD10;STX4;PSMD2;PSMC2;UBB;FGA;FGG;FGB;PSMA8;PSMB3;MYD88;PSMB4;PSMB10;PSMD7;PSMD12;PSMD13;PSMD4;CALR;PSMC1;PSMA1;PSMD5;SEC61A2;PSMD6;TLR6;PSMB1;LY96;TLR4;TIRAP;PSMD14;PSMD9;PSMC6;PSMB5;IKBKG;PSMC5;SEC61B;P…	SEC61B;PSMD8;PSMB2;PSMF1;PSMA4;UBA52;PSMA7;VAMP3;PSMA2;TAP2;SNAP23;PSMB7;PSMA3;SEM1;PSMB11;PSMC4;RPS27A;PSMB6;S100A8;PSME2;SEC61G;UBC;S100A9
Mitochondrial translation	-0.380843	-1.13141	0.139535	0.418532	97	94	MRPS31;MRPL58;MRPL14;MRPL18;MRPL49;MTRF1L;MRPL43;MRPS34;MRPL51;MRPL9;MRPL44;PTCD3;MRPS23;MRRF;GFM1;MRPL19;MRPL17;MRPL21;MTIF3;MRPS26;MRPL37;MRPL11;MRPL2;MRPL32;MRPL45;MRPL1;MRPS16;MRPL54;MRPL23;MRPS11;MRPL41;MRPS36;MTIF2;GADD45GIP1;MRPL16;MRPS15;MRPS18C;ERAL1;MRPS10;MRPS27;MRPL22;MRPS6;MRPL46;MRPS35;MRPL57;TUFM;MRPL50;MRPS22;MRPS18A;CHCHD1;MRPS18B;OXA1L;MRPL35;MRPS25;MRPL28;MRPL10;MRPL42;MRPS12;M…	MRPL20;MRPL34;MRPL48;MRPS28;MRPS21;AURKAIP1;MRPL47;MRPS5;MRPL55;TSFM;MRPS33;MRPS9;MRPL33;GFM2;MRPL4;MRPL39;MRPS7;MRPS17;MTFMT;MRPL40;MRPL24;MRPL53;MRPS2;MRPL13;MRPL15;MRPL27;MRPL52;MRPL12
Class A/1 (Rhodopsin-like receptors)	-0.331348	-1.12274	0	0.42068	333	330	APP;CXCL1;HEBP1;HCAR1;PSAP;HTR1F;CXCL16;TAC1;HCAR2;HCAR3;LPAR1;XCL1;ACKR2;EDNRA;PTGER4;NMU;ANXA1;CHRM3;NPY2R;NTS;ECE1;C5;NPW;AVP;PTGDR;HTR2C;NLN;S1PR2;ADORA2B;EDN3;C5AR1;CCL28;ACKR1;CGA;ADORA1;PTGIR;S1PR3;PLPPR3;INSL3;CCL3;ACKR4;GPHA2;F2RL3;PPBP;PTGER3;GPER1;GPR39;GPR37;OXTR;LHB;CCKBR;TAC3;P2RY1;ADRA2C;CXCL2;GNRH1;OPN3;CORT;PLPPR1;EDN1;DRD4;OPN1MW;APLN;AVPR2;OPN1LW;P2RY4;GRPR;CYSLTR1;LPAR4;GALR3;…	CCL20;FPR3;S1PR5;PROK1;CCR9;P2RY6;GALR2;CCR6;GPR132;P2RY10;CX3CR1;CCL4;PYY;EDN2;CCL11;MCHR1;CXCL11;ADRA1A;CXCL13;ADORA3;CHRM4;F2RL1;KEL;TACR2;CCL2;RLN2;CXCR3;SSTR2;GAL;TRH;F2R;ADRA2A;OPRL1;CCL1;GHRL;BDKRB2;HRH2;LPAR3;UTS2R;CCL17;SST;CCR7;ACKR3;CNR1;F2RL2;MC1R;MC5R;HRH1;AGT;NPFF;HTR2B;OXER1;XK;CXCL10;CCL27;GPR68;LTB4R2;HTR2A;CCL21;P2RY11;AVPR1A;LTB4R;NPB;C3;CXCL9;NPFFR2;TSHR;POMC;LPAR6;GPR143;NPY1…
Activation of Matrix Metalloproteinases	-0.462866	-1.12152	0.228155	0.420893	33	33	TIMP2;MMP15;COL18A1;MMP2;MMP17;MMP14;KLK2;MMP9;MMP7;MMP16;FURIN;TPSAB1;CTRB1;CTRB2;CTSG;CMA1;MMP24;MMP3;MMP8;MMP1;PLG;ELANE;PRSS1;MMP13;CTSK;MMP25;KLKB1;PRSS2;SPOCK3;MMP11;MMP10;TIMP1;CTSV	MMP25;KLKB1;PRSS2;SPOCK3;MMP11;MMP10;TIMP1;CTSV
Synthesis of PIPs at the plasma membrane	0.690664	1.52048	0.00235849	0.428411	53	53	PLEKHA1;SYNJ1;PIK3C2A;PTPN13;RAB14;PIK3CA;PLEKHA8;INPPL1;PLEKHA4;PI4K2B;MTMR3;PLEKHA5;PLEKHA3;PIP5K1A;PIK3R3;PIK3CB;SYNJ2;INPP5J;MTMR2;RAB5A;MTM1;SBF2;INPP4A;PLEKHA6;PIP5K1C;RUFY1;RAB4A;MTMR1;PLEKHA2;INPP5K;PIK3C2B;PIP4K2B;PIP4K2C;OCRL;MTMR6;ARF1;MTMR8;BMX;PIK3C2G;PIP5K1B;PIK3CG;PIK3R5;MTMR9;INPP5D;PIP4K2A;PI4K2A;PTEN;MTMR14;PIK3CD;PIK3R6;INPP4B;PIK3R2;PIK3R1	PLEKHA1;SYNJ1;PIK3C2A;PTPN13;RAB14;PIK3CA;PLEKHA8;INPPL1;PLEKHA4;PI4K2B;MTMR3;PLEKHA5;PLEKHA3;PIP5K1A;PIK3R3;PIK3CB;SYNJ2;INPP5J;MTMR2;RAB5A;MTM1;SBF2;INPP4A;PLEKHA6;PIP5K1C;RUFY1;RAB4A;MTMR1;PLEKHA2;INPP5K;PIK3C2B
G2/M Checkpoints	-0.357035	-1.11524	0.1	0.431498	151	133	RAD50;TP53BP1;YWHAZ;RAD17;ATM;TP53;PSME4;RAD9A;RNF168;MDC1;RNF8;ORC2;MCM8;YWHAQ;MCM7;PSME3;MCM3;RMI1;PSME1;PSMD3;PSMC3;PKMYT1;DBF4;MCM5;HERC2;PSMA6;ORC1;BABAM1;SUMO1;PSMD1;BRCA1;YWHAG;RMI2;PSMA5;YWHAB;ATR;CHEK1;RFC4;RHNO1;TOP3A;MRE11;PSMB9;NSD2;RAD1;RFC5;BRCC3;WRN;PSMB8;YWHAH;CDK2;WEE1;PSMD11;PSMD10;RFC3;NBN;ORC4;PSMD2;PSMC2;RPA1;MCM6;UBE2N;UBB;PIAS4;YWHAE;CDC7;CLSPN;GTSE1;CDC25A;PSMA8;BRIP1;CDC2…	MCM10;RAD9B;BLM;PSMB1;HUS1;ORC5;RBBP8;CHEK2;PSMD14;PSMD9;PSMC6;PSMB5;CCNB2;MCM4;UBE2V2;CDC6;MCM2;RPA2;PSMC5;PSMD8;DNA2;PSMB2;PSMF1;PSMA4;CDK1;ORC6;UBA52;PSMA7;PSMA2;RFC2;PSMB7;PSMA3;SEM1;PSMB11;PSMC4;RPS27A;RPA3;PSMB6;PSME2;UBC;SFN
Degradation of beta-catenin by the destruction complex	-0.377815	-1.11333	0.186275	0.433326	85	85	TLE2;CSNK1A1;PPP2R5E;PPP2R1A;TLE5;APC;PSME4;TCF7L1;PPP2R5B;ZRANB1;PPP2R5A;PSME3;FRAT1;TCF7L2;TLE4;PSME1;PSMD3;PSMC3;PSMA6;SKP1;TLE1;PSMD1;PSMA5;PPP2R5C;PSMB9;CTBP2;PPP2R5D;PPP2CB;CUL1;PSMB8;BTRC;PSMD11;LEF1;PSMD10;TLE3;PSMD2;PSMC2;PPP2R1B;UBB;AMER1;PSMA8;CTBP1;PSMB3;PSMB4;PSMB10;PPP2CA;FRAT2;PSMD7;PSMD12;PSMD13;PSMD4;PSMC1;PSMA1;AXIN2;GSK3B;PSMD5;PSMD6;HDAC1;PSMB1;RBX1;AXIN1;PSMD14;PSMD9;PSMC6;PS…	PSMC5;CTNNB1;PSMD8;PSMB2;PSMF1;PSMA4;UBA52;PSMA7;TCF7;PSMA2;PSMB7;PSMA3;SEM1;MYC;PSMB11;PSMC4;RPS27A;PSMB6;PSME2;UBC
Heme degradation	-0.549574	-1.1101	0.306122	0.437859	16	16	GUSB;FABP1;BLVRA;SLCO1B1;SLCO1B3;ABCC2;ABCG2;UGT1A1;UGT1A4;ALB;GSTA1;SLCO2B1;HMOX2;ABCC1;HMOX1;BLVRB	HMOX2;ABCC1;HMOX1;BLVRB
Removal of the Flap Intermediate from the C-strand	-0.538257	-1.10598	0.325926	0.444472	17	17	POLD3;TERF2IP;TERF1;TERF2;WRN;POLD1;RPA1;POT1;ACD;TINF2;POLD2;POLD4;RPA2;DNA2;PCNA;FEN1;RPA3	ACD;TINF2;POLD2;POLD4;RPA2;DNA2;PCNA;FEN1;RPA3
Tight junction interactions	0.843475	1.73661	0.001287	0.452098	30	30	CLDN4;CLDN7;CLDN3;CLDN8;PATJ;CLDN6;CLDN9;MPP5;PRKCI;CLDN11;PARD6B;F11R;CLDN1;PARD3;CLDN22;CLDN10;CLDN5;CLDN23;CRB3;CLDN12;CLDN15;CLDN2;CLDN17;CLDN14;CLDN20;CLDN18;PARD6G;CLDN16;CLDN19;PARD6A	CLDN4;CLDN7;CLDN3;CLDN8;PATJ;CLDN6;CLDN9;MPP5;PRKCI;CLDN11;PARD6B;F11R;CLDN1;PARD3
Regulation of mRNA stability by proteins that bind AU-rich elements	-0.37428	-1.10041	0.179775	0.454287	89	89	GPRC5A;TNPO1;PABPC1;HSPA1A;TNFSF13;XRN1;DCP1A;EIF4G1;PRKCD;DIS3;YWHAZ;DCP2;PSME4;HNRNPD;KHSRP;EXOSC2;EXOSC8;AKT1;PSME3;PSME1;PSMD3;MAPK14;PSMC3;XPO1;PSMA6;EXOSC9;PSMD1;PSMA5;YWHAB;EXOSC7;PSMB9;ANP32A;PSMB8;PRKCA;ELAVL1;ZFP36L1;PSMD11;PSMD10;EXOSC3;PSMD2;PSMC2;UBB;SET;PSMA8;PSMB3;PSMB4;PSMB10;PSMD7;PSMD12;PSMD13;PSMD4;EXOSC1;NUP214;PSMC1;PSMA1;PSMD5;PSMD6;HSPA8;PSMB1;MAPKAPK2;PSMD14;PSMD9;PSMC6;PS…	PSMD14;PSMD9;PSMC6;PSMB5;EXOSC6;PARN;MAPK11;PSMC5;ENPP2;PSMD8;PSMB2;PSMF1;PSMA4;EXOSC4;UBA52;PSMA7;PSMA2;PSMB7;PSMA3;SEM1;EXOSC5;PSMB11;PSMC4;RPS27A;PSMB6;PSME2;UBC;ZFP36;HSPB1
DNA Damage Bypass	-0.40415	-1.09762	0.254438	0.455698	48	47	CUL4A;TRIM25;RFC1;DDB1;REV3L;USP10;POLE;POLK;POLD3;REV1;POLI;WDR48;USP1;USP43;MAD2L2;RFC4;UBE2B;RFC5;RAD18;POLD1;POLH;CUL4B;RFC3;RPA1;UBB;NPLOC4;DTL;POLE3;SPRTN;POLE2;RBX1;UBE2L6;POLD2;UBA7;POLD4;RPA2;VCP;PCNA;PCLAF;RCHY1;UBA52;RFC2;POLE4;RPS27A;RPA3;UBC;ISG15	POLE2;RBX1;UBE2L6;POLD2;UBA7;POLD4;RPA2;VCP;PCNA;PCLAF;RCHY1;UBA52;RFC2;POLE4;RPS27A;RPA3;UBC;ISG15
Interleukin-10 signaling	-0.408559	-1.09786	0.223464	0.457619	47	45	CXCL1;STAT3;ICAM1;IL10RB;CSF1;CCL3;IL12A;IL6;TNFRSF1A;CXCL2;FPR1;PTAFR;FCER2;CCL22;IL10RA;CD80;IL1A;CCR1;CCR5;CCR2;IL12B;CCL3L1;CSF3;TNF;CXCL8;CSF2;IL1R1;TYK2;JAK1;IL10;CCL20;CCL4;IL1B;CCL2;TNFRSF1B;CD86;IL1RN;CXCL10;LIF;IL18;PTGS2;TIMP1;CCL5;IL1R2;CCL19	IL10;CCL20;CCL4;IL1B;CCL2;TNFRSF1B;CD86;IL1RN;CXCL10;LIF;IL18;PTGS2;TIMP1;CCL5;IL1R2;CCL19
Molecules associated with elastic fibres	0.741228	1.5224	0.0100883	0.462852	30	30	ITGAV;BMP4;ITGB8;LTBP3;ITGB1;MFAP2;LTBP2;LTBP1;EFEMP2;LTBP4;BMP2;ITGB5;MFAP3;MFAP4;FBLN5;MFAP1;EFEMP1;TGFB2;BMP7;MFAP5;ITGA8;BMP10;ITGB6;VTN;ITGB3;TGFB1;TGFB3;GDF5;FBLN2;FBLN1	ITGAV;BMP4;ITGB8;LTBP3;ITGB1;MFAP2;LTBP2;LTBP1;EFEMP2;LTBP4;BMP2
Mitochondrial translation termination	-0.37851	-1.09284	0.215054	0.463758	91	88	MRPS31;MRPL58;MRPL14;MRPL18;MRPL49;MTRF1L;MRPL43;MRPS34;MRPL51;MRPL9;MRPL44;PTCD3;MRPS23;MRRF;MRPL19;MRPL17;MRPL21;MRPS26;MRPL37;MRPL11;MRPL2;MRPL32;MRPL45;MRPL1;MRPS16;MRPL54;MRPL23;MRPS11;MRPL41;MRPS36;GADD45GIP1;MRPL16;MRPS15;MRPS18C;ERAL1;MRPS10;MRPS27;MRPL22;MRPS6;MRPL46;MRPS35;MRPL57;MRPL50;MRPS22;MRPS18A;CHCHD1;MRPS18B;OXA1L;MRPL35;MRPS25;MRPL28;MRPL10;MRPL42;MRPS12;MRPS30;MRPL30;MRPL36;MR…	MRPS24;MRPL3;MRPS14;DAP3;MRPL20;MRPL34;MRPL48;MRPS28;MRPS21;AURKAIP1;MRPL47;MRPS5;MRPL55;MRPS33;MRPS9;MRPL33;GFM2;MRPL4;MRPL39;MRPS7;MRPS17;MRPL40;MRPL24;MRPL53;MRPS2;MRPL13;MRPL15;MRPL27;MRPL52;MRPL12
Regulation of gene expression in beta cells	0.82873	1.58258	0	0.471323	21	21	HNF4G;AKT1;AKT3;AKT2;FOXO1;HNF4A;FOXA3;IAPP;PAX6;NKX2-2;FOXA2;INS;HNF1A;PDX1;RFX6;MAFA;NKX6-1;NEUROD1;PKLR;GCK;SLC2A2	HNF4G;AKT1;AKT3;AKT2
Resolution of AP sites via the multiple-nucleotide patch replacement pathway	-0.473465	-1.08393	0.291188	0.481721	25	24	RFC1;PARG;POLE;POLD3;RFC4;PARP1;RFC5;POLD1;PARP2;RFC3;RPA1;POLE3;POLB;LIG1;POLE2;POLD2;POLD4;RPA2;PCNA;FEN1;RFC2;POLE4;APEX1;RPA3	POLE2;POLD2;POLD4;RPA2;PCNA;FEN1;RFC2;POLE4;APEX1;RPA3
Synthesis of Prostaglandins (PG) and Thromboxanes (TX)	-0.534821	-1.08265	0.313333	0.482101	15	15	PRXL2B;PTGES3;TBXAS1;CBR1;PTGES2;PTGR2;PTGIS;PTGS1;HPGDS;CYP8B1;PTGS2;PTGDS;HPGD;PTGES;AKR1C3	PTGS2;PTGDS;HPGD;PTGES;AKR1C3
Dual Incision in GG-NER	-0.416766	-1.08079	0.309091	0.483855	41	41	CUL4A;RFC1;DDB1;ERCC5;POLE;POLK;POLD3;GTF2H1;GTF2H2;RFC4;PARP1;RFC5;ERCC3;POLD1;CUL4B;PARP2;GTF2H5;RFC3;XPA;RPA1;UBB;ERCC4;ERCC2;POLE3;ERCC1;POLE2;GTF2H4;RBX1;POLD2;POLD4;GTF2H3;RPA2;CHD1L;DDB2;PCNA;UBA52;RFC2;POLE4;RPS27A;RPA3;UBC	POLE2;GTF2H4;RBX1;POLD2;POLD4;GTF2H3;RPA2;CHD1L;DDB2;PCNA;UBA52;RFC2;POLE4;RPS27A;RPA3;UBC
Signaling by NOTCH4	-0.373429	-1.07721	0.25	0.487246	82	82	MAML2;ADAM10;NOTCH2;JAG1;NCSTN;CREBBP;YWHAZ;PSEN2;SMAD3;RBPJ;EP300;HES1;AKT1;PSME3;MAMLD1;PSEN1;PSME1;PSMD3;PSMC3;PSMA6;APH1B;NOTCH4;SKP1;PSMD1;PSMA5;PSMB9;MAML1;CUL1;PSMB8;KAT2B;KAT2A;PSMD11;PSMD10;APH1A;PSMD2;NOTCH1;PSMC2;UBB;ACTA2;HES5;PSMB3;PSMB4;PSMB10;MAML3;PSMD7;PSMD12;PSMD13;PSMD4;PSMC1;PSMA1;PSMD5;PSMD6;FLT4;PSMB1;RBX1;PSMD14;PSMD9;PSMC6;PSMB5;TACC3;DLL4;PSMC5;SNW1;HEY2;FBXW7;PSMD8;PSMB2…	PSMD14;PSMD9;PSMC6;PSMB5;TACC3;DLL4;PSMC5;SNW1;HEY2;FBXW7;PSMD8;PSMB2;PSMF1;PSMA4;HEY1;UBA52;PSMA7;PSMA2;PSENEN;PSMB7;PSMA3;SEM1;PSMC4;RPS27A;PSMB6;PSME2;UBC
Prefoldin mediated transfer of substrate to CCT/TriC	-0.459012	-1.07737	0.320755	0.489423	28	28	TUBA1C;TUBA1A;TUBB3;TUBB2B;TUBB6;CCT2;CCT6B;CCT8;TUBB4A;TUBA3C;TUBA3D;CCT5;CCT6A;PFDN6;TCP1;PFDN2;CCT4;CCT3;CCT7;TUBB1;TUBA4A;TUBB4B;PFDN1;PFDN4;PFDN5;VBP1;TUBB2A;ACTB	PFDN6;TCP1;PFDN2;CCT4;CCT3;CCT7;TUBB1;TUBA4A;TUBB4B;PFDN1;PFDN4;PFDN5;VBP1;TUBB2A;ACTB
Transcriptional regulation by RUNX2	-0.345987	-1.07517	0.166667	0.489881	120	120	WWTR1;SOX9;CCND1;WWP1;RUNX1;YES1;MAPK3;SMAD4;TWIST1;BMP2;PSME4;RUNX2;ABL1;HES1;SMAD6;AKT1;HDAC3;SATB2;PSME3;PSME1;AKT3;PSMD3;PSMC3;AKT2;YAP1;MAPK1;PSMA6;ITGBL1;SKP1;SMURF1;SKP2;PSMD1;PSMA5;CBFB;SMAD1;STUB1;PSMB9;HDAC6;CUL1;PSMB8;PSMD11;PSMD10;CDK4;COL1A1;PSMD2;RB1;PSMC2;UBB;BAX;GLI2;RBM14;SP7;HAND2;UCMA;PSMA8;NKX3-2;MSX2;IHH;TWIST2;PSMB3;MAF;PSMB4;PSMB10;PSMD7;HIVEP3;PSMD12;PSMD13;PSMD4;NR3C1;PSM…	ESR1;PSMB1;RBX1;ESRRA;LGALS3;STAT1;PSMD14;PSMD9;PPM1D;ZNF521;PPARGC1B;PSMC6;PSMB5;SRC;ITGA5;PSMC5;HEY2;FBXW7;PSMD8;PSMB2;PSMF1;PSMA4;DLX5;CDK1;HEY1;CDKN1A;UBA52;PSMA7;PSMA2;PPARGC1A;PSMB7;PSMA3;SEM1;GLI3;PSMB11;PSMC4;RPS27A;PSMB6;PSME2;UBC
Fc epsilon receptor (FCERI) signaling	-0.324047	-1.06842	0.125	0.503436	210	207	PLCG2;PPP3CA;KRAS;MAP3K1;PPP3CB;ITPR3;PIK3CA;TAB3;MAPK3;MAPK8;CALM1;ITPR1;IKBKB;GRB2;PSME4;MAPK9;PIK3CB;NFATC2;ITPR2;MAP2K7;MAP2K4;MAPK10;PSME3;MAP3K7;PDPK1;PSME1;PSMD3;VAV2;TAB1;PSMC3;NRAS;RELA;MAPK1;PSMA6;RAC1;IGKV1-17;BTK;SKP1;UBE2D1;PSMD1;TAB2;TRAF6;SOS1;PSMA5;MALT1;AHCYL1;PSMB9;CDC34;CUL1;PSMB8;FBXW11;CHUK;BTRC;UBE2D2;PSMD11;FCER1G;PSMD10;LAT;GRAP2;PSMD2;PSMC2;UBE2N;UBB;PRKCQ;NFATC3;PPP3R1;I…	UBE2V1;PSMD14;PSMD9;LAT2;PSMC6;PSMB5;CARD11;FYN;IKBKG;PSMC5;IGLC3;BCL10;PIK3R2;RASGRP1;PSMD8;PSMB2;PSMF1;PSMA4;UBA52;PSMA7;IGLC1;PSMA2;FOS;JUN;NFKB1;IGKC;PSMB7;PIK3R1;PSMA3;SEM1;NFKBIA;PSMB11;PSMC4;RPS27A;PSMB6;VAV3;PSME2;UBC
Lagging Strand Synthesis	-0.492586	-1.06253	0.321285	0.50556	20	20	PRIM1;RFC1;POLD3;RFC4;RFC5;POLD1;RFC3;PRIM2;RPA1;LIG1;POLA2;POLD2;POLD4;RPA2;POLA1;DNA2;PCNA;FEN1;RFC2;RPA3	POLD2;POLD4;RPA2;POLA1;DNA2;PCNA;FEN1;RFC2;RPA3
CLEC7A (Dectin-1) signaling	-0.358246	-1.06342	0.2375	0.505854	100	100	PLCG2;PPP3CA;PPP3CB;ITPR3;TAB3;PRKCD;CALM1;ITPR1;IKBKB;UBA3;PSME4;CASP8;NFATC2;ITPR2;PSME3;MAP3K7;PDPK1;PSME1;PSMD3;NFKB2;TAB1;PSMC3;RELA;PSMA6;SKP1;UBE2D1;PSMD1;TAB2;TRAF6;PSMA5;MALT1;AHCYL1;PSMB9;CDC34;CUL1;PSMB8;FBXW11;CHUK;BTRC;UBE2D2;PSMD11;PSMD10;PSMD2;PSMC2;UBE2N;UBB;NFATC3;PPP3R1;CCL22;PSMA8;PSMB3;PSMB4;MAP3K14;PSMB10;PSMD7;PSMD12;PSMD13;PSMD4;UBE2M;NFATC1;PSMC1;PSMA1;PSMD5;PSMD6;IL1B;PSM…	UBE2V1;PSMD14;PSMD9;CCL17;PSMC6;PSMB5;SRC;CARD11;CARD9;PYCARD;IKBKG;PSMC5;BCL10;PSMD8;PSMB2;PSMF1;PSMA4;UBA52;PSMA7;PSMA2;RELB;NFKB1;PSMB7;PSMA3;SEM1;NFKBIA;PSMB11;PSMC4;RPS27A;PSMB6;PSME2;UBC
Negative regulation of FLT3	-0.524696	-1.06405	0.334507	0.506815	15	15	CBL;PTPRJ;SOCS6;SH2B3;ABL2;UBB;SOCS2;SLA2;FLT3;CSK;FLT3LG;SLA;UBA52;RPS27A;UBC	FLT3LG;SLA;UBA52;RPS27A;UBC
Budding and maturation of HIV virion	-0.447519	-1.06607	0.292035	0.506831	36	28	CHMP4C;CHMP2B;NEDD4L;CHMP6;VTA1;VPS37D;VPS4B;VPS37A;PDCD6IP;CHMP2A;TSG101;CHMP7;VPS4A;VPS37B;CHMP3;UBB;CHMP5;VPS28;MVB12A;UBAP1;CHMP4B;MVB12B;UBA52;CHMP4A;VPS37C;RPS27A;UBC;PPIA	CHMP4B;MVB12B;UBA52;CHMP4A;VPS37C;RPS27A;UBC;PPIA
Hedgehog 'off' state	-0.359633	-1.0645	0.233333	0.508329	100	100	IFT57;CSNK1A1;TTC21B;PRKACA;PSME4;MKS1;ADCY2;KIF7;OFD1;RPGRIP1L;FUZ;PSME3;PRKACB;PRKAR2A;PSME1;ADCY7;PSMD3;PSMC3;IFT88;PSMA6;GNAS;ADCY5;SKP1;SUFU;SMO;PSMD1;ADCY6;PSMA5;WDR19;PSMB9;TULP3;DYNC2H1;CUL1;PSMB8;INTU;ADCY9;IFT140;IFT122;BTRC;PSMD11;PSMD10;PRKAR2B;PRKAR1A;WDR35;GPR161;ITCH;PSMD2;PSMC2;PTCH1;UBB;GLI2;GLI1;PRKACG;ADCY8;PSMA8;ADCY10;PSMB3;PSMB4;PSMB10;PSMD7;PSMD12;PSMD13;PSMD4;NUMB;PRKAR1B;…	PSMD14;PSMD9;PSMC6;PSMB5;ADCY4;PSMC5;KIF3A;ADCY3;PSMD8;PSMB2;PSMF1;PSMA4;UBA52;PSMA7;PSMA2;IFT52;PSMB7;PSMA3;SEM1;GLI3;PSMB11;PSMC4;RPS27A;PSMB6;PSME2;UBC
Platelet calcium homeostasis	0.743563	1.49055	0.0169713	0.509652	28	28	ATP2B1;ATP2B4;ITPR3;SRI;ATP2A2;CALM1;ITPR1;P2RX4;P2RX2;ITPR2;ORAI1;STIM1;TRPC6;P2RX6;ATP2B3;ATP2A1;P2RX3;P2RX7;TRPC3;P2RX1;P2RX5;TRPC7;ATP2A3;ATP2B2;SLC8A2;SLC8A3;ORAI2;SLC8A1	ATP2B1;ATP2B4;ITPR3;SRI;ATP2A2;CALM1;ITPR1;P2RX4;P2RX2;ITPR2;ORAI1;STIM1;TRPC6;P2RX6
Cell-cell junction organization	0.714462	1.60251	0	0.509697	63	63	CLDN4;CLDN7;CLDN3;CLDN8;CDH1;PATJ;CLDN6;JUP;CLDN9;MPP5;PRKCI;CADM1;CLDN11;PARD6B;CDH11;F11R;NECTIN4;NECTIN2;CTNND1;CLDN1;PARD3;CDH7;CDH6;PVR;AFDN;CTNNA1;CLDN22;CDH15;CADM3;NECTIN3;CLDN10;CLDN5;CDH2;CDH3;CLDN23;ANG;CRB3;CLDN12;CDH24;CLDN15;CDH8;NECTIN1;CLDN2;CLDN17;CLDN14;CDH5;CLDN20;CDH18;CADM2;CDH9;CDH12;CDH17;CLDN18;PARD6G;CLDN16;CDH10;CLDN19;CTNNB1;SDK2;SDK1;PARD6A;CDH13;CDH4	CLDN4;CLDN7;CLDN3;CLDN8;CDH1;PATJ;CLDN6;JUP;CLDN9;MPP5;PRKCI;CADM1;CLDN11;PARD6B;CDH11;F11R;NECTIN4;NECTIN2;CTNND1;CLDN1;PARD3;CDH7;CDH6
Glycosphingolipid metabolism	0.681817	1.48418	0.00982801	0.517757	46	44	ASAH1;PSAP;HEXA;ESYT1;NEU1;UGCG;GLA;SUMF1;GM2A;ARSD;SUMF2;GALC;ARSA;B3GALNT1;GLB1;STS;NEU3;NEU4;ARSK;SMPD4;HEXB;ESYT2;CERK;GLB1L;ARSB;ARSG;ARSF;ARSH;ENPP7;B4GALNT1;ASAH2;ARSI;NEU2;ESYT3;GBA;SMPD1;SMPD3;CPTP;SMPD2;GLTP;GBA2;CTSA;UGT8;ARSJ	ASAH1;PSAP;HEXA;ESYT1;NEU1;UGCG;GLA;SUMF1;GM2A;ARSD;SUMF2;GALC;ARSA;B3GALNT1;GLB1;STS;NEU3;NEU4;ARSK;SMPD4;HEXB;ESYT2;CERK;GLB1L
Defective GALNT3 causes familial hyperphosphatemic tumoral calcinosis (HFTC)	0.816995	1.52244	0.00807537	0.520488	19	18	GALNT3;MUC1;MUC4;MUC20;MUC15;MUC5B;MUC16;MUC5AC;MUC6;MUC17;MUC7;MUC21;MUC3A;MUC13;MUC19;MUC2;MUCL1;MUC12	GALNT3;MUC1;MUC4;MUC20;MUC15
Antigen Presentation: Folding, assembly and peptide loading of class I MHC	0.762539	1.49474	0.00953678	0.520598	25	24	HLA-A;HLA-E;HLA-C;PDIA3;HLA-B;TAPBP;SEC31A;CANX;HLA-F;SEC23A;HLA-G;SAR1B;TAP1;SEC24D;ERAP2;B2M;SEC24A;SEC13;SEC24B;ERAP1;CALR;HSPA5;SEC24C;TAP2	HLA-A;HLA-E;HLA-C;PDIA3;HLA-B;TAPBP;SEC31A;CANX;HLA-F;SEC23A;HLA-G;SAR1B;TAP1;SEC24D;ERAP2
Chromatin organization	0.57591	1.40962	0.00102459	0.521784	240	205	CHD4;NCOA1;ASH1L;KDM5D;KMT2C;SUPT20H;NSD3;ING3;KMT2E;KAT6B;KAT6A;CCND1;MSL1;KDM7A;ATF7IP;PHF2;KMT2A;ARID1A;MORF4L1;JADE1;SMARCC1;REST;UTY;EP400;KMT5B;TRRAP;EHMT2;HDAC8;ARID5B;SMARCD1;MBIP;NCOR1;KDM3B;CREBBP;KDM2A;EHMT1;KDM5B;KAT7;ING4;KDM5A;PRDM16;SETD2;MSL2;KDM3A;SMARCC2;RBBP4;EP300;BRWD1;ELP2;ARID4A;KANSL1;JADE3;KAT8;ASH2L;KMT5A;TADA2A;HCFC1;OGT;SMARCE1;HDAC3;SAP18;KDM5C;SUZ12;SETD7;DNMT3A;SUPT…	CHD4;NCOA1;ASH1L;KDM5D;KMT2C;SUPT20H;NSD3;ING3;KMT2E;KAT6B;KAT6A;CCND1;MSL1;KDM7A;ATF7IP;PHF2;KMT2A;ARID1A;MORF4L1;JADE1;SMARCC1;REST;UTY;EP400;KMT5B;TRRAP;EHMT2;HDAC8;ARID5B;SMARCD1;MBIP;NCOR1;KDM3B;CREBBP;KDM2A;EHMT1;KDM5B;KAT7;ING4;KDM5A;PRDM16;SETD2;MSL2;KDM3A;SMARCC2;RBBP4;EP300;BRWD1;ELP2;ARID4A;KANSL1;JADE3;KAT8;ASH2L;KMT5A;TADA2A;HCFC1;OGT;SMARCE1;HDAC3;SAP18;KDM5C;SUZ12;SETD7;DNMT3A;SUPT…
Fanconi Anemia Pathway	-0.414687	-1.05485	0.326425	0.522219	38	36	FANCB;FANCA;FANCL;MUS81;SLX4;FAAP100;FANCE;WDR48;USP1;FAAP20;DCLRE1A;ATR;FAN1;FANCC;RPA1;UBB;ERCC4;FANCM;POLN;FANCF;DCLRE1B;ATRIP;ERCC1;EME1;EME2;FANCI;SLX1A;FANCD2;RPA2;FANCG;FAAP24;UBE2T;UBA52;RPS27A;RPA3;UBC	EME2;FANCI;SLX1A;FANCD2;RPA2;FANCG;FAAP24;UBE2T;UBA52;RPS27A;RPA3;UBC
Metabolism of steroid hormones	-0.422781	-1.04887	0.313364	0.524437	35	35	STARD3;HSD17B11;CYP17A1;HSD17B12;CGA;LHB;TSPOAP1;STARD4;HSD17B2;TSPO;CYP11A1;SERPINA6;HSD3B1;HSD3B2;SRD5A2;HSD17B3;CYP11B2;CYP11B1;HSD11B1;STARD6;SRD5A1;CYP21A2;FDX2;CYP19A1;STARD3NL;FDX1;HSD11B2;AKR1B15;SRD5A3;HSD17B14;POMC;HSD17B1;STAR;FDXR;AKR1B1	CYP19A1;STARD3NL;FDX1;HSD11B2;AKR1B15;SRD5A3;HSD17B14;POMC;HSD17B1;STAR;FDXR;AKR1B1
Interconversion of nucleotide di- and triphosphates	-0.435163	-1.05285	0.316742	0.524501	30	29	NME3;RRM2B;TXNRD1;CTPS2;GLRX;CMPK1;AK9;AK7;GSR;AK2;AK1;DCTPP1;DTYMK;NUDT13;DUT;AK6;NME4;AK8;RRM2;AK4;CTPS1;RRM1;NME1;TXN;NME2;GUK1;AK5;DCTD;TYMS	AK4;CTPS1;RRM1;NME1;TXN;NME2;GUK1;AK5;DCTD;TYMS
Recognition of DNA damage by PCNA-containing replication complex	-0.435496	-1.04926	0.314655	0.525864	30	30	CUL4A;RFC1;DDB1;POLE;POLD3;WDR48;USP1;RFC4;UBE2B;RFC5;RAD18;POLD1;CUL4B;RFC3;RPA1;UBB;DTL;POLE3;POLE2;RBX1;POLD2;POLD4;RPA2;PCNA;UBA52;RFC2;POLE4;RPS27A;RPA3;UBC	POLE2;RBX1;POLD2;POLD4;RPA2;PCNA;UBA52;RFC2;POLE4;RPS27A;RPA3;UBC
Citric acid cycle (TCA cycle)	-0.469257	-1.04954	0.340611	0.52767	22	22	OGDH;SUCLG2;ME2;SDHB;NNT;SDHA;CS;SUCLG1;SDHD;ACO2;ME3;DLST;IDH3G;IDH2;SUCLA2;FAHD1;IDH3B;FH;MDH2;SDHC;DLD;IDH3A	IDH2;SUCLA2;FAHD1;IDH3B;FH;MDH2;SDHC;DLD;IDH3A
Disassembly of the destruction complex and recruitment of AXIN to the membrane	0.693481	1.41985	0.0356234	0.527749	31	31	CSNK1A1;FZD5;PPP2R5E;PPP2R1A;DVL3;CAV1;APC;LRP6;PPP2R5B;DVL1;PPP2R5A;FRAT1;FZD2;LRP5;CSNK1G2;PPP2R5C;PPP2R5D;PPP2CB;FZD1;PPP2R1B;AMER1;WNT1;WNT8B;WNT3A;WNT8A;PPP2CA;FRAT2;GSK3B;DVL2;AXIN1;CTNNB1	CSNK1A1;FZD5;PPP2R5E;PPP2R1A;DVL3;CAV1;APC;LRP6;PPP2R5B;DVL1;PPP2R5A;FRAT1;FZD2;LRP5;CSNK1G2
COPI-dependent Golgi-to-ER retrograde traffic	0.610853	1.41064	0.00898876	0.529317	83	82	KIF13B;KIF1C;COPA;TMED3;TMED2;TMED10;KIF19;COPB2;KIF27;KDELR1;KIF20B;TMED7;ARCN1;KIFAP3;TMED9;KIF5B;GBF1;NBAS;KIF3B;NAPG;KIF1A;KIF1B;KIF2A;KIF21A;SEC22B;STX18;ARFGAP2;KDELR2;COPG2;KIF6;NAPB;ARFGAP3;SURF4;KIF16B;KIF21B;COPE;KIF5A;COPB1;KIF3C;KIFC2;RACGAP1;KIF5C;NAPA;USE1;COPG1;ARF3;KDELR3;RAB1B;ARF4;NSF;ARF1;KLC1;KIF22;ZW10;KIF23;KIF26A;CENPE;KIF4B;KIF15;KIF18B;KIF2B;KIF11;KIF25;RINT1;KLC2;KIF12;C…	KIF13B;KIF1C;COPA;TMED3;TMED2;TMED10;KIF19;COPB2;KIF27;KDELR1;KIF20B;TMED7;ARCN1;KIFAP3;TMED9;KIF5B;GBF1;NBAS;KIF3B;NAPG;KIF1A;KIF1B;KIF2A;KIF21A;SEC22B;STX18;ARFGAP2;KDELR2;COPG2;KIF6;NAPB;ARFGAP3;SURF4;KIF16B;KIF21B;COPE;KIF5A;COPB1;KIF3C
IL-6-type cytokine receptor ligand interactions	-0.505401	-1.04983	0.367491	0.529616	17	17	CRLF1;JAK2;LIFR;IL11RA;CLCF1;CNTF;IL31;CTF1;OSMR;TYK2;JAK1;OSM;IL11;IL31RA;IL6ST;LIF;CNTFR	TYK2;JAK1;OSM;IL11;IL31RA;IL6ST;LIF;CNTFR
Apoptotic cleavage of cellular proteins	0.666415	1.40578	0.0263158	0.532882	38	38	VIM;CDH1;OCLN;ROCK1;TJP2;TJP1;GSN;PRKCD;CASP3;APC;PLEC;DSG2;LMNA;CASP8;CASP6;STK24;FNTA;MAPT;GAS2;SATB1;PTK2;CASP7;BIRC2;ACIN1;ADD1;SPTAN1;DBNL;BCAP31;PRKCQ;BMX;CLSPN;DSP;DSG1;LMNB1;STK26;CTNNB1;PKP1;DSG3	VIM;CDH1;OCLN;ROCK1;TJP2;TJP1;GSN;PRKCD;CASP3;APC;PLEC;DSG2;LMNA;CASP8;CASP6;STK24;FNTA;MAPT;GAS2;SATB1;PTK2
Intra-Golgi traffic	0.65177	1.40359	0.0275779	0.53337	44	44	CYTH3;MAN1A1;STX16;TRIP11;RAB30;MAN1A2;MAN2A2;MAN2A1;RGP1;CYTH1;NAPG;COG2;GOLGA5;COG6;COG4;RAB33B;NAPB;GOSR1;ALPP;MAN1C1;COG3;BET1L;STX5;SNAP29;CYTH2;VPS45;NAPA;YKT6;COG1;STX6;NSF;ARF1;GOSR2;GOLIM4;RAB41;CYTH4;RAB36;VTI1A;RIC1;COG8;COG7;RAB39A;CUX1;COG5	CYTH3;MAN1A1;STX16;TRIP11;RAB30;MAN1A2;MAN2A2;MAN2A1;RGP1;CYTH1;NAPG;COG2;GOLGA5;COG6;COG4;RAB33B;NAPB;GOSR1;ALPP;MAN1C1;COG3;BET1L;STX5;SNAP29;CYTH2;VPS45;NAPA
PI Metabolism	0.644322	1.49901	0	0.533615	84	83	PLEKHA1;SYNJ1;GDE1;PIK3C2A;PTPN13;RAB14;GDPD3;MTMR10;PIK3CA;PLEKHA8;INPPL1;PLEKHA4;PI4K2B;PIK3C3;MTMR3;GDPD1;PLEKHA5;PLEKHA3;PIP5K1A;PIK3R3;PIK3CB;SYNJ2;INPP5J;MTMR2;RAB5A;MTM1;SBF2;INPP4A;ENPP6;PLEKHA6;PIP5K1C;RUFY1;RAB4A;MTMR1;TNFAIP8;PIK3R4;PLEKHA2;PI4KA;INPP5K;FIG4;PIK3C2B;VAC14;PNPLA6;MTMR4;PI4KB;SACM1L;INPP5E;INPP5F;PIP4K2B;PIP4K2C;PNPLA7;TPTE2;ARF3;OCRL;MTMR6;ARF1;SBF1;MTMR8;BMX;TNFAIP8L3;…	PLEKHA1;SYNJ1;GDE1;PIK3C2A;PTPN13;RAB14;GDPD3;MTMR10;PIK3CA;PLEKHA8;INPPL1;PLEKHA4;PI4K2B;PIK3C3;MTMR3;GDPD1;PLEKHA5;PLEKHA3;PIP5K1A;PIK3R3;PIK3CB;SYNJ2;INPP5J;MTMR2;RAB5A;MTM1;SBF2;INPP4A;ENPP6;PLEKHA6;PIP5K1C;RUFY1;RAB4A;MTMR1;TNFAIP8;PIK3R4;PLEKHA2;PI4KA;INPP5K;FIG4;PIK3C2B;VAC14;PNPLA6;MTMR4;PI4KB
HIV Infection	-0.316774	-1.04354	0.214286	0.535404	243	231	HLA-A;CHMP4C;CHMP2B;POLR2C;TAF1;PACS1;TAF15;SUPT5H;RNMT;GTF2F2;RANBP2;NUP58;NEDD4L;TAF11;GTF2A1;PSME4;NUP93;KPNB1;TCEA1;AP2M1;XRCC4;TPR;KPNA1;NMT2;CHMP6;PSME3;NUP88;VTA1;PSME1;PSMD3;VPS37D;AP2A2;PSMC3;XPO1;NUP107;VPS4B;BANF1;ELMO1;GTF2H1;NELFCD;RAE1;AP1S3;NDC1;PSMA6;XRCC5;NUP98;TAF5;VPS37A;CCNK;RAC1;CD28;SKP1;GTF2E1;POLR2B;POM121C;GTF2F1;PSMD1;GTF2H2;PSMA5;CCNT2;CCNH;PDCD6IP;AAAS;NUP188;CHMP2A;PS…	PSMB1;GTF2H4;RBX1;TAF9;POLR2F;HCK;NUP160;NUP133;RNGTT;TAF10;NUP153;GTF2A2;ELOB;PSMD14;PSMD9;PSMC6;TAF7L;PSMB5;NUP37;CD4;DOCK2;AP1S1;AP1B1;TBP;FYN;GTF2H3;CD247;GTF2B;AP1M1;RANBP1;PSMC5;CHMP4B;NMT1;MVB12B;PSMD8;NUP155;PSMB2;PSMF1;PSMA4;ELOC;FEN1;AP1S2;UBA52;PSMA7;CHMP4A;RAN;VPS37C;PSMA2;TAF6;POLR2G;APOBEC3G;SLC25A5;PSMB7;NPM1;PSMA3;SEM1;PSMB11;PSMC4;RPS27A;PSMB6;PSME2;POLR2I;UBC;POLR2L;PPIA
HDR through Homologous Recombination (HRR)	-0.363414	-1.04242	0.338583	0.53583	66	66	RAD50;RAD17;ATM;RAD9A;RFC1;MUS81;POLE;POLK;POLD3;RMI1;SLX4;BRCA1;RMI2;BRCA2;ATR;CHEK1;RFC4;RHNO1;TOP3A;MRE11;RAD1;RFC5;WRN;POLD1;POLH;RTEL1;RFC3;NBN;SPIDR;RPA1;UBB;RAD51AP1;BRIP1;EXO1;XRCC3;RAD51D;KAT5;POLE3;ATRIP;TOPBP1;BARD1;XRCC2;POLE2;RAD9B;EME1;BLM;HUS1;RBBP8;POLD2;EME2;PALB2;POLD4;RAD51;RAD51B;SLX1A;RPA2;GEN1;DNA2;PCNA;UBA52;RFC2;POLE4;RAD51C;RPS27A;RPA3;UBC	XRCC2;POLE2;RAD9B;EME1;BLM;HUS1;RBBP8;POLD2;EME2;PALB2;POLD4;RAD51;RAD51B;SLX1A;RPA2;GEN1;DNA2;PCNA;UBA52;RFC2;POLE4;RAD51C;RPS27A;RPA3;UBC
Regulation of RUNX1 Expression and Activity	0.743729	1.3913	0.0403226	0.536719	27	18	H19;CDK6;CCND2;CCND1;RUNX1;CCND3;TNRC6A;TNRC6B;PTPN11;AGO1;AGO3;AGO4;AGO2;CBFB;TNRC6C;PML;SRC;MOV10	H19;CDK6;CCND2;CCND1;RUNX1;CCND3;TNRC6A;TNRC6B;PTPN11;AGO1;AGO3;AGO4;AGO2;CBFB
RHOBTB GTPase Cycle	0.676591	1.42821	0.0212235	0.538611	35	35	VIM;MSI2;ROCK1;TMOD3;MYO6;PHIP;PDE5A;SPEN;ROCK2;DBN1;SRRM1;CUL3;RNF20;DDX39B;GPS1;STK38;RBMX;CDC37;HSP90AB1;RHOBTB2;CPSF7;TWF1;RHOBTB1;CCT2;RBBP6;ACTN1;CCT6A;TRA2B;HSP90AA1;COPS2;CCT7;HNRNPC;ACTG1;COPS4;TXNL1	VIM;MSI2;ROCK1;TMOD3;MYO6;PHIP;PDE5A;SPEN;ROCK2;DBN1;SRRM1;CUL3;RNF20;DDX39B;GPS1;STK38;RBMX;CDC37;HSP90AB1;RHOBTB2;CPSF7;TWF1;RHOBTB1
Apoptotic execution phase	0.665885	1.43973	0.0094451	0.538664	52	46	VIM;CDH1;OCLN;ROCK1;HMGB1;TJP2;TJP1;GSN;PRKCD;CASP3;APC;PLEC;DSG2;LMNA;CASP8;KPNB1;CASP6;KPNA1;STK24;FNTA;MAPT;GAS2;SATB1;PTK2;DNM1L;CASP7;BIRC2;ACIN1;ADD1;SPTAN1;DFFB;HMGB2;DBNL;BCAP31;PRKCQ;BMX;CLSPN;PAK2;DSP;DFFA;DSG1;LMNB1;STK26;CTNNB1;PKP1;DSG3	VIM;CDH1;OCLN;ROCK1;HMGB1;TJP2;TJP1;GSN;PRKCD;CASP3;APC;PLEC;DSG2;LMNA;CASP8;KPNB1;CASP6;KPNA1;STK24;FNTA;MAPT;GAS2;SATB1;PTK2
RHO GTPases activate PAKs	0.714638	1.39657	0.0453939	0.539756	21	21	MYH14;MYL12B;NF2;PPP1R12B;PPP1R12A;MYH9;CALM1;MYL9;CTTN;RAC1;MYLK;MYH11;MYL6;LIMK1;MYH10;FLNA;CDC42;PAK2;PAK1;PAK3;PPP1CB	MYH14;MYL12B;NF2;PPP1R12B;PPP1R12A;MYH9;CALM1;MYL9;CTTN
Defective C1GALT1C1 causes Tn polyagglutination syndrome (TNPS)	0.754504	1.42545	0.0201342	0.54025	20	19	MUC1;MUC4;MUC20;MUC15;C1GALT1C1;MUC5B;C1GALT1;MUC16;MUC5AC;MUC6;MUC17;MUC7;MUC21;MUC3A;MUC13;MUC19;MUC2;MUCL1;MUC12	MUC1;MUC4;MUC20;MUC15;C1GALT1C1;MUC5B
Complement cascade	0.592386	1.41092	0.0010627	0.542057	138	135	CLU;CFH;CD81;CD46;CD55;CFB;CFI;CFD;CD59;SERPING1;C5;PROS1;C5AR1;IGKV1-17;C8G;CFHR4;C1QB;C4A;IGLV4-69;IGLV1-47;IGLV7-46;IGLV6-57;IGLV11-55;IGLV1-36;IGLV5-37;IGLV1-40;IGLV7-43;IGLV1-44;IGLV5-45;IGLV2-33;IGLV8-61;IGLV10-54;IGLV4-60;IGLV1-51;MASP2;C5AR2;FCN3;C8B;C8A;IGLV4-3;IGLV3-1;IGLC6;IGLV3-22;IGLC7;IGLV2-8;IGLV2-11;IGLV3-27;IGLV3-25;IGLV2-23;IGLV3-21;IGLV3-19;IGLV2-18;IGLV3-16;IGLV2-14;IGLV3-12;C…	CLU;CFH;CD81;CD46;CD55;CFB;CFI;CFD;CD59;SERPING1
Sphingolipid metabolism	0.611022	1.41999	0.00780379	0.543275	91	89	ASAH1;PLPP2;PSAP;ORMDL1;HEXA;ESYT1;KDSR;NEU1;PRKD3;SPTLC3;ORMDL3;UGCG;CERT1;CERS2;GLA;SUMF1;GM2A;SPNS2;SGMS2;CERS6;ARSD;SUMF2;OSBP;GALC;DEGS2;VAPA;PPM1L;ARSA;SPTSSA;PLPP1;SGPL1;SAMD8;SPTLC2;VAPB;CSNK1G2;SGPP1;SPTSSB;B3GALNT1;SGMS1;GLB1;CERS5;STS;NEU3;NEU4;ARSK;PRKD1;SMPD4;HEXB;ESYT2;CERK;ACER3;GLB1L;ARSB;ARSG;ARSF;ARSH;ACER1;ENPP7;FA2H;B4GALNT1;ASAH2;ARSI;NEU2;ESYT3;GBA;CERS1;PRKD2;SPHK1;SPHK2;SM…	ASAH1;PLPP2;PSAP;ORMDL1;HEXA;ESYT1;KDSR;NEU1;PRKD3;SPTLC3;ORMDL3;UGCG;CERT1;CERS2;GLA;SUMF1;GM2A;SPNS2;SGMS2;CERS6;ARSD;SUMF2;OSBP;GALC;DEGS2;VAPA;PPM1L;ARSA;SPTSSA;PLPP1;SGPL1;SAMD8;SPTLC2;VAPB;CSNK1G2;SGPP1;SPTSSB;B3GALNT1;SGMS1;GLB1;CERS5;STS;NEU3;NEU4;ARSK;PRKD1
Elastic fibre formation	0.656028	1.39196	0.0301508	0.544089	41	41	FBN2;ITGAV;BMP4;ITGB8;LTBP3;ITGB1;MFAP2;LTBP2;LTBP1;EFEMP2;LTBP4;BMP2;ITGB5;LOXL4;MFAP3;MFAP4;FBN3;FBLN5;LOXL2;MFAP1;EFEMP1;TGFB2;LOXL1;BMP7;FURIN;MFAP5;ITGA8;LOXL3;BMP10;ITGB6;ELN;VTN;ITGB3;TGFB1;TGFB3;GDF5;FBLN2;ITGA5;FBLN1;LOX;FBN1	FBN2;ITGAV;BMP4;ITGB8;LTBP3;ITGB1;MFAP2;LTBP2;LTBP1;EFEMP2;LTBP4;BMP2;ITGB5;LOXL4;MFAP3;MFAP4
Norepinephrine Neurotransmitter Release Cycle	0.748205	1.39976	0.038874	0.544678	18	18	SYT1;STX1A;VAMP2;RIMS1;CPLX1;MAOA;UNC13B;SNAP25;PPFIA4;TSPOAP1;SLC18A2;PPFIA2;SLC22A1;SLC22A2;PPFIA3;RAB3A;PPFIA1;STXBP1	SYT1;STX1A;VAMP2;RIMS1;CPLX1;MAOA;UNC13B;SNAP25;PPFIA4
Smooth Muscle Contraction	0.664575	1.3971	0.0371287	0.549303	39	36	TPM1;MYL12B;CALD1;PXN;CALM1;ITGA1;TLN1;MYL9;ANXA1;TPM4;SORBS3;ANXA6;TPM2;ITGB5;VCL;MYLK;LMOD1;MYH11;MYL6;MYLPF;TPM3;ANXA2;ACTA2;TRIM72;ACTG2;MYL10;MYL7;CAV3;PAK2;GUCY1A2;MYL6B;DYSF;PAK1;MYL12A;SORBS1;MYL5	TPM1;MYL12B;CALD1;PXN;CALM1;ITGA1;TLN1;MYL9;ANXA1;TPM4;SORBS3;ANXA6;TPM2;ITGB5;VCL;MYLK;LMOD1
Serotonin Neurotransmitter Release Cycle	0.74711	1.38719	0.0592992	0.550593	18	18	SYT1;STX1A;VAMP2;RIMS1;CPLX1;UNC13B;SNAP25;SYN1;PPFIA4;TSPOAP1;SYN3;SLC18A2;PPFIA2;SYN2;PPFIA3;RAB3A;PPFIA1;STXBP1	SYT1;STX1A;VAMP2;RIMS1;CPLX1;UNC13B;SNAP25;SYN1;PPFIA4
Chromatin modifying enzymes	0.57591	1.41177	0	0.551332	240	205	CHD4;NCOA1;ASH1L;KDM5D;KMT2C;SUPT20H;NSD3;ING3;KMT2E;KAT6B;KAT6A;CCND1;MSL1;KDM7A;ATF7IP;PHF2;KMT2A;ARID1A;MORF4L1;JADE1;SMARCC1;REST;UTY;EP400;KMT5B;TRRAP;EHMT2;HDAC8;ARID5B;SMARCD1;MBIP;NCOR1;KDM3B;CREBBP;KDM2A;EHMT1;KDM5B;KAT7;ING4;KDM5A;PRDM16;SETD2;MSL2;KDM3A;SMARCC2;RBBP4;EP300;BRWD1;ELP2;ARID4A;KANSL1;JADE3;KAT8;ASH2L;KMT5A;TADA2A;HCFC1;OGT;SMARCE1;HDAC3;SAP18;KDM5C;SUZ12;SETD7;DNMT3A;SUPT…	CHD4;NCOA1;ASH1L;KDM5D;KMT2C;SUPT20H;NSD3;ING3;KMT2E;KAT6B;KAT6A;CCND1;MSL1;KDM7A;ATF7IP;PHF2;KMT2A;ARID1A;MORF4L1;JADE1;SMARCC1;REST;UTY;EP400;KMT5B;TRRAP;EHMT2;HDAC8;ARID5B;SMARCD1;MBIP;NCOR1;KDM3B;CREBBP;KDM2A;EHMT1;KDM5B;KAT7;ING4;KDM5A;PRDM16;SETD2;MSL2;KDM3A;SMARCC2;RBBP4;EP300;BRWD1;ELP2;ARID4A;KANSL1;JADE3;KAT8;ASH2L;KMT5A;TADA2A;HCFC1;OGT;SMARCE1;HDAC3;SAP18;KDM5C;SUZ12;SETD7;DNMT3A;SUPT…
RHOA GTPase cycle	0.593329	1.42901	0.00210305	0.551975	149	147	FAM13A;ARHGEF12;FARP1;ARHGAP29;ROCK1;AKAP13;KTN1;JUP;NGEF;LMAN1;IQGAP1;TJP2;ARHGAP8;PCDH7;ARAP1;DDRGK1;OBSCN;DAAM1;OPHN1;ABCD3;ROCK2;ARHGAP18;ARHGAP32;CAV1;ARHGEF10L;ARHGAP31;PKN2;PKN1;STOM;ARHGAP44;STBD1;MYO9B;TMEM87A;ARHGEF10;ARHGAP35;CCDC115;MYO9A;DIAPH1;ARHGAP1;SLK;TMPO;ARHGEF5;BCR;ARAP3;PLEKHG4;ARHGEF11;ERBIN;ARHGEF18;DIAPH3;MCF2L;ARHGAP5;VAV2;ARHGAP30;TEX2;ACBD5;VAPB;MCAM;ARHGEF2;PREX1;ARHG…	FAM13A;ARHGEF12;FARP1;ARHGAP29;ROCK1;AKAP13;KTN1;JUP;NGEF;LMAN1;IQGAP1;TJP2;ARHGAP8;PCDH7;ARAP1;DDRGK1;OBSCN;DAAM1;OPHN1;ABCD3;ROCK2;ARHGAP18;ARHGAP32;CAV1;ARHGEF10L;ARHGAP31;PKN2;PKN1;STOM;ARHGAP44;STBD1;MYO9B;TMEM87A;ARHGEF10;ARHGAP35;CCDC115;MYO9A;DIAPH1;ARHGAP1;SLK;TMPO;ARHGEF5;BCR;ARAP3;PLEKHG4;ARHGEF11;ERBIN;ARHGEF18;DIAPH3;MCF2L;ARHGAP5;VAV2;ARHGAP30;TEX2;ACBD5;VAPB;MCAM;ARHGEF2;PREX1;ARHG…
PKMTs methylate histone lysines	0.670526	1.43163	0.00937866	0.553105	47	44	ASH1L;KMT2C;NSD3;KMT2E;ATF7IP;KMT2A;KMT5B;EHMT2;EHMT1;PRDM16;SETD2;RBBP4;ASH2L;KMT5A;SUZ12;SETD7;NFKB2;SETD1A;RELA;SETDB1;MECOM;NSD1;KMT5C;SMYD3;EZH2;SETD1B;NSD2;DPY30;DOT1L;SUV39H2;SUV39H1;KMT2D;AEBP2;RBBP5;KMT2B;SETDB2;EED;PRDM9;SMYD2;RBBP7;SETD6;SETD3;WDR5;NFKB1	ASH1L;KMT2C;NSD3;KMT2E;ATF7IP;KMT2A;KMT5B;EHMT2;EHMT1;PRDM16;SETD2;RBBP4;ASH2L;KMT5A;SUZ12;SETD7;NFKB2;SETD1A;RELA;SETDB1;MECOM;NSD1;KMT5C;SMYD3;EZH2;SETD1B;NSD2;DPY30;DOT1L;SUV39H2
Signaling by Hippo	0.739207	1.39238	0.0369863	0.553603	20	20	AMOTL2;WWTR1;STK3;TJP2;WWC1;TJP1;LATS2;LATS1;CASP3;SAV1;MOB1B;STK4;YAP1;YWHAB;NPHP4;AMOT;YWHAE;MOB1A;DVL2;AMOTL1	AMOTL2;WWTR1;STK3;TJP2;WWC1;TJP1;LATS2;LATS1;CASP3;SAV1;MOB1B;STK4;YAP1
Pre-NOTCH Transcription and Translation	0.678765	1.42095	0.0209102	0.554071	74	34	ELF3;MAML2;PRKCI;NOTCH2;NOTCH3;CCND1;RUNX1;CREBBP;TP53;TNRC6A;TFDP2;TNRC6B;RBPJ;EP300;TFDP1;MAMLD1;AGO1;AGO3;NOTCH4;AGO4;SIRT6;AGO2;MAML1;KAT2B;E2F1;KAT2A;NOTCH1;MAML3;TNRC6C;H2AFX;E2F3;MOV10;SNW1;JUN	ELF3;MAML2;PRKCI;NOTCH2;NOTCH3;CCND1;RUNX1;CREBBP;TP53;TNRC6A;TFDP2;TNRC6B;RBPJ;EP300;TFDP1;MAMLD1;AGO1;AGO3;NOTCH4;AGO4;SIRT6;AGO2
ECM proteoglycans	0.663743	1.47439	0.00823529	0.554421	56	56	AGRN;ITGAV;VCAN;ITGB1;LAMA4;COL9A3;SPARC;LAMB2;LAMB1;DAG1;LAMA5;COL9A2;DCN;BGN;ITGA2B;ITGB5;LAMC1;HSPG2;MATN4;IBSP;TNXB;ITGA2;LAMA2;ITGA9;TGFB2;PTPRS;FMOD;COMP;NCAN;ACAN;ITGAX;ITGA7;LUM;NCAM1;ASPN;MATN3;ITGA8;BCAN;DSPP;HAPLN1;ITGB6;TNN;TNR;VTN;ITGB3;COL9A1;LRP4;TGFB1;TGFB3;MATN1;MUSK;DMP1;LAMA1;TNC;SERPINE1;LAMA3	AGRN;ITGAV;VCAN;ITGB1;LAMA4;COL9A3;SPARC;LAMB2;LAMB1;DAG1;LAMA5;COL9A2;DCN;BGN;ITGA2B;ITGB5;LAMC1;HSPG2;MATN4;IBSP
Cell junction organization	0.622942	1.44365	0.00891862	0.555376	88	88	CLDN4;CLDN7;CLDN3;CLDN8;CDH1;CD151;PATJ;CLDN6;JUP;ITGB1;CLDN9;DST;MPP5;PRKCI;CADM1;CLDN11;PARD6B;PXN;CDH11;F11R;NECTIN4;LIMS2;NECTIN2;FERMT2;CTNND1;CLDN1;PARD3;PLEC;CDH7;CDH6;ILK;PVR;ITGB4;AFDN;LAMB3;CTNNA1;CLDN22;CDH15;CADM3;NECTIN3;CLDN10;PARVA;CLDN5;CDH2;CDH3;CLDN23;ANG;CRB3;FLNA;CLDN12;CDH24;CLDN15;CDH8;NECTIN1;CLDN2;CLDN17;CLDN14;CDH5;CLDN20;CDH18;CADM2;CDH9;CDH12;CDH17;CLDN18;ACTN1;FBLIM1;V…	CLDN4;CLDN7;CLDN3;CLDN8;CDH1;CD151;PATJ;CLDN6;JUP;ITGB1;CLDN9;DST;MPP5;PRKCI;CADM1;CLDN11;PARD6B;PXN;CDH11;F11R;NECTIN4;LIMS2;NECTIN2;FERMT2;CTNND1;CLDN1;PARD3;PLEC;CDH7;CDH6
Cell-Cell communication	0.606821	1.44027	0	0.556063	122	120	CLDN4;CLDN7;CD47;CLDN3;CLDN8;CDH1;CD151;PATJ;CLDN6;WASL;JUP;ITGB1;SPTBN1;CLDN9;DST;MPP5;PRKCI;IQGAP1;CADM1;CLDN11;PARD6B;PXN;CDH11;F11R;PIK3CA;NECTIN4;LIMS2;MAGI2;ACTN4;NECTIN2;FERMT2;CTNND1;CLDN1;PARD3;PLEC;GRB2;CDH7;CD2AP;CDH6;PIK3CB;PTPN11;ILK;PVR;PTPN6;NCK1;ITGB4;AFDN;LAMB3;CTNNA1;PTK2;CLDN22;CDH15;CADM3;NECTIN3;NCK2;CLDN10;PARVA;CLDN5;CDH2;CDH3;CLDN23;SPTAN1;ANG;SKAP2;CRB3;TYROBP;FLNA;CLDN12…	CLDN4;CLDN7;CD47;CLDN3;CLDN8;CDH1;CD151;PATJ;CLDN6;WASL;JUP;ITGB1;SPTBN1;CLDN9;DST;MPP5;PRKCI;IQGAP1;CADM1;CLDN11;PARD6B;PXN;CDH11;F11R;PIK3CA;NECTIN4;LIMS2;MAGI2;ACTN4;NECTIN2;FERMT2;CTNND1;CLDN1;PARD3;PLEC;GRB2;CDH7;CD2AP;CDH6;PIK3CB
Platelet sensitization by LDL	0.744388	1.38369	0.0514905	0.561514	17	17	PPP2R5E;PPP2R1A;PPP2R5B;PTPN11;PPP2R5A;PTPN6;MAPK14;PLA2G4A;PECAM1;PPP2R5C;PPP2R5D;PPP2CB;PPP2R1B;FGR;APOB;PPP2CA;LRP8	PPP2R5E;PPP2R1A;PPP2R5B;PTPN11;PPP2R5A;PTPN6;MAPK14;PLA2G4A;PECAM1;PPP2R5C;PPP2R5D;PPP2CB
Intra-Golgi and retrograde Golgi-to-ER traffic	0.555387	1.35631	0.00413223	0.563649	186	185	TGOLN2;CYTH3;RAB6A;KIF13B;KIF1C;COPA;DYNC1H1;TMED3;TMED2;TMED10;MAN1A1;KIF19;COPB2;KIF27;STX16;DYNLL2;RAB3GAP2;TRIP11;KDELR1;GCC2;KIF20B;RAB30;IGF2R;PAFAH1B2;TMED7;MAN1A2;MAN2A2;DCTN6;ARCN1;MAN2A1;KIFAP3;TMED9;KIF5B;GBF1;NBAS;RGP1;KIF3B;DYNC1LI2;CYTH1;NAPG;KIF1A;KIF1B;KIF2A;KIF21A;SEC22B;NAA30;COG2;GOLGA5;STX18;ARFGAP2;COG6;KDELR2;GOLGA1;COG4;COPG2;RAB33B;KIF6;RAB9A;TMF1;DCTN5;DCTN4;PLA2G4A;NAPB;…	TGOLN2;CYTH3;RAB6A;KIF13B;KIF1C;COPA;DYNC1H1;TMED3;TMED2;TMED10;MAN1A1;KIF19;COPB2;KIF27;STX16;DYNLL2;RAB3GAP2;TRIP11;KDELR1;GCC2;KIF20B;RAB30;IGF2R;PAFAH1B2;TMED7;MAN1A2;MAN2A2;DCTN6;ARCN1;MAN2A1;KIFAP3;TMED9;KIF5B;GBF1;NBAS;RGP1;KIF3B;DYNC1LI2;CYTH1;NAPG;KIF1A;KIF1B;KIF2A;KIF21A;SEC22B;NAA30;COG2;GOLGA5;STX18;ARFGAP2;COG6;KDELR2;GOLGA1;COG4;COPG2;RAB33B;KIF6;RAB9A;TMF1;DCTN5;DCTN4;PLA2G4A;NAPB;…
Mitochondrial biogenesis	-0.353928	-1.03045	0.305263	0.56461	95	92	NCOA1;CREB1;MED1;NCOR1;CREBBP;CALM1;GLUD1;MTERF1;TFAM;NRF1;MT-ATP6;ALAS1;MEF2C;GABPA;PRKAG2;DNAJC11;HCFC1;CRTC2;HDAC3;SIRT5;POLG2;APOOL;PRKAB1;MAPK12;MAPK14;TBL1XR1;CHCHD6;PRKAB2;CHD9;GABPB1;RXRA;IMMT;PERM1;NCOA2;SOD2;PPARA;DMAC2L;TGS1;NCOA6;PRKAA2;TBL1X;TFB1M;MEF2D;NR1D1;ATP5PB;CARM1;HSPA9;TFB2M;CRTC3;PRKAG3;ATF2;PPRC1;ATP5MC2;CHCHD3;ACSS2;MT-ATP8;GLUD2;CRTC1;ESRRA;POLRMT;IDH2;SIRT4;PRKAG1;TMEM1…	GLUD2;CRTC1;ESRRA;POLRMT;IDH2;SIRT4;PRKAG1;TMEM11;SIRT3;APOO;SAMM50;PPARGC1B;ATP5F1C;SMARCD3;MAPK11;SSBP1;ATP5PF;ATP5F1A;MTX2;CAMK4;HELZ2;MICOS13;ATP5MF;MTX1;ATP5PD;ATP5F1D;ATP5PO;PPARGC1A;ATP5F1B;ATP5ME;MICOS10;ATP5MC3;ATP5MC1;ATP5MG;ATP5F1E;CYCS
Signaling by BMP	0.732218	1.4686	0.00892857	0.564957	28	28	FSTL1;SMAD9;BMPR2;SMURF2;SMAD4;BMP2;SMAD7;NOG;SMAD6;BMPR1A;GREM2;ZFYVE16;ACVR2B;UBE2D1;SMURF1;SKI;ACVRL1;SMAD1;ACVR2A;CHRDL1;UBE2D3;GDF2;BMP10;CER1;BMPR1B;SMAD5;AMHR2;AMH	FSTL1;SMAD9;BMPR2;SMURF2;SMAD4;BMP2;SMAD7;NOG;SMAD6;BMPR1A;GREM2;ZFYVE16;ACVR2B;UBE2D1;SMURF1;SKI;ACVRL1;SMAD1;ACVR2A
RHOB GTPase cycle	0.620075	1.41203	0.0115207	0.565415	70	69	ARHGEF12;ROCK1;AKAP13;JUP;TJP2;PCDH7;DAAM1;OPHN1;ROCK2;ARHGAP32;CAV1;ARHGEF10L;PKN2;PKN1;STOM;MYO9B;ARHGEF10;ARHGAP35;MYO9A;DIAPH1;ARHGAP1;SLK;ARHGEF5;BCR;ARHGEF11;ERBIN;DIAPH3;MCF2L;ARHGAP5;VAV2;MCAM;ARHGEF2;PREX1;ARHGEF25;RTKN;STK10;ARHGAP26;CIT;ARHGEF17;NET1;VANGL1;ARHGEF3;ABR;RACGAP1;ARHGAP39;FLOT1;RHPN2;ARHGAP21;DLC1;STARD13;ARHGEF1;TFRC;STARD8;MCF2;ARHGDIG;ACTC1;PKN3;DEPDC1B;ECT2;FLOT2;ANLN…	ARHGEF12;ROCK1;AKAP13;JUP;TJP2;PCDH7;DAAM1;OPHN1;ROCK2;ARHGAP32;CAV1;ARHGEF10L;PKN2;PKN1;STOM;MYO9B;ARHGEF10;ARHGAP35;MYO9A;DIAPH1;ARHGAP1;SLK;ARHGEF5;BCR;ARHGEF11;ERBIN;DIAPH3;MCF2L;ARHGAP5;VAV2;MCAM;ARHGEF2;PREX1;ARHGEF25;RTKN;STK10;ARHGAP26;CIT;ARHGEF17;NET1;VANGL1;ARHGEF3;ABR;RACGAP1
Response to elevated platelet cytosolic Ca2+	0.569796	1.35689	0.0117899	0.568907	133	131	CLU;TMSB4X;RARRES2;APP;CD9;FN1;VEGFC;PSAP;SRGN;VEGFA;NHLRC2;QSOX1;CD63;PHACTR2;CFD;SPARC;PCDH7;CD36;CDC37L1;CALU;A1BG;ACTN4;SERPING1;APLP2;CALM1;TLN1;IGF2;LGALS3BP;CHID1;CYB5R1;PROS1;LHFPL2;ENDOD1;MANF;ITGA2B;APOOL;VCL;FERMT3;SYTL4;ABCC4;GTPBP2;PDGFA;FAM3C;ITIH3;VWF;PPBP;PECAM1;VEGFB;ANXA5;PDGFB;A2M;TOR4A;ISLR;HABP4;TMX3;PRKCA;CAP1;STXBP3;STX4;TGFB2;IGF1;TTN;LAMP2;VTI1B;CFL1;FLNA;TEX264;OLA1;PRKC…	CLU;TMSB4X;RARRES2;APP;CD9;FN1;VEGFC;PSAP;SRGN;VEGFA;NHLRC2;QSOX1;CD63;PHACTR2;CFD;SPARC;PCDH7;CD36;CDC37L1;CALU;A1BG;ACTN4;SERPING1;APLP2;CALM1;TLN1;IGF2;LGALS3BP;CHID1;CYB5R1;PROS1;LHFPL2;ENDOD1;MANF;ITGA2B;APOOL;VCL;FERMT3;SYTL4;ABCC4;GTPBP2;PDGFA
Vitamin B5 (pantothenate) metabolism	-0.496694	-1.02758	0.390438	0.569291	17	17	SLC25A16;PANK3;PPCDC;PANK4;COASY;PANK2;AASDHPPT;VNN1;PANK1;PDZD11;PPCS;VNN2;SLC5A6;ENPP2;ENPP1;FASN;ENPP3	SLC5A6;ENPP2;ENPP1;FASN;ENPP3
Acetylcholine Neurotransmitter Release Cycle	0.739864	1.35953	0.0639456	0.570408	17	17	SYT1;STX1A;VAMP2;RIMS1;CPLX1;UNC13B;SNAP25;PPFIA4;TSPOAP1;PPFIA2;SLC18A3;CHAT;SLC5A7;PPFIA3;RAB3A;PPFIA1;STXBP1	SYT1;STX1A;VAMP2;RIMS1;CPLX1;UNC13B;SNAP25;PPFIA4
Arachidonic acid metabolism	-0.374324	-1.02623	0.363636	0.570469	59	58	PTGR1;PRXL2B;CYP4B1;GPX4;PON3;PTGES3;PLA2G4A;TBXAS1;CBR1;LTC4S;PTGES2;ALOXE3;PON2;GGT5;CYP1B1;FAAH;PTGR2;LTA4H;CYP4F2;CYP4F11;PTGIS;CYP4F22;CYP1A1;CYP1A2;GGT1;DPEP2;CYP4A22;CYP4A11;CYP2C9;CYP2C19;PTGS1;HPGDS;ALOX12B;ALOX15;ALOX15B;ALOX12;CYP8B1;PON1;EPHX2;CYP2U1;ALOX5;CYP4F8;AWAT1;CYP2C8;DPEP3;DPEP1;CYP2J2;MAPKAPK2;ALOX5AP;CYP4F3;PTGS2;PTGDS;ABCC1;HPGD;FAAH2;PTGES;GPX2;AKR1C3	CYP4F8;AWAT1;CYP2C8;DPEP3;DPEP1;CYP2J2;MAPKAPK2;ALOX5AP;CYP4F3;PTGS2;PTGDS;ABCC1;HPGD;FAAH2;PTGES;GPX2;AKR1C3
Integrin cell surface interactions	0.664616	1.52503	0.00115473	0.570726	66	66	CD47;CDH1;FN1;AGRN;ITGAV;ITGB8;ITGA3;VCAM1;ITGB1;JAM3;BSG;COL18A1;COL9A3;COL4A4;ICAM5;F11R;COL4A3;ITGA1;ICAM1;COL9A2;ITGA10;COL4A1;ITGA2B;ITGB5;HSPG2;JAM2;IBSP;PECAM1;COL16A1;COL4A2;ITGA2;ICAM4;ITGA9;MADCAM1;ICAM2;ITGA4;COL23A1;ICAM3;ITGAE;ITGB7;ITGB2;COMP;ITGAD;ITGAX;ITGA11;ITGA7;LUM;FGA;FGG;ITGA8;SPP1;FGB;ITGB6;VTN;ITGB3;COL9A1;ITGAM;THBS1;ITGAL;COL13A1;ITGA5;TNC;FBN1;KDR;ITGA6;CD44	CD47;CDH1;FN1;AGRN;ITGAV;ITGB8;ITGA3;VCAM1;ITGB1;JAM3;BSG;COL18A1;COL9A3;COL4A4;ICAM5;F11R;COL4A3;ITGA1;ICAM1;COL9A2;ITGA10;COL4A1;ITGA2B;ITGB5;HSPG2;JAM2
Pre-NOTCH Processing in Golgi	0.765144	1.43205	0.0368349	0.571319	18	18	RAB6A;NOTCH2;NOTCH3;TMED2;RFNG;ATP2A2;SEL1L;ST3GAL4;MFNG;NOTCH4;ST3GAL3;LFNG;NOTCH1;FURIN;ATP2A1;ATP2A3;B4GALT1;ST3GAL6	RAB6A;NOTCH2;NOTCH3;TMED2;RFNG;ATP2A2;SEL1L;ST3GAL4;MFNG;NOTCH4;ST3GAL3;LFNG
Glutamate Neurotransmitter Release Cycle	0.738842	1.44479	0.0169713	0.57138	24	24	ARL6IP5;SLC38A2;GLS;SYT1;STX1A;VAMP2;RIMS1;CPLX1;UNC13B;SNAP25;SLC1A1;PPFIA4;TSPOAP1;SLC1A6;SLC17A7;SLC1A7;SLC1A2;PPFIA2;PPFIA3;RAB3A;PPFIA1;STXBP1;SLC1A3;GLS2	ARL6IP5;SLC38A2;GLS;SYT1;STX1A;VAMP2;RIMS1;CPLX1;UNC13B;SNAP25;SLC1A1;PPFIA4
PCP/CE pathway	-0.353868	-1.02426	0.329787	0.573141	92	92	RYK;FZD5;ROR1;SMURF2;DAAM1;DVL3;CLTC;FZD7;PSME4;WNT11;DVL1;AP2M1;WNT4;PSME3;FZD2;PSME1;PSMD3;AP2A2;PSMC3;RAC3;FZD6;PRICKLE1;FZD8;PSMA6;RAC1;SMURF1;PSMD1;PSMA5;VANGL2;PSMB9;AP2A1;PSMB8;AP2S1;PRKCA;PSMD11;AP2B1;PSMD10;FZD1;FZD4;PSMD2;PSMC2;SCRIB;UBB;FZD3;PRKCG;WNT1;PSMA8;RHOA;PSMB3;PSMB4;PSMB10;PSMD7;PSMD12;PSMD13;PSMD4;CLTB;ARRB2;PSMC1;PSMA1;WNT5A;DVL2;PSMD5;PSMD6;PSMB1;ROR2;CLTA;PSMD14;PSMD9;WNT5…	PSMD14;PSMD9;WNT5B;PSMC6;PSMB5;PRKCB;PSMC5;PSMD8;PSMB2;PSMF1;PSMA4;PARD6A;PFN1;UBA52;PSMA7;RAC2;PSMA2;PSMB7;PSMA3;SEM1;PSMB11;PSMC4;RPS27A;PSMB6;PSME2;UBC
Signaling by WNT in cancer	0.654216	1.35749	0.0438596	0.573855	34	34	CSNK1A1;DKK2;FZD5;PPP2R5E;PPP2R1A;APC;RNF43;LRP6;PPP2R5B;TNKS;PPP2R5A;PORCN;TCF7L2;FZD6;LRP5;FZD8;PPP2R5C;CTBP2;TNKS2;PPP2R5D;PPP2CB;FZD4;PPP2R1B;KREMEN1;AMER1;DKK1;DKK4;WNT3A;CTBP1;PPP2CA;GSK3B;AXIN1;CTNNB1;KREMEN2	CSNK1A1;DKK2;FZD5;PPP2R5E;PPP2R1A;APC;RNF43;LRP6;PPP2R5B;TNKS;PPP2R5A;PORCN;TCF7L2;FZD6;LRP5;FZD8;PPP2R5C;CTBP2;TNKS2;PPP2R5D;PPP2CB
Metabolism of nucleotides	-0.34142	-1.0225	0.346154	0.57517	99	98	NT5C2;NME3;GDA;RRM2B;UPP1;ENTPD4;GMPS;AMPD2;ENTPD5;ADSS;ENTPD6;TXNRD1;NT5C;CTPS2;GLRX;DGUOK;SAMHD1;CMPK1;NT5E;XDH;AK9;ENTPD1;DPYD;ENTPD8;UCK1;AK7;GSR;LHPP;DCK;CAD;TK1;AMPD3;NT5M;IMPDH2;PPAT;AK2;GMPR2;AK1;ADK;UMPS;TK2;ADPRM;DCTPP1;DTYMK;NUDT16;NUDT13;DUT;NUDT5;AK6;UPB1;AMPD1;AGXT2;UPP2;ENTPD3;NT5C1A;ENTPD2;ENTPD7;DHODH;NUDT9;NUDT15;NUDT18;PFAS;NME4;PAICS;ADSL;HPRT1;NT5C3A;CDA;AK8;NT5C1B;RRM2;NUDT1…	ATIC;AK4;CTPS1;APRT;ADSSL1;DNPH1;IMPDH1;GART;RRM1;GMPR;UCKL1;UCK2;NME1;ADAL;TXN;NME2;GUK1;AK5;DCTD;TYMS;PNP;DPYS;TYMP
L1CAM interactions	0.564374	1.32512	0.0220022	0.576079	100	100	ITGAV;ALCAM;ITGB1;SPTBN1;DLG3;RDX;DPYSL2;LAMB1;EZR;MAPK3;SPTB;CSNK2A1;ITGA1;RANBP9;RPS6KA1;CLTC;SHTN1;NRCAM;NRP2;RPS6KA2;SCN7A;ITGA10;EPHB2;NRP1;AP2M1;DLG4;DNM3;DLG1;ITGA2B;SCN3B;LAMC1;CD24;AP2A2;VAV2;MAPK1;RAC1;L1CAM;MSN;SCN2A;FGFR1;CSNK2B;SPTBN4;SCN9A;SDCBP;ANK3;ITGA2;AP2A1;ITGA9;SCN8A;AP2S1;CSNK2A2;SPTAN1;AP2B1;SPTBN2;DNM2;CNTN1;CHL1;DCX;NCAN;KCNQ2;SPTBN5;SCN4A;NCAM1;GAP43;SPTA1;ANK1;SCN1A;KIF…	ITGAV;ALCAM;ITGB1;SPTBN1;DLG3;RDX;DPYSL2;LAMB1;EZR;MAPK3;SPTB;CSNK2A1;ITGA1;RANBP9;RPS6KA1;CLTC;SHTN1;NRCAM;NRP2;RPS6KA2;SCN7A;ITGA10;EPHB2;NRP1;AP2M1;DLG4;DNM3;DLG1;ITGA2B;SCN3B;LAMC1;CD24;AP2A2;VAV2;MAPK1;RAC1;L1CAM;MSN;SCN2A;FGFR1;CSNK2B;SPTBN4;SCN9A
COPI-mediated anterograde transport	0.583018	1.35974	0.0191874	0.578513	83	83	CD55;SPTBN1;GOLGB1;COPA;DYNC1H1;TMED3;TMED2;TMED10;FOLR1;COPB2;DYNLL2;CD59;GOLGA2;KDELR1;SPTB;TMED7;DCTN6;ARCN1;TMED9;GBF1;DYNC1LI2;NAPG;USO1;COG2;ARFGAP2;COG6;KDELR2;COG4;COPG2;DCTN5;DCTN4;NAPB;ARFGAP3;GOSR1;SPTBN4;COPE;DYNC1LI1;COPB1;TMEM115;COG3;BET1L;ANK3;STX5;DCTN1;SPTAN1;NAPA;YKT6;SPTBN2;COPG1;COG1;ARF3;KDELR3;RAB1B;ARF4;NSF;ARF1;GOSR2;SPTBN5;CAPZA3;INS;SPTA1;ANK1;CAPZA1;DCTN3;ACTR1A;COPZ1;…	CD55;SPTBN1;GOLGB1;COPA;DYNC1H1;TMED3;TMED2;TMED10;FOLR1;COPB2;DYNLL2;CD59;GOLGA2;KDELR1;SPTB;TMED7;DCTN6;ARCN1;TMED9;GBF1;DYNC1LI2;NAPG;USO1;COG2;ARFGAP2;COG6;KDELR2;COG4;COPG2;DCTN5;DCTN4;NAPB;ARFGAP3;GOSR1;SPTBN4;COPE;DYNC1LI1;COPB1;TMEM115;COG3
Sema4D in semaphorin signaling	0.670717	1.32565	0.078329	0.579509	24	24	ARHGEF12;ERBB2;ROCK1;MYH14;RRAS;MYL12B;MYH9;ROCK2;MYL9;ARHGAP35;MET;ARHGEF11;SEMA4D;RAC1;MYH11;MYL6;LIMK1;LIMK2;MYH10;RHOA;RND1;PLXNB1;RHOB;RHOC	ARHGEF12;ERBB2;ROCK1;MYH14;RRAS;MYL12B;MYH9;ROCK2;MYL9;ARHGAP35;MET;ARHGEF11
Ion homeostasis	0.61095	1.34472	0.0499405	0.579855	52	52	ATP2B1;ASPH;ATP2B4;FXYD1;ITPR3;SRI;ATP2A2;ATP1A1;PRKACA;CALM1;CAMK2D;ITPR1;ITPR2;FXYD3;FXYD4;ATP1A3;ORAI1;STIM1;TRPC1;TNNI3;TRDN;AHCYL1;ATP1A2;RYR1;CAMK2G;FXYD2;DMPK;ATP2B3;FXYD7;ATP2A1;ABCC9;NOS1;KCNJ11;SLN;PLN;ATP1A4;CAMK2A;ATP1B2;FXYD6;CLIC2;ATP2A3;FKBP1B;ATP2B2;SLC8A2;SLC8A3;ORAI2;SLC8A1;ATP1B3;RYR2;CAMK2B;ATP1B1;RYR3	ATP2B1;ASPH;ATP2B4;FXYD1;ITPR3;SRI;ATP2A2;ATP1A1;PRKACA;CALM1;CAMK2D;ITPR1;ITPR2;FXYD3;FXYD4;ATP1A3;ORAI1;STIM1;TRPC1
RUNX1 regulates genes involved in megakaryocyte differentiation and platelet function	0.655226	1.37732	0.0247219	0.581355	67	38	KMT2C;KMT2E;RUNX1;KMT2A;ZFPM1;MYL9;TNRC6A;TNRC6B;EP300;GP1BA;ASH2L;ITGA2B;AGO1;SIN3B;SETD1A;AGO3;AGO4;PRMT6;CBFB;NFE2;SETD1B;DPY30;SIN3A;KAT2B;KMT2D;RBBP5;KMT2B;PRKCQ;GATA1;NR4A3;PF4;PRMT1;TNRC6C;H2AFX;HDAC1;WDR5;THBS1;MOV10	KMT2C;KMT2E;RUNX1;KMT2A;ZFPM1;MYL9;TNRC6A;TNRC6B;EP300;GP1BA;ASH2L;ITGA2B;AGO1;SIN3B;SETD1A;AGO3;AGO4;PRMT6;CBFB;NFE2;SETD1B;DPY30;SIN3A;KAT2B;KMT2D
Synthesis of PA	0.622966	1.32652	0.0636475	0.581731	39	39	LIPH;GPD2;DDHD2;MIGA1;AGPAT2;PLA2R1;GPAT3;LPCAT4;PLA2G12A;PLD2;GPAT2;GNPAT;PLA2G4A;AGPAT4;AGPAT5;PLD1;ACP6;PLA2G10;AGPAT1;DDHD1;LCLAT1;GPD1L;LIPI;PLA2G2E;PLA2G5;PLA2G2D;PLA2G1B;ALPI;MIGA2;GPAM;GPAT4;GPD1;LPCAT1;AGPAT3;PLA2G4D;PLA2G2A;PLA2G2F;PLA2G4B;PLD6	LIPH;GPD2;DDHD2;MIGA1;AGPAT2;PLA2R1;GPAT3;LPCAT4;PLA2G12A;PLD2;GPAT2;GNPAT;PLA2G4A;AGPAT4;AGPAT5;PLD1;ACP6;PLA2G10;AGPAT1
Defective GALNT12 causes colorectal cancer 1 (CRCS1)	0.729949	1.3457	0.0634082	0.582431	19	18	MUC1;MUC4;MUC20;MUC15;MUC5B;GALNT12;MUC16;MUC5AC;MUC6;MUC17;MUC7;MUC21;MUC3A;MUC13;MUC19;MUC2;MUCL1;MUC12	MUC1;MUC4;MUC20;MUC15
EGR2 and SOX10-mediated initiation of Schwann cell myelination	0.658405	1.33499	0.0704403	0.583013	29	29	ADGRG6;WWTR1;UTRN;SCD5;LAMB1;DAG1;ADGRV1;TEAD1;SREBF2;NAB1;MBP;LAMC1;HDAC2;YAP1;MPZ;PRX;CYP51A1;LAMA2;NAB2;HMGCR;GJB1;DRP2;SOX10;MAG;POU3F2;SMARCA4;EGR2;POU3F1;PMP22	ADGRG6;WWTR1;UTRN;SCD5;LAMB1;DAG1;ADGRV1;TEAD1;SREBF2;NAB1;MBP;LAMC1;HDAC2;YAP1;MPZ;PRX;CYP51A1
G alpha (s) signalling events	-0.325163	-1.01807	0.348837	0.584719	145	144	PDE8A;GNG8;RAMP2;GNAI2;GNB2;PDE8B;PTGER4;ADCY2;GNB4;GNB1;AVP;PTGDR;PDE7A;GPR176;PDE4D;ADCY7;ADORA2B;GNAS;PDE4A;CGA;PTGIR;CRHR1;INSL3;GPHA2;ADCY5;GNAZ;ADCY6;GNG4;GRK3;GRK5;ADM2;GPR39;LHB;ADCY9;GNAI3;GNGT1;GRK2;PDE3A;PDE7B;CALCRL;AVPR2;MC3R;GIPR;RLN3;PTH2;GPR32;MC2R;ADCYAP1;ADORA2A;HTR7;GPR84;IAPP;GNG3;GNB3;NPS;GPHB5;ADRB1;FSHB;CALCA;CALCB;PDE3B;PTH;CYSLTR2;HTR6;PDE2A;TSHB;GPR83;RXFP2;RXFP1;FSHR;LH…	RLN2;GNG5;GPR27;PDE4C;ADCY1;SCT;ARRB1;HRH2;PDE10A;PDE11A;SRC;MC1R;GNG2;MC5R;GHRH;RAMP1;VIPR1;GNG7;ADCY4;P2RY11;ADCY3;GNB5;TSHR;VIPR2;POMC;GNG12;ADRB2;PDE1A;ADM;GNG11
Defective B3GALT6 causes EDSP2 and SEMDJL1	0.702628	1.34226	0.0738342	0.586311	20	20	SDC4;AGRN;VCAN;GPC6;DCN;BGN;HSPG2;GPC2;CSPG4;GPC4;SDC1;NCAN;GPC5;BCAN;CSPG5;SDC3;GPC3;B3GALT6;SDC2;GPC1	SDC4;AGRN;VCAN;GPC6;DCN;BGN
Defective B4GALT7 causes EDS, progeroid type	0.696075	1.33306	0.0869565	0.586877	20	20	SDC4;AGRN;VCAN;GPC6;DCN;BGN;HSPG2;GPC2;B4GALT7;CSPG4;GPC4;SDC1;NCAN;GPC5;BCAN;CSPG5;SDC3;GPC3;SDC2;GPC1	SDC4;AGRN;VCAN;GPC6;DCN;BGN
HS-GAG biosynthesis	0.655593	1.33954	0.0541935	0.586972	31	31	SDC4;AGRN;EXT1;GPC6;SLC35D2;EXT2;HS3ST6;HSPG2;NDST1;NDST3;HS2ST1;HS3ST5;HS6ST3;GPC2;HS3ST3B1;GPC4;SDC1;HS6ST1;NDST2;HS3ST2;HS3ST4;GPC5;NDST4;HS3ST3A1;HS6ST2;SDC3;GPC3;GLCE;SDC2;HS3ST1;GPC1	SDC4;AGRN;EXT1;GPC6;SLC35D2;EXT2;HS3ST6;HSPG2;NDST1;NDST3;HS2ST1;HS3ST5;HS6ST3
Neurotransmitter release cycle	0.610118	1.34635	0.0392857	0.587042	51	51	ARL6IP5;SLC38A2;GLS;SYT1;NAAA;STX1A;VAMP2;RIMS1;SLC6A13;CPLX1;ALDH5A1;MAOA;UNC13B;SNAP25;SYN1;SLC1A1;PPFIA4;LIN7A;LIN7C;TSPOAP1;SLC1A6;SLC17A7;SYN3;SLC1A7;SLC18A2;SLC1A2;PPFIA2;SLC32A1;SLC6A12;GAD2;SLC18A3;CHAT;SLC22A1;SLC22A2;SLC5A7;GAD1;SYN2;SLC6A11;PPFIA3;LIN7B;RAB3A;PPFIA1;CASK;ABAT;DNAJC5;STXBP1;APBA1;SLC1A3;HSPA8;GLS2;SLC6A1	ARL6IP5;SLC38A2;GLS;SYT1;NAAA;STX1A;VAMP2;RIMS1;SLC6A13;CPLX1;ALDH5A1;MAOA;UNC13B;SNAP25;SYN1;SLC1A1;PPFIA4
Asparagine N-linked glycosylation	0.548466	1.3599	0	0.58705	286	284	CD55;CTSC;TUSC3;PPP6R3;SPTBN1;ST8SIA1;FUCA1;PDIA3;CTSZ;LMAN1;GOLGB1;COPA;PRKCSH;DYNC1H1;TMED3;TMED2;TMED10;SEC31A;FOLR1;MAN1A1;MCFD2;MGAT4B;COPB2;DYNLL2;CD59;GOLGA2;FUOM;CANX;NEU1;KDELR1;ALG5;ASGR1;EDEM3;STX17;STT3A;DERL2;UGGT2;SPTB;MAGT1;SLC17A5;TMED7;FUT8;SEC23A;MAN1A2;DDOST;CMAS;MAN2A2;DCTN6;MOGS;GMDS;ARCN1;MAN2A1;MLEC;MGAT3;RNF103;LMAN2;SEL1L;GANAB;ST3GAL5;SAR1B;TMED9;GBF1;GNPNAT1;RPN1;DYNC1L…	CD55;CTSC;TUSC3;PPP6R3;SPTBN1;ST8SIA1;FUCA1;PDIA3;CTSZ;LMAN1;GOLGB1;COPA;PRKCSH;DYNC1H1;TMED3;TMED2;TMED10;SEC31A;FOLR1;MAN1A1;MCFD2;MGAT4B;COPB2;DYNLL2;CD59;GOLGA2;FUOM;CANX;NEU1;KDELR1;ALG5;ASGR1;EDEM3;STX17;STT3A;DERL2;UGGT2;SPTB;MAGT1;SLC17A5;TMED7;FUT8;SEC23A;MAN1A2;DDOST;CMAS;MAN2A2;DCTN6;MOGS;GMDS;ARCN1;MAN2A1;MLEC;MGAT3;RNF103;LMAN2;SEL1L;GANAB;ST3GAL5;SAR1B;TMED9;GBF1;GNPNAT1;RPN1;DYNC1L…
Phospholipid metabolism	0.558226	1.36292	0.0020429	0.587696	212	210	LIPH;PLAAT3;CHPT1;PLEKHA1;SLC44A2;PNPLA2;GPD2;SLC44A1;SYNJ1;GDE1;PIK3C2A;PTPN13;RAB14;GDPD3;DDHD2;MTMR10;MIGA1;PIK3CA;PLD3;PLEKHA8;CHKB;INPPL1;PLEKHA4;CSNK2A1;PI4K2B;PIK3C3;AGPAT2;STARD7;CDIPT;PLA2R1;GPAT3;MTMR3;GDPD1;LPCAT4;PLEKHA5;PLEKHA3;PIP5K1A;SELENOI;PIK3R3;PIK3CB;CHKA;SYNJ2;INPP5J;MTMR2;RAB5A;MBOAT2;MTM1;SBF2;MBOAT1;INPP4A;ENPP6;PTDSS2;PNPLA8;PITPNM3;PLA2G12A;PLD2;CDS1;PLEKHA6;GPAT2;GNPAT;…	LIPH;PLAAT3;CHPT1;PLEKHA1;SLC44A2;PNPLA2;GPD2;SLC44A1;SYNJ1;GDE1;PIK3C2A;PTPN13;RAB14;GDPD3;DDHD2;MTMR10;MIGA1;PIK3CA;PLD3;PLEKHA8;CHKB;INPPL1;PLEKHA4;CSNK2A1;PI4K2B;PIK3C3;AGPAT2;STARD7;CDIPT;PLA2R1;GPAT3;MTMR3;GDPD1;LPCAT4;PLEKHA5;PLEKHA3;PIP5K1A;SELENOI;PIK3R3;PIK3CB;CHKA;SYNJ2;INPP5J;MTMR2;RAB5A;MBOAT2;MTM1;SBF2;MBOAT1;INPP4A;ENPP6;PTDSS2;PNPLA8;PITPNM3;PLA2G12A;PLD2;CDS1;PLEKHA6;GPAT2;GNPAT;…
Muscle contraction	0.541863	1.32652	0.00621118	0.588603	192	189	VIM;TNNT2;ATP2B1;ASPH;ATP2B4;WWTR1;TPM1;FXYD1;TMOD3;TNNC1;MYL12B;TNNT3;KCNJ2;CALD1;KCNK1;PXN;ITPR3;SRI;ATP2A2;ATP1A1;PRKACA;CALM1;ITGA1;TLN1;CAMK2D;ITPR1;MYL9;SCN7A;ANXA1;HIPK1;DMD;KCNK5;TPM4;SORBS3;ANXA6;ITPR2;FXYD3;TPM2;FXYD4;ATP1A3;ITGB5;KCND3;VCL;NPR2;ORAI1;AKAP9;SCN3B;CACNB2;STIM1;TRPC1;MYLK;TNNI3;TNNI2;TRDN;LMOD1;KCND2;KCNIP2;SCN2A;HIPK2;SCN9A;FGF12;FGF11;CACNB1;TNNT1;AHCYL1;TMOD1;ATP1A2;MY…	VIM;TNNT2;ATP2B1;ASPH;ATP2B4;WWTR1;TPM1;FXYD1;TMOD3;TNNC1;MYL12B;TNNT3;KCNJ2;CALD1;KCNK1;PXN;ITPR3;SRI;ATP2A2;ATP1A1;PRKACA;CALM1;ITGA1;TLN1;CAMK2D;ITPR1;MYL9;SCN7A;ANXA1;HIPK1;DMD;KCNK5;TPM4;SORBS3;ANXA6;ITPR2;FXYD3;TPM2;FXYD4;ATP1A3;ITGB5;KCND3;VCL;NPR2;ORAI1;AKAP9;SCN3B;CACNB2;STIM1;TRPC1;MYLK;TNNI3;TNNI2;TRDN;LMOD1;KCND2;KCNIP2;SCN2A;HIPK2;SCN9A;FGF12;FGF11;CACNB1;TNNT1;AHCYL1;TMOD1;ATP1A2;MY…
Diseases of glycosylation	0.550366	1.32894	0.0114583	0.588785	146	144	SDC4;GALNT3;MUC1;MUC4;AGRN;ADAMTS5;VCAN;THSD4;EXT1;NOTCH2;HEXA;NOTCH3;GPC6;MUC20;MUC15;DAG1;NEU1;ADAMTS1;C1GALT1C1;B4GAT1;MOGS;EXT2;SPON2;DCN;ALG11;POMGNT1;BGN;ALG9;NUS1;MUC5B;ALG2;PAPSS2;HSPG2;GFPT1;ADAMTS10;NOTCH4;ADAMTS6;GALNT12;ST3GAL3;LFNG;PMM2;THSD7A;SLC26A2;ALG13;B3GLCT;GLB1;ALG8;B3GAT3;GPC2;DPM2;MAN1B1;POMT1;B4GALT7;HEXB;PGM1;ALG6;C1GALT1;THSD1;ADAMTS3;THSD7B;CSPG4;SBSPON;DHDDS;MPDU1;DPM1…	SDC4;GALNT3;MUC1;MUC4;AGRN;ADAMTS5;VCAN;THSD4;EXT1;NOTCH2;HEXA;NOTCH3;GPC6;MUC20;MUC15;DAG1;NEU1;ADAMTS1;C1GALT1C1;B4GAT1;MOGS;EXT2;SPON2;DCN;ALG11;POMGNT1;BGN;ALG9;NUS1;MUC5B;ALG2;PAPSS2;HSPG2;GFPT1;ADAMTS10;NOTCH4;ADAMTS6;GALNT12;ST3GAL3;LFNG;PMM2;THSD7A;SLC26A2;ALG13;B3GLCT;GLB1;ALG8;B3GAT3;GPC2;DPM2;MAN1B1;POMT1
Regulation of Insulin-like Growth Factor (IGF) transport and uptake by Insulin-like Growth Factor Binding Proteins (IGFBPs)	0.561798	1.33527	0.0117773	0.588805	124	123	APP;MXRA8;IGFBP6;FN1;DNAJC3;TGOLN2;HSP90B1;BMP4;FSTL1;VCAN;QSOX1;KTN1;ADAM10;PNPLA2;NUCB1;PRKCSH;MSLN;LAMB2;LAMB1;LTBP1;CALU;APLP2;APOL1;FAM20C;IGF2;CKAP4;P4HB;PDIA6;RCN1;WFS1;FSTL3;CSF1;CP;MGAT4A;LAMC1;MBTPS1;MMP2;FUCA2;SPARCL1;VWA1;IGFBP4;IGFBP5;KLK2;IL6;CDH2;IGF1;MEN1;IGFBP7;MIA3;IGFALS;FAM20A;CHRDL1;C4A;BMP15;AMELX;SERPIND1;HRC;KLK1;KLK3;NOTUM;PCSK9;GZMH;CTSG;F2;BPIFB2;FGF23;APOA5;MMP1;FGA;MA…	APP;MXRA8;IGFBP6;FN1;DNAJC3;TGOLN2;HSP90B1;BMP4;FSTL1;VCAN;QSOX1;KTN1;ADAM10;PNPLA2;NUCB1;PRKCSH;MSLN;LAMB2;LAMB1;LTBP1;CALU;APLP2;APOL1;FAM20C;IGF2;CKAP4;P4HB;PDIA6;RCN1;WFS1;FSTL3;CSF1;CP;MGAT4A
Platelet degranulation	0.579621	1.37789	0.00428266	0.589269	128	126	CLU;TMSB4X;RARRES2;APP;CD9;FN1;VEGFC;PSAP;SRGN;VEGFA;NHLRC2;QSOX1;CD63;PHACTR2;CFD;SPARC;PCDH7;CD36;CDC37L1;CALU;A1BG;ACTN4;SERPING1;APLP2;CALM1;TLN1;IGF2;LGALS3BP;CHID1;CYB5R1;PROS1;LHFPL2;ENDOD1;MANF;ITGA2B;APOOL;VCL;FERMT3;SYTL4;ABCC4;GTPBP2;PDGFA;FAM3C;ITIH3;VWF;PPBP;PECAM1;VEGFB;ANXA5;PDGFB;A2M;TOR4A;ISLR;HABP4;TMX3;CAP1;TGFB2;IGF1;TTN;LAMP2;VTI1B;CFL1;FLNA;TEX264;OLA1;APOH;SERPINA4;FGA;FGG;…	CLU;TMSB4X;RARRES2;APP;CD9;FN1;VEGFC;PSAP;SRGN;VEGFA;NHLRC2;QSOX1;CD63;PHACTR2;CFD;SPARC;PCDH7;CD36;CDC37L1;CALU;A1BG;ACTN4;SERPING1;APLP2;CALM1;TLN1;IGF2;LGALS3BP;CHID1;CYB5R1;PROS1;LHFPL2;ENDOD1;MANF;ITGA2B;APOOL;VCL;FERMT3;SYTL4;ABCC4;GTPBP2;PDGFA
Synthesis of PIPs at the early endosome membrane	0.704056	1.30237	0.117978	0.589557	16	16	PIK3C2A;MTMR10;PI4K2B;PIK3C3;MTMR2;MTM1;INPP4A;PIK3R4;FIG4;VAC14;MTMR4;INPP5F;MTMR12;PI4K2A;PIKFYVE;INPP4B	PIK3C2A;MTMR10;PI4K2B;PIK3C3;MTMR2;MTM1;INPP4A;PIK3R4;FIG4;VAC14;MTMR4
Heparan sulfate/heparin (HS-GAG) metabolism	0.613912	1.36416	0.0361305	0.589757	54	54	SDC4;AGRN;VCAN;IDS;EXT1;GPC6;SGSH;HPSE;SLC35D2;EXT2;DCN;BGN;GUSB;NAGLU;HS3ST6;HSPG2;NDST1;NDST3;HS2ST1;HS3ST5;HS6ST3;GLB1;B3GAT3;GPC2;HS3ST3B1;B4GALT7;XYLT1;GLB1L;CSPG4;GPC4;SDC1;HS6ST1;NDST2;NCAN;HS3ST2;HS3ST4;HPSE2;GPC5;B3GAT1;BCAN;NDST4;CSPG5;HS3ST3A1;HS6ST2;SDC3;GPC3;B3GALT6;GLCE;SDC2;HS3ST1;IDUA;B3GAT2;XYLT2;GPC1	SDC4;AGRN;VCAN;IDS;EXT1;GPC6;SGSH;HPSE;SLC35D2;EXT2;DCN;BGN;GUSB;NAGLU;HS3ST6;HSPG2;NDST1;NDST3;HS2ST1;HS3ST5;HS6ST3;GLB1;B3GAT3;GPC2;HS3ST3B1
NRAGE signals death through JNK	0.584763	1.29218	0.0652681	0.589776	59	59	ARHGEF12;AKAP13;NGEF;OBSCN;MAGED1;MAPK8;SOS2;ARHGEF10L;ARHGEF16;ARHGEF35;ARHGEF10;GNA13;ARHGEF5;BCL2L11;ARHGEF11;ARHGEF18;MCF2L;VAV2;ARHGEF37;ARHGEF2;RAC1;PREX1;SOS1;FGD3;ARHGEF17;NET1;ITSN1;ARHGEF3;ABR;TIAM2;ARHGEF39;BAD;ARHGEF19;NGFR;ARHGEF1;MCF2;ARHGEF38;ARHGEF33;RASGRF2;ARHGEF15;AATF;TIAM1;ECT2;KALRN;ARHGEF40;ARHGEF4;ARHGEF26;FGD1;ARHGEF9;ARHGEF7;TRIO;VAV1;NGF;FGD2;PLEKHG2;ARHGEF6;FGD4;PLEKHG…	ARHGEF12;AKAP13;NGEF;OBSCN;MAGED1;MAPK8;SOS2;ARHGEF10L;ARHGEF16;ARHGEF35;ARHGEF10;GNA13;ARHGEF5;BCL2L11;ARHGEF11;ARHGEF18;MCF2L;VAV2;ARHGEF37;ARHGEF2;RAC1;PREX1;SOS1;FGD3;ARHGEF17;NET1;ITSN1;ARHGEF3;ABR;TIAM2;ARHGEF39
Synaptic adhesion-like molecules	0.707156	1.36901	0.0567568	0.589933	21	21	RTN3;DLG3;PTPRF;LRFN3;DLG4;LRFN1;DLG1;GRIN2C;FLOT1;PTPRS;GRIA3;GRIN2D;GRIN2B;GRIA4;GRIN1;GRIA1;LRFN2;LRFN4;FLOT2;GRIN2A;PTPRD	RTN3;DLG3;PTPRF;LRFN3;DLG4;LRFN1;DLG1
RHOV GTPase cycle	0.647035	1.32993	0.0714286	0.589944	33	33	WASL;SPTBN1;DST;IQGAP1;PEAK1;EPHA2;USP9X;CLTC;CCP110;MYO9A;TPM4;ARHGAP12;WDR6;NCK1;SH3RF1;NCK2;GIT1;VANGL1;DLG5;SPTAN1;TPM3;ZNF512B;DEPDC1B;CDC42;PAK2;GIT2;PAK1;CEP97;RHOV;ARHGEF7;PAK6;TXNL1;PIK3R1	WASL;SPTBN1;DST;IQGAP1;PEAK1;EPHA2;USP9X;CLTC;CCP110;MYO9A;TPM4;ARHGAP12;WDR6;NCK1;SH3RF1
ER to Golgi Anterograde Transport	0.547774	1.31824	0.022869	0.590171	136	136	CD55;CTSC;PPP6R3;SPTBN1;CTSZ;LMAN1;GOLGB1;COPA;DYNC1H1;TMED3;TMED2;TMED10;SEC31A;FOLR1;MCFD2;COPB2;DYNLL2;CD59;GOLGA2;KDELR1;STX17;SPTB;TMED7;SEC23A;DCTN6;ARCN1;LMAN2;SAR1B;TMED9;GBF1;DYNC1LI2;NAPG;USO1;ANKRD28;SEC22B;COG2;ARFGAP2;COG6;PPP6R1;KDELR2;COG4;COPG2;SEC24D;DCTN5;DCTN4;NAPB;ARFGAP3;SEC16A;GOSR1;SEC16B;SCFD1;MIA2;SPTBN4;COPE;DYNC1LI1;COPB1;TMEM115;TBC1D20;COG3;PREB;TRAPPC5;BET1L;TRAPPC9;…	CD55;CTSC;PPP6R3;SPTBN1;CTSZ;LMAN1;GOLGB1;COPA;DYNC1H1;TMED3;TMED2;TMED10;SEC31A;FOLR1;MCFD2;COPB2;DYNLL2;CD59;GOLGA2;KDELR1;STX17;SPTB;TMED7;SEC23A;DCTN6;ARCN1;LMAN2;SAR1B;TMED9;GBF1;DYNC1LI2;NAPG;USO1;ANKRD28;SEC22B;COG2;ARFGAP2;COG6;PPP6R1;KDELR2;COG4;COPG2;SEC24D;DCTN5;DCTN4;NAPB;ARFGAP3;SEC16A;GOSR1;SEC16B;SCFD1;MIA2;SPTBN4;COPE;DYNC1LI1;COPB1;TMEM115;TBC1D20;COG3;PREB;TRAPPC5;BET1L;TRAPPC9;…
Golgi-to-ER retrograde transport	0.573716	1.37409	0.00975081	0.590441	117	116	RAB6A;KIF13B;KIF1C;COPA;DYNC1H1;TMED3;TMED2;TMED10;KIF19;COPB2;KIF27;DYNLL2;RAB3GAP2;KDELR1;KIF20B;PAFAH1B2;TMED7;DCTN6;ARCN1;KIFAP3;TMED9;KIF5B;GBF1;NBAS;KIF3B;DYNC1LI2;NAPG;KIF1A;KIF1B;KIF2A;KIF21A;SEC22B;STX18;ARFGAP2;KDELR2;COPG2;KIF6;DCTN5;DCTN4;PLA2G4A;NAPB;ARFGAP3;RAB3GAP1;SURF4;KIF16B;KIF21B;COPE;DYNC1LI1;KIF5A;COPB1;KIF3C;PAFAH1B1;KIFC2;RACGAP1;KIF5C;BICD1;DCTN1;NAPA;USE1;COPG1;RAB18;PAF…	RAB6A;KIF13B;KIF1C;COPA;DYNC1H1;TMED3;TMED2;TMED10;KIF19;COPB2;KIF27;DYNLL2;RAB3GAP2;KDELR1;KIF20B;PAFAH1B2;TMED7;DCTN6;ARCN1;KIFAP3;TMED9;KIF5B;GBF1;NBAS;KIF3B;DYNC1LI2;NAPG;KIF1A;KIF1B;KIF2A;KIF21A;SEC22B;STX18;ARFGAP2;KDELR2;COPG2;KIF6;DCTN5;DCTN4;PLA2G4A;NAPB;ARFGAP3;RAB3GAP1;SURF4;KIF16B;KIF21B;COPE;DYNC1LI1;KIF5A;COPB1;KIF3C;PAFAH1B1
Adherens junctions interactions	0.648687	1.33106	0.0721519	0.590866	31	31	CDH1;JUP;CADM1;CDH11;NECTIN4;NECTIN2;CTNND1;CDH7;CDH6;PVR;AFDN;CTNNA1;CDH15;CADM3;NECTIN3;CDH2;CDH3;ANG;CDH24;CDH8;NECTIN1;CDH5;CDH18;CADM2;CDH9;CDH12;CDH17;CDH10;CTNNB1;CDH13;CDH4	CDH1;JUP;CADM1;CDH11;NECTIN4;NECTIN2;CTNND1;CDH7;CDH6;PVR;AFDN;CTNNA1;CDH15;CADM3;NECTIN3
Nonhomologous End-Joining (NHEJ)	0.626761	1.30404	0.0640704	0.591248	52	34	RAD50;TP53BP1;RIF1;ATM;RNF168;MDC1;RNF8;XRCC4;PRKDC;HERC2;XRCC5;BABAM1;SUMO1;BRCA1;POLM;MRE11;XRCC6;NSD2;BRCC3;NHEJ1;TDP2;LIG4;NBN;UBE2N;PIAS4;TDP1;KAT5;UIMC1;POLL;H2AFX;BARD1;DCLRE1C;PAXIP1;UBE2V2	RAD50;TP53BP1;RIF1;ATM;RNF168;MDC1;RNF8;XRCC4;PRKDC;HERC2;XRCC5;BABAM1;SUMO1;BRCA1;POLM;MRE11;XRCC6;NSD2;BRCC3;NHEJ1;TDP2;LIG4
Diseases associated with glycosaminoglycan metabolism	0.620184	1.33604	0.048811	0.591622	41	41	SDC4;AGRN;VCAN;EXT1;HEXA;GPC6;EXT2;DCN;BGN;PAPSS2;HSPG2;ST3GAL3;SLC26A2;B3GAT3;GPC2;B4GALT7;HEXB;CSPG4;GPC4;SDC1;CHST3;CHST14;FMOD;NCAN;ACAN;GPC5;KERA;LUM;OMD;OGN;BCAN;CSPG5;PRELP;SDC3;GPC3;B3GALT6;B4GALT1;SDC2;CHST6;CHSY1;GPC1	SDC4;AGRN;VCAN;EXT1;HEXA;GPC6;EXT2;DCN;BGN;PAPSS2;HSPG2;ST3GAL3;SLC26A2;B3GAT3;GPC2
RHO GTPase cycle	0.537545	1.33741	0	0.591638	444	439	VIM;FAM13A;SLITRK5;MSI2;ARHGEF12;FARP1;ARHGAP29;RND3;ADD3;ROCK1;AKAP13;TMOD3;KTN1;WASL;MYO6;JUP;ITGB1;PHIP;SPTBN1;DST;PDE5A;TMEM59;CDC42EP3;NGEF;RALBP1;CYBA;LMAN1;IQGAP1;PEAK1;TJP2;ARHGAP8;PCDH7;FMNL2;PTPN13;DOCK9;SPEN;ARAP1;DDRGK1;OBSCN;ESYT1;DAAM1;JAG1;EPHA2;CDC42EP5;PIK3CA;OPHN1;ALS2;ARL13B;SYDE2;ABCD3;ARMCX3;ROCK2;FERMT2;ARHGAP18;CKB;IL32;KIDINS220;NCKAP1;USP9X;SOS2;WHAMM;RASAL2;DOCK7;ARHGAP3…	VIM;FAM13A;SLITRK5;MSI2;ARHGEF12;FARP1;ARHGAP29;RND3;ADD3;ROCK1;AKAP13;TMOD3;KTN1;WASL;MYO6;JUP;ITGB1;PHIP;SPTBN1;DST;PDE5A;TMEM59;CDC42EP3;NGEF;RALBP1;CYBA;LMAN1;IQGAP1;PEAK1;TJP2;ARHGAP8;PCDH7;FMNL2;PTPN13;DOCK9;SPEN;ARAP1;DDRGK1;OBSCN;ESYT1;DAAM1;JAG1;EPHA2;CDC42EP5;PIK3CA;OPHN1;ALS2;ARL13B;SYDE2;ABCD3;ARMCX3;ROCK2;FERMT2;ARHGAP18;CKB;IL32;KIDINS220;NCKAP1;USP9X;SOS2;WHAMM;RASAL2;DOCK7;ARHGAP3…
RHOQ GTPase cycle	0.581663	1.30598	0.0556213	0.592053	59	59	WASL;JUP;CDC42EP3;IQGAP1;OBSCN;OPHN1;ARL13B;ARHGAP32;CAV1;STOM;MPP7;ARHGAP35;ARHGAP1;CDC42BPA;CDC42EP2;DIAPH3;ARHGAP5;WWP2;SRGAP2;PAK4;FNBP1;SYDE1;PREX1;ARHGAP26;GIT1;TRIP10;SLC1A5;ITSN1;VANGL1;CDC42BPB;RHOQ;CDC42EP1;GOPC;GJA1;PLEKHG3;ARHGAP17;ARHGAP21;DLC1;SCRIB;STEAP3;TFRC;DEPDC1B;CFTR;CDC42;PAK2;GIT2;GFOD1;PAK1;RAB7A;CPNE8;ARHGAP33;ARHGEF9;SLC4A7;ARHGEF7;IQGAP3;LAMTOR1;VAMP3;SNAP23;CDC42EP4	WASL;JUP;CDC42EP3;IQGAP1;OBSCN;OPHN1;ARL13B;ARHGAP32;CAV1;STOM;MPP7;ARHGAP35;ARHGAP1;CDC42BPA;CDC42EP2;DIAPH3;ARHGAP5;WWP2;SRGAP2;PAK4;FNBP1;SYDE1;PREX1;ARHGAP26;GIT1;TRIP10;SLC1A5;ITSN1;VANGL1;CDC42BPB;RHOQ;CDC42EP1;GOPC;GJA1;PLEKHG3
Laminin interactions	0.693752	1.36545	0.0541272	0.592191	23	23	ITGAV;ITGA3;ITGB1;LAMA4;COL18A1;NID2;LAMB2;LAMB1;LAMA5;ITGA1;NID1;LAMC1;HSPG2;ITGB4;LAMB3;ITGA2;LAMA2;ITGA7;LAMC3;LAMA1;LAMC2;ITGA6;LAMA3	ITGAV;ITGA3;ITGB1;LAMA4;COL18A1;NID2;LAMB2;LAMB1;LAMA5;ITGA1;NID1;LAMC1;HSPG2;ITGB4;LAMB3
JNK (c-Jun kinases) phosphorylation and activation mediated by activated human TAK1	0.70288	1.31671	0.0935351	0.592201	18	18	TAB3;MAPK8;MAPK9;NOD1;MAP2K7;MAP2K4;MAPK10;MAP3K7;TAB1;IRAK2;TAB2;TRAF6;RIPK2;UBE2N;NOD2;IRAK1;UBE2V1;IKBKG	TAB3;MAPK8;MAPK9;NOD1;MAP2K7;MAP2K4;MAPK10;MAP3K7;TAB1;IRAK2;TAB2;TRAF6
SUMOylation	0.536681	1.30282	0.0207469	0.592621	175	174	DDX17;CBX5;NCOA1;PHC3;DDX5;SP100;TFAP2A;PIAS2;SMC5;RAD21;TP53BP1;PHC2;TOP2B;SP3;CREBBP;RANBP2;NUP58;MITF;PHC1;NRIP1;TP53;NR3C2;SENP5;RNF168;HDAC7;BMI1;SMC6;NUP93;UBA2;MDC1;EP300;VDR;NSMCE4A;XRCC4;SMC3;DNMT3B;CASP8AP2;TPR;SATB2;ZNF350;SAFB;NUP88;SUZ12;SUMO3;DNMT3A;STAG1;THRA;NFKB2;CHD3;HDAC2;NUP107;TDG;UHRF2;MTA1;RAD52;NR1H3;HERC2;RELA;STAG2;ZBED1;RAE1;DNMT1;NDC1;MBD1;SATB1;PIAS3;NUP98;CETN2;NCOR2…	DDX17;CBX5;NCOA1;PHC3;DDX5;SP100;TFAP2A;PIAS2;SMC5;RAD21;TP53BP1;PHC2;TOP2B;SP3;CREBBP;RANBP2;NUP58;MITF;PHC1;NRIP1;TP53;NR3C2;SENP5;RNF168;HDAC7;BMI1;SMC6;NUP93;UBA2;MDC1;EP300;VDR;NSMCE4A;XRCC4;SMC3;DNMT3B;CASP8AP2;TPR;SATB2;ZNF350;SAFB;NUP88;SUZ12;SUMO3;DNMT3A;STAG1;THRA;NFKB2;CHD3;HDAC2;NUP107;TDG;UHRF2;MTA1;RAD52;NR1H3;HERC2;RELA;STAG2;ZBED1;RAE1;DNMT1;NDC1;MBD1;SATB1;PIAS3;NUP98;CETN2;NCOR2…
Metabolism of folate and pterines	-0.488141	-1.01425	0.4	0.592629	17	17	MTHFD2L;SHMT1;MTHFD1;MTHFR;MTHFS;SLC19A1;FPGS;DHFR2;ALDH1L2;FOLR2;DHFR;SLC25A32;SHMT2;MTHFD1L;MTHFD2;SLC46A1;ALDH1L1	ALDH1L2;FOLR2;DHFR;SLC25A32;SHMT2;MTHFD1L;MTHFD2;SLC46A1;ALDH1L1
CDC42 GTPase cycle	0.533024	1.29252	0.0208986	0.593106	159	158	ARHGEF12;FARP1;ARHGAP29;KTN1;WASL;JUP;CDC42EP3;NGEF;RALBP1;CYBA;IQGAP1;FMNL2;DOCK9;ARAP1;DAAM1;CDC42EP5;OPHN1;DOCK7;ARHGAP32;SPATA13;CAV1;ARHGAP31;FAM13B;STOM;ARHGEF16;ARHGAP44;MYO9B;ARHGEF10;ARHGAP35;WIPF1;GNA13;PLEKHG4B;ARHGAP1;CDC42BPA;TMPO;CDC42EP2;ARHGEF5;PLEKHG1;BCR;ARAP3;FNBP1L;PLEKHG4;ARHGEF11;DIAPH3;ARFGAP2;MCF2L;ARHGAP5;IQGAP2;CDC42SE2;DOCK6;VAV2;ARHGAP30;DOCK11;SRGAP2;PAK4;ARFGAP3;DOCK…	ARHGEF12;FARP1;ARHGAP29;KTN1;WASL;JUP;CDC42EP3;NGEF;RALBP1;CYBA;IQGAP1;FMNL2;DOCK9;ARAP1;DAAM1;CDC42EP5;OPHN1;DOCK7;ARHGAP32;SPATA13;CAV1;ARHGAP31;FAM13B;STOM;ARHGEF16;ARHGAP44;MYO9B;ARHGEF10;ARHGAP35;WIPF1;GNA13;PLEKHG4B;ARHGAP1;CDC42BPA;TMPO;CDC42EP2;ARHGEF5;PLEKHG1;BCR;ARAP3;FNBP1L;PLEKHG4;ARHGEF11;DIAPH3;ARFGAP2;MCF2L;ARHGAP5;IQGAP2;CDC42SE2;DOCK6;VAV2;ARHGAP30;DOCK11;SRGAP2;PAK4;ARFGAP3;DOCK…
SUMO E3 ligases SUMOylate target proteins	0.533478	1.30467	0.0146138	0.593479	169	168	DDX17;CBX5;NCOA1;PHC3;DDX5;SP100;TFAP2A;PIAS2;SMC5;RAD21;TP53BP1;PHC2;TOP2B;SP3;CREBBP;RANBP2;NUP58;MITF;PHC1;NRIP1;TP53;NR3C2;RNF168;HDAC7;BMI1;SMC6;NUP93;MDC1;EP300;VDR;NSMCE4A;XRCC4;SMC3;DNMT3B;CASP8AP2;TPR;SATB2;ZNF350;SAFB;NUP88;SUZ12;SUMO3;DNMT3A;STAG1;THRA;NFKB2;CHD3;HDAC2;NUP107;TDG;UHRF2;MTA1;RAD52;NR1H3;HERC2;RELA;STAG2;ZBED1;RAE1;DNMT1;NDC1;MBD1;SATB1;PIAS3;NUP98;CETN2;NCOR2;SUMO1;POM1…	DDX17;CBX5;NCOA1;PHC3;DDX5;SP100;TFAP2A;PIAS2;SMC5;RAD21;TP53BP1;PHC2;TOP2B;SP3;CREBBP;RANBP2;NUP58;MITF;PHC1;NRIP1;TP53;NR3C2;RNF168;HDAC7;BMI1;SMC6;NUP93;MDC1;EP300;VDR;NSMCE4A;XRCC4;SMC3;DNMT3B;CASP8AP2;TPR;SATB2;ZNF350;SAFB;NUP88;SUZ12;SUMO3;DNMT3A;STAG1;THRA;NFKB2;CHD3;HDAC2;NUP107;TDG;UHRF2;MTA1;RAD52;NR1H3;HERC2;RELA;STAG2;ZBED1;RAE1;DNMT1;NDC1;MBD1;SATB1;PIAS3;NUP98;CETN2;NCOR2;SUMO1;POM1…
SLC-mediated transmembrane transport	0.533432	1.3269	0.00404449	0.593576	251	250	SLC12A2;SLC16A1;SLC38A2;SLC35A3;SLC38A5;APOD;SLC40A1;SLC5A3;SLC25A29;BSG;SLC44A2;SLC7A8;SLC11A2;SLC44A1;SLC41A2;SLC16A3;SLC5A12;RUNX1;SLC27A6;SLC26A11;SRI;SLC26A9;SLC35D2;SLC17A5;SLC35B2;SLC34A2;SLC12A6;CALM1;SLC12A7;SLC41A1;SLCO1A2;SLC39A7;SLC30A7;SLC7A2;SLC2A4;ARL2BP;SLC9A2;SLC15A4;SLC3A2;SLC39A6;SLC12A4;SLC39A10;SLC38A4;SLC25A26;SLCO3A1;MFSD4B;SLC24A3;AHCYL2;SLC6A13;SLC9A7;SLC6A6;CP;SLC39A4;SL…	SLC12A2;SLC16A1;SLC38A2;SLC35A3;SLC38A5;APOD;SLC40A1;SLC5A3;SLC25A29;BSG;SLC44A2;SLC7A8;SLC11A2;SLC44A1;SLC41A2;SLC16A3;SLC5A12;RUNX1;SLC27A6;SLC26A11;SRI;SLC26A9;SLC35D2;SLC17A5;SLC35B2;SLC34A2;SLC12A6;CALM1;SLC12A7;SLC41A1;SLCO1A2;SLC39A7;SLC30A7;SLC7A2;SLC2A4;ARL2BP;SLC9A2;SLC15A4;SLC3A2;SLC39A6;SLC12A4;SLC39A10;SLC38A4;SLC25A26;SLCO3A1;MFSD4B;SLC24A3;AHCYL2;SLC6A13;SLC9A7;SLC6A6;CP;SLC39A4;SL…
O-linked glycosylation of mucins	0.591502	1.33973	0.0327684	0.593814	65	64	GALNT3;MUC1;B3GNT7;MUC4;GALNT17;MUC20;MUC15;B3GNT2;C1GALT1C1;GALNTL6;GALNT7;ST6GAL1;GALNT10;GCNT1;B3GNT3;ST3GAL4;MUC5B;GALNT12;ST3GAL3;ST3GAL2;B3GNT9;ST6GALNAC4;GALNT18;C1GALT1;B3GNTL1;B4GALT5;GALNT9;GALNT5;B4GALT6;GALNT4;GCNT7;MUC16;CHST4;GALNT16;ST6GALNAC3;GALNT6;MUC5AC;MUC6;GALNT8;B3GNT6;MUC17;GALNTL5;MUC7;MUC21;A4GNT;MUC3A;GALNT1;GALNT11;GALNT2;MUC13;B3GNT8;B3GNT4;MUC19;GALNT13;MUC2;MUCL1;ST6…	GALNT3;MUC1;B3GNT7;MUC4;GALNT17;MUC20;MUC15;B3GNT2;C1GALT1C1;GALNTL6;GALNT7;ST6GAL1;GALNT10;GCNT1;B3GNT3;ST3GAL4;MUC5B
HS-GAG degradation	0.677134	1.30669	0.0964187	0.593985	21	21	SDC4;AGRN;IDS;GPC6;SGSH;HPSE;GUSB;NAGLU;HSPG2;GLB1;GPC2;GLB1L;GPC4;SDC1;HPSE2;GPC5;SDC3;GPC3;SDC2;IDUA;GPC1	SDC4;AGRN;IDS;GPC6;SGSH;HPSE;GUSB;NAGLU;HSPG2
Nucleotide-like (purinergic) receptors	-0.482747	-1.01075	0.412162	0.59418	16	16	ADORA2B;ADORA1;P2RY1;P2RY4;LPAR4;ADORA2A;GPR17;P2RY14;P2RY13;P2RY12;P2RY2;P2RY6;P2RY10;ADORA3;P2RY11;LPAR6	P2RY2;P2RY6;P2RY10;ADORA3;P2RY11;LPAR6
DARPP-32 events	0.667998	1.31865	0.0976864	0.594303	24	24	PPP3CA;PPP3CB;PPP2R1A;PPP1R1B;PRKACA;CALM1;PRKACB;PDE4D;PRKAR2A;PDE4A;PPP2R5D;PPP2CB;PRKAR2B;PRKAR1A;PPP2R1B;CDK5;PPP3R1;PDE4B;PRKACG;PPP2CA;PPP3CC;PRKAR1B;PPP1CA;PDE4C	PPP3CA;PPP3CB;PPP2R1A;PPP1R1B;PRKACA;CALM1;PRKACB;PDE4D;PRKAR2A;PDE4A
Transport of bile salts and organic acids, metal ions and amine compounds	0.580295	1.34652	0.027027	0.594531	86	86	SLC16A1;SLC40A1;SLC5A3;BSG;SLC44A2;SLC11A2;SLC44A1;SLC41A2;SLC16A3;RUNX1;SLC41A1;SLC39A7;SLC30A7;SLC39A6;SLC39A10;SLC6A13;SLC6A6;CP;SLC39A4;EMB;SLC6A20;SLC16A7;SLC6A9;SLC44A5;SLC39A2;SLC39A3;SLC44A4;SLC30A6;SLC39A8;SLC14A1;SLC30A2;SLC2A13;SLC31A1;SLC6A3;SLC39A14;SLC39A1;SLC16A8;SLC6A14;RSC1A1;SLC6A2;SLC5A11;SLC18A2;SLC22A6;SLC22A8;SLC39A5;SLC6A5;SLC6A15;SLC6A12;SLC22A12;SLC22A11;SLC30A3;SLC22A1;S…	SLC16A1;SLC40A1;SLC5A3;BSG;SLC44A2;SLC11A2;SLC44A1;SLC41A2;SLC16A3;RUNX1;SLC41A1;SLC39A7;SLC30A7;SLC39A6;SLC39A10;SLC6A13;SLC6A6;CP;SLC39A4;EMB;SLC6A20;SLC16A7;SLC6A9;SLC44A5
Glyoxylate metabolism and glycine degradation	-0.420231	-1.01157	0.362832	0.594763	31	31	DBT;OGDH;DLAT;GNMT;AMT;GRHPR;LIPT1;DDO;BCKDHA;LIPT2;PDHX;GOT2;DHTKD1;PRODH2;DAO;HAO1;AGXT2;PDHA2;AGXT;BCKDHB;DLST;PXMP2;HOGA1;PDHB;GLDC;NDUFAB1;GCSH;DLD;ALDH4A1;LIAS;PDHA1	PDHB;GLDC;NDUFAB1;GCSH;DLD;ALDH4A1;LIAS;PDHA1
IKK complex recruitment mediated by RIP1	-0.446905	-1.01243	0.380753	0.595021	23	23	IKBKB;RIPK1;TICAM2;RIPK3;UBE2D1;TRAF6;CD14;BIRC2;CHUK;UBE2D2;UBE2N;UBB;UBE2D3;SARM1;LY96;TLR4;UBE2V1;BIRC3;TICAM1;IKBKG;UBA52;RPS27A;UBC	LY96;TLR4;UBE2V1;BIRC3;TICAM1;IKBKG;UBA52;RPS27A;UBC
RUNX1 interacts with co-factors whose precise effect on RUNX1 targets is not known	0.622145	1.29608	0.0803011	0.595162	37	37	PHC3;PCGF5;RUNX1;YAF2;ARID1A;RYBP;SMARCC1;PHC2;SMARCD1;CSNK2A1;PHC1;BMI1;SMARCC2;EP300;AUTS2;SMARCE1;SMARCD2;HIPK2;CSNK2B;CBFB;ARID2;ARID1B;PBRM1;CSNK2A2;RNF2;SCMH1;CBX6;CBX8;CBX2;ACTL6B;SMARCA4;SMARCB1;ACTL6A;SMARCD3;SMARCA2;RING1;CBX4	PHC3;PCGF5;RUNX1;YAF2;ARID1A;RYBP;SMARCC1;PHC2;SMARCD1;CSNK2A1;PHC1;BMI1;SMARCC2;EP300;AUTS2;SMARCE1;SMARCD2;HIPK2;CSNK2B;CBFB;ARID2;ARID1B;PBRM1
RAC1 GTPase cycle	0.53409	1.30735	0.00823893	0.59601	184	182	FAM13A;FARP1;ARHGAP29;KTN1;WASL;ITGB1;NGEF;RALBP1;CYBA;IQGAP1;DOCK9;ARAP1;ESYT1;JAG1;EPHA2;PIK3CA;OPHN1;ALS2;SYDE2;FERMT2;NCKAP1;SOS2;DOCK7;ARHGAP32;SPATA13;CAV1;ARHGAP31;PKN2;FAM13B;PKN1;NISCH;ARHGAP44;MYO9B;MPP7;ARHGEF10;ARHGAP35;PIK3R3;FARP2;WIPF1;GNA13;ARHGAP1;CDC42BPA;TAOK3;TMPO;ARHGEF5;PLEKHG1;BCR;ARAP3;PLEKHG4;ARHGAP12;ARHGEF11;ERBIN;ARHGEF18;PLD2;DIAPH3;MCF2L;ARHGAP5;IQGAP2;CYFIP1;DOCK6;D…	FAM13A;FARP1;ARHGAP29;KTN1;WASL;ITGB1;NGEF;RALBP1;CYBA;IQGAP1;DOCK9;ARAP1;ESYT1;JAG1;EPHA2;PIK3CA;OPHN1;ALS2;SYDE2;FERMT2;NCKAP1;SOS2;DOCK7;ARHGAP32;SPATA13;CAV1;ARHGAP31;PKN2;FAM13B;PKN1;NISCH;ARHGAP44;MYO9B;MPP7;ARHGEF10;ARHGAP35;PIK3R3;FARP2;WIPF1;GNA13;ARHGAP1;CDC42BPA;TAOK3;TMPO;ARHGEF5;PLEKHG1;BCR;ARAP3;PLEKHG4;ARHGAP12;ARHGEF11;ERBIN;ARHGEF18;PLD2;DIAPH3;MCF2L;ARHGAP5;IQGAP2;CYFIP1;DOCK6;D…
Signaling by BRAF and RAF fusions	0.567811	1.28894	0.0641466	0.596461	63	63	FN1;BRAF;IQGAP1;KDM7A;KRAS;MARK3;MAPK3;QKI;CALM1;TLN1;CAMK2D;ESRP1;MPRIP;LMNA;BCL2L11;PEBP1;ITGA2B;VCL;AKAP9;AGTRAP;NRAS;MAPK1;VWF;JAK2;YWHAB;TRIM24;FXR1;FAM131B;TRAK1;ZC3HAV1;TENT4A;RAP1A;FAM114A2;CAMK2G;ATG7;KIAA1549;SND1;ARAF;CLCN6;CNKSR1;RAF1;KSR2;FGA;FGG;FGB;CAMK2A;ITGB3;PAPSS1;HRAS;ARRB2;CSK;AGGF1;KSR1;AGK;AP3B1;RAP1B;ARRB1;MAP2K2;SRC;MAP2K1;CNKSR2;CAMK2B;APBB1IP	FN1;BRAF;IQGAP1;KDM7A;KRAS;MARK3;MAPK3;QKI;CALM1;TLN1;CAMK2D;ESRP1;MPRIP;LMNA;BCL2L11;PEBP1;ITGA2B;VCL;AKAP9;AGTRAP;NRAS;MAPK1;VWF;JAK2;YWHAB;TRIM24;FXR1;FAM131B;TRAK1;ZC3HAV1
Dectin-2 family	0.713222	1.44499	0.0217949	0.596821	30	28	PLCG2;MUC1;MUC4;MUC20;MUC15;MUC5B;FCER1G;MUC16;CLEC4C;CLEC6A;CLEC4D;CLEC4E;MUC5AC;MUC6;MUC17;MUC7;MUC21;MUC3A;CLEC10A;CLEC4A;MUC13;MUC19;MUC2;MUCL1;MUC12;LYN;SYK;FYN	PLCG2;MUC1;MUC4;MUC20;MUC15
Notch-HLH transcription pathway	0.674496	1.3599	0.0475561	0.597	28	28	MAML2;NOTCH2;NOTCH3;HDAC8;NCOR1;CREBBP;HDAC7;HDAC5;RBPJ;HDAC3;MAMLD1;HDAC2;TBL1XR1;NOTCH4;NCOR2;MAML1;HDAC6;TBL1X;KAT2B;KAT2A;HDAC9;HDAC11;NOTCH1;HDAC10;MAML3;HDAC4;HDAC1;SNW1	MAML2;NOTCH2;NOTCH3;HDAC8;NCOR1;CREBBP;HDAC7;HDAC5;RBPJ;HDAC3;MAMLD1;HDAC2;TBL1XR1;NOTCH4;NCOR2;MAML1;HDAC6;TBL1X;KAT2B;KAT2A;HDAC9
PPARA activates gene expression	0.54051	1.28974	0.0431965	0.597464	117	117	AHR;GRHL1;NCOA1;MED13;ACOX1;CD36;NCOA3;MED25;MED1;ARNT;MED23;NFYB;ACSL1;NCOR1;CREBBP;MED12;ANGPTL4;NRF1;ALAS1;CDK8;NPAS2;MED13L;EP300;RGL1;SREBF2;FAM120B;HDAC3;MED24;TXNRD1;CCNC;MED29;SREBF1;CPT1A;NR1H3;TBL1XR1;MED28;PEX11A;MED14;FABP1;ANKRD1;TRIB3;MED26;NCOR2;CDK19;CLOCK;NFYA;CHD9;MED17;ABCA1;MED9;MED4;RXRA;TIAM2;ARNTL;NCOA2;PLIN2;MED16;HMGCS1;PPARA;MED8;THRAP3;MED10;CPT2;TGS1;NCOA6;MED27;TBL1X;…	AHR;GRHL1;NCOA1;MED13;ACOX1;CD36;NCOA3;MED25;MED1;ARNT;MED23;NFYB;ACSL1;NCOR1;CREBBP;MED12;ANGPTL4;NRF1;ALAS1;CDK8;NPAS2;MED13L;EP300;RGL1;SREBF2;FAM120B;HDAC3;MED24;TXNRD1;CCNC;MED29;SREBF1;CPT1A;NR1H3;TBL1XR1;MED28;PEX11A;MED14;FABP1;ANKRD1;TRIB3;MED26;NCOR2;CDK19;CLOCK;NFYA;CHD9;MED17;ABCA1;MED9;MED4;RXRA;TIAM2;ARNTL;NCOA2;PLIN2;MED16;HMGCS1;PPARA;MED8;THRAP3;MED10;CPT2;TGS1;NCOA6;MED27;TBL1X;…
Transcriptional regulation of pluripotent stem cells	0.638337	1.29266	0.0934699	0.597588	33	31	HIF3A;PBX1;SMAD2;STAT3;SMAD4;SOX2;HHEX;FOXP1;GATA6;EPAS1;FOXD3;SALL4;TSC22D1;NR6A1;NANOG;POU5F1;ZIC3;ZSCAN10;SALL1;GSC;CDX2;DKK1;NR5A1;PRDM14;EOMES;DPPA4;FGF2;LIN28A;TDGF1;EPHA1;KLF4	HIF3A;PBX1;SMAD2;STAT3;SMAD4;SOX2;HHEX;FOXP1;GATA6;EPAS1;FOXD3
Miscellaneous transport and binding events	0.66578	1.31921	0.0768246	0.597981	24	24	ADD3;TUSC3;ANKH;LRRC8C;MAGT1;LRRC8A;NIPAL1;NIPA1;AZGP1;NIPAL3;LRRC8D;LRRC8B;NIPA2;DMTN;NIPAL2;SLC66A1;ADD1;MRS2;PIP;ADD2;MMGT1;LRRC8E;NIPAL4;CTNS	ADD3;TUSC3;ANKH;LRRC8C;MAGT1;LRRC8A;NIPAL1;NIPA1;AZGP1;NIPAL3;LRRC8D;LRRC8B;NIPA2;DMTN;NIPAL2;SLC66A1;ADD1
Ion transport by P-type ATPases	0.611455	1.36607	0.0377358	0.599021	55	55	ATP2B1;ATP8B1;ATP2B4;FXYD1;ATP8A1;SRI;ATP11A;ATP2A2;ATP1A1;CALM1;CAMK2D;ATP11C;FXYD3;FXYD4;ATP9B;ATP13A1;CUTC;ATP1A3;ATP12A;ATP7A;ATP2C1;ATP10A;ATP9A;ATP1A2;ATP7B;ATP13A4;CAMK2G;FXYD2;ATP8B2;ATP2B3;FXYD7;ATP4A;ATP8B4;ATP2A1;SLN;PLN;ATP1A4;CAMK2A;ATP1B2;ATP8B3;ATP13A5;FXYD6;ATP2A3;PDZD11;ATP13A2;ATP2B2;ATP2C2;ATP4B;ATP1B3;ATP11B;ATP10D;ATP10B;CAMK2B;ATP8A2;ATP1B1	ATP2B1;ATP8B1;ATP2B4;FXYD1;ATP8A1;SRI;ATP11A;ATP2A2;ATP1A1;CALM1;CAMK2D;ATP11C;FXYD3;FXYD4;ATP9B;ATP13A1;CUTC;ATP1A3;ATP12A;ATP7A;ATP2C1
Signaling by PDGF	0.58939	1.31424	0.0516432	0.599681	53	53	PTPN12;COL9A3;STAT3;COL4A4;KRAS;PIK3CA;COL4A3;STAT5B;THBS4;COL9A2;GRB2;RASA1;PDGFRB;PIK3CB;PTPN11;COL4A1;GRB7;PLAT;NCK1;PDGFA;NRAS;COL6A3;NCK2;SOS1;PDGFB;COL4A2;PDGFD;CRK;PDGFC;THBS3;CRKL;STAT5A;COL4A5;FURIN;PLG;COL6A5;COL6A6;SPP1;THBS2;COL9A1;HRAS;STAT6;BCAR1;PLCG1;PDGFRA;RAPGEF1;STAT1;THBS1;SRC;PIK3R2;COL6A2;COL6A1;PIK3R1	PTPN12;COL9A3;STAT3;COL4A4;KRAS;PIK3CA;COL4A3;STAT5B;THBS4;COL9A2;GRB2;RASA1;PDGFRB;PIK3CB;PTPN11;COL4A1;GRB7;PLAT;NCK1;PDGFA;NRAS;COL6A3;NCK2;SOS1;PDGFB;COL4A2;PDGFD;CRK;PDGFC
Transport of inorganic cations/anions and amino acids/oligopeptides	0.54965	1.29722	0.0345572	0.600106	106	106	SLC12A2;SLC38A2;SLC38A5;SLC25A29;SLC7A8;SLC5A12;SLC26A11;SRI;SLC26A9;SLC17A5;SLC34A2;SLC12A6;CALM1;SLC12A7;SLC7A2;SLC9A2;SLC15A4;SLC3A2;SLC12A4;SLC38A4;SLC25A26;SLC24A3;AHCYL2;SLC9A7;SLC6A6;SLC6A20;SLC15A3;SLC7A10;SLC1A1;SLC25A22;SLC9A6;SLC20A1;SLC26A2;SLC1A5;SLC9A9;SLC15A2;SLC9A8;SLC20A2;SLC43A1;SLC8B1;SLC4A3;SLC7A1;SLC36A4;SLC4A2;SLC26A6;SLC24A1;SLC25A10;SLC7A7;SLC7A3;SLC6A14;SLC25A18;SLC12A5;S…	SLC12A2;SLC38A2;SLC38A5;SLC25A29;SLC7A8;SLC5A12;SLC26A11;SRI;SLC26A9;SLC17A5;SLC34A2;SLC12A6;CALM1;SLC12A7;SLC7A2;SLC9A2;SLC15A4;SLC3A2;SLC12A4;SLC38A4;SLC25A26;SLC24A3;AHCYL2;SLC9A7;SLC6A6;SLC6A20;SLC15A3;SLC7A10;SLC1A1;SLC25A22;SLC9A6;SLC20A1;SLC26A2;SLC1A5;SLC9A9;SLC15A2;SLC9A8;SLC20A2
Potential therapeutics for SARS	0.564816	1.29611	0.0434783	0.60046	82	81	ROCK1;FXYD1;VEGFA;CHD4;ITGB1;IFNAR1;REST;ROCK2;IFNAR2;ATP1A1;BRD4;CRBN;RBBP4;AP2M1;ARID4A;FXYD3;FXYD4;ATP1A3;SAP18;STAT2;RIPK1;AP2A2;CHD3;HDAC2;MTA1;PTGES3;SIGMAR1;MBD3;GATAD2A;TLR9;KDM1A;JAK2;GATAD2B;HSP90AB1;COMT;ARID4B;MTA3;TBK1;ATP1A2;FKBP4;AP2A1;AP2S1;IMPDH2;AP2B1;ITGA4;RCOR1;FXYD2;SUDS3;FURIN;HMG20B;TLR7;CYSLTR1;FXYD7;S1PR1;ATP1A4;ATP1B2;PDCD1;IFNGR2;HSP90AA1;FXYD6;IL1R1;NR3C1;TYK2;PHF21A;R…	ROCK1;FXYD1;VEGFA;CHD4;ITGB1;IFNAR1;REST;ROCK2;IFNAR2;ATP1A1;BRD4;CRBN;RBBP4;AP2M1;ARID4A;FXYD3;FXYD4;ATP1A3;SAP18;STAT2;RIPK1;AP2A2;CHD3;HDAC2;MTA1;PTGES3;SIGMAR1;MBD3;GATAD2A;TLR9;KDM1A;JAK2;GATAD2B;HSP90AB1;COMT;ARID4B;MTA3;TBK1;ATP1A2;FKBP4
Semaphorin interactions	0.581135	1.31178	0.0553047	0.600909	64	64	ARHGEF12;ERBB2;ROCK1;MYH14;RRAS;ITGB1;MYL12B;DPYSL2;SEMA3E;MYH9;SEMA6D;ROCK2;ITGA1;TLN1;MYL9;PLXNA1;ARHGAP35;FARP2;MET;NRP1;ARHGEF11;PIP5K1C;FES;SEMA4D;RAC1;HSP90AB1;SEMA4A;SEMA3A;MYH11;MYL6;LIMK1;LIMK2;MYH10;PLXND1;PLXNA2;PLXNA3;SEMA6A;TYROBP;CFL1;CDK5;CD72;PLXNC1;DPYSL5;TREM2;RHOA;PAK2;SEMA7A;HSP90AA1;PAK1;RND1;GSK3B;PLXNB3;PAK3;PLXNB1;PLXNA4;PTPRC;SEMA5A;DPYSL4;CDK5R1;FYN;CRMP1;DPYSL3;RHOB;RHOC	ARHGEF12;ERBB2;ROCK1;MYH14;RRAS;ITGB1;MYL12B;DPYSL2;SEMA3E;MYH9;SEMA6D;ROCK2;ITGA1;TLN1;MYL9;PLXNA1;ARHGAP35;FARP2;MET;NRP1;ARHGEF11;PIP5K1C;FES;SEMA4D;RAC1
Post-translational protein phosphorylation	0.576996	1.36903	0.00980392	0.600947	107	106	APP;MXRA8;FN1;DNAJC3;TGOLN2;HSP90B1;BMP4;FSTL1;VCAN;QSOX1;KTN1;ADAM10;PNPLA2;NUCB1;PRKCSH;MSLN;LAMB2;LAMB1;LTBP1;CALU;APLP2;APOL1;FAM20C;CKAP4;P4HB;PDIA6;RCN1;WFS1;FSTL3;CSF1;CP;MGAT4A;LAMC1;MBTPS1;FUCA2;SPARCL1;VWA1;IGFBP4;IGFBP5;IL6;CDH2;MEN1;IGFBP7;MIA3;FAM20A;CHRDL1;C4A;BMP15;AMELX;SERPIND1;HRC;NOTUM;PCSK9;BPIFB2;FGF23;APOA5;FGA;MATN3;APOB;FGG;SPP1;PENK;ITIH2;MEPE;VGF;SERPINC1;SCG2;SPP2;ENAM;…	APP;MXRA8;FN1;DNAJC3;TGOLN2;HSP90B1;BMP4;FSTL1;VCAN;QSOX1;KTN1;ADAM10;PNPLA2;NUCB1;PRKCSH;MSLN;LAMB2;LAMB1;LTBP1;CALU;APLP2;APOL1;FAM20C;CKAP4;P4HB;PDIA6;RCN1;WFS1;FSTL3;CSF1;CP;MGAT4A
Non-integrin membrane-ECM interactions	0.626477	1.34692	0.0507246	0.600991	42	42	SDC4;NTN4;AGRN;ITGAV;ITGB1;LAMA4;LAMB2;LAMB1;DAG1;LAMA5;DDR1;DMD;ITGB5;LAMC1;HSPG2;PDGFA;ITGB4;LAMB3;PDGFB;ITGA2;LAMA2;PRKCA;SDC1;LAMC3;VTN;ITGB3;ACTN1;SDC3;TRAPPC4;TGFB1;CASK;FGF2;TTR;DDR2;SDC2;THBS1;LAMA1;TNC;NRXN1;LAMC2;ITGA6;LAMA3	SDC4;NTN4;AGRN;ITGAV;ITGB1;LAMA4;LAMB2;LAMB1;DAG1;LAMA5;DDR1;DMD;ITGB5;LAMC1;HSPG2;PDGFA;ITGB4;LAMB3
Regulation of insulin secretion	0.562128	1.28531	0.0659218	0.601381	78	78	MARCKS;IQGAP1;CD36;GNG8;ITPR3;GNAI2;PRKACA;GNB2;ITPR1;GNA11;GNAQ;STX1A;PLCB3;ACSL4;RAPGEF3;GNB4;CACNA1A;CHRM3;VAMP2;ITPR2;PLCB1;GNB1;KCNS3;PRKACB;CACNB2;PRKAR2A;PLCB2;GNAS;SNAP25;GNA14;ADCY5;ADCY6;GNG4;SLC2A1;AKAP5;AHCYL1;KCNC2;RAP1A;PRKCA;GNGT1;ACSL3;PRKAR2B;PRKAR1A;ADRA2C;CACNB3;CACNA2D2;GNA15;FFAR1;SYT5;GNG3;GNB3;ABCC8;KCNJ11;INS;PRKACG;ADCY8;GCG;KCNG2;GNGT2;SLC2A2;CACNA1E;GLP1R;GNAI1;GNG10;PR…	MARCKS;IQGAP1;CD36;GNG8;ITPR3;GNAI2;PRKACA;GNB2;ITPR1;GNA11;GNAQ;STX1A;PLCB3;ACSL4;RAPGEF3;GNB4;CACNA1A;CHRM3;VAMP2;ITPR2;PLCB1;GNB1;KCNS3;PRKACB;CACNB2;PRKAR2A;PLCB2;GNAS;SNAP25;GNA14;ADCY5;ADCY6;GNG4;SLC2A1;AKAP5
SUMOylation of transcription factors	0.684618	1.31974	0.0857143	0.601442	20	20	TFAP2A;PIAS2;TP53BP1;SP3;MITF;TP53;SUMO3;MTA1;PIAS3;SUMO1;CDKN2A;UBE2I;PIAS1;PIAS4;TFAP2B;FOXL2;MDM2;TFAP2C;SUMO2;HIC1	TFAP2A;PIAS2;TP53BP1;SP3;MITF;TP53;SUMO3;MTA1;PIAS3;SUMO1;CDKN2A;UBE2I
Diseases associated with O-glycosylation of proteins	0.581414	1.30744	0.0314254	0.601477	71	69	GALNT3;MUC1;MUC4;ADAMTS5;THSD4;NOTCH2;NOTCH3;MUC20;MUC15;DAG1;ADAMTS1;C1GALT1C1;B4GAT1;SPON2;POMGNT1;MUC5B;ADAMTS10;NOTCH4;ADAMTS6;GALNT12;LFNG;THSD7A;B3GLCT;POMT1;C1GALT1;THSD1;ADAMTS3;THSD7B;SBSPON;ADAMTS2;NOTCH1;SEMA5B;CFP;MUC16;ADAMTS14;MUC5AC;MUC6;ADAMTS8;ADAMTS12;ADAMTSL1;ADAMTS16;ADAMTS4;MUC17;MUC7;ADAMTS19;ADAMTSL5;MUC21;THBS2;MUC3A;ADAMTSL3;ADAMTS20;MUC13;MUC19;MUC2;MUCL1;SPON1;ADAMTSL2;…	GALNT3;MUC1;MUC4;ADAMTS5;THSD4;NOTCH2;NOTCH3;MUC20;MUC15;DAG1;ADAMTS1;C1GALT1C1;B4GAT1;SPON2;POMGNT1;MUC5B;ADAMTS10;NOTCH4;ADAMTS6;GALNT12;LFNG;THSD7A;B3GLCT
RND3 GTPase cycle	0.601451	1.28421	0.0958231	0.602298	42	42	RND3;ROCK1;TMOD3;KTN1;DST;PTPN13;EPHA2;CKB;RASAL2;CAV1;NISCH;CKAP4;ARHGAP35;ARHGAP5;ANKRD26;WDR6;FAM83B;CPD;RBMX;VANGL2;VANGL1;DLG5;KCTD13;UBXN11;LEMD3;PICALM;ARHGAP21;SCRIB;PKP4;DEPDC1B;DSP;FLOT2;TNFAIP1;MUC13;DDX4;SEMA4F;DSG1;PLEKHG5;TXNL1;PIK3R2;CCDC88A;PIK3R1	RND3;ROCK1;TMOD3;KTN1;DST;PTPN13;EPHA2;CKB;RASAL2;CAV1;NISCH;CKAP4;ARHGAP35;ARHGAP5;ANKRD26;WDR6;FAM83B;CPD
Transcriptional Regulation by E2F6	0.620568	1.29273	0.093633	0.602524	34	34	CBX5;PHC3;YAF2;MGA;RYBP;EHMT2;EHMT1;PHC1;TFDP2;BMI1;RBBP4;TFDP1;SUZ12;PCGF6;APAF1;BRCA1;CHEK1;EPC1;EZH2;UXT;PCGF2;E2F6;E2F1;RNF2;L3MBTL2;EED;CDC7;CBX3;RBBP7;RRM2;RBBP8;RAD51;RING1;MAX	CBX5;PHC3;YAF2;MGA;RYBP;EHMT2;EHMT1;PHC1;TFDP2;BMI1;RBBP4;TFDP1;SUZ12;PCGF6;APAF1;BRCA1;CHEK1;EPC1;EZH2;UXT;PCGF2
Extracellular matrix organization	0.545823	1.34818	0.00202429	0.602704	296	296	SDC4;CD47;NTN4;CTSD;CDH1;CAPN2;COL11A1;FN1;P3H2;AGRN;FBN2;ADAMTS5;ITGAV;CD151;BMP4;ITGB8;ITGA3;VCAN;CAST;LTBP3;VCAM1;TIMP2;ITGB1;LAMA4;JAM3;DST;ADAM10;BSG;MMP15;MFAP2;COL18A1;COL9A3;LTBP2;COL4A4;SPARC;NID2;SCUBE3;LAMB2;LAMB1;DAG1;LTBP1;ICAM5;F11R;NCSTN;COL4A3;COL1A2;ADAMTS1;PLOD1;COL3A1;EFEMP2;LTBP4;LAMA5;TLL1;DDR1;CASP3;PCOLCE;BMP2;ITGA1;ICAM1;PLEC;COL9A2;SERPINH1;ADAM17;ITGA10;P4HB;DCN;DMD;NID1…	SDC4;CD47;NTN4;CTSD;CDH1;CAPN2;COL11A1;FN1;P3H2;AGRN;FBN2;ADAMTS5;ITGAV;CD151;BMP4;ITGB8;ITGA3;VCAN;CAST;LTBP3;VCAM1;TIMP2;ITGB1;LAMA4;JAM3;DST;ADAM10;BSG;MMP15;MFAP2;COL18A1;COL9A3;LTBP2;COL4A4;SPARC;NID2;SCUBE3;LAMB2;LAMB1;DAG1;LTBP1;ICAM5;F11R;NCSTN;COL4A3;COL1A2;ADAMTS1;PLOD1;COL3A1;EFEMP2;LTBP4;LAMA5;TLL1;DDR1;CASP3;PCOLCE;BMP2;ITGA1;ICAM1;PLEC;COL9A2;SERPINH1;ADAM17;ITGA10;P4HB;DCN;DMD;NID1…
RAB GEFs exchange GTP for GDP on RABs	0.551203	1.28597	0.0571109	0.602827	90	90	RAB31;RAB6A;MADD;RAB14;DENND4C;RAB3GAP2;ALS2;RAB3IP;RAB8B;DENND2A;DENND1B;RAB13;DENND4A;RAB21;RGP1;RAB5A;SBF2;DENND2C;ALS2CL;CHML;ULK1;RAB10;AKT1;RAB12;AKT3;RAB9A;DENND3;AKT2;GAPVD1;RAB3GAP1;RIN1;MON1B;RAB27A;TRAPPC11;DENND4B;TRAPPC13;TRAPPC5;TRAPPC9;GDI2;CCZ1;HPS4;TRAPPC10;RAB32;TRAPPC6B;RAB5B;HPS1;TRAPPC3;TRAPPC6A;RINL;RAB18;DENND1A;TRAPPC2;RAB35;DENND2D;RAB1B;DENND6A;DENND6B;CCZ1B;RAB6B;RIN2;S…	RAB31;RAB6A;MADD;RAB14;DENND4C;RAB3GAP2;ALS2;RAB3IP;RAB8B;DENND2A;DENND1B;RAB13;DENND4A;RAB21;RGP1;RAB5A;SBF2;DENND2C;ALS2CL;CHML;ULK1;RAB10;AKT1;RAB12;AKT3;RAB9A;DENND3;AKT2;GAPVD1;RAB3GAP1;RIN1;MON1B;RAB27A
Striated Muscle Contraction	0.626042	1.31247	0.0747549	0.603437	34	34	VIM;TNNT2;TPM1;TMOD3;TNNC1;TNNT3;DMD;TPM4;TPM2;TNNI3;TNNI2;TNNT1;TMOD1;TPM3;TTN;MYBPC3;MYL2;ACTN3;TMOD4;MYL1;ACTN2;MYL4;DES;TNNC2;MYBPC2;MYH3;TCAP;TNNI1;NEB;MYBPC1;MYL3;MYH6;TMOD2;MYH8	VIM;TNNT2;TPM1;TMOD3;TNNC1;TNNT3;DMD;TPM4;TPM2
Synthesis of IP3 and IP4 in the cytosol	0.640484	1.29752	0.10566	0.60423	26	26	PLCG2;SYNJ1;INPPL1;CALM1;PLCB3;INPP5J;PLCB1;INPP5B;PLCD3;PLCB2;PLCD4;PLCB4;ITPKC;ITPK1;OCRL;PLCZ1;INPP5D;PLCH2;PTEN;PLCE1;PLCG1;ITPKB;PLD4;ITPKA;PLCD1;PLCH1	PLCG2;SYNJ1;INPPL1;CALM1;PLCB3;INPP5J;PLCB1;INPP5B;PLCD3;PLCB2;PLCD4;PLCB4
Effects of PIP2 hydrolysis	0.642482	1.29329	0.083225	0.605134	27	27	ABHD12;ITPR3;DGKD;PRKCD;ITPR1;DGKE;ITPR2;DGKH;TRPC6;DGKK;DGKA;MGLL;PRKCE;DGKZ;DGKQ;PRKCQ;DAGLB;DAGLA;TRPC3;DGKG;TRPC7;DGKI;RASGRP2;DGKB;PRKCH;ABHD6;RASGRP1	ABHD12;ITPR3;DGKD;PRKCD;ITPR1;DGKE;ITPR2;DGKH;TRPC6;DGKK;DGKA;MGLL;PRKCE;DGKZ
RND2 GTPase cycle	0.598029	1.28644	0.0899873	0.605442	43	42	KTN1;DST;PTPN13;EPHA2;KIDINS220;CAV1;UHRF1BP1L;NISCH;CKAP4;ARHGAP35;GOLGA3;ARHGAP1;KIF14;ARHGAP5;ANKRD26;WDR6;FAM83B;FNBP1;RBMX;VANGL2;VANGL1;RND2;FRS2;DLG5;KCTD13;PLXND1;UBXN11;LEMD3;LRRC1;SCRIB;PKP4;FRS3;TFRC;DEPDC1B;ALDH3A2;TNFAIP1;NUDC;MUC13;DSG1;TXNL1;PIK3R2;PIK3R1	KTN1;DST;PTPN13;EPHA2;KIDINS220;CAV1;UHRF1BP1L;NISCH;CKAP4;ARHGAP35;GOLGA3;ARHGAP1;KIF14;ARHGAP5;ANKRD26;WDR6;FAM83B;FNBP1;RBMX;VANGL2;VANGL1;RND2;FRS2;DLG5;KCTD13;PLXND1;UBXN11;LEMD3;LRRC1
Regulation of lipid metabolism by PPARalpha	0.543689	1.2807	0.0381356	0.605506	119	119	AHR;GRHL1;NCOA1;MED13;ACOX1;CD36;NCOA3;MED25;MED1;ARNT;MED23;NFYB;ACSL1;NCOR1;CREBBP;MED12;ANGPTL4;NRF1;ALAS1;CDK8;NPAS2;MED13L;EP300;RGL1;SREBF2;FAM120B;HDAC3;MED24;TXNRD1;CCNC;MED29;SIN3B;SREBF1;CPT1A;NR1H3;TBL1XR1;MED28;PEX11A;MED14;FABP1;ANKRD1;TRIB3;MED26;NCOR2;CDK19;CLOCK;NFYA;CHD9;MED17;ABCA1;MED9;MED4;RXRA;TIAM2;ARNTL;NCOA2;PLIN2;MED16;HMGCS1;PPARA;MED8;THRAP3;MED10;CPT2;SIN3A;TGS1;NCOA6;…	AHR;GRHL1;NCOA1;MED13;ACOX1;CD36;NCOA3;MED25;MED1;ARNT;MED23;NFYB;ACSL1;NCOR1;CREBBP;MED12;ANGPTL4;NRF1;ALAS1;CDK8;NPAS2;MED13L;EP300;RGL1;SREBF2;FAM120B;HDAC3;MED24;TXNRD1;CCNC;MED29;SIN3B;SREBF1;CPT1A;NR1H3;TBL1XR1;MED28;PEX11A;MED14;FABP1;ANKRD1;TRIB3;MED26;NCOR2;CDK19;CLOCK;NFYA;CHD9;MED17;ABCA1;MED9;MED4;RXRA;TIAM2;ARNTL;NCOA2;PLIN2;MED16;HMGCS1;PPARA;MED8;THRAP3;MED10;CPT2;SIN3A;TGS1;NCOA6;…
Transport to the Golgi and subsequent modification	0.560499	1.36983	0.00415369	0.606707	167	167	CD55;CTSC;PPP6R3;SPTBN1;FUCA1;CTSZ;LMAN1;GOLGB1;COPA;DYNC1H1;TMED3;TMED2;TMED10;SEC31A;FOLR1;MAN1A1;MCFD2;MGAT4B;COPB2;DYNLL2;CD59;GOLGA2;KDELR1;STX17;SPTB;TMED7;FUT8;SEC23A;MAN1A2;MAN2A2;DCTN6;ARCN1;MAN2A1;MGAT3;LMAN2;SAR1B;TMED9;GBF1;DYNC1LI2;ST6GAL1;NAPG;USO1;ANKRD28;ST3GAL4;MGAT1;SEC22B;COG2;CHST10;MGAT4A;ARFGAP2;COG6;PPP6R1;KDELR2;COG4;COPG2;SEC24D;DCTN5;DCTN4;NAPB;ARFGAP3;SEC16A;GOSR1;CGA;S…	CD55;CTSC;PPP6R3;SPTBN1;FUCA1;CTSZ;LMAN1;GOLGB1;COPA;DYNC1H1;TMED3;TMED2;TMED10;SEC31A;FOLR1;MAN1A1;MCFD2;MGAT4B;COPB2;DYNLL2;CD59;GOLGA2;KDELR1;STX17;SPTB;TMED7;FUT8;SEC23A;MAN1A2;MAN2A2;DCTN6;ARCN1;MAN2A1;MGAT3;LMAN2;SAR1B;TMED9;GBF1;DYNC1LI2;ST6GAL1;NAPG;USO1;ANKRD28;ST3GAL4;MGAT1;SEC22B;COG2;CHST10;MGAT4A;ARFGAP2;COG6;PPP6R1;KDELR2;COG4;COPG2;SEC24D;DCTN5;DCTN4;NAPB;ARFGAP3;SEC16A;GOSR1;CGA;S…
Defective B3GAT3 causes JDSSDHD	0.692415	1.30751	0.0906593	0.607298	20	20	SDC4;AGRN;VCAN;GPC6;DCN;BGN;HSPG2;B3GAT3;GPC2;CSPG4;GPC4;SDC1;NCAN;GPC5;BCAN;CSPG5;SDC3;GPC3;SDC2;GPC1	SDC4;AGRN;VCAN;GPC6;DCN;BGN
RHOBTB2 GTPase cycle	0.652458	1.28114	0.108401	0.608016	23	23	MSI2;TMOD3;MYO6;PHIP;DBN1;SRRM1;CUL3;DDX39B;STK38;RBMX;CDC37;HSP90AB1;RHOBTB2;TWF1;CCT2;ACTN1;CCT6A;TRA2B;HSP90AA1;CCT7;HNRNPC;ACTG1;TXNL1	MSI2;TMOD3;MYO6;PHIP;DBN1;SRRM1;CUL3;DDX39B;STK38;RBMX;CDC37;HSP90AB1;RHOBTB2;TWF1
Processing of Intronless Pre-mRNAs	0.672352	1.28204	0.120735	0.608259	19	19	PABPN1;PAPOLA;WDR33;CPSF1;CPSF3;FIP1L1;CPSF2;PCF11;CSTF2T;CSTF1;SYMPK;CPSF7;NUDT21;CLP1;CSTF3;CSTF2;NCBP2;NCBP1;CPSF4	PABPN1;PAPOLA;WDR33;CPSF1;CPSF3;FIP1L1;CPSF2;PCF11;CSTF2T;CSTF1;SYMPK;CPSF7
SARS-CoV Infections	0.54202	1.30831	0.0160772	0.609003	159	146	ROCK1;FXYD1;VEGFA;CHD4;TUSC3;PARP8;ITGB1;PARP14;IFNAR1;PARP4;DDX5;PRKCSH;CHMP4C;CHMP2B;MGAT4B;CANX;STT3A;REST;ROCK2;MAGT1;IFNAR2;ATP1A1;FUT8;DDOST;PIK3C3;UVRAG;MOGS;BRD4;MAN2A1;GANAB;CRBN;RPN1;BECN1;RBBP4;ST6GAL1;AP2M1;ARID4A;FXYD3;ST3GAL4;MGAT1;FXYD4;MGAT4A;CHMP6;ATP1A3;SAP18;STAT2;RIPK1;AP2A2;CHD3;HDAC2;MTA1;PTGES3;SIGMAR1;MBD3;GATAD2A;TLR9;ST3GAL3;SUMO1;ST3GAL2;KDM1A;ST6GALNAC4;JAK2;ZCRB1;GATA…	ROCK1;FXYD1;VEGFA;CHD4;TUSC3;PARP8;ITGB1;PARP14;IFNAR1;PARP4;DDX5;PRKCSH;CHMP4C;CHMP2B;MGAT4B;CANX;STT3A;REST;ROCK2;MAGT1;IFNAR2;ATP1A1;FUT8;DDOST;PIK3C3;UVRAG;MOGS;BRD4;MAN2A1;GANAB;CRBN;RPN1;BECN1;RBBP4;ST6GAL1;AP2M1;ARID4A;FXYD3;ST3GAL4;MGAT1;FXYD4;MGAT4A;CHMP6;ATP1A3;SAP18;STAT2;RIPK1;AP2A2;CHD3;HDAC2;MTA1;PTGES3;SIGMAR1;MBD3;GATAD2A;TLR9;ST3GAL3;SUMO1;ST3GAL2;KDM1A;ST6GALNAC4;JAK2;ZCRB1;GATA…
Insulin receptor signalling cascade	0.582615	1.29764	0.0720189	0.609208	54	54	INSR;FGFR2;FGFR3;THEM4;IRS2;KRAS;PIK3CA;MAPK3;PIK3C3;GRB2;PIK3CB;PTPN11;FGF18;GAB1;PDPK1;GRB10;NRAS;AKT2;MAPK1;TLR9;TRIB3;FGFR1;SOS1;PIK3R4;FGF20;FRS2;FGF17;FGF9;FGF16;FGF8;PDE3B;FGF23;FGF6;FGF3;FGF4;FGF19;INS;FLT3;FGF1;FGFR4;IRS1;HRAS;KL;FGF2;GAB2;KLB;SHC1;FGF22;FLT3LG;FGF5;PIK3R2;FGF7;FGF10;PIK3R1	INSR;FGFR2;FGFR3;THEM4;IRS2;KRAS;PIK3CA;MAPK3;PIK3C3;GRB2;PIK3CB;PTPN11;FGF18;GAB1;PDPK1;GRB10;NRAS;AKT2;MAPK1;TLR9;TRIB3;FGFR1;SOS1;PIK3R4;FGF20;FRS2;FGF17
Regulation of beta-cell development	0.671223	1.45459	0.00954654	0.610458	42	42	MAML2;CREBBP;RBPJ;INSM1;EP300;HES1;HNF4G;AKT1;MAMLD1;AKT3;AKT2;MAML1;KAT2B;KAT2A;FOXO1;NOTCH1;HNF4A;FOXA3;ONECUT1;NEUROG3;IAPP;PAX6;NKX2-2;FOXA2;INS;HNF1A;PDX1;PTF1A;RFX6;MAFA;NKX6-1;NEUROD1;PKLR;GCK;ONECUT3;HNF1B;SLC2A2;NR5A2;PAX4;MAML3;SNW1;FGF10	MAML2;CREBBP;RBPJ;INSM1;EP300;HES1;HNF4G;AKT1;MAMLD1;AKT3;AKT2
Nitric oxide stimulates guanylate cyclase	-0.464714	-1.00377	0.422794	0.610849	23	19	PDE5A;ITPR1;PRKG1;PRKG2;NOS1;PDE2A;NOS2;KCNMB2;NOS3;GUCY1A2;KCNMB3;PDE9A;KCNMB1;PDE1B;PDE10A;PDE11A;KCNMB4;KCNMA1;PDE1A	KCNMB3;PDE9A;KCNMB1;PDE1B;PDE10A;PDE11A;KCNMB4;KCNMA1;PDE1A
Surfactant metabolism	0.632786	1.27574	0.116751	0.612212	30	29	SFTA3;ADGRF5;ZDHHC2;CSF2RA;SLC34A2;CTSH;CKAP4;GATA6;CCDC59;ADORA2B;SFTPD;DMBT1;TTF1;ADRA2C;NAPSA;CSF2RB;ADORA2A;PGA4;PGA3;SLC34A1;SFTPB;P2RY2;LMCD1;SFTPC;SFTPA1;ABCA3;ADRA2A;SFTPA2;PGA5	SFTA3;ADGRF5;ZDHHC2;CSF2RA;SLC34A2;CTSH;CKAP4;GATA6;CCDC59;ADORA2B;SFTPD;DMBT1
Neurodegenerative Diseases	0.651012	1.27757	0.107895	0.612312	22	22	APP;CAPN2;CAST;PRDX1;GOLGA2;LMNA;BCL2L11;CDC25B;CAPN1;FOXO3;SOD2;CAPNS1;CDK5;YWHAE;CAPNS2;CDC25A;FASLG;CDC25C;CDK5R1;LMNB1;PRDX2;JUN	APP;CAPN2;CAST;PRDX1;GOLGA2;LMNA;BCL2L11;CDC25B
LDL clearance	0.691492	1.30843	0.0849057	0.614601	19	19	LSR;NPC1;SOAT1;CLTC;AP2M1;AP2A2;NPC2;NCEH1;AP2A1;LDLRAP1;LIPA;AP2S1;AP2B1;LDLR;PCSK9;SOAT2;APOB;CES3;CLTA	LSR;NPC1;SOAT1;CLTC;AP2M1;AP2A2;NPC2;NCEH1;AP2A1;LDLRAP1;LIPA;AP2S1;AP2B1
Factors involved in megakaryocyte development and platelet production	0.532573	1.27599	0.0429185	0.615952	139	135	AKAP1;CBX5;GATA2;KIF13B;KIF1C;KIF19;DOCK9;KIF27;JMJD1C;KIF20B;PRKACA;DOCK7;ZFPM1;TP53;KIFAP3;GATA6;KIF5B;RBSN;MICAL1;KIF3B;MAFG;RAB5A;KIF1A;KIF1B;ABL1;KIF2A;KIF21A;MAFK;DOCK6;DOCK4;PRKACB;PRKAR2A;KIF6;DOCK1;HDAC2;DOCK11;IRF1;SH2B2;DOCK10;KIF16B;RAC1;KIF21B;CABLES2;KDM1A;AK3;KIF5A;KIF3C;JAK2;EHD1;SH2B1;MFN2;NFE2;IRF2;MFN1;KIFC2;RACGAP1;CARMIL1;SIN3A;KIF5C;CDK2;WEE1;VPS45;ITPK1;SH2B3;RCOR1;PRKAR2B;…	AKAP1;CBX5;GATA2;KIF13B;KIF1C;KIF19;DOCK9;KIF27;JMJD1C;KIF20B;PRKACA;DOCK7;ZFPM1;TP53;KIFAP3;GATA6;KIF5B;RBSN;MICAL1;KIF3B;MAFG;RAB5A;KIF1A;KIF1B;ABL1;KIF2A;KIF21A;MAFK;DOCK6;DOCK4;PRKACB;PRKAR2A;KIF6;DOCK1;HDAC2;DOCK11;IRF1;SH2B2;DOCK10;KIF16B;RAC1;KIF21B;CABLES2;KDM1A;AK3;KIF5A;KIF3C;JAK2;EHD1;SH2B1;MFN2;NFE2;IRF2;MFN1;KIFC2;RACGAP1;CARMIL1;SIN3A;KIF5C;CDK2;WEE1;VPS45;ITPK1;SH2B3;RCOR1;PRKAR2B;…
SUMOylation of DNA damage response and repair proteins	0.55499	1.27761	0.0656285	0.616954	77	77	PHC3;SP100;PIAS2;SMC5;RAD21;PHC2;RANBP2;NUP58;PHC1;RNF168;HDAC7;BMI1;SMC6;NUP93;MDC1;NSMCE4A;XRCC4;SMC3;TPR;NUP88;SUMO3;STAG1;NUP107;TDG;RAD52;HERC2;STAG2;RAE1;NDC1;NUP98;CETN2;SUMO1;POM121C;SMC1A;BRCA1;AAAS;NUP188;PCGF2;NUP54;PARP1;WRN;CDKN2A;UBE2I;NUP50;POM121;NUP85;SEC13;NUP205;RNF2;SCMH1;NSMCE2;PIAS1;RPA1;CBX8;PIAS4;SEH1L;NUP62;CBX2;NUP43;SUMO2;NUP214;NUP210;XPC;NUP35;PML;NSMCE1;NUP42;BLM;NUP…	PHC3;SP100;PIAS2;SMC5;RAD21;PHC2;RANBP2;NUP58;PHC1;RNF168;HDAC7;BMI1;SMC6;NUP93;MDC1;NSMCE4A;XRCC4;SMC3;TPR;NUP88;SUMO3;STAG1;NUP107;TDG;RAD52;HERC2;STAG2;RAE1;NDC1;NUP98;CETN2;SUMO1;POM121C;SMC1A;BRCA1;AAAS;NUP188;PCGF2;NUP54;PARP1;WRN;CDKN2A;UBE2I;NUP50;POM121;NUP85;SEC13;NUP205
Gene and protein expression by JAK-STAT signaling after Interleukin-12 stimulation	-0.387103	-1.00053	0.407035	0.617441	38	37	AIP;SERPINB2;SNRPA1;TALDO1;HNRNPA2B1;PITPNA;MSN;SOD2;HNRNPDL;HNRNPF;ANXA2;CFL1;HSPA9;MTAP;ARF1;LCP1;IFNG;CA1;GSTA2;BOLA2;CDC42;CAPZA1;PAK2;CNN2;RPLP0;TCP1;RALA;IL10;GSTO1;RAP1B;STAT4;LMNB1;SOD1;PDCD4;MIF;PSME2;PPIA	GSTO1;RAP1B;STAT4;LMNB1;SOD1;PDCD4;MIF;PSME2;PPIA
EPHA-mediated growth cone collapse	0.7908	1.44541	0.0269886	0.622641	15	15	ROCK1;MYH14;MYL12B;NGEF;MYH9;YES1;ROCK2;MYL9;MYH11;MYL6;MYH10;RHOA;LYN;SRC;FYN	ROCK1;MYH14;MYL12B;NGEF;MYH9;YES1;ROCK2;MYL9
Signaling by VEGF	0.539271	1.27161	0.0590164	0.624571	104	104	ITGAV;VEGFC;ROCK1;VEGFA;JUP;CYBA;THEM4;KRAS;PXN;ITPR3;PIK3CA;ROCK2;FLT1;PRKCD;NCKAP1;PRKACA;CALM1;CTNND1;CAV1;ITPR1;NRP2;ELMO2;RASA1;PIK3CB;NRP1;ITPR2;RICTOR;AKT1;CYFIP1;PRKACB;PDPK1;AAMP;AKT3;VAV2;DOCK1;MAPK12;MAPK14;NCK1;ELMO1;NRAS;AKT2;CTNNA1;PRR5;PTK2;RAC1;TRIB3;VEGFB;NCK2;PRKCZ;AHCYL1;CRK;AXL;SHC2;MTOR;BAIAP2;ABI2;MLST8;PRKCA;MAPKAPK3;MAPKAP1;ABI1;MAPK13;WASF2;BRK1;CYBB;CDH5;PRKACG;ITGB3;NOS…	ITGAV;VEGFC;ROCK1;VEGFA;JUP;CYBA;THEM4;KRAS;PXN;ITPR3;PIK3CA;ROCK2;FLT1;PRKCD;NCKAP1;PRKACA;CALM1;CTNND1;CAV1;ITPR1;NRP2;ELMO2;RASA1;PIK3CB;NRP1;ITPR2;RICTOR;AKT1;CYFIP1;PRKACB;PDPK1;AAMP;AKT3;VAV2;DOCK1;MAPK12;MAPK14;NCK1;ELMO1;NRAS;AKT2;CTNNA1;PRR5;PTK2;RAC1
FRS-mediated FGFR4 signaling	0.654518	1.27238	0.129506	0.625241	22	22	KRAS;GRB2;PTPN11;FGF18;NRAS;SOS1;FGF20;FRS2;FGF17;FGF9;FRS3;FGF16;FGF8;FGF23;FGF6;FGF4;FGF19;FGF1;FGFR4;HRAS;FGF2;KLB	KRAS;GRB2;PTPN11;FGF18;NRAS;SOS1;FGF20;FRS2;FGF17
Dopamine Neurotransmitter Release Cycle	0.654565	1.27057	0.130319	0.62547	23	23	SYT1;STX1A;VAMP2;RIMS1;CPLX1;UNC13B;SNAP25;SYN1;PPFIA4;LIN7A;LIN7C;TSPOAP1;SYN3;SLC18A2;PPFIA2;SYN2;PPFIA3;LIN7B;RAB3A;PPFIA1;CASK;STXBP1;APBA1	SYT1;STX1A;VAMP2;RIMS1;CPLX1;UNC13B;SNAP25;SYN1;PPFIA4;LIN7A;LIN7C;TSPOAP1
Gastrin-CREB signalling pathway via PKC and MAPK	0.675711	1.26956	0.145889	0.626436	18	18	KRAS;CREB1;MAPK3;RPS6KA1;RPS6KA2;GRB2;NRAS;MAPK1;SOS1;MAPK7;CCKBR;PRKCA;MMP3;GAST;RPS6KA3;HRAS;EGFR;HBEGF	KRAS;CREB1;MAPK3;RPS6KA1;RPS6KA2;GRB2;NRAS;MAPK1;SOS1;MAPK7;CCKBR;PRKCA
Elevation of cytosolic Ca2+ levels	0.803036	1.44814	0.0110957	0.632756	16	16	ITPR3;ITPR1;P2RX4;P2RX2;ITPR2;ORAI1;STIM1;TRPC6;P2RX6;P2RX3;P2RX7;TRPC3;P2RX1;P2RX5;TRPC7;ORAI2	ITPR3;ITPR1;P2RX4;P2RX2;ITPR2;ORAI1;STIM1;TRPC6;P2RX6
Regulation of Complement cascade	0.609256	1.45599	0	0.633525	127	124	CLU;CFH;CD81;CD46;CD55;CFB;CFI;CD59;SERPING1;C5;PROS1;C5AR1;IGKV1-17;C8G;CFHR4;C1QB;C4A;IGLV4-69;IGLV1-47;IGLV7-46;IGLV6-57;IGLV11-55;IGLV1-36;IGLV5-37;IGLV1-40;IGLV7-43;IGLV1-44;IGLV5-45;IGLV2-33;IGLV8-61;IGLV10-54;IGLV4-60;IGLV1-51;C5AR2;C8B;C8A;IGLV4-3;IGLV3-1;IGLC6;IGLV3-22;IGLC7;IGLV2-8;IGLV2-11;IGLV3-27;IGLV3-25;IGLV2-23;IGLV3-21;IGLV3-19;IGLV2-18;IGLV3-16;IGLV2-14;IGLV3-12;CD19;IGHV3-33;IG…	CLU;CFH;CD81;CD46;CD55;CFB;CFI;CD59;SERPING1
Global Genome Nucleotide Excision Repair (GG-NER)	-0.335864	-0.99322	0.39	0.636281	84	84	INO80D;CUL4A;RFC1;DDB1;ERCC5;POLE;POLK;POLD3;RNF111;SUMO3;GTF2H1;INO80E;PIAS3;CETN2;NFRKB;TFPT;SUMO1;GTF2H2;GPS1;CCNH;RFC4;RUVBL1;PARP1;RAD23B;MNAT1;RFC5;ACTR8;UBE2I;ERCC3;POLD1;CUL4B;COPS7A;YY1;PARP2;GTF2H5;RFC3;PIAS1;XPA;COPS8;RPA1;INO80C;UBE2N;XRCC1;ACTR5;UBB;ERCC4;ERCC2;INO80B;COPS5;POLE3;COPS3;INO80;SUMO2;LIG1;ERCC1;CDK7;USP45;XPC;COPS2;ACTL6A;POLE2;GTF2H4;RBX1;RAD23A;POLD2;COPS6;POLD4;MCRS1…	GTF2H4;RBX1;RAD23A;POLD2;COPS6;POLD4;MCRS1;UBE2V2;COPS4;GTF2H3;RPA2;CHD1L;LIG3;DDB2;PCNA;COPS7B;UBA52;RFC2;POLE4;RPS27A;RPA3;UBC;ACTB
RHOBTB1 GTPase cycle	0.658663	1.26693	0.138255	0.636563	23	23	VIM;ROCK1;MYO6;PDE5A;SPEN;ROCK2;DBN1;SRRM1;CUL3;RNF20;GPS1;STK38;RBMX;CPSF7;RHOBTB1;CCT2;RBBP6;TRA2B;COPS2;CCT7;HNRNPC;COPS4;TXNL1	VIM;ROCK1;MYO6;PDE5A;SPEN;ROCK2;DBN1;SRRM1;CUL3;RNF20;GPS1;STK38;RBMX
PLC beta mediated events	0.578315	1.26488	0.115337	0.638029	49	49	CREB1;ITPR3;PRKCD;PRKACA;CALM1;CAMK2D;ITPR1;GNA11;GNAQ;PDE1C;ADCY2;PLCB3;KPNA2;CAMKK1;NBEA;ITPR2;PLCB1;PRKACB;PRKAR2A;ADCY7;PLCB2;PLA2G4A;MAPK1;GNA14;ADCY5;PLCB4;ADCY6;AHCYL1;ADCY9;PRKCA;CAMK2G;PRKAR2B;PRKAR1A;GRK2;GNA15;PRKCG;PRKACG;ADCY8;CAMK2A;PRKAR1B;PDE1B;PRKX;ADCY1;CAMKK2;ADCY4;CAMK4;ADCY3;CAMK2B;PDE1A	CREB1;ITPR3;PRKCD;PRKACA;CALM1;CAMK2D;ITPR1;GNA11;GNAQ;PDE1C;ADCY2;PLCB3;KPNA2;CAMKK1;NBEA;ITPR2;PLCB1;PRKACB;PRKAR2A;ADCY7;PLCB2;PLA2G4A;MAPK1;GNA14;ADCY5;PLCB4;ADCY6
Deregulated CDK5 triggers multiple neurodegenerative pathways in Alzheimer's disease models	0.651012	1.26228	0.133869	0.638032	22	22	APP;CAPN2;CAST;PRDX1;GOLGA2;LMNA;BCL2L11;CDC25B;CAPN1;FOXO3;SOD2;CAPNS1;CDK5;YWHAE;CAPNS2;CDC25A;FASLG;CDC25C;CDK5R1;LMNB1;PRDX2;JUN	APP;CAPN2;CAST;PRDX1;GOLGA2;LMNA;BCL2L11;CDC25B
mRNA 3'-end processing	0.567963	1.26555	0.0980392	0.639069	57	57	POLDIP3;THOC1;PABPN1;PAPOLA;CHTOP;SRSF5;SRSF1;WDR33;CPSF1;CPSF3;SRSF4;SRRM1;DHX38;MAGOHB;FYTTD1;RBM8A;SRSF2;SRSF7;SARNP;FIP1L1;CPSF2;PCF11;DDX39B;CSTF2T;CSTF1;CASC3;THOC2;SYMPK;CPSF7;THOC5;CDC40;UPF3B;NUDT21;SLU7;CLP1;RNPS1;THOC6;SRSF11;SRSF9;CSTF3;ALYREF;U2AF1;CSTF2;LUZP4;SRSF3;ZC3H11A;NCBP2;NCBP1;MAGOH;U2AF2;SRSF6;U2AF1L4;CPSF4;THOC7;EIF4A3;DDX39A;THOC3	POLDIP3;THOC1;PABPN1;PAPOLA;CHTOP;SRSF5;SRSF1;WDR33;CPSF1;CPSF3;SRSF4;SRRM1;DHX38;MAGOHB;FYTTD1;RBM8A;SRSF2;SRSF7;SARNP;FIP1L1;CPSF2;PCF11;DDX39B;CSTF2T;CSTF1;CASC3;THOC2;SYMPK;CPSF7;THOC5;CDC40
Metal ion SLC transporters	0.626248	1.26238	0.127686	0.642104	26	26	SLC40A1;SLC11A2;SLC41A2;SLC41A1;SLC39A7;SLC30A7;SLC39A6;SLC39A10;CP;SLC39A4;SLC39A2;SLC39A3;SLC30A6;SLC39A8;SLC30A2;SLC31A1;SLC39A14;SLC39A1;SLC39A5;SLC30A3;SLC30A8;SLC30A10;SLC30A5;HEPH;SLC11A1;SLC30A1	SLC40A1;SLC11A2;SLC41A2;SLC41A1;SLC39A7;SLC30A7;SLC39A6;SLC39A10;CP;SLC39A4;SLC39A2;SLC39A3;SLC30A6;SLC39A8
G-protein mediated events	0.572515	1.26286	0.100116	0.644107	54	54	CREB1;ITPR3;GNAI2;PRKCD;PRKACA;CALM1;CAMK2D;ITPR1;GNA11;GNAQ;PDE1C;ADCY2;PLCB3;KPNA2;CAMKK1;NBEA;ITPR2;PLCB1;PRKACB;PRKAR2A;ADCY7;PLCB2;PLA2G4A;MAPK1;GNA14;ADCY5;PLCB4;ADCY6;AHCYL1;ADCY9;GNAI3;PRKCA;CAMK2G;PRKAR2B;PRKAR1A;GRK2;GNA15;PRKCG;PRKACG;ADCY8;CAMK2A;GNAT3;GNAI1;PRKAR1B;PDE1B;GNAL;PRKX;ADCY1;CAMKK2;ADCY4;CAMK4;ADCY3;CAMK2B;PDE1A	CREB1;ITPR3;GNAI2;PRKCD;PRKACA;CALM1;CAMK2D;ITPR1;GNA11;GNAQ;PDE1C;ADCY2;PLCB3;KPNA2;CAMKK1;NBEA;ITPR2;PLCB1;PRKACB;PRKAR2A;ADCY7;PLCB2;PLA2G4A;MAPK1;GNA14;ADCY5;PLCB4;ADCY6
DNA strand elongation	-0.400622	-0.987364	0.460465	0.650806	32	32	PRIM1;RFC1;MCM8;MCM7;POLD3;MCM3;MCM5;RFC4;RFC5;POLD1;RFC3;PRIM2;RPA1;MCM6;GINS3;GINS4;LIG1;POLA2;GINS1;CDC45;POLD2;POLD4;MCM4;MCM2;GINS2;RPA2;POLA1;DNA2;PCNA;FEN1;RFC2;RPA3	POLD2;POLD4;MCM4;MCM2;GINS2;RPA2;POLA1;DNA2;PCNA;FEN1;RFC2;RPA3
Sema4D induced cell migration and growth-cone collapse	0.6559	1.25695	0.14974	0.65301	20	20	ARHGEF12;ERBB2;ROCK1;MYH14;MYL12B;MYH9;ROCK2;MYL9;ARHGEF11;SEMA4D;MYH11;MYL6;LIMK1;LIMK2;MYH10;RHOA;RND1;PLXNB1;RHOB;RHOC	ARHGEF12;ERBB2;ROCK1;MYH14;MYL12B;MYH9;ROCK2;MYL9
SLC transporter disorders	0.535952	1.25838	0.0627027	0.6547	99	99	SLC16A1;SLC35A3;SLC40A1;BSG;SLC11A2;SLC17A5;SLC34A2;SLC12A6;RANBP2;NUP58;SLC3A2;NUP93;TPR;CP;SLC39A4;SLC35C1;AVP;NUP88;SLC6A20;NUP107;RAE1;NDC1;NUP98;SLC33A1;SLC1A1;SLC9A6;POM121C;HK1;SLC26A2;SLC2A1;AAAS;SLC9A9;NUP188;NUP54;SLC20A2;SLC35A1;NUP50;POM121;SLC35A2;NUP85;SEC13;NUP205;SLC6A3;SLC2A10;SLC24A1;SLC7A7;SEH1L;SLC29A3;NUP62;AVPR2;SLC6A14;SLC24A5;SLC12A1;SLC5A2;SLC6A2;SLC5A1;SLC24A4;SLCO1B1;SL…	SLC16A1;SLC35A3;SLC40A1;BSG;SLC11A2;SLC17A5;SLC34A2;SLC12A6;RANBP2;NUP58;SLC3A2;NUP93;TPR;CP;SLC39A4;SLC35C1;AVP;NUP88;SLC6A20;NUP107;RAE1;NDC1;NUP98;SLC33A1;SLC1A1;SLC9A6;POM121C;HK1;SLC26A2;SLC2A1;AAAS;SLC9A9;NUP188;NUP54;SLC20A2;SLC35A1;NUP50;POM121;SLC35A2;NUP85;SEC13;NUP205
Translocation of SLC2A4 (GLUT4) to the plasma membrane	0.571455	1.25725	0.104019	0.6561	51	51	TBC1D1;TBC1D4;RAB14;MYH9;LNPEP;RAB13;CALM1;EXOC2;YWHAZ;SLC2A4;KIFAP3;KIF3B;EXOC4;VAMP2;YWHAQ;PRKAG2;RAB10;AKT1;PRKAB1;AKT2;EXOC8;RAC1;RAB4A;YWHAG;EXOC1;PRKAB2;YWHAB;C2CD5;RHOQ;MYO1C;EXOC3;EXOC6;YWHAH;PRKAA2;MYO5A;STXBP3;EXOC7;STX4;ASPSCR1;EXOC5;YWHAE;PRKAG3;RALGAPB;RALGAPA2;RALA;PRKAG1;RAB8A;RAB11A;KIF3A;SNAP23;SFN	TBC1D1;TBC1D4;RAB14;MYH9;LNPEP;RAB13;CALM1;EXOC2;YWHAZ;SLC2A4;KIFAP3;KIF3B;EXOC4;VAMP2;YWHAQ;PRKAG2;RAB10;AKT1;PRKAB1;AKT2;EXOC8;RAC1;RAB4A;YWHAG;EXOC1;PRKAB2;YWHAB;C2CD5;RHOQ;MYO1C;EXOC3;EXOC6;YWHAH;PRKAA2;MYO5A;STXBP3;EXOC7;STX4;ASPSCR1
Nephrin family interactions	0.650908	1.24788	0.155378	0.660501	22	21	WASL;SPTBN1;IQGAP1;PIK3CA;MAGI2;ACTN4;CD2AP;PIK3CB;NCK1;NCK2;SPTAN1;KIRREL2;ACTN3;KIRREL3;ACTN2;ACTN1;CASK;NPHS1;FYN;PIK3R2;PIK3R1	WASL;SPTBN1;IQGAP1;PIK3CA;MAGI2;ACTN4;CD2AP;PIK3CB
TP53 Regulates Transcription of Genes Involved in G2 Cell Cycle Arrest	-0.470629	-0.982975	0.468635	0.660878	18	18	TP53;TFDP2;RBL2;EP300;TFDP1;E2F4;CARM1;BAX;ZNF385A;CDC25C;PRMT1;CCNB1;RBL1;AURKA;PCNA;CDK1;GADD45A;SFN	PCNA;CDK1;GADD45A;SFN
Regulation of gene expression in late stage (branching morphogenesis) pancreatic bud precursor cells	0.693059	1.24842	0.163804	0.662247	16	16	MAML2;CREBBP;RBPJ;EP300;HES1;MAMLD1;MAML1;KAT2B;KAT2A;NOTCH1;ONECUT1;NEUROG3;ONECUT3;HNF1B;MAML3;SNW1	MAML2;CREBBP;RBPJ;EP300;HES1;MAMLD1
Deadenylation-dependent mRNA decay	0.558651	1.24968	0.103943	0.6644	56	53	PABPC1;DDX6;PAN2;XRN1;DCP1A;EIF4G1;CNOT6L;DIS3;CNOT2;CNOT6;NT5C3B;DCP2;TTC37;EIF4B;CNOT8;EXOSC2;LSM4;PATL1;CNOT10;EXOSC8;HBS1L;CNOT4;EIF4A2;CNOT7;EXOSC9;EXOSC7;DCPS;LSM2;LSM3;EXOSC3;PAIP1;DCP1B;LSM6;PAN3;SKIV2L;CNOT11;CNOT3;EXOSC1;EDC4;LSM1;EIF4E;TNKS1BP1;EDC3;WDR61;EXOSC6;EIF4A1;PARN;CNOT1;LSM7;EXOSC4;EIF4A3;LSM5;EXOSC5	PABPC1;DDX6;PAN2;XRN1;DCP1A;EIF4G1;CNOT6L;DIS3;CNOT2;CNOT6;NT5C3B;DCP2;TTC37;EIF4B;CNOT8;EXOSC2;LSM4;PATL1;CNOT10;EXOSC8;HBS1L;CNOT4;EIF4A2
Pre-NOTCH Expression and Processing	0.692764	1.52511	0	0.665111	90	50	ELF3;MAML2;RAB6A;PRKCI;NOTCH2;NOTCH3;TMED2;CCND1;RUNX1;RFNG;ATP2A2;CREBBP;TP53;TNRC6A;TFDP2;SEL1L;TNRC6B;RBPJ;EP300;ST3GAL4;MFNG;TFDP1;MAMLD1;AGO1;POGLUT1;AGO3;NOTCH4;AGO4;ST3GAL3;LFNG;SIRT6;AGO2;MAML1;KAT2B;E2F1;KAT2A;POFUT1;NOTCH1;FURIN;ATP2A1;MAML3;TNRC6C;ATP2A3;B4GALT1;H2AFX;E2F3;MOV10;ST3GAL6;SNW1;JUN	ELF3;MAML2;RAB6A;PRKCI;NOTCH2;NOTCH3;TMED2;CCND1;RUNX1;RFNG;ATP2A2;CREBBP;TP53;TNRC6A;TFDP2;SEL1L;TNRC6B;RBPJ;EP300;ST3GAL4;MFNG;TFDP1;MAMLD1;AGO1;POGLUT1;AGO3;NOTCH4;AGO4;ST3GAL3;LFNG;SIRT6;AGO2
Integration of energy metabolism	0.528767	1.24864	0.0645514	0.665375	108	108	MARCKS;IQGAP1;CD36;GNG8;ITPR3;PPP2R1A;TALDO1;GNAI2;PRKACA;GNB2;ITPR1;GNA11;GNAQ;STX1A;ADCY2;PLCB3;ACSL4;RAPGEF3;GNB4;ACLY;CACNA1A;CHRM3;VAMP2;ITPR2;PRKAG2;MLX;PLCB1;GNB1;KCNS3;PRKACB;CACNB2;PRKAR2A;ADCY7;ADIPOR2;PLCB2;GNAS;SNAP25;GNA14;ADCY5;ADCY6;GNG4;SLC2A1;AKAP5;PRKAB2;AHCYL1;PPP2R5D;PPP2CB;AGPAT1;KCNC2;ADCY9;RAP1A;PRKAA2;PRKCA;GNGT1;ACSL3;PRKAR2B;PRKAR1A;ADRA2C;CACNB3;CACNA2D2;PPP2R1B;GNA15;F…	MARCKS;IQGAP1;CD36;GNG8;ITPR3;PPP2R1A;TALDO1;GNAI2;PRKACA;GNB2;ITPR1;GNA11;GNAQ;STX1A;ADCY2;PLCB3;ACSL4;RAPGEF3;GNB4;ACLY;CACNA1A;CHRM3;VAMP2;ITPR2;PRKAG2;MLX;PLCB1;GNB1;KCNS3;PRKACB;CACNB2;PRKAR2A;ADCY7;ADIPOR2;PLCB2;GNAS;SNAP25;GNA14;ADCY5;ADCY6;GNG4;SLC2A1;AKAP5;PRKAB2;AHCYL1;PPP2R5D;PPP2CB;AGPAT1;KCNC2;ADCY9;RAP1A;PRKAA2;PRKCA;GNGT1;ACSL3
Neutrophil degranulation	0.500189	1.24979	0.002	0.668469	479	471	SLPI;ASAH1;CD47;DYNLT1;HLA-A;CTSD;CXCL1;DNAJC3;METTL7A;CD55;ITGAV;HLA-C;CTSC;PSAP;ROCK1;LAMP1;RAB31;QSOX1;TIMP2;ATP8A1;JUP;HMGB1;PGRMC1;CD63;GSTP1;FUCA1;ADAM10;RAB6A;SLC44A2;NHLRC3;HLA-B;LRG1;CTSZ;HSPA1A;TMBIM1;ERP44;CYBA;PRCP;CFD;IQGAP1;DYNC1H1;ENPP4;GNS;SERPINB6;TMEM30A;GGH;CD36;RAB14;CDK13;CD59;CMTM6;NEU1;MANBA;ATP6AP2;A1BG;NCSTN;HPSE;EEF1A1;DERA;ANO6;VAMP8;UNC13D;ORMDL3;ATP11A;GSN;PRKCD;MAGT1…	SLPI;ASAH1;CD47;DYNLT1;HLA-A;CTSD;CXCL1;DNAJC3;METTL7A;CD55;ITGAV;HLA-C;CTSC;PSAP;ROCK1;LAMP1;RAB31;QSOX1;TIMP2;ATP8A1;JUP;HMGB1;PGRMC1;CD63;GSTP1;FUCA1;ADAM10;RAB6A;SLC44A2;NHLRC3;HLA-B;LRG1;CTSZ;HSPA1A;TMBIM1;ERP44;CYBA;PRCP;CFD;IQGAP1;DYNC1H1;ENPP4;GNS;SERPINB6;TMEM30A;GGH;CD36;RAB14;CDK13;CD59;CMTM6;NEU1;MANBA;ATP6AP2;A1BG;NCSTN;HPSE;EEF1A1;DERA;ANO6;VAMP8;UNC13D;ORMDL3;ATP11A;GSN;PRKCD;MAGT1…
RAC3 GTPase cycle	0.531019	1.25043	0.077095	0.669603	94	93	SLITRK5;ITGB1;CYBA;LMAN1;ESYT1;JAG1;EPHA2;OPHN1;FERMT2;IL32;NCKAP1;ARHGAP32;CAV1;DSG2;STBD1;MPP7;ARHGAP35;SLITRK3;ARHGAP1;TAOK3;TMPO;BCR;ARAP3;ERBIN;DIAPH3;ARHGAP5;CYFIP1;VAV2;RAC3;SRGAP2;PAK4;MCAM;DOCK10;SYDE1;PREX1;ARHGAP26;GIT1;SLC1A5;VANGL1;LBR;SWAP70;ABR;PGRMC2;RACGAP1;CDC42EP1;BAIAP2;ABI2;ARHGAP39;ARHGAP17;YKT6;LEMD3;BAIAP2L1;ABI1;ABL2;ARHGAP21;OCRL;WASF2;BRK1;ARHGAP42;TFRC;CYBB;NOX1;MCF2;N…	SLITRK5;ITGB1;CYBA;LMAN1;ESYT1;JAG1;EPHA2;OPHN1;FERMT2;IL32;NCKAP1;ARHGAP32;CAV1;DSG2;STBD1;MPP7;ARHGAP35;SLITRK3;ARHGAP1;TAOK3;TMPO;BCR;ARAP3;ERBIN;DIAPH3;ARHGAP5;CYFIP1;VAV2;RAC3;SRGAP2;PAK4;MCAM;DOCK10;SYDE1;PREX1;ARHGAP26;GIT1;SLC1A5;VANGL1;LBR;SWAP70;ABR;PGRMC2;RACGAP1;CDC42EP1;BAIAP2;ABI2
FRS-mediated FGFR3 signaling	0.652177	1.25295	0.158793	0.670108	20	20	FGFR3;KRAS;GRB2;PTPN11;FGF18;NRAS;SOS1;FGF20;FRS2;FGF17;FGF9;FRS3;FGF16;FGF8;FGF23;FGF4;FGF1;HRAS;FGF2;FGF5	FGFR3;KRAS;GRB2;PTPN11;FGF18;NRAS;SOS1;FGF20;FRS2;FGF17
PERK regulates gene expression	-0.392478	-0.978231	0.453271	0.672728	33	32	NFYB;DIS3;DCP2;KHSRP;EXOSC2;EXOSC8;ASNS;EXOSC9;EXOSC7;NFYA;CEBPG;NFYC;EXOSC3;HERPUD1;ATF6;ATF4;EIF2AK3;CXCL8;EXOSC1;HSPA5;CCL2;ATF3;EIF2S3;EIF2S1;EXOSC6;PARN;EXOSC4;DDIT3;EIF2S2;IGFBP1;EXOSC5;CEBPB	CCL2;ATF3;EIF2S3;EIF2S1;EXOSC6;PARN;EXOSC4;DDIT3;EIF2S2;IGFBP1;EXOSC5;CEBPB
Signaling by SCF-KIT	0.578887	1.24468	0.117433	0.673345	43	43	CBL;STAT3;KRAS;FER;PIK3CA;KITLG;YES1;STAT5B;PTPRU;GRB2;PIK3R3;PTPN11;GRB7;PTPN6;GRB10;SOCS6;NRAS;SH2B2;FES;RAC1;SOS1;JAK2;CHEK1;PRKCA;LCK;STAT5A;MMP9;SH2B3;GRAP2;CMA1;GRAP;KIT;HRAS;TEC;GAB2;VAV1;LYN;STAT1;SRC;FYN;SOCS1;PIK3R2;PIK3R1	CBL;STAT3;KRAS;FER;PIK3CA;KITLG;YES1;STAT5B;PTPRU;GRB2;PIK3R3;PTPN11;GRB7;PTPN6;GRB10;SOCS6;NRAS;SH2B2;FES;RAC1;SOS1;JAK2;CHEK1
Insulin processing	0.626899	1.25054	0.132903	0.673635	27	27	ERO1A;EXOC2;SLC30A7;STX1A;KIF5B;CPE;EXOC4;VAMP2;ERO1B;RAB27A;EXOC8;EXOC1;KIF5A;SLC30A6;EXOC3;EXOC6;KIF5C;MYO5A;EXOC7;MYRIP;EXOC5;INS;SLC30A8;SLC30A5;PCSK2;CLTRN;PCSK1	ERO1A;EXOC2;SLC30A7;STX1A;KIF5B;CPE;EXOC4;VAMP2;ERO1B;RAB27A;EXOC8;EXOC1;KIF5A;SLC30A6;EXOC3;EXOC6;KIF5C;MYO5A;EXOC7
Deadenylation of mRNA	0.641247	1.25135	0.148794	0.673667	25	22	PABPC1;PAN2;EIF4G1;CNOT6L;CNOT2;CNOT6;EIF4B;CNOT8;CNOT10;CNOT4;EIF4A2;CNOT7;PAIP1;PAN3;CNOT11;CNOT3;EIF4E;TNKS1BP1;EIF4A1;PARN;CNOT1;EIF4A3	PABPC1;PAN2;EIF4G1;CNOT6L;CNOT2;CNOT6;EIF4B;CNOT8;CNOT10;CNOT4;EIF4A2
DNA Damage Recognition in GG-NER	-0.388195	-0.976867	0.465517	0.674133	38	38	INO80D;CUL4A;DDB1;INO80E;CETN2;NFRKB;TFPT;GPS1;RUVBL1;PARP1;RAD23B;ACTR8;CUL4B;COPS7A;YY1;PARP2;COPS8;INO80C;ACTR5;UBB;INO80B;COPS5;COPS3;INO80;XPC;COPS2;ACTL6A;RBX1;RAD23A;COPS6;MCRS1;COPS4;DDB2;COPS7B;UBA52;RPS27A;UBC;ACTB	RBX1;RAD23A;COPS6;MCRS1;COPS4;DDB2;COPS7B;UBA52;RPS27A;UBC;ACTB
Diseases of metabolism	0.503268	1.2411	0.0182371	0.674827	249	247	SDC4;GALNT3;MUC1;MUC4;AGRN;ADAMTS5;LMBRD1;SFTA3;VCAN;THSD4;IDS;EXT1;NOTCH2;HEXA;NOTCH3;GPC6;MUC20;GNS;MUC15;AMN;SGSH;DAG1;NEU1;ADAMTS1;TALDO1;CSF2RA;C1GALT1C1;SLC34A2;B4GAT1;MOGS;CYP17A1;CYP2R1;EXT2;SPON2;DCN;MCCC1;IDH1;MTR;ALG11;GCLM;POMGNT1;BGN;MMADHC;GUSB;ALG9;CYP24A1;NAGLU;NUS1;MUC5B;SLC37A4;ALG2;GCLC;PAPSS2;MAOA;HLCS;HSPG2;GALNS;PC;GFPT1;ADAMTS10;NOTCH4;SFTPD;ADAMTS6;TBXAS1;CYP27B1;HYAL1;GAL…	SDC4;GALNT3;MUC1;MUC4;AGRN;ADAMTS5;LMBRD1;SFTA3;VCAN;THSD4;IDS;EXT1;NOTCH2;HEXA;NOTCH3;GPC6;MUC20;GNS;MUC15;AMN;SGSH;DAG1;NEU1;ADAMTS1;TALDO1;CSF2RA;C1GALT1C1;SLC34A2;B4GAT1;MOGS;CYP17A1;CYP2R1;EXT2;SPON2;DCN;MCCC1;IDH1;MTR;ALG11;GCLM;POMGNT1;BGN;MMADHC;GUSB;ALG9;CYP24A1;NAGLU;NUS1;MUC5B;SLC37A4;ALG2;GCLC;PAPSS2;MAOA;HLCS;HSPG2;GALNS;PC;GFPT1;ADAMTS10;NOTCH4;SFTPD;ADAMTS6;TBXAS1;CYP27B1;HYAL1;GAL…
Gap-filling DNA repair synthesis and ligation in TC-NER	-0.345237	-0.974331	0.516129	0.675847	64	64	USP7;POLR2C;CUL4A;PRPF19;RFC1;DDB1;TCEA1;EP300;POLE;POLK;POLD3;GTF2H1;HMGN1;POLR2B;GTF2H2;ERCC6;AQR;CCNH;RFC4;UVSSA;MNAT1;RFC5;ERCC3;POLD1;CUL4B;GTF2H5;ZNF830;PPIE;RFC3;XAB2;ISY1;RPA1;ERCC8;XRCC1;UBB;ERCC2;POLE3;POLR2H;POLR2K;POLR2E;POLR2A;POLR2D;LIG1;POLR2J;CDK7;POLE2;GTF2H4;RBX1;POLR2F;POLD2;POLD4;GTF2H3;RPA2;LIG3;PCNA;UBA52;POLR2G;RFC2;POLE4;RPS27A;RPA3;POLR2I;UBC;POLR2L	GTF2H3;RPA2;LIG3;PCNA;UBA52;POLR2G;RFC2;POLE4;RPS27A;RPA3;POLR2I;UBC;POLR2L
Cilium Assembly	0.504904	1.24174	0.0445135	0.675851	187	181	IFT57;TNPO1;CEP57;BBS2;TTC21B;CEP192;DYNC1H1;HAUS6;DYNLL2;SEPTIN2;TRIP11;ARL13B;PPP2R1A;RAB3IP;CDK5RAP2;PCM1;CENPJ;RAB11FIP3;PRKACA;EXOC2;SFI1;AHI1;TRAF3IP1;IFT80;C2CD3;BBS12;KIFAP3;ASAP1;MKS1;TUBA1A;IFT74;CCP110;GBF1;KIF3B;CYS1;EXOC4;CEP162;OFD1;CLASP1;RPGRIP1L;HAUS4;ARL3;IFT43;PKD1;AKAP9;SCLT1;NPHP3;TMEM216;IFT88;CEP63;CETN2;CC2D2A;HAUS8;CLUAP1;EXOC8;PLK4;HAUS2;TTC30B;SMO;TCTN3;YWHAG;EXOC1;HAUS…	IFT57;TNPO1;CEP57;BBS2;TTC21B;CEP192;DYNC1H1;HAUS6;DYNLL2;SEPTIN2;TRIP11;ARL13B;PPP2R1A;RAB3IP;CDK5RAP2;PCM1;CENPJ;RAB11FIP3;PRKACA;EXOC2;SFI1;AHI1;TRAF3IP1;IFT80;C2CD3;BBS12;KIFAP3;ASAP1;MKS1;TUBA1A;IFT74;CCP110;GBF1;KIF3B;CYS1;EXOC4;CEP162;OFD1;CLASP1;RPGRIP1L;HAUS4;ARL3;IFT43;PKD1;AKAP9;SCLT1;NPHP3;TMEM216;IFT88;CEP63;CETN2;CC2D2A;HAUS8;CLUAP1;EXOC8;PLK4;HAUS2;TTC30B;SMO;TCTN3;YWHAG;EXOC1;HAUS…
HDACs deacetylate histones	0.592108	1.233	0.145386	0.676276	60	32	CHD4;REST;HDAC8;NCOR1;RBBP4;ARID4A;HDAC3;SAP18;CHD3;HDAC2;MTA1;TBL1XR1;MBD3;GATAD2A;NCOR2;KDM1A;GATAD2B;ARID4B;MTA3;TBL1X;RCOR1;GPS2;SUDS3;HDAC10;HMG20B;PHF21A;RBBP7;SAP30L;HDAC1;BRMS1;SAP30;MTA2	CHD4;REST;HDAC8;NCOR1;RBBP4;ARID4A;HDAC3;SAP18;CHD3;HDAC2;MTA1;TBL1XR1;MBD3;GATAD2A;NCOR2;KDM1A;GATAD2B;ARID4B;MTA3
HDMs demethylate histones	0.641196	1.23999	0.165333	0.676283	26	22	KDM5D;KDM7A;PHF2;UTY;ARID5B;KDM3B;KDM2A;KDM5B;KDM5A;KDM3A;KDM5C;KDM1A;PHF8;KDM4C;KDM6B;KDM4A;KDM1B;JMJD6;KDM2B;KDM4D;KDM6A;KDM4B	KDM5D;KDM7A;PHF2;UTY;ARID5B;KDM3B;KDM2A;KDM5B;KDM5A;KDM3A;KDM5C;KDM1A;PHF8;KDM4C;KDM6B
SHC1 events in ERBB2 signaling	0.641151	1.24248	0.177955	0.676337	22	22	ERBB2;ERBB3;PTPN12;ERBB4;KRAS;PRKCD;GRB2;NRAS;EREG;SOS1;PRKCE;BTC;PRKCA;NRG3;HRAS;NRG4;EGF;EGFR;SHC1;NRG1;NRG2;HBEGF	ERBB2;ERBB3;PTPN12;ERBB4;KRAS;PRKCD;GRB2
VEGFA-VEGFR2 Pathway	0.528513	1.22838	0.085963	0.676472	95	95	ITGAV;ROCK1;VEGFA;JUP;CYBA;THEM4;KRAS;PXN;ITPR3;PIK3CA;ROCK2;PRKCD;NCKAP1;PRKACA;CALM1;CTNND1;CAV1;ITPR1;ELMO2;RASA1;PIK3CB;ITPR2;RICTOR;AKT1;CYFIP1;PRKACB;PDPK1;AKT3;VAV2;DOCK1;MAPK12;MAPK14;NCK1;ELMO1;NRAS;AKT2;CTNNA1;PRR5;PTK2;RAC1;TRIB3;NCK2;PRKCZ;AHCYL1;CRK;AXL;SHC2;MTOR;BAIAP2;ABI2;MLST8;PRKCA;MAPKAPK3;MAPKAP1;ABI1;MAPK13;WASF2;BRK1;CYBB;CDH5;PRKACG;ITGB3;NOS3;CDC42;RHOA;PAK2;WASF1;SPHK1;HS…	ITGAV;ROCK1;VEGFA;JUP;CYBA;THEM4;KRAS;PXN;ITPR3;PIK3CA;ROCK2;PRKCD;NCKAP1;PRKACA;CALM1;CTNND1;CAV1;ITPR1;ELMO2;RASA1;PIK3CB;ITPR2;RICTOR;AKT1;CYFIP1;PRKACB;PDPK1;AKT3;VAV2;DOCK1;MAPK12;MAPK14;NCK1;ELMO1;NRAS;AKT2;CTNNA1;PRR5;PTK2;RAC1
Metabolism of Angiotensinogen to Angiotensins	0.666378	1.23512	0.174757	0.677146	18	18	CTSD;CTSZ;ATP6AP2;CPB1;AOPEP;ENPEP;MME;ANPEP;GZMH;CTSG;CMA1;CPB2;REN;CPA3;ACE;ACE2;AGT;CES1	CTSD;CTSZ;ATP6AP2;CPB1;AOPEP;ENPEP;MME
Aggrephagy	-0.430641	-0.974812	0.488	0.677473	24	23	DYNC1H1;DYNLL2;ARL13B;DYNC1LI2;IFT88;DYNC1LI1;HDAC6;UBE2N;UBB;PCNT;CETN1;CFTR;HSP90AA1;HSF1;UBE2V1;DYNC1I1;PARK7;VCP;DYNC1I2;UBA52;DYNLL1;RPS27A;UBC	HSF1;UBE2V1;DYNC1I1;PARK7;VCP;DYNC1I2;UBA52;DYNLL1;RPS27A;UBC
APC/C:Cdc20 mediated degradation of Cyclin B	-0.417762	-0.972544	0.456067	0.678206	24	24	ANAPC4;CDC27;ANAPC1;UBE2D1;CDC16;UBE2E1;ANAPC2;CDC23;UBE2C;CDC20;ANAPC16;UBB;CDC26;ANAPC5;ANAPC11;UBE2S;CCNB1;ANAPC10;ANAPC15;ANAPC7;CDK1;UBA52;RPS27A;UBC	ANAPC7;CDK1;UBA52;RPS27A;UBC
COPII-mediated vesicle transport	0.548398	1.24298	0.102362	0.67821	68	68	CTSC;PPP6R3;CTSZ;LMAN1;TMED2;TMED10;SEC31A;FOLR1;MCFD2;CD59;GOLGA2;STX17;SEC23A;LMAN2;SAR1B;NAPG;USO1;ANKRD28;SEC22B;PPP6R1;SEC24D;NAPB;SEC16A;SEC16B;SCFD1;TBC1D20;PREB;TRAPPC5;TRAPPC9;STX5;PPP6C;TRAPPC10;TRAPPC6B;SEC24A;NAPA;SEC13;YKT6;SEC22C;TRAPPC3;SEC23IP;TRAPPC6A;SEC24B;TRAPPC2;AREG;RAB1B;NSF;GOSR2;CNIH2;GRIA1;TFG;CSNK1D;SEC22A;TRAPPC4;LMAN2L;SEC24C;TRAPPC1;F8;GORASP1;LMAN1L;RAB1A;F5;BET1;SE…	CTSC;PPP6R3;CTSZ;LMAN1;TMED2;TMED10;SEC31A;FOLR1;MCFD2;CD59;GOLGA2;STX17;SEC23A;LMAN2;SAR1B;NAPG;USO1;ANKRD28;SEC22B;PPP6R1;SEC24D;NAPB;SEC16A;SEC16B;SCFD1;TBC1D20;PREB;TRAPPC5;TRAPPC9;STX5;PPP6C;TRAPPC10;TRAPPC6B;SEC24A;NAPA;SEC13;YKT6;SEC22C;TRAPPC3;SEC23IP;TRAPPC6A;SEC24B
NOTCH3 Intracellular Domain Regulates Transcription	0.6193	1.23403	0.166008	0.679048	25	25	MAML2;PBX1;NOTCH3;WWC1;CREBBP;RBPJ;EP300;HES1;MAMLD1;MAML1;KAT2B;KAT2A;PLXND1;NOTCH1;HEYL;IKZF1;HES5;FABP7;MAML3;PTCRA;DLGAP5;STAT1;SNW1;HEY2;HEY1	MAML2;PBX1;NOTCH3;WWC1;CREBBP;RBPJ;EP300;HES1;MAMLD1
VEGFR2 mediated vascular permeability	0.618807	1.23309	0.169666	0.679903	27	27	JUP;THEM4;CALM1;CTNND1;CAV1;RICTOR;AKT1;PDPK1;AKT3;VAV2;AKT2;CTNNA1;PRR5;RAC1;TRIB3;MTOR;MLST8;MAPKAP1;CDH5;NOS3;PAK2;HSP90AA1;PAK1;VAV1;PAK3;CTNNB1;VAV3	JUP;THEM4;CALM1;CTNND1;CAV1;RICTOR;AKT1;PDPK1;AKT3;VAV2;AKT2;CTNNA1;PRR5;RAC1;TRIB3
Signal transduction by L1	0.643338	1.22845	0.167112	0.680098	21	21	ITGAV;ITGB1;MAPK3;CSNK2A1;NRP1;ITGA2B;VAV2;MAPK1;RAC1;L1CAM;FGFR1;CSNK2B;ITGA9;CSNK2A2;NCAM1;ITGB3;PAK1;EGFR;MAP2K2;ITGA5;MAP2K1	ITGAV;ITGB1;MAPK3;CSNK2A1;NRP1;ITGA2B;VAV2;MAPK1;RAC1;L1CAM;FGFR1;CSNK2B
Sphingolipid de novo biosynthesis	0.576825	1.23521	0.131288	0.680867	45	45	PLPP2;ORMDL1;KDSR;PRKD3;SPTLC3;ORMDL3;CERT1;CERS2;SPNS2;SGMS2;CERS6;OSBP;DEGS2;VAPA;PPM1L;SPTSSA;PLPP1;SGPL1;SAMD8;SPTLC2;VAPB;CSNK1G2;SGPP1;SPTSSB;SGMS1;CERS5;PRKD1;ACER3;ACER1;FA2H;CERS1;PRKD2;SPHK1;SPHK2;ALDH3A2;ACER2;SPTLC1;ALDH3B2;ALDH3B1;CERS3;ORMDL2;SGPP2;CERS4;PLPP3;DEGS1	PLPP2;ORMDL1;KDSR;PRKD3;SPTLC3;ORMDL3;CERT1;CERS2;SPNS2;SGMS2;CERS6;OSBP;DEGS2;VAPA;PPM1L;SPTSSA;PLPP1;SGPL1;SAMD8;SPTLC2;VAPB;CSNK1G2;SGPP1;SPTSSB;SGMS1;CERS5
Platelet activation, signaling and aggregation	0.496571	1.22875	0.0314402	0.682518	260	257	CLU;TMSB4X;RARRES2;PLCG2;APP;CD9;FN1;VEGFC;PSAP;SRGN;VEGFA;NHLRC2;QSOX1;CD63;PHACTR2;CFD;SPARC;PCDH7;CD36;ABHD12;GNG8;CDC37L1;ITPR3;CALU;A1BG;PIK3CA;MAPK3;ACTN4;DGKD;GNAI2;PRKCD;SERPING1;APLP2;CALM1;GNB2;TLN1;YWHAZ;ITPR1;IGF2;GNA11;GRB2;GNAQ;LGALS3BP;CHID1;CYB5R1;PIK3R3;PIK3CB;GNA13;RAPGEF3;GNB4;GP1BA;DGKE;ITPR2;PTPN11;DGKH;PROS1;GNB1;LHFPL2;AKT1;ENDOD1;MANF;ITGA2B;APOOL;VCL;FERMT3;PDPK1;AAMP;SYT…	CLU;TMSB4X;RARRES2;PLCG2;APP;CD9;FN1;VEGFC;PSAP;SRGN;VEGFA;NHLRC2;QSOX1;CD63;PHACTR2;CFD;SPARC;PCDH7;CD36;ABHD12;GNG8;CDC37L1;ITPR3;CALU;A1BG;PIK3CA;MAPK3;ACTN4;DGKD;GNAI2;PRKCD;SERPING1;APLP2;CALM1;GNB2;TLN1;YWHAZ;ITPR1;IGF2;GNA11;GRB2;GNAQ;LGALS3BP;CHID1;CYB5R1;PIK3R3;PIK3CB;GNA13;RAPGEF3;GNB4;GP1BA;DGKE;ITPR2;PTPN11;DGKH;PROS1;GNB1;LHFPL2;AKT1;ENDOD1;MANF;ITGA2B;APOOL;VCL;FERMT3;PDPK1;AAMP;SYT…
Immunoregulatory interactions between a Lymphoid and a non-Lymphoid cell	0.499587	1.23092	0.057377	0.68315	217	204	CD81;HLA-A;CDH1;HLA-E;HLA-C;VCAM1;CD99;ITGB1;CXADR;HLA-B;MICA;ICAM5;NECTIN2;HLA-F;PILRB;ICAM1;HLA-G;KLRG1;PVR;CD200R1;IGKV1-17;TRBC1;CD226;NPDC1;COLEC12;ICAM4;CLEC2D;B2M;SH2D1A;MADCAM1;ICAM2;ITGA4;CD3D;PILRA;ICAM3;TYROBP;CD1D;ITGB7;ITGB2;IGLV4-69;IGLV1-47;CD40LG;IGLV7-46;IGLV6-57;IGLV11-55;IGLV1-36;IGLV5-37;IGLV1-40;IGLV7-43;IGLV1-44;IGLV5-45;IGLV2-33;IGLV8-61;IGLV10-54;IGLV4-60;IGLV1-51;KIR2DL3;…	CD81;HLA-A;CDH1;HLA-E;HLA-C;VCAM1;CD99;ITGB1;CXADR;HLA-B;MICA;ICAM5;NECTIN2;HLA-F;PILRB;ICAM1;HLA-G
Amino acid transport across the plasma membrane	0.595128	1.23	0.157962	0.683966	33	33	SLC38A2;SLC38A5;SLC25A29;SLC7A8;SLC7A2;SLC3A2;SLC38A4;SLC6A6;SLC6A20;SLC7A10;SLC1A5;SLC43A1;SLC7A1;SLC36A4;SLC7A7;SLC7A3;SLC6A14;SLC6A15;SLC6A12;SLC3A1;SLC6A19;SLC6A18;SLC38A3;SLC36A2;SLC1A4;SLC7A6;SLC38A1;SLC43A2;SLC7A9;SLC7A11;SLC7A5;SLC16A10;SLC36A1	SLC38A2;SLC38A5;SLC25A29;SLC7A8;SLC7A2;SLC3A2;SLC38A4;SLC6A6;SLC6A20
Signaling by TGFB family members	0.525188	1.2354	0.0957563	0.684059	102	102	WWTR1;FSTL1;CBL;SMAD9;SMAD2;CGN;SKIL;BMPR2;SMURF2;F11R;TRIM33;SMAD4;USP9X;NCOR1;BMP2;TGIF1;PARD3;NEDD4L;TFDP2;CDK8;SMAD3;SMAD7;FSTL3;NOG;SMAD6;ARHGEF18;BMPR1A;TFDP1;RNF111;CCNC;GREM2;XPO1;ZFYVE16;CCNK;ACVR2B;UBE2D1;SMURF1;NCOR2;FST;PPM1A;E2F5;SKI;UCHL5;CCNT2;TGFBR1;PRKCZ;ACVRL1;SMAD1;ZFYVE9;STUB1;PARP1;ACVR2A;MTMR4;CDK9;SP1;E2F4;ACVR1B;MEN1;TGFBR2;TGIF2;PPP1CC;CHRDL1;UBB;UBE2D3;FURIN;ATP1B4;GDF2;…	WWTR1;FSTL1;CBL;SMAD9;SMAD2;CGN;SKIL;BMPR2;SMURF2;F11R;TRIM33;SMAD4;USP9X;NCOR1;BMP2;TGIF1;PARD3;NEDD4L;TFDP2;CDK8;SMAD3;SMAD7;FSTL3;NOG;SMAD6;ARHGEF18;BMPR1A;TFDP1;RNF111;CCNC;GREM2;XPO1;ZFYVE16;CCNK;ACVR2B;UBE2D1;SMURF1;NCOR2;FST;PPM1A;E2F5;SKI;UCHL5;CCNT2;TGFBR1;PRKCZ;ACVRL1;SMAD1;ZFYVE9;STUB1;PARP1;ACVR2A;MTMR4
Post NMDA receptor activation events	0.54861	1.23614	0.117991	0.684412	62	62	ERBB4;PRKAA1;DLG3;KRAS;CREB1;MAPK3;PRKACA;CALM1;CAMK2D;RPS6KA1;RPS6KA2;KPNA2;CAMKK1;PRKAG2;DLG4;DLG1;PRKACB;PDPK1;PRKAB1;PRKAR2A;MAPT;NRAS;MAPK1;RAC1;NRGN;GRIN2C;GIT1;PRKAB2;PRKAA2;DLG2;CAMK2G;PRKAR2B;PRKAR1A;GRIN2D;GRIN2B;LRRC7;PRKACG;GRIN1;GRIA2;ADCY8;RASGRF2;CAMK2A;ACTN2;GRIA1;PRKAG3;RPS6KA3;CAMK1;HRAS;RPS6KA6;PRKAR1B;ARHGEF7;RASGRF1;PRKAG1;PRKX;ADCY1;GRIN2A;NRG1;CAMKK2;SRC;CAMK4;CAMK2B;NEFL	ERBB4;PRKAA1;DLG3;KRAS;CREB1;MAPK3;PRKACA;CALM1;CAMK2D;RPS6KA1;RPS6KA2;KPNA2;CAMKK1;PRKAG2;DLG4;DLG1;PRKACB;PDPK1;PRKAB1;PRKAR2A;MAPT;NRAS;MAPK1;RAC1;NRGN;GRIN2C
O-linked glycosylation	0.516564	1.22884	0.0940171	0.686106	114	112	GALNT3;MUC1;B3GNT7;MUC4;ADAMTS5;GALNT17;THSD4;MUC20;MUC15;DAG1;B3GNT2;ADAMTS1;C1GALT1C1;B4GAT1;GALNTL6;GALNT7;SPON2;ST6GAL1;POMGNT1;GALNT10;GCNT1;B3GNT3;ST3GAL4;MUC5B;B3GALNT2;ADAMTS10;ADAMTS6;GALNT12;ST3GAL3;THSD7A;ST3GAL2;B3GNT9;B3GLCT;ST6GALNAC4;GALNT18;POMT1;POMGNT2;C1GALT1;THSD1;ADAMTS3;THSD7B;SBSPON;POFUT2;B3GNTL1;B4GALT5;GALNT9;POMK;ADAMTS2;GALNT5;B4GALT6;SEMA5B;GALNT4;CFP;GCNT7;MUC16;CHST…	GALNT3;MUC1;B3GNT7;MUC4;ADAMTS5;GALNT17;THSD4;MUC20;MUC15;DAG1;B3GNT2;ADAMTS1;C1GALT1C1;B4GAT1;GALNTL6;GALNT7;SPON2;ST6GAL1;POMGNT1;GALNT10;GCNT1;B3GNT3;ST3GAL4;MUC5B;B3GALNT2;ADAMTS10;ADAMTS6;GALNT12;ST3GAL3;THSD7A;ST3GAL2;B3GNT9;B3GLCT;ST6GALNAC4
Glycosaminoglycan metabolism	0.519433	1.23739	0.0551351	0.686144	122	122	SDC4;B3GNT7;AGRN;VCAN;IDS;EXT1;HEXA;GPC6;GNS;HYAL2;SGSH;B3GNT2;HPSE;SLC35D2;SLC35B2;ABCC5;B4GAT1;CHST9;DSE;EXT2;CHST12;DCN;BGN;GUSB;B3GNT3;ST3GAL4;NAGLU;CHPF2;HS3ST6;HAS3;PAPSS2;HSPG2;NDST1;NDST3;CHST15;HS2ST1;HS3ST5;HS6ST3;HYAL1;B4GALT4;ST3GAL3;ST3GAL2;SLC26A2;GLB1;B3GAT3;GPC2;HS3ST3B1;B4GALT3;B4GALT7;SLC35B3;CHSY3;CHPF;HEXB;CSGALNACT2;XYLT1;GLB1L;CSPG4;CHST11;CEMIP;DSEL;B4GALT5;GPC4;SDC1;HS6ST1…	SDC4;B3GNT7;AGRN;VCAN;IDS;EXT1;HEXA;GPC6;GNS;HYAL2;SGSH;B3GNT2;HPSE;SLC35D2;SLC35B2;ABCC5;B4GAT1;CHST9;DSE;EXT2;CHST12;DCN;BGN;GUSB;B3GNT3;ST3GAL4;NAGLU;CHPF2;HS3ST6;HAS3;PAPSS2;HSPG2;NDST1;NDST3;CHST15;HS2ST1;HS3ST5;HS6ST3;HYAL1;B4GALT4;ST3GAL3;ST3GAL2;SLC26A2;GLB1;B3GAT3;GPC2;HS3ST3B1;B4GALT3;B4GALT7;SLC35B3;CHSY3;CHPF;HEXB
Netrin-1 signaling	0.565697	1.22427	0.13806	0.6862	50	49	ABLIM1;NTN4;WASL;ROBO1;SLIT2;EZR;MAPK8;PTPN11;UNC5A;SIAH2;TRPC1;RGMB;DOCK1;MAPK12;MAPK14;NCK1;UNC5B;PITPNA;PTK2;RAC1;TRPC6;SIAH1;UNC5D;UNC5C;NEO1;MAPK13;PRKCQ;DSCAM;TRPC5;SLIT1;AGAP2;TRPC4;DSCAML1;TRPC3;DCC;TRPC7;CDC42;ABLIM2;PAK1;PLCG1;TRIO;ABLIM3;RGMA;SRC;NTN1;FYN;MAPK11;SLIT3;MYO10	ABLIM1;NTN4;WASL;ROBO1;SLIT2;EZR;MAPK8;PTPN11;UNC5A;SIAH2;TRPC1;RGMB;DOCK1;MAPK12;MAPK14;NCK1;UNC5B;PITPNA;PTK2;RAC1;TRPC6
Synthesis of PIPs at the Golgi membrane	0.655623	1.22571	0.180055	0.686362	18	18	PIK3C2A;PI4K2B;PIK3C3;PIK3R4;PI4KA;FIG4;VAC14;PI4KB;SACM1L;INPP5E;TPTE2;ARF3;OCRL;ARF1;PIK3C2G;PI4K2A;PIKFYVE;TPTE	PIK3C2A;PI4K2B;PIK3C3;PIK3R4;PI4KA;FIG4;VAC14;PI4KB;SACM1L;INPP5E
HATs acetylate histones	0.538495	1.23616	0.105909	0.688561	108	78	NCOA1;SUPT20H;ING3;KAT6B;KAT6A;MSL1;MORF4L1;JADE1;EP400;TRRAP;MBIP;CREBBP;KAT7;ING4;MSL2;EP300;ELP2;KANSL1;JADE3;KAT8;TADA2A;HCFC1;OGT;SUPT3H;TAF6L;ATXN7;ELP3;VPS72;KAT14;CLOCK;SAP130;DR1;DMAP1;EPC1;RUVBL1;SUPT7L;NCOA2;ENY2;YEATS2;KANSL2;KANSL3;ATXN7L3;TADA2B;SGF29;KAT2B;PHF20;KAT2A;TAF12;MSL3;BRD8;BRPF1;PAX3;BRPF3;TADA1;KAT5;ATF2;TADA3;MRGBP;RBBP7;MORF4L2;TAF5L;JADE2;MEAF6;YEATS4;ELP5;HAT1;ACTL6…	NCOA1;SUPT20H;ING3;KAT6B;KAT6A;MSL1;MORF4L1;JADE1;EP400;TRRAP;MBIP;CREBBP;KAT7;ING4;MSL2;EP300;ELP2;KANSL1;JADE3;KAT8;TADA2A;HCFC1;OGT;SUPT3H;TAF6L;ATXN7;ELP3;VPS72;KAT14;CLOCK;SAP130;DR1;DMAP1;EPC1;RUVBL1;SUPT7L;NCOA2;ENY2;YEATS2;KANSL2;KANSL3;ATXN7L3;TADA2B;SGF29;KAT2B;PHF20;KAT2A
IRE1alpha activates chaperones	0.556455	1.22443	0.130384	0.689285	54	50	DNAJC3;SEC31A;MYDGF;ERN1;SRPRB;DDX11;TLN1;CUL7;SRPRA;LMNA;PDIA6;PPP2R5B;SERP1;DNAJB9;PDIA5;WFS1;SSR1;XBP1;CTDSP2;ZBTB17;FKBP14;GFPT1;HYOU1;SULT1A3;EXTL3;PREB;EDEM1;DNAJB11;ADD1;DCTN1;TPP1;KDELR3;KLHDC3;YIF1A;GOSR2;EXTL1;GSK3A;ACADVL;HSPA5;HDGF;SHC1;ARFGAP1;WIPI1;PLA2G4B;CXXC1;EXTL2;ATP6V0D1;SYVN1;TATDN2;TSPYL2	DNAJC3;SEC31A;MYDGF;ERN1;SRPRB;DDX11;TLN1;CUL7;SRPRA;LMNA;PDIA6;PPP2R5B;SERP1;DNAJB9;PDIA5;WFS1;SSR1;XBP1;CTDSP2;ZBTB17;FKBP14;GFPT1;HYOU1
Signaling by Insulin receptor	0.532575	1.22274	0.113436	0.690321	78	78	INSR;FGFR2;FGFR3;THEM4;IRS2;KRAS;PIK3CA;MAPK3;ATP6V0A1;PIK3C3;GRB2;ATP6V0A2;PIK3CB;ATP6V1G1;ATP6V0E2;PTPN11;FGF18;GAB1;PDPK1;GRB10;ATP6V1D;NRAS;AKT2;MAPK1;TLR9;ATP6V1C2;ATP6V1G2;TRIB3;FGFR1;SOS1;ATP6V0B;TCIRG1;PIK3R4;FGF20;ATP6V1C1;FRS2;FGF17;ATP6AP1;ATP6V1A;FGF9;ATP6V1H;FGF16;FGF8;PDE3B;FGF23;FGF6;FGF3;FGF4;FGF19;INS;FLT3;ATP6V0D2;FGF1;ATP6V1G3;FGFR4;ATP6V0A4;IRS1;ATP6V1B2;HRAS;KL;ATP6V0E1;FGF2;…	INSR;FGFR2;FGFR3;THEM4;IRS2;KRAS;PIK3CA;MAPK3;ATP6V0A1;PIK3C3;GRB2;ATP6V0A2;PIK3CB;ATP6V1G1;ATP6V0E2;PTPN11;FGF18;GAB1;PDPK1;GRB10;ATP6V1D;NRAS;AKT2;MAPK1;TLR9;ATP6V1C2;ATP6V1G2;TRIB3;FGFR1;SOS1;ATP6V0B;TCIRG1;PIK3R4;FGF20;ATP6V1C1;FRS2;FGF17;ATP6AP1
APC-Cdc20 mediated degradation of Nek2A	-0.411081	-0.966042	0.441441	0.691968	26	26	ANAPC4;CDC27;ANAPC1;UBE2D1;CDC16;UBE2E1;ANAPC2;CDC23;MAD2L1;UBE2C;CDC20;ANAPC16;UBB;CDC26;ANAPC5;ANAPC11;UBE2S;ANAPC10;ANAPC15;BUB1B;NEK2;BUB3;ANAPC7;UBA52;RPS27A;UBC	ANAPC10;ANAPC15;BUB1B;NEK2;BUB3;ANAPC7;UBA52;RPS27A;UBC
TICAM1, RIP1-mediated IKK complex recruitment	-0.434546	-0.966334	0.469231	0.693981	19	19	TLR3;IKBKB;RIPK1;RIPK3;UBE2D1;TRAF6;BIRC2;CHUK;UBE2D2;UBE2N;UBB;UBE2D3;UBE2V1;BIRC3;TICAM1;IKBKG;UBA52;RPS27A;UBC	UBE2V1;BIRC3;TICAM1;IKBKG;UBA52;RPS27A;UBC
Inositol phosphate metabolism	0.554988	1.22104	0.153098	0.695229	48	48	PLCG2;NUDT3;SYNJ1;INPP5A;INPPL1;CALM1;IP6K2;MINPP1;PLCB3;INPP5J;PPIP5K2;PLCB1;INPP4A;INPP5B;PLCD3;PPIP5K1;PLCB2;PLCD4;MIOX;PLCB4;IP6K1;IPPK;IPMK;ITPKC;ITPK1;OCRL;NUDT10;NUDT11;PLCZ1;MTMR9;INPP1;INPP5D;PLCH2;IMPA1;PTEN;PLCE1;IP6K3;PLCG1;ITPKB;PLD4;ITPKA;INPP4B;PLCD1;ISYNA1;PLCH1;MTMR7;IMPA2;NUDT4	PLCG2;NUDT3;SYNJ1;INPP5A;INPPL1;CALM1;IP6K2;MINPP1;PLCB3;INPP5J;PPIP5K2;PLCB1;INPP4A;INPP5B;PLCD3;PPIP5K1;PLCB2;PLCD4;MIOX;PLCB4
Activation of IRF3/IRF7 mediated by TBK1/IKK epsilon	-0.459175	-0.963929	0.469751	0.695535	17	17	IRF3;PTPN11;TICAM2;TBK1;CD14;TANK;UBB;SARM1;IRF7;IKBKE;LY96;TLR4;TICAM1;TRAF3;UBA52;RPS27A;UBC	LY96;TLR4;TICAM1;TRAF3;UBA52;RPS27A;UBC
FOXO-mediated transcription of cell death genes	0.662564	1.2193	0.193638	0.696883	16	16	BCL6;NFYB;CREBBP;EP300;BBC3;BCL2L11;CITED2;PINK1;FOXO4;NFYA;FOXO3;NFYC;FOXO1;FASLG;STK11;DDIT3	BCL6;NFYB;CREBBP;EP300;BBC3;BCL2L11;CITED2;PINK1;FOXO4;NFYA;FOXO3
Insertion of tail-anchored proteins into the endoplasmic reticulum membrane	0.625075	1.21852	0.175393	0.696964	22	22	APP;CYB5A;GET1;STX1A;BAG6;SERP1;VAMP2;VAPA;PRNP;SGTA;UBE2J2;STX5;CAMLG;GET3;OTOF;GET4;ALDH3A2;EMD;UBL4A;HMOX1;SEC61B;SEC61G	APP;CYB5A;GET1;STX1A;BAG6;SERP1;VAMP2;VAPA;PRNP;SGTA
Cardiac conduction	0.510083	1.21777	0.0774947	0.696971	125	125	ATP2B1;ASPH;ATP2B4;WWTR1;FXYD1;KCNJ2;KCNK1;ITPR3;SRI;ATP2A2;ATP1A1;PRKACA;CALM1;CAMK2D;ITPR1;SCN7A;HIPK1;KCNK5;ITPR2;FXYD3;FXYD4;ATP1A3;KCND3;NPR2;ORAI1;AKAP9;SCN3B;CACNB2;STIM1;TRPC1;TNNI3;TRDN;KCND2;KCNIP2;SCN2A;HIPK2;SCN9A;FGF12;FGF11;CACNB1;AHCYL1;ATP1A2;RYR1;SCN8A;KAT2B;FGF14;CAMK2G;KCNH2;NPPC;FXYD2;KCNK2;KCNK12;NPR1;CACNA2D2;KCNK6;RANGRF;KCNQ1;DMPK;ATP2B3;KCND1;KCNE2;KCNE1;KCNJ4;NPPA;FXYD7;…	ATP2B1;ASPH;ATP2B4;WWTR1;FXYD1;KCNJ2;KCNK1;ITPR3;SRI;ATP2A2;ATP1A1;PRKACA;CALM1;CAMK2D;ITPR1;SCN7A;HIPK1;KCNK5;ITPR2;FXYD3;FXYD4;ATP1A3;KCND3;NPR2;ORAI1;AKAP9;SCN3B;CACNB2;STIM1;TRPC1;TNNI3;TRDN;KCND2;KCNIP2;SCN2A;HIPK2;SCN9A;FGF12;FGF11;CACNB1;AHCYL1;ATP1A2
Cargo concentration in the ER	0.586014	1.21973	0.139679	0.698474	33	33	CTSC;CTSZ;LMAN1;TMED2;TMED10;FOLR1;MCFD2;CD59;SEC23A;LMAN2;SAR1B;SEC22B;SEC24D;MIA2;PREB;STX5;SEC24A;SEC24B;MIA3;AREG;GOSR2;CNIH2;GRIA1;LMAN2L;SEC24C;F8;LMAN1L;F5;SERPINA1;CNIH1;CNIH3;TGFA;COL7A1	CTSC;CTSZ;LMAN1;TMED2;TMED10;FOLR1;MCFD2;CD59;SEC23A;LMAN2;SAR1B;SEC22B
Metabolism of nitric oxide: NOS3 activation and regulation	0.665599	1.21599	0.212291	0.698806	15	15	DDAH2;WASL;CALM1;CAV1;AKT1;ZDHHC21;DDAH1;DNM2;LYPLA1;NOSTRIN;NOS3;NOSIP;HSP90AA1;CYGB;SPR	DDAH2;WASL;CALM1;CAV1;AKT1
XBP1(S) activates chaperone genes	0.550185	1.20959	0.159856	0.699186	52	48	DNAJC3;SEC31A;MYDGF;SRPRB;DDX11;TLN1;CUL7;SRPRA;LMNA;PDIA6;PPP2R5B;SERP1;DNAJB9;PDIA5;WFS1;SSR1;XBP1;CTDSP2;ZBTB17;FKBP14;GFPT1;HYOU1;SULT1A3;EXTL3;PREB;EDEM1;DNAJB11;ADD1;DCTN1;TPP1;KDELR3;KLHDC3;YIF1A;GOSR2;EXTL1;GSK3A;ACADVL;HDGF;SHC1;ARFGAP1;WIPI1;PLA2G4B;CXXC1;EXTL2;ATP6V0D1;SYVN1;TATDN2;TSPYL2	DNAJC3;SEC31A;MYDGF;SRPRB;DDX11;TLN1;CUL7;SRPRA;LMNA;PDIA6;PPP2R5B;SERP1;DNAJB9;PDIA5;WFS1;SSR1;XBP1;CTDSP2;ZBTB17;FKBP14;GFPT1;HYOU1;SULT1A3;EXTL3;PREB;EDEM1;DNAJB11
MAP2K and MAPK activation	0.566411	1.21616	0.162562	0.701757	38	38	FN1;BRAF;IQGAP1;KRAS;MARK3;MAPK3;TLN1;IL17RD;PEBP1;ITGA2B;VCL;NRAS;MAPK1;VWF;YWHAB;RAP1A;WDR83;ARAF;CNKSR1;LAMTOR3;RAF1;KSR2;FGA;FGG;FGB;ITGB3;LAMTOR2;HRAS;ARRB2;CSK;KSR1;RAP1B;ARRB1;MAP2K2;SRC;MAP2K1;CNKSR2;APBB1IP	FN1;BRAF;IQGAP1;KRAS;MARK3;MAPK3;TLN1;IL17RD;PEBP1;ITGA2B;VCL;NRAS;MAPK1
Signaling by Hedgehog	-0.312023	-0.959982	0.566667	0.702019	137	137	ERLEC1;IFT57;CSNK1A1;TTC21B;SMURF2;DERL2;PRKACA;CDC73;EFCAB7;ADAM17;CDON;GAS8;PSME4;SCUBE2;SEL1L;MKS1;P4HB;ADCY2;KIF7;OFD1;RPGRIP1L;OS9;FUZ;PSME3;CUL3;PRKACB;BOC;SPOPL;PRKAR2A;PSME1;ADCY7;PSMD3;PSMC3;IFT88;PSMA6;GNAS;ADCY5;PTCH2;SKP1;SMURF1;SUFU;SMO;PSMD1;ADCY6;PSMA5;WDR19;PSMB9;TULP3;DYNC2H1;CUL1;PSMB8;INTU;ADCY9;IFT140;IFT122;BTRC;PSMD11;PSMD10;PRKAR2B;PRKAR1A;GRK2;WDR35;GPR161;ITCH;PSMD2;PSMC2…	PSMD14;PSMD9;EVC2;ARRB1;HHIP;PSMC6;PSMB5;DZIP1;ADCY4;EVC;PSMC5;VCP;KIF3A;IQCE;ADCY3;PSMD8;PSMB2;PSMF1;PSMA4;UBA52;PSMA7;SYVN1;PSMA2;IFT52;PSMB7;PSMA3;SEM1;GLI3;PSMB11;PSMC4;RPS27A;PSMB6;PSME2;UBC;GAS1
VEGFR2 mediated cell proliferation	0.633021	1.20968	0.212081	0.70236	19	19	VEGFA;KRAS;ITPR3;PRKCD;CALM1;ITPR1;RASA1;ITPR2;PDPK1;NRAS;PRKCZ;AHCYL1;PRKCA;SPHK1;HRAS;PLCG1;SRC;PRKCB;KDR	VEGFA;KRAS;ITPR3;PRKCD;CALM1;ITPR1;RASA1;ITPR2;PDPK1;NRAS
Transcription-Coupled Nucleotide Excision Repair (TC-NER)	-0.334175	-0.958166	0.522936	0.704703	78	78	USP7;POLR2C;CUL4A;PRPF19;RFC1;DDB1;TCEA1;EP300;ERCC5;POLE;POLK;POLD3;GTF2H1;HMGN1;POLR2B;GTF2H2;ERCC6;AQR;GPS1;CCNH;RFC4;UVSSA;MNAT1;RFC5;ERCC3;POLD1;CUL4B;COPS7A;GTF2H5;ZNF830;PPIE;RFC3;XAB2;XPA;ISY1;COPS8;RPA1;ERCC8;XRCC1;UBB;ERCC4;ERCC2;COPS5;POLE3;COPS3;POLR2H;POLR2K;POLR2E;POLR2A;POLR2D;LIG1;POLR2J;ELL;ERCC1;CDK7;COPS2;POLE2;GTF2H4;RBX1;POLR2F;POLD2;COPS6;POLD4;COPS4;GTF2H3;RPA2;LIG3;PCNA;CO…	COPS4;GTF2H3;RPA2;LIG3;PCNA;COPS7B;UBA52;POLR2G;RFC2;POLE4;RPS27A;RPA3;POLR2I;UBC;POLR2L
Response of Mtb to phagocytosis	-0.425725	-0.960033	0.477912	0.704872	39	23	RNF213;ENO1;MAPK3;KPNB1;RAB5A;KPNA1;MAPK1;TRIM27;UBB;ATP6V1H;CTSG;NOS2;SFPQ;GSK3A;RAB7A;DUSP16;CORO1A;VPS33B;UBA52;HGS;PGK1;RPS27A;UBC	VPS33B;UBA52;HGS;PGK1;RPS27A;UBC
Death Receptor Signalling	0.500844	1.20974	0.0895833	0.705703	144	141	ARHGEF12;AKAP13;PRKCI;NGEF;CFLAR;MADD;CYLD;OBSCN;XIAP;TAX1BP1;NCSTN;TAB3;MAGED1;CASP3;BAG4;MAPK8;SOS2;PSEN2;ARHGEF10L;IKBKB;ADAM17;OTUD7B;USP21;ARHGEF16;ARHGEF35;SPPL2A;ARHGEF10;CASP8;GNA13;ARHGEF5;BCL2L11;ARHGEF11;ARHGEF18;HDAC3;MCF2L;MAP3K7;PSEN1;RIPK1;VAV2;TAB1;HDAC2;RELA;ARHGEF37;ARHGEF2;RAC1;APH1B;PREX1;TNFRSF10A;SPPL2B;TAB2;CASP2;TRAF6;SOS1;FGD3;ARHGEF17;PRDM4;NET1;ITSN1;ARHGEF3;ABR;TIAM2;R…	ARHGEF12;AKAP13;PRKCI;NGEF;CFLAR;MADD;CYLD;OBSCN;XIAP;TAX1BP1;NCSTN;TAB3;MAGED1;CASP3;BAG4;MAPK8;SOS2;PSEN2;ARHGEF10L;IKBKB;ADAM17;OTUD7B;USP21;ARHGEF16;ARHGEF35;SPPL2A;ARHGEF10;CASP8;GNA13;ARHGEF5;BCL2L11;ARHGEF11;ARHGEF18;HDAC3;MCF2L;MAP3K7;PSEN1;RIPK1;VAV2;TAB1;HDAC2;RELA;ARHGEF37;ARHGEF2;RAC1;APH1B;PREX1;TNFRSF10A;SPPL2B;TAB2;CASP2;TRAF6;SOS1;FGD3;ARHGEF17;PRDM4;NET1;ITSN1;ARHGEF3;ABR;TIAM2;R…
RHOG GTPase cycle	0.528504	1.21386	0.157773	0.706441	74	73	KTN1;ITGB1;LMAN1;ESYT1;EPHA2;OPHN1;ARHGAP32;CAV1;ELMO2;ARHGEF16;DSG2;STBD1;MPP7;ARHGAP35;ARHGAP1;TMPO;ARHGEF5;ERBIN;DIAPH3;MCF2L;ARHGAP5;IQGAP2;CYFIP1;DOCK4;VAV2;DOCK1;NDUFS3;PAK4;ARFGAP3;VAPB;MCAM;PREX1;LETM1;PLD1;ANKLE2;ITSN1;VANGL1;LBR;PGRMC2;CDC42EP1;STX5;PLEKHG3;ARHGAP39;YKT6;LEMD3;ARHGAP21;TFRC;MCF2;ARHGDIG;DEPDC1B;CDC42;PAK2;ARHGDIA;NDUFA5;EMD;KALRN;RAB7A;ARHGEF26;DOCK5;TRIO;VAV1;DOCK3;RHO…	KTN1;ITGB1;LMAN1;ESYT1;EPHA2;OPHN1;ARHGAP32;CAV1;ELMO2;ARHGEF16;DSG2;STBD1;MPP7;ARHGAP35;ARHGAP1;TMPO;ARHGEF5;ERBIN;DIAPH3;MCF2L;ARHGAP5;IQGAP2;CYFIP1;DOCK4;VAV2;DOCK1;NDUFS3;PAK4;ARFGAP3;VAPB;MCAM;PREX1;LETM1;PLD1;ANKLE2;ITSN1;VANGL1;LBR;PGRMC2;CDC42EP1;STX5
Diseases of programmed cell death	0.567638	1.21225	0.150059	0.707427	71	43	APP;CAPN2;CAST;PRDX1;GOLGA2;PRIM1;LMNA;CASP8;RBBP4;BCL2L11;DNMT3B;CDC25B;SUZ12;DNMT3A;RIPK1;DNMT1;CAPN1;EZH2;FOXO3;CDKN2A;SOD2;CAPNS1;PRIM2;CDK5;EED;YWHAE;CAPNS2;CDC25A;FASLG;CDC25C;TRAF2;RBBP7;C1QBP;POLA2;H2AFX;TRADD;FADD;CDK5R1;LMNB1;POLA1;GSDME;PRDX2;JUN	APP;CAPN2;CAST;PRDX1;GOLGA2;PRIM1;LMNA;CASP8;RBBP4;BCL2L11;DNMT3B;CDC25B;SUZ12;DNMT3A;RIPK1;DNMT1
Beta-catenin phosphorylation cascade	0.651426	1.21152	0.191837	0.70743	17	17	CSNK1A1;PPP2R5E;PPP2R1A;APC;PPP2R5B;PPP2R5A;FRAT1;PPP2R5C;PPP2R5D;PPP2CB;PPP2R1B;AMER1;PPP2CA;FRAT2;GSK3B;AXIN1;CTNNB1	CSNK1A1;PPP2R5E;PPP2R1A;APC;PPP2R5B;PPP2R5A;FRAT1;PPP2R5C;PPP2R5D;PPP2CB
Trafficking of AMPA receptors	0.586602	1.2098	0.178481	0.709035	31	31	MYO6;CAMK2D;TSPAN7;AP2M1;DLG4;DLG1;AP2A2;EPB41L1;AKAP5;AP2A1;AP2S1;PRKCA;AP2B1;CAMK2G;NSF;GRIA3;CACNG8;PRKCG;CACNG4;CACNG2;CACNG3;GRIA4;GRIA2;CAMK2A;GRIA1;MDM2;GRIP1;PICK1;GRIP2;PRKCB;CAMK2B	MYO6;CAMK2D;TSPAN7;AP2M1;DLG4;DLG1;AP2A2;EPB41L1;AKAP5;AP2A1;AP2S1;PRKCA;AP2B1;CAMK2G
Uptake and actions of bacterial toxins	0.598857	1.21264	0.185897	0.709173	44	29	CD9;SYT1;CALM1;STX1A;VAMP2;MAP2K7;MAP2K4;VAMP1;EEF2;TXNRD1;SNAP25;ANTXR2;PDCD6IP;HSP90AB1;MAP2K6;STX1B;SYT2;SV2B;ANTXR1;FURIN;SV2A;SV2C;HSP90AA1;PDZD3;GUCY2C;MAP2K3;MAP2K2;HBEGF;MAP2K1	CD9;SYT1;CALM1;STX1A;VAMP2;MAP2K7;MAP2K4;VAMP1;EEF2;TXNRD1;SNAP25;ANTXR2;PDCD6IP;HSP90AB1;MAP2K6;STX1B;SYT2;SV2B;ANTXR1
Signaling by ERBB2 in Cancer	0.602662	1.20694	0.180412	0.709384	26	26	ERBB2;ERBB3;PTPN12;ERBB4;KRAS;PIK3CA;GRB2;ERBIN;GAB1;NRAS;EREG;SOS1;CDC37;BTC;NRG3;HSP90AA1;HRAS;NRG4;PLCG1;EGF;EGFR;SHC1;NRG1;NRG2;HBEGF;PIK3R1	ERBB2;ERBB3;PTPN12;ERBB4;KRAS;PIK3CA;GRB2;ERBIN;GAB1;NRAS;EREG
Signaling by Receptor Tyrosine Kinases	0.481197	1.21042	0.003003	0.70953	493	491	GALNT3;INSR;ID4;SPINT2;ERBB2;FLRT3;ERBB3;ID2;PTPN12;ITGAV;SPINT1;VEGFC;ITGA3;ROCK1;ERBB4;VEGFA;CHD4;ID3;FGFR2;JUP;ITGB1;FGFR3;LAMA4;BRAF;CBL;ADAM10;ID1;FGFRL1;COL9A3;STAT3;CYBA;THEM4;COL4A4;IRS2;MUC20;SPARC;LAMB2;POLR2C;LRIG1;KRAS;PXN;PTPRK;FER;LAMB1;TIA1;CILP;WWP1;CREB1;ITPR3;PIK3CA;NCSTN;KITLG;PPP2R1A;COL4A3;FLRT2;YES1;MAPK3;LAMA5;REST;ROCK2;PTBP1;EPS15;FLT1;STAT5B;PRKCD;GABRA1;NTRK3;KIDINS220;…	GALNT3;INSR;ID4;SPINT2;ERBB2;FLRT3;ERBB3;ID2;PTPN12;ITGAV;SPINT1;VEGFC;ITGA3;ROCK1;ERBB4;VEGFA;CHD4;ID3;FGFR2;JUP;ITGB1;FGFR3;LAMA4;BRAF;CBL;ADAM10;ID1;FGFRL1;COL9A3;STAT3;CYBA;THEM4;COL4A4;IRS2;MUC20;SPARC;LAMB2;POLR2C;LRIG1;KRAS;PXN;PTPRK;FER;LAMB1;TIA1;CILP;WWP1;CREB1;ITPR3;PIK3CA;NCSTN;KITLG;PPP2R1A;COL4A3;FLRT2;YES1;MAPK3;LAMA5;REST;ROCK2;PTBP1;EPS15;FLT1;STAT5B;PRKCD;GABRA1;NTRK3;KIDINS220;…
SUMOylation of intracellular receptors	0.580377	1.19783	0.196203	0.710304	30	30	PIAS2;NR3C2;VDR;SUMO3;THRA;NR1H3;PIAS3;SUMO1;RARA;NR2C1;RXRA;PPARA;UBE2I;NR4A2;PIAS1;PIAS4;NR1H4;PGR;NR1I2;NR5A1;PPARG;NR5A2;THRB;SUMO2;NR3C1;NR1H2;HDAC4;AR;ESR1;RORA	PIAS2;NR3C2;VDR;SUMO3;THRA;NR1H3;PIAS3;SUMO1;RARA;NR2C1;RXRA;PPARA;UBE2I;NR4A2
Regulation of MECP2 expression and activity	0.586836	1.19713	0.201266	0.710369	32	31	CREB1;NCOR1;PRKACA;CALM1;CAMK2D;TNRC6A;TNRC6B;HDAC3;AGO1;HDAC2;MECP2;TBL1XR1;AGO3;AGO4;NCOR2;HIPK2;AGO2;LBR;SIN3A;TBL1X;CAMK2G;GPS2;CAMK2A;FOXG1;TNRC6C;HTT;HDAC1;AURKB;MOV10;CAMK4;CAMK2B	CREB1;NCOR1;PRKACA;CALM1;CAMK2D;TNRC6A;TNRC6B;HDAC3;AGO1;HDAC2;MECP2;TBL1XR1;AGO3;AGO4;NCOR2;HIPK2;AGO2
RHOJ GTPase cycle	0.541222	1.20584	0.160567	0.711514	55	54	WASL;JUP;OPHN1;ARL13B;ARHGAP32;CAV1;STOM;MPP7;ARHGAP35;ARHGAP1;CDC42BPA;TMPO;FNBP1L;DIAPH3;ARHGAP5;WWP2;PAK4;FNBP1;SYDE1;PREX1;WIPF2;ARHGAP26;FMNL3;GIT1;SLC1A5;VANGL1;CDC42BPB;WAS;CDC42EP1;GJA1;ARHGAP21;SCRIB;OCRL;STEAP3;TFRC;RHOJ;DEPDC1B;CDC42;PAK2;GIT2;PAK1;RAB7A;CPNE8;SLC4A7;ARHGEF7;TRIO;PAK3;DOCK8;IQGAP3;PIK3R2;LAMTOR1;VAMP3;SNAP23;PIK3R1	WASL;JUP;OPHN1;ARL13B;ARHGAP32;CAV1;STOM;MPP7;ARHGAP35;ARHGAP1;CDC42BPA;TMPO;FNBP1L;DIAPH3;ARHGAP5;WWP2;PAK4;FNBP1;SYDE1;PREX1;WIPF2;ARHGAP26;FMNL3;GIT1;SLC1A5;VANGL1;CDC42BPB;WAS;CDC42EP1
Regulation of pyruvate dehydrogenase (PDH) complex	-0.464705	-0.955088	0.462687	0.71154	16	16	PPARD;DLAT;PDP2;PDK3;PDK2;PDP1;RXRA;PDHX;PDHA2;PDPR;PDK1;PDHB;GSTZ1;DLD;PDHA1;PDK4	PDHB;GSTZ1;DLD;PDHA1;PDK4
N-glycan antennae elongation in the medial/trans-Golgi	0.600602	1.19824	0.197903	0.711634	26	26	FUCA1;MGAT4B;FUT8;MAN2A2;MAN2A1;MGAT3;ST6GAL1;ST3GAL4;CHST10;MGAT4A;CGA;B4GALT4;B4GALT3;LHB;B4GALT5;MGAT5;B4GALT6;B4GALT2;ST8SIA6;ST8SIA3;B4GALT1;FUT3;MGAT2;MGAT4C;ST8SIA2;CHST8	FUCA1;MGAT4B;FUT8;MAN2A2;MAN2A1;MGAT3;ST6GAL1;ST3GAL4;CHST10;MGAT4A;CGA;B4GALT4
IRS-mediated signalling	0.550017	1.205	0.148538	0.712021	48	48	FGFR2;FGFR3;THEM4;IRS2;KRAS;PIK3CA;PIK3C3;GRB2;PIK3CB;PTPN11;FGF18;GAB1;PDPK1;NRAS;AKT2;TLR9;TRIB3;FGFR1;SOS1;PIK3R4;FGF20;FRS2;FGF17;FGF9;FGF16;FGF8;PDE3B;FGF23;FGF6;FGF3;FGF4;FGF19;FLT3;FGF1;FGFR4;IRS1;HRAS;KL;FGF2;GAB2;KLB;FGF22;FLT3LG;FGF5;PIK3R2;FGF7;FGF10;PIK3R1	FGFR2;FGFR3;THEM4;IRS2;KRAS;PIK3CA;PIK3C3;GRB2;PIK3CB;PTPN11;FGF18;GAB1;PDPK1;NRAS;AKT2;TLR9;TRIB3;FGFR1;SOS1;PIK3R4;FGF20;FRS2;FGF17
Mismatch Repair	-0.479916	-0.953768	0.472527	0.712473	15	15	POLD3;PMS2;MSH2;POLD1;MSH6;RPA1;EXO1;MSH3;LIG1;MLH1;POLD2;POLD4;RPA2;PCNA;RPA3	POLD2;POLD4;RPA2;PCNA;RPA3
Pyruvate metabolism and Citric Acid (TCA) cycle	-0.343133	-0.95146	0.490566	0.714029	55	55	SLC16A1;BSG;SLC16A3;LDHB;D2HGDH;PPARD;OGDH;DLAT;SUCLG2;PDP2;PDK3;PDK2;ME2;MPC1;SDHB;PDP1;NNT;RXRA;L2HGDH;SDHA;CS;SUCLG1;PDHX;ADHFE1;SDHD;SLC16A8;LDHAL6B;LDHAL6A;LDHC;PDHA2;PDPR;ACO2;ME3;DLST;GLO1;PDK1;IDH3G;VDAC1;IDH2;SUCLA2;FAHD1;IDH3B;PDHB;FH;MPC2;MDH2;GSTZ1;SDHC;HAGH;ME1;DLD;PDHA1;IDH3A;LDHA;PDK4	FAHD1;IDH3B;PDHB;FH;MPC2;MDH2;GSTZ1;SDHC;HAGH;ME1;DLD;PDHA1;IDH3A;LDHA;PDK4
Protein localization	-0.299436	-0.952298	0.730769	0.714294	164	164	APP;CYB5A;ACOX1;DNAJC19;GET1;ABCD3;LONP2;USP9X;CROT;ACOX3;TOMM20;CHCHD7;STX1A;IDH1;CAT;TOMM70;BAG6;TIMM22;SERP1;PEX12;VAMP2;PEX7;TOMM6;VAPA;PEX26;ATAD1;GDAP1;PRNP;GNPAT;CRAT;HSD17B4;PAOX;SGTA;ACBD5;PEX19;PEX16;MLYCD;PEX5;IDE;AGPS;ACOT8;TIMM10B;UBE2D1;PEX2;DECR2;PEX6;DDO;PEX1;CMC4;UBE2J2;TOMM40;TIMM13;STX5;PEX11B;PHYH;ABCD1;GRPEL1;NDUFB8;CMC2;PEX10;UBE2D2;TOMM5;SLC25A6;COQ2;TAZ;PEX3;CS;ZFAND6;PXMP…	ECH1;TIMM21;DHRS4;TIMM17A;BCS1L;GFER;SLC25A13;TIMM17B;NUDT7;ACOT2;ECI2;ATP5F1A;MTX2;COA6;CYC1;HMOX1;HSCB;GSTK1;PMPCA;SEC61B;TIMM8B;SLC25A12;TIMM9;MTX1;AMACR;TIMM8A;SLC25A17;UBA52;FXN;ACOX2;COX17;ATP5F1B;ATP5MC1;RPS27A;SEC61G;UBC;TOMM7;CHCHD10
Glutamate binding, activation of AMPA receptors and synaptic plasticity	0.586602	1.19831	0.182176	0.714759	31	31	MYO6;CAMK2D;TSPAN7;AP2M1;DLG4;DLG1;AP2A2;EPB41L1;AKAP5;AP2A1;AP2S1;PRKCA;AP2B1;CAMK2G;NSF;GRIA3;CACNG8;PRKCG;CACNG4;CACNG2;CACNG3;GRIA4;GRIA2;CAMK2A;GRIA1;MDM2;GRIP1;PICK1;GRIP2;PRKCB;CAMK2B	MYO6;CAMK2D;TSPAN7;AP2M1;DLG4;DLG1;AP2A2;EPB41L1;AKAP5;AP2A1;AP2S1;PRKCA;AP2B1;CAMK2G
Negative regulation of the PI3K/AKT network	0.508404	1.20082	0.113924	0.715822	113	113	INSR;ERBB2;ERBB3;ERBB4;FGFR2;FGFR3;THEM4;IRS2;PPP2R5E;PIK3CA;KITLG;PPP2R1A;MAPK3;STRN;GRB2;PIP5K1A;PIK3R3;PDGFRB;MET;PIK3CB;PPP2R5B;PTPN11;ESR2;AKT1;PPP2R5A;FGF18;GAB1;PIK3AP1;AKT3;PDGFA;PIP5K1C;AKT2;EREG;MAPK1;PHLPP1;RAC1;CD28;TRIB3;FGFR1;TRAF6;IL33;PDGFB;PPP2R5C;FGF20;BTC;PPP2R5D;PPP2CB;FRS2;FGF17;PHLPP2;LCK;FGF9;PIP4K2B;PIP4K2C;IL1RAP;PPP2R1B;AREG;FGF16;CD19;FGF8;NRG3;FGF23;FGF6;FGF3;FGF4;FGF1…	INSR;ERBB2;ERBB3;ERBB4;FGFR2;FGFR3;THEM4;IRS2;PPP2R5E;PIK3CA;KITLG;PPP2R1A;MAPK3;STRN;GRB2;PIP5K1A;PIK3R3;PDGFRB;MET;PIK3CB;PPP2R5B;PTPN11;ESR2;AKT1;PPP2R5A;FGF18;GAB1;PIK3AP1;AKT3;PDGFA;PIP5K1C;AKT2;EREG;MAPK1;PHLPP1;RAC1;CD28;TRIB3;FGFR1;TRAF6;IL33;PDGFB;PPP2R5C;FGF20;BTC;PPP2R5D;PPP2CB;FRS2;FGF17
RND1 GTPase cycle	0.556944	1.19272	0.184502	0.716133	42	42	DST;TMEM59;PTPN13;EPHA2;KIDINS220;RASAL2;CAV1;PLXNA1;ARHGAP35;FAM135A;GRB7;KIF14;ARHGAP5;ANKRD26;WDR6;FAM83B;RRAS2;CPD;STMN2;RBMX;VANGL2;VANGL1;FRS2;DLG5;UBXN11;LEMD3;PKP4;FRS3;STIP1;TFRC;DEPDC1B;DSP;ALDH3A2;FLOT2;RND1;MUC13;PLEKHG5;TXNL1;PIK3R2;CCDC88A;EPSTI1;PIK3R1	DST;TMEM59;PTPN13;EPHA2;KIDINS220;RASAL2;CAV1;PLXNA1;ARHGAP35;FAM135A;GRB7;KIF14;ARHGAP5;ANKRD26;WDR6;FAM83B;RRAS2;CPD;STMN2;RBMX;VANGL2;VANGL1;FRS2;DLG5
Transcriptional regulation of white adipocyte differentiation	0.521058	1.20345	0.128603	0.716357	84	84	ADIRF;NR2F2;NCOA1;KLF5;MED13;CD36;NCOA3;MED25;ZNF467;MED1;MED23;NCOR1;CREBBP;MED12;CCND3;ANGPTL4;ZNF638;SLC2A4;CDK8;MED13L;EP300;SREBF2;FAM120B;HDAC3;MED24;CCNC;MED29;SREBF1;RELA;TBL1XR1;MED28;MED14;MED26;NCOR2;CDK19;PLIN1;CHD9;MED17;MED9;MED4;RXRA;NCOA2;MED16;PPARA;MED8;EBF1;THRAP3;MED10;TGS1;NCOA6;MED27;TBL1X;MED20;CDK4;MED18;CARM1;MED6;MED21;WNT1;LPL;FABP4;PPARG;TNF;ADIPOQ;LEP;EGR2;MED30;MED19…	ADIRF;NR2F2;NCOA1;KLF5;MED13;CD36;NCOA3;MED25;ZNF467;MED1;MED23;NCOR1;CREBBP;MED12;CCND3;ANGPTL4;ZNF638;SLC2A4;CDK8;MED13L;EP300;SREBF2;FAM120B;HDAC3;MED24;CCNC;MED29;SREBF1;RELA;TBL1XR1;MED28;MED14;MED26;NCOR2;CDK19;PLIN1;CHD9;MED17;MED9;MED4;RXRA;NCOA2;MED16;PPARA;MED8;EBF1;THRAP3;MED10;TGS1;NCOA6;MED27
Termination of O-glycan biosynthesis	0.611924	1.19979	0.190657	0.717705	26	25	MUC1;MUC4;MUC20;MUC15;ST6GAL1;ST3GAL4;MUC5B;ST3GAL3;ST3GAL2;ST6GALNAC4;MUC16;ST6GALNAC3;MUC5AC;MUC6;MUC17;MUC7;MUC21;MUC3A;MUC13;MUC19;MUC2;MUCL1;ST6GALNAC2;MUC12;ST3GAL1	MUC1;MUC4;MUC20;MUC15;ST6GAL1;ST3GAL4;MUC5B;ST3GAL3;ST3GAL2;ST6GALNAC4
Signaling by Type 1 Insulin-like Growth Factor 1 Receptor (IGF1R)	0.54131	1.19307	0.154306	0.717759	54	54	FGFR2;FGFR3;THEM4;IRS2;KRAS;CILP;PIK3CA;PIK3C3;IGF2;IGF1R;GRB2;PIK3CB;PTPN11;FGF18;GAB1;PDPK1;NRAS;AKT2;TLR9;TRIB3;FGFR1;SOS1;PIK3R4;FGF20;FRS2;FGF17;FGF9;IGF1;FGF16;FGF8;PDE3B;FGF23;FGF6;FGF3;FGF4;FGF19;FLT3;FGF1;FGFR4;IRS1;HRAS;KL;FGF2;GAB2;KLB;SHC1;FGF22;FLT3LG;FGF5;PIK3R2;FGF7;FGF10;IRS4;PIK3R1	FGFR2;FGFR3;THEM4;IRS2;KRAS;CILP;PIK3CA;PIK3C3;IGF2;IGF1R;GRB2;PIK3CB;PTPN11;FGF18;GAB1;PDPK1;NRAS;AKT2;TLR9;TRIB3;FGFR1;SOS1;PIK3R4;FGF20;FRS2;FGF17
RHO GTPases Activate ROCKs	0.640639	1.19837	0.21123	0.718032	19	19	ROCK1;MYH14;MYL12B;PPP1R12B;PPP1R12A;MYH9;ROCK2;MYL9;MYH11;MYL6;LIMK1;LIMK2;MYH10;CFL1;RHOA;PAK1;PPP1CB;RHOB;RHOC	ROCK1;MYH14;MYL12B;PPP1R12B;PPP1R12A;MYH9;ROCK2;MYL9
Signaling by FLT3 fusion proteins	0.641958	1.19413	0.214383	0.718957	19	19	ZMYM2;SPTBN1;GOLGB1;KRAS;TRIP11;PIK3CA;STAT5B;GRB2;NRAS;SOS1;PIM1;ETV6;STAT5A;HRAS;GAB2;MYO18A;NOX4;CDKN1A;PIK3R1	ZMYM2;SPTBN1;GOLGB1;KRAS;TRIP11;PIK3CA;STAT5B;GRB2
MicroRNA (miRNA) biogenesis	-0.409081	-0.948848	0.521186	0.718994	26	24	POLR2C;DGCR8;DICER1;AGO1;AGO3;AGO4;POLR2B;AGO2;DROSHA;POLR2H;POLR2K;POLR2E;POLR2A;POLR2D;POLR2J;POLR2F;XPO5;PRKRA;BCDIN3D;TARBP2;RAN;POLR2G;POLR2I;POLR2L	POLR2F;XPO5;PRKRA;BCDIN3D;TARBP2;RAN;POLR2G;POLR2I;POLR2L
Aberrant regulation of mitotic G1/S transition in cancer due to RB1 defects	0.639596	1.19887	0.218232	0.719005	17	17	CDK6;CDKN1C;CCND2;CCND1;CCND3;TFDP2;TFDP1;CDKN1B;CDK2;E2F1;CDK4;RB1;CCNE1;E2F3;E2F2;CCNE2;CDKN1A	CDK6;CDKN1C;CCND2;CCND1;CCND3;TFDP2;TFDP1
Activation of NMDA receptors and postsynaptic events	0.527785	1.20089	0.138581	0.719015	75	75	ERBB4;PRKAA1;DLG3;KRAS;CREB1;MAPK3;PRKACA;CALM1;CAMK2D;RPS6KA1;RPS6KA2;KPNA2;CAMKK1;NBEA;PRKAG2;DLG4;DLG1;PRKACB;PDPK1;PRKAB1;PRKAR2A;MAPT;NRAS;MAPK1;RAC1;NRGN;GRIN2C;GIT1;PRKAB2;LIN7A;LIN7C;PPM1F;PRKAA2;DLG2;CAMK2G;PRKAR2B;PRKAR1A;GRIA3;KIF17;GRIN2D;GRIN2B;LRRC7;GRIA4;PRKACG;GRIN1;GRIA2;GRIN3A;ADCY8;RASGRF2;CAMK2A;ACTN2;GRIA1;GRIN3B;PPM1E;PRKAG3;RPS6KA3;LIN7B;CAMK1;HRAS;RPS6KA6;PRKAR1B;CASK;ARHG…	ERBB4;PRKAA1;DLG3;KRAS;CREB1;MAPK3;PRKACA;CALM1;CAMK2D;RPS6KA1;RPS6KA2;KPNA2;CAMKK1;NBEA;PRKAG2;DLG4;DLG1;PRKACB;PDPK1;PRKAB1;PRKAR2A;MAPT;NRAS;MAPK1;RAC1;NRGN;GRIN2C;GIT1;PRKAB2;LIN7A
Signaling by Erythropoietin	0.613009	1.19344	0.200265	0.71925	25	25	PLCG2;IRS2;KRAS;PIK3CA;STAT5B;GRB2;PIK3CB;GAB1;NRAS;EPOR;SOS1;JAK2;CRKL;STAT5A;EPO;PIK3CG;PIK3R5;HRAS;PIK3CD;PLCG1;VAV1;RAPGEF1;LYN;SHC1;PIK3R1	PLCG2;IRS2;KRAS;PIK3CA;STAT5B;GRB2;PIK3CB;GAB1;NRAS;EPOR;SOS1;JAK2
Epigenetic regulation of gene expression	0.516967	1.20131	0.136161	0.720357	122	86	CHD4;BAZ2A;BAZ1B;SF3B1;DEK;TAF1D;TET3;EHMT2;MBD2;TET1;SMARCA5;TET2;RBBP4;EP300;MTF2;DNMT3B;SAP18;SUZ12;DNMT3A;DDX21;SIN3B;CHD3;HDAC2;TDG;MTA1;GTF2H1;MBD3;DNMT1;GATAD2A;UHRF1;GTF2H2;SAP130;POLR1D;ERCC6;TAF1B;CCNH;SIRT1;GATAD2B;PHF19;EZH2;ARID4B;MTA3;POLR1B;PHF1;MNAT1;TTF1;MYO1C;ERCC3;SIN3A;SUV39H1;KAT2B;KAT2A;GTF2H5;MYBBP1A;TAF1A;AEBP2;JARID2;SUDS3;EED;POLR1E;DNMT3L;ERCC2;CBX3;POLR1A;RRP8;POLR2H;U…	CHD4;BAZ2A;BAZ1B;SF3B1;DEK;TAF1D;TET3;EHMT2;MBD2;TET1;SMARCA5;TET2;RBBP4;EP300;MTF2;DNMT3B;SAP18;SUZ12;DNMT3A;DDX21;SIN3B;CHD3;HDAC2;TDG;MTA1;GTF2H1;MBD3;DNMT1;GATAD2A;UHRF1;GTF2H2;SAP130;POLR1D;ERCC6;TAF1B;CCNH;SIRT1;GATAD2B;PHF19;EZH2;ARID4B;MTA3;POLR1B;PHF1;MNAT1;TTF1;MYO1C;ERCC3;SIN3A
Synthesis, secretion, and inactivation of Glucagon-like Peptide-1 (GLP-1)	0.612377	1.19116	0.206943	0.720469	20	20	SPCS3;SPCS2;DPP4;SEC11C;TCF7L2;SPCS1;GPR119;FFAR1;FFAR4;GNB3;PAX6;CDX2;GCG;GNAT3;GRP;LEP;SEC11A;GNG13;CTNNB1;PCSK1	SPCS3;SPCS2;DPP4;SEC11C;TCF7L2
SARS-CoV-2 Infection	0.535728	1.20192	0.138889	0.720998	77	67	TUSC3;PARP8;PARP14;PARP4;DDX5;PRKCSH;CHMP4C;CHMP2B;MGAT4B;CANX;STT3A;MAGT1;FUT8;DDOST;PIK3C3;UVRAG;MOGS;MAN2A1;GANAB;RPN1;BECN1;ST6GAL1;ST3GAL4;MGAT1;MGAT4A;CHMP6;ST3GAL3;SUMO1;ST3GAL2;ST6GALNAC4;ZCRB1;PIK3R4;MAN1B1;CHMP2A;UBE2I;RPN2;CHMP7;RB1;MGAT5;PARP6;CHMP3;UBB;FURIN;ST6GALNAC3;MAP1LC3B;VHL;TMPRSS2;GSK3A;DAD1;GALNT1;PARP16;PARP9;GSK3B;ST6GALNAC2;EDEM2;MGAT2;ACE2;MGAT4C;CHMP4B;VCP;CTSL;UBA52;C…	TUSC3;PARP8;PARP14;PARP4;DDX5;PRKCSH;CHMP4C;CHMP2B;MGAT4B;CANX;STT3A;MAGT1;FUT8;DDOST;PIK3C3;UVRAG;MOGS;MAN2A1;GANAB;RPN1;BECN1;ST6GAL1;ST3GAL4;MGAT1;MGAT4A;CHMP6
Signaling by MET	0.525596	1.19428	0.143021	0.721687	67	67	SPINT2;SPINT1;ITGA3;ITGB1;LAMA4;CBL;STAT3;MUC20;LAMB2;LRIG1;KRAS;LAMB1;PIK3CA;LAMA5;EPS15;DOCK7;RANBP9;PTPN2;GRB2;PTPRJ;MET;SH3GL1;USP8;PTPN11;GAB1;LAMC1;NRAS;LAMB3;PTK2;RAC1;RAB4A;SOS1;SH3GL3;RANBP10;CRK;GGA3;ITGA2;LAMA2;RAP1A;CRKL;STAM2;UBB;HPN;LAMC3;HGFAC;HRAS;TNS3;RAPGEF1;STAM;SHC1;RAP1B;TNS4;RAB4B;LAMA1;SRC;SH3GL2;ARF6;SH3KBP1;HGF;PTPN1;UBA52;LAMC2;HGS;LAMA3;PIK3R1;RPS27A;UBC	SPINT2;SPINT1;ITGA3;ITGB1;LAMA4;CBL;STAT3;MUC20;LAMB2;LRIG1;KRAS;LAMB1;PIK3CA;LAMA5;EPS15;DOCK7;RANBP9;PTPN2;GRB2;PTPRJ;MET;SH3GL1;USP8;PTPN11;GAB1;LAMC1;NRAS;LAMB3;PTK2;RAC1
CREB1 phosphorylation through NMDA receptor-mediated activation of RAS signaling	0.592351	1.19018	0.203896	0.722025	28	28	DLG3;KRAS;CREB1;MAPK3;CALM1;CAMK2D;RPS6KA1;RPS6KA2;DLG4;DLG1;PDPK1;NRAS;MAPK1;DLG2;CAMK2G;GRIN2D;GRIN2B;LRRC7;GRIN1;RASGRF2;CAMK2A;ACTN2;RPS6KA3;HRAS;RPS6KA6;RASGRF1;CAMK2B;NEFL	DLG3;KRAS;CREB1;MAPK3;CALM1;CAMK2D;RPS6KA1;RPS6KA2;DLG4;DLG1;PDPK1;NRAS;MAPK1
cGMP effects	-0.466029	-0.94659	0.483516	0.723647	16	15	PDE5A;ITPR1;PRKG1;PRKG2;PDE2A;KCNMB2;KCNMB3;PDE9A;KCNMB1;PDE1B;PDE10A;PDE11A;KCNMB4;KCNMA1;PDE1A	KCNMB3;PDE9A;KCNMB1;PDE1B;PDE10A;PDE11A;KCNMB4;KCNMA1;PDE1A
Interleukin-37 signaling	0.624304	1.18891	0.228802	0.725039	21	21	PTPN12;STAT3;PTPN13;SIGIRR;PTPN2;SMAD3;PTPN14;PTPN11;PTPN6;TBK1;PTPN23;PTPN9;IL18BP;PTPN18;PTPN5;IL37;PTPN4;PTPN20;PTPN7;IL18R1;CASP1	PTPN12;STAT3;PTPN13;SIGIRR;PTPN2;SMAD3;PTPN14;PTPN11;PTPN6
Signaling by Retinoic Acid	-0.368686	-0.944821	0.522472	0.726267	43	43	CRABP2;DHRS3;PPARD;ALDH1A3;DLAT;RARG;PDK3;RDH10;PDK2;CPT1A;RDH13;RARA;RXRA;RDH11;SDR16C5;RDH14;RARB;PDHX;ALDH1A1;CYP26C1;CYP26A1;RDH16;ALDH8A1;PDHA2;ADH1C;ADH1A;ADH4;DHRS9;RXRG;RDH5;ALDH1A2;PDK1;CRABP1;DHRS4;PDHB;CPT1B;RXRB;DLD;PDHA1;AKR1C3;CYP26B1;FABP5;PDK4	DHRS4;PDHB;CPT1B;RXRB;DLD;PDHA1;AKR1C3;CYP26B1;FABP5;PDK4
Signaling by high-kinase activity BRAF mutants	0.564315	1.18787	0.2075	0.727063	34	34	FN1;BRAF;IQGAP1;KRAS;MARK3;MAPK3;TLN1;PEBP1;ITGA2B;VCL;NRAS;MAPK1;VWF;YWHAB;RAP1A;ARAF;CNKSR1;RAF1;KSR2;FGA;FGG;FGB;ITGB3;HRAS;ARRB2;CSK;KSR1;RAP1B;ARRB1;MAP2K2;SRC;MAP2K1;CNKSR2;APBB1IP	FN1;BRAF;IQGAP1;KRAS;MARK3;MAPK3;TLN1;PEBP1;ITGA2B;VCL;NRAS;MAPK1;VWF;YWHAB
SUMOylation of chromatin organization proteins	0.532981	1.18694	0.178947	0.728527	58	57	CBX5;PHC3;PIAS2;PHC2;RANBP2;NUP58;PHC1;BMI1;NUP93;TPR;SATB2;NUP88;SUZ12;SUMO3;CHD3;HDAC2;NUP107;ZBED1;RAE1;NDC1;SATB1;NUP98;SUMO1;POM121C;AAAS;NUP188;PCGF2;NUP54;UBE2I;NUP50;POM121;NUP85;SEC13;NUP205;RNF2;SCMH1;PIAS1;L3MBTL2;CBX8;SEH1L;NUP62;CBX2;NUP43;SUMO2;NUP214;NUP210;NUP35;NUP42;HDAC4;HDAC1;NUP160;NUP133;NUP153;NUP37;NUP155;RING1;CBX4	CBX5;PHC3;PIAS2;PHC2;RANBP2;NUP58;PHC1;BMI1;NUP93;TPR;SATB2;NUP88;SUZ12;SUMO3;CHD3;HDAC2;NUP107;ZBED1;RAE1;NDC1;SATB1;NUP98;SUMO1;POM121C;AAAS;NUP188;PCGF2;NUP54;UBE2I;NUP50;POM121;NUP85;SEC13;NUP205
Separation of Sister Chromatids	-0.291404	-0.942102	0.795455	0.7291	172	171	DYNC1H1;DYNLL2;ANAPC4;RAD21;PPP2R5E;PPP2R1A;HDAC8;RANBP2;PSME4;TAOK1;CLASP2;DYNC1LI2;PPP2R5B;CLASP1;KIF2A;SMC3;PPP2R5A;CLIP1;CENPC;PSME3;MIS12;PDS5B;CDC27;RCC2;STAG1;PSME1;PSMD3;SKA2;PSMC3;XPO1;NUP107;DSN1;PDS5A;STAG2;NSL1;PSMA6;PMF1;NUP98;ANAPC1;SKA1;CENPI;ERCC6L;CENPL;UBE2D1;AHCTF1;CDC16;SMC1A;PSMD1;PSMA5;DYNC1LI1;PAFAH1B1;UBE2E1;PPP2R5C;CENPO;ANAPC2;PSMB9;PPP2R5D;PPP2CB;CDC23;MAD2L1;PSMB8;UBE2…	NDE1;ANAPC15;NUP160;ITGB3BP;NUP133;BUB1B;CENPM;PSMD14;PSMD9;DYNC1I1;NDC80;PSMC6;PSMB5;NUP37;PSMC5;KIF2C;DYNC1I2;ZWINT;BUB3;PSMD8;PSMB2;SPDL1;PSMF1;PSMA4;ANAPC7;UBA52;DYNLL1;PSMA7;CENPH;PSMA2;PSMB7;PSMA3;SEM1;PSMB11;PSMC4;RPS27A;PTTG1;PSMB6;PSME2;UBC;RPS27
A tetrasaccharide linker sequence is required for GAG synthesis	0.58884	1.18602	0.209091	0.730209	26	26	SDC4;AGRN;VCAN;GPC6;DCN;BGN;HSPG2;B3GAT3;GPC2;B4GALT7;XYLT1;CSPG4;GPC4;SDC1;NCAN;GPC5;B3GAT1;BCAN;CSPG5;SDC3;GPC3;B3GALT6;SDC2;B3GAT2;XYLT2;GPC1	SDC4;AGRN;VCAN;GPC6;DCN;BGN
Phospholipase C-mediated cascade: FGFR1	-0.457946	-0.942131	0.503571	0.732037	16	16	FGFR1;FGF20;FGF17;FGF9;FGF8;FGF23;FGF6;FGF3;FGF4;FGF1;KL;PLCG1;FGF2;FGF22;FGF5;FGF10	KL;PLCG1;FGF2;FGF22;FGF5;FGF10
Class C/3 (Metabotropic glutamate/pheromone receptors)	0.552441	1.18265	0.197026	0.733925	40	39	GABBR1;TAS2R14;TAS2R4;GABBR2;TAS2R19;TAS2R30;TAS1R1;TAS2R42;TAS2R43;TAS2R46;TAS2R31;TAS2R9;TAS2R8;TAS2R7;TAS2R10;TAS2R13;TAS1R2;GRM5;GRM6;CASR;GRM1;GPRC6A;TAS2R1;GRM2;GRM4;GRM7;TAS2R16;GRM8;TAS2R3;TAS2R40;TAS2R39;TAS2R41;TAS2R60;TAS2R38;TAS2R50;TAS2R20;TAS2R5;TAS1R3;GRM3	GABBR1;TAS2R14;TAS2R4;GABBR2;TAS2R19;TAS2R30
Signaling by CTNNB1 phospho-site mutants	0.64627	1.18326	0.249275	0.734058	15	15	CSNK1A1;PPP2R5E;PPP2R1A;APC;PPP2R5B;PPP2R5A;PPP2R5C;PPP2R5D;PPP2CB;PPP2R1B;AMER1;PPP2CA;GSK3B;AXIN1;CTNNB1	CSNK1A1;PPP2R5E;PPP2R1A;APC;PPP2R5B;PPP2R5A;PPP2R5C;PPP2R5D;PPP2CB
DAP12 interactions	0.559727	1.18189	0.192077	0.734399	44	39	PLCG2;HLA-E;HLA-C;HLA-B;KRAS;PIK3CA;GRB2;PIK3CB;VAV2;NRAS;RAC1;SIGLEC14;BTK;SOS1;LCK;B2M;SIGLEC15;LAT;GRAP2;TYROBP;CD300LB;CD300E;KLRC2;KLRK1;KLRD1;SIRPB1;NCR2;TREM1;TREM2;CLEC5A;HRAS;PLCG1;LCP2;SYK;SHC1;FYN;PIK3R2;PIK3R1;VAV3	PLCG2;HLA-E;HLA-C;HLA-B;KRAS;PIK3CA;GRB2;PIK3CB;VAV2;NRAS;RAC1;SIGLEC14;BTK;SOS1
Glycerophospholipid biosynthesis	0.494715	1.18448	0.126474	0.73443	129	128	LIPH;PLAAT3;CHPT1;SLC44A2;PNPLA2;GPD2;SLC44A1;DDHD2;MIGA1;PLD3;CHKB;CSNK2A1;AGPAT2;STARD7;CDIPT;PLA2R1;GPAT3;LPCAT4;SELENOI;CHKA;MBOAT2;MBOAT1;PTDSS2;PNPLA8;PITPNM3;PLA2G12A;PLD2;CDS1;GPAT2;GNPAT;LPCAT3;PLA2G4A;PLA2G15;SLC44A5;AGPAT4;AGPAT5;LPGAT1;PLD1;CPNE1;CSNK2B;PLBD1;MGLL;PTDSS1;SLC44A4;CPNE3;ACP6;LPIN1;PLA2G10;AGPAT1;DGAT2;PGS1;CSNK2A2;MFSD2A;PLA1A;TAZ;DDHD1;PTPMT1;LCLAT1;ABHD4;OSBPL5;GPD1L;…	LIPH;PLAAT3;CHPT1;SLC44A2;PNPLA2;GPD2;SLC44A1;DDHD2;MIGA1;PLD3;CHKB;CSNK2A1;AGPAT2;STARD7;CDIPT;PLA2R1;GPAT3;LPCAT4;SELENOI;CHKA;MBOAT2;MBOAT1;PTDSS2;PNPLA8;PITPNM3;PLA2G12A;PLD2;CDS1;GPAT2;GNPAT;LPCAT3;PLA2G4A;PLA2G15;SLC44A5;AGPAT4;AGPAT5;LPGAT1;PLD1;CPNE1;CSNK2B;PLBD1;MGLL;PTDSS1;SLC44A4;CPNE3;ACP6;LPIN1;PLA2G10;AGPAT1;DGAT2
Transmission across Chemical Synapses	0.479639	1.18379	0.0700508	0.734611	251	251	ARL6IP5;SLC38A2;ERBB4;MYO6;GLS;PRKAA1;KCNJ2;DLG3;SYT1;KRAS;GNG8;CREB1;MAPK3;GNAI2;GABRA1;CHRNE;PRKACA;CALM1;GNB2;CAMK2D;RPS6KA1;RPS6KA2;GLRB;CHRNG;NAAA;KCNJ5;STX1A;NCALD;ADCY2;PLCB3;KPNA2;TSPAN7;GNB4;CACNA1A;VAMP2;CAMKK1;AP2M1;NBEA;GABBR1;PRKAG2;DLG4;PLCB1;NPTN;GNB1;RIMS1;GRIK2;SLC6A13;ALDH2;DLG1;CPLX1;CACNA2D1;ALDH5A1;PRKACB;PDPK1;CACNB2;PRKAB1;PRKAR2A;ADCY7;AP2A2;MAOA;MAPT;UNC13B;PLCB2;NRAS;EPB…	ARL6IP5;SLC38A2;ERBB4;MYO6;GLS;PRKAA1;KCNJ2;DLG3;SYT1;KRAS;GNG8;CREB1;MAPK3;GNAI2;GABRA1;CHRNE;PRKACA;CALM1;GNB2;CAMK2D;RPS6KA1;RPS6KA2;GLRB;CHRNG;NAAA;KCNJ5;STX1A;NCALD;ADCY2;PLCB3;KPNA2;TSPAN7;GNB4;CACNA1A;VAMP2;CAMKK1;AP2M1;NBEA;GABBR1;PRKAG2;DLG4;PLCB1;NPTN;GNB1;RIMS1;GRIK2;SLC6A13;ALDH2;DLG1;CPLX1;CACNA2D1;ALDH5A1;PRKACB;PDPK1;CACNB2;PRKAB1;PRKAR2A;ADCY7;AP2A2;MAOA;MAPT;UNC13B;PLCB2;NRAS;EPB…
Nuclear Receptor transcription pathway	0.529856	1.18006	0.197337	0.736902	53	53	MED1;NCOR1;NR3C2;PPARD;VDR;NR2C2;RARG;ESR2;HNF4G;NR2F6;THRA;NR1H3;NCOR2;RARA;NR2C1;RXRA;NR4A1;PPARA;NR6A1;NR4A2;NR1D2;NRBP1;NR1D1;RARB;NRBF2;NR0B1;HNF4A;NR0B2;NR2E3;NR1H4;PGR;RORB;NR1I2;NR5A1;NR4A3;ESRRG;NR2F1;NR1I3;PPARG;RXRG;NR2E1;NR5A2;THRB;NR3C1;NR1H2;AR;ESR1;ESRRB;ESRRA;RORA;RORC;NR2C2AP;RXRB	MED1;NCOR1;NR3C2;PPARD;VDR;NR2C2;RARG;ESR2;HNF4G;NR2F6;THRA;NR1H3;NCOR2;RARA;NR2C1;RXRA;NR4A1;PPARA;NR6A1;NR4A2;NR1D2;NRBP1;NR1D1;RARB;NRBF2
Kinesins	0.548616	1.18053	0.209302	0.737793	44	43	KIF13B;KIF1C;KIF19;KIF27;KIF20B;KIFAP3;KIF5B;KIF3B;KIF1A;KIF1B;KIF2A;KIF21A;KIF6;KIF16B;KIF21B;KIF5A;KIF3C;KIFC2;RACGAP1;KIF5C;KLC1;KIF22;KIF23;KIF26A;CENPE;KIF4B;KIF15;KIF18B;KIF2B;KIF11;KIF25;KLC2;KIF12;KIF18A;KIFC1;KIF20A;KIF4A;KIF26B;KLC3;KLC4;KIF2C;KIF3A;KIF9	KIF13B;KIF1C;KIF19;KIF27;KIF20B;KIFAP3;KIF5B;KIF3B;KIF1A;KIF1B;KIF2A;KIF21A;KIF6;KIF16B;KIF21B;KIF5A;KIF3C;KIFC2;RACGAP1
RHOH GTPase cycle	0.551339	1.15807	0.239348	0.745464	37	36	ROCK1;JUP;TMEM59;ROCK2;CAV1;STOM;DBN1;MTR;DBT;RALGAPA1;WDR11;PAK4;SLC1A5;FAM91A1;VANGL1;LCK;TUBA1B;TFRC;ARHGDIG;PAK5;PAK2;ARHGDIA;PAK1;CSK;RAB7A;UACA;SLC4A7;NSFL1C;PAK6;ZAP70;OSBPL11;RHOH;ARHGDIB;VCP;LAMTOR1;VAMP3	ROCK1;JUP;TMEM59;ROCK2;CAV1;STOM;DBN1;MTR;DBT;RALGAPA1;WDR11
Rab regulation of trafficking	0.485511	1.15101	0.185106	0.745523	123	123	RAB31;RAB6A;MADD;RABGAP1;RAB14;DENND4C;RAB3GAP2;ALS2;RAB3IP;RAB8B;DENND2A;DENND1B;RAB13;DENND4A;RAB21;TBC1D10B;OPTN;RAB11B;POLG;RGP1;RABEP1;RAB5A;SBF2;DENND2C;ALS2CL;CHML;ULK1;RAB10;TBC1D24;AKT1;RAB12;AKT3;RAB33B;RAB9A;GGA1;DENND3;AKT2;GAPVD1;RAB3GAP1;RIN1;MON1B;RAB27A;RAB4A;TRAPPC11;TBC1D15;DENND4B;TBC1D20;TRAPPC13;TRAPPC5;TRAPPC9;TBC1D13;GGA3;GDI2;CCZ1;HPS4;TRAPPC10;RAB32;TRAPPC6B;RAB5B;TBC1D16…	RAB31;RAB6A;MADD;RABGAP1;RAB14;DENND4C;RAB3GAP2;ALS2;RAB3IP;RAB8B;DENND2A;DENND1B;RAB13;DENND4A;RAB21;TBC1D10B;OPTN;RAB11B;POLG;RGP1;RABEP1;RAB5A;SBF2;DENND2C;ALS2CL;CHML;ULK1;RAB10;TBC1D24;AKT1;RAB12;AKT3;RAB33B;RAB9A;GGA1;DENND3;AKT2;GAPVD1;RAB3GAP1;RIN1;MON1B;RAB27A;RAB4A;TRAPPC11;TBC1D15;DENND4B;TBC1D20;TRAPPC13;TRAPPC5;TRAPPC9;TBC1D13;GGA3;GDI2;CCZ1;HPS4;TRAPPC10;RAB32;TRAPPC6B
MET promotes cell motility	0.568509	1.15559	0.253133	0.74589	29	29	ITGA3;ITGB1;LAMA4;LAMB2;LAMB1;LAMA5;DOCK7;GRB2;MET;GAB1;LAMC1;LAMB3;PTK2;RAC1;CRK;ITGA2;LAMA2;RAP1A;CRKL;LAMC3;TNS3;RAPGEF1;RAP1B;TNS4;LAMA1;SRC;HGF;LAMC2;LAMA3	ITGA3;ITGB1;LAMA4;LAMB2;LAMB1;LAMA5;DOCK7;GRB2;MET;GAB1;LAMC1;LAMB3;PTK2;RAC1
Class I peroxisomal membrane protein import	0.595699	1.15735	0.269601	0.746032	20	20	ABCD3;PEX12;PEX26;ATAD1;GDAP1;ACBD5;PEX19;PEX16;PEX2;PEX11B;ABCD1;PEX3;PXMP4;FIS1;ABCD2;ALDH3A2;PEX13;PEX14;PXMP2;SLC25A17	ABCD3;PEX12;PEX26;ATAD1;GDAP1;ACBD5;PEX19;PEX16;PEX2;PEX11B;ABCD1;PEX3;PXMP4
Mitotic Prometaphase	0.472925	1.15191	0.127859	0.74674	188	186	EML4;CEP57;SMC4;CEP192;NUMA1;DYNC1H1;HAUS6;DYNLL2;RAD21;PPP2R5E;PPP2R1A;CDK5RAP2;HDAC8;SMC2;PCM1;CENPJ;RANBP2;CSNK2A1;PRKACA;SFI1;MZT1;TAOK1;TUBA1A;CCP110;CLASP2;DYNC1LI2;PPP2R5B;OFD1;CLASP1;KIF2A;HAUS4;SMC3;TUBGCP4;PPP2R5A;CLIP1;CENPC;MIS12;PDS5B;TUBGCP2;AKAP9;RCC2;STAG1;SKA2;XPO1;NUP107;DSN1;PDS5A;STAG2;NSL1;CEP63;NEK7;PMF1;NUP98;CETN2;HAUS8;SKA1;CENPI;ERCC6L;NCAPH;PLK4;CENPL;HAUS2;TUBGCP6;AHCT…	EML4;CEP57;SMC4;CEP192;NUMA1;DYNC1H1;HAUS6;DYNLL2;RAD21;PPP2R5E;PPP2R1A;CDK5RAP2;HDAC8;SMC2;PCM1;CENPJ;RANBP2;CSNK2A1;PRKACA;SFI1;MZT1;TAOK1;TUBA1A;CCP110;CLASP2;DYNC1LI2;PPP2R5B;OFD1;CLASP1;KIF2A;HAUS4;SMC3;TUBGCP4;PPP2R5A;CLIP1;CENPC;MIS12;PDS5B;TUBGCP2;AKAP9;RCC2;STAG1;SKA2;XPO1;NUP107;DSN1;PDS5A;STAG2;NSL1;CEP63;NEK7;PMF1;NUP98;CETN2;HAUS8;SKA1;CENPI;ERCC6L;NCAPH;PLK4;CENPL;HAUS2;TUBGCP6;AHCT…
Signaling downstream of RAS mutants	0.541121	1.15587	0.22875	0.747475	43	43	FN1;BRAF;IQGAP1;KRAS;MARK3;MAPK3;CALM1;TLN1;CAMK2D;BRAP;PEBP1;ITGA2B;VCL;NRAS;MAPK1;VWF;JAK2;YWHAB;RAP1A;CAMK2G;ARAF;CNKSR1;RAF1;KSR2;FGA;FGG;FGB;CAMK2A;ITGB3;HRAS;ARRB2;CSK;KSR1;RAP1B;ARRB1;MAP2K2;MAP3K11;SRC;PHB;MAP2K1;CNKSR2;CAMK2B;APBB1IP	FN1;BRAF;IQGAP1;KRAS;MARK3;MAPK3;CALM1;TLN1;CAMK2D;BRAP;PEBP1;ITGA2B;VCL;NRAS;MAPK1;VWF;JAK2;YWHAB
RHOU GTPase cycle	0.560638	1.15824	0.249682	0.74757	34	34	MYO6;SPTBN1;DST;IQGAP1;PEAK1;EPHA2;USP9X;CLTC;WWP2;WDR6;ARHGAP30;NCK1;SRGAP2;PAK4;NCK2;GIT1;VANGL1;DLG5;SPTAN1;STAM2;DEPDC1B;CDC42;PAK2;GIT2;PAK1;ARHGEF7;PAK3;STAM;RHOU;ARHGEF6;TXNL1;PIK3R2;HGS;PIK3R1	MYO6;SPTBN1;DST;IQGAP1;PEAK1;EPHA2;USP9X;CLTC;WWP2;WDR6;ARHGAP30;NCK1;SRGAP2;PAK4
Retinoid metabolism and transport	0.531602	1.15222	0.232811	0.747954	44	44	SDC4;AGRN;AKR1C1;LRP2;RBP1;GPC6;LRP1;LRP10;BCO2;RETSAT;HSPG2;LRAT;GPC2;RDH11;LRP12;GPC4;SDC1;APOC2;LDLR;PNLIP;RBP4;GPC5;APOA4;APOB;AKR1C4;LPL;RBP2;CLPS;SDC3;GPC3;LRP8;GPIHBP1;APOA2;TTR;PLB1;SDC2;BCO1;APOC3;APOM;APOA1;AKR1B10;AKR1C3;GPC1;APOE	SDC4;AGRN;AKR1C1;LRP2;RBP1;GPC6;LRP1;LRP10
Signaling by TGF-beta Receptor Complex	0.495431	1.15105	0.215909	0.748078	73	73	WWTR1;CBL;SMAD2;CGN;SKIL;SMURF2;F11R;TRIM33;SMAD4;USP9X;NCOR1;TGIF1;PARD3;NEDD4L;TFDP2;CDK8;SMAD3;SMAD7;ARHGEF18;TFDP1;RNF111;CCNC;XPO1;CCNK;UBE2D1;SMURF1;NCOR2;PPM1A;E2F5;SKI;UCHL5;CCNT2;TGFBR1;PRKCZ;ZFYVE9;STUB1;PARP1;MTMR4;CDK9;SP1;E2F4;MEN1;TGFBR2;TGIF2;PPP1CC;UBB;UBE2D3;FURIN;ATP1B4;USP15;RHOA;STRAP;NEDD8;UBE2M;PPP1R15A;TGFB1;CCNT1;FKBP1A;PMEPA1;RBL1;HDAC1;PPP1CA;BAMBI;SNW1;CDKN2B;SERPINE1;P…	WWTR1;CBL;SMAD2;CGN;SKIL;SMURF2;F11R;TRIM33;SMAD4;USP9X;NCOR1;TGIF1;PARD3;NEDD4L;TFDP2;CDK8;SMAD3;SMAD7;ARHGEF18;TFDP1;RNF111;CCNC;XPO1;CCNK;UBE2D1;SMURF1;NCOR2;PPM1A;E2F5;SKI;UCHL5;CCNT2;TGFBR1;PRKCZ;ZFYVE9;STUB1;PARP1;MTMR4
Signaling by ERBB2 TMD/JMD mutants	0.595738	1.16165	0.248021	0.748214	22	22	ERBB2;ERBB3;ERBB4;KRAS;GRB2;ERBIN;NRAS;EREG;SOS1;CDC37;BTC;NRG3;HSP90AA1;HRAS;NRG4;PLCG1;EGF;EGFR;SHC1;NRG1;NRG2;HBEGF	ERBB2;ERBB3;ERBB4;KRAS;GRB2;ERBIN;NRAS;EREG;SOS1;CDC37;BTC
FGFR2 mutant receptor activation	-0.373904	-0.934204	0.550562	0.748236	33	33	FGFR2;POLR2C;GTF2F2;FGF18;POLR2B;GTF2F1;FGF20;FGF17;FGF9;FGF16;FGF8;FGF23;FGF6;FGF3;FGF4;FGF1;POLR2H;POLR2K;POLR2E;POLR2A;POLR2D;POLR2J;NCBP2;NCBP1;FGF2;POLR2F;FGF22;FGF5;FGF7;FGF10;POLR2G;POLR2I;POLR2L	FGF22;FGF5;FGF7;FGF10;POLR2G;POLR2I;POLR2L
Syndecan interactions	0.61339	1.16344	0.268717	0.748315	20	20	SDC4;ITGAV;ITGB1;ITGB5;ITGB4;ITGA2;PRKCA;SDC1;VTN;ITGB3;ACTN1;SDC3;TRAPPC4;TGFB1;CASK;FGF2;SDC2;THBS1;TNC;ITGA6	SDC4;ITGAV;ITGB1
Synthesis of glycosylphosphatidylinositol (GPI)	0.622496	1.16203	0.253369	0.749336	18	18	PIGM;PIGF;PIGV;PIGL;PIGH;PIGX;PIGA;DPM2;PIGN;PIGQ;PIGZ;PIGG;PIGO;PIGB;PIGC;PIGY;PIGP;PIGW	PIGM;PIGF;PIGV;PIGL;PIGH;PIGX;PIGA;DPM2;PIGN;PIGQ;PIGZ;PIGG;PIGO;PIGB
Other semaphorin interactions	0.608559	1.15605	0.245752	0.749404	19	19	ITGB1;SEMA3E;SEMA6D;ITGA1;PLXNA1;SEMA4D;SEMA4A;PLXND1;PLXNA2;SEMA6A;TYROBP;CD72;PLXNC1;TREM2;SEMA7A;PLXNB3;PLXNA4;PTPRC;SEMA5A	ITGB1;SEMA3E;SEMA6D;ITGA1;PLXNA1
Signaling by FGFR1 in disease	0.55158	1.15363	0.242656	0.749667	38	37	ZMYM2;STAT3;KRAS;LRRFIP1;PIK3CA;STAT5B;BAG4;GRB2;BCR;FGFR1OP2;GAB1;NRAS;FGFR1;SOS1;TRIM24;FGF20;FRS2;FGF17;ERLIN2;STAT5A;CPSF6;FGF9;FGF8;FGF23;FGF6;FGF4;FGF1;HRAS;CNTRL;PLCG1;FGF2;GAB2;STAT1;MYO18A;CUX1;FGF5;PIK3R1	ZMYM2;STAT3;KRAS;LRRFIP1;PIK3CA;STAT5B;BAG4;GRB2;BCR;FGFR1OP2;GAB1;NRAS;FGFR1;SOS1;TRIM24;FGF20;FRS2;FGF17;ERLIN2;STAT5A;CPSF6;FGF9
Interleukin-3, Interleukin-5 and GM-CSF signaling	0.535927	1.15234	0.229064	0.750098	44	44	CBL;PIK3CA;YES1;CSF2RA;STAT5B;INPPL1;PRKACA;YWHAZ;GRB2;IL3RA;PIK3R3;PIK3CB;PTPN11;PTPN6;SOS1;JAK2;CRK;CRKL;STAT5A;IL2RB;CSF2RB;IL2;IL2RA;IL5;IL3;CSF2;INPP5D;IL2RG;JAK3;JAK1;PIK3CD;TEC;GAB2;VAV1;IL5RA;RAPGEF1;LYN;HCK;SYK;SHC1;BLNK;FYN;PIK3R2;PIK3R1	CBL;PIK3CA;YES1;CSF2RA;STAT5B;INPPL1;PRKACA;YWHAZ;GRB2;IL3RA;PIK3R3;PIK3CB;PTPN11
p75 NTR receptor-mediated signalling	0.490614	1.15831	0.178687	0.750186	97	97	ARHGEF12;AKAP13;PRKCI;NGEF;OBSCN;NCSTN;MAGED1;CASP3;MAPK8;SOS2;PSEN2;ARHGEF10L;IKBKB;ADAM17;ARHGEF16;ARHGEF35;ARHGEF10;GNA13;ARHGEF5;BCL2L11;ARHGEF11;ARHGEF18;HDAC3;MCF2L;PSEN1;VAV2;HDAC2;RELA;ARHGEF37;ARHGEF2;RAC1;APH1B;PREX1;CASP2;TRAF6;SOS1;FGD3;ARHGEF17;PRDM4;NET1;ITSN1;ARHGEF3;ABR;TIAM2;ARHGEF39;BAD;RTN4;BEX3;ARHGEF19;NGFR;APH1A;RIPK2;UBB;YWHAE;ARHGEF1;MCF2;MAG;LINGO1;SORCS3;ARHGEF38;ARHGEF3…	ARHGEF12;AKAP13;PRKCI;NGEF;OBSCN;NCSTN;MAGED1;CASP3;MAPK8;SOS2;PSEN2;ARHGEF10L;IKBKB;ADAM17;ARHGEF16;ARHGEF35;ARHGEF10;GNA13;ARHGEF5;BCL2L11;ARHGEF11;ARHGEF18;HDAC3;MCF2L;PSEN1;VAV2;HDAC2;RELA;ARHGEF37;ARHGEF2;RAC1;APH1B;PREX1;CASP2;TRAF6;SOS1;FGD3;ARHGEF17;PRDM4;NET1;ITSN1;ARHGEF3;ABR;TIAM2
S37 mutants of beta-catenin aren't phosphorylated	0.64627	1.16242	0.260745	0.750468	15	15	CSNK1A1;PPP2R5E;PPP2R1A;APC;PPP2R5B;PPP2R5A;PPP2R5C;PPP2R5D;PPP2CB;PPP2R1B;AMER1;PPP2CA;GSK3B;AXIN1;CTNNB1	CSNK1A1;PPP2R5E;PPP2R1A;APC;PPP2R5B;PPP2R5A;PPP2R5C;PPP2R5D;PPP2CB
Ovarian tumor domain proteases	-0.365778	-0.934422	0.563725	0.750578	38	38	YOD1;APC;OTUD7B;TP53;TRIM25;NOD1;ZRANB1;MAVS;RIPK1;VCPIP1;UBE2D1;OTUD5;TRAF6;TNIP3;TNFAIP3;RIPK2;TNIP1;UBB;NOD2;OTUB2;RHOA;OTUD3;TNIP2;RNF135;RNF128;PTEN;OTUB1;ESR1;IFIH1;IKBKG;VCP;TRAF3;CDK1;UBA52;DDX58;OTUD7A;RPS27A;UBC	IKBKG;VCP;TRAF3;CDK1;UBA52;DDX58;OTUD7A;RPS27A;UBC
RAS processing	0.60741	1.17661	0.251647	0.75085	20	20	KRAS;BCL2L1;CALM1;GOLGA7;ARL2;ABHD17A;FNTA;NRAS;FNTB;ABHD17B;ZDHHC9;LYPLA1;PRKCQ;ICMT;PRKG2;USP17L2;HRAS;RCE1;ABHD17C;PDE6D	KRAS;BCL2L1;CALM1;GOLGA7;ARL2;ABHD17A;FNTA;NRAS
S45 mutants of beta-catenin aren't phosphorylated	0.64627	1.16053	0.269285	0.750902	15	15	CSNK1A1;PPP2R5E;PPP2R1A;APC;PPP2R5B;PPP2R5A;PPP2R5C;PPP2R5D;PPP2CB;PPP2R1B;AMER1;PPP2CA;GSK3B;AXIN1;CTNNB1	CSNK1A1;PPP2R5E;PPP2R1A;APC;PPP2R5B;PPP2R5A;PPP2R5C;PPP2R5D;PPP2CB
Diseases of mitotic cell cycle	0.552442	1.16353	0.227833	0.75098	38	38	CDK6;CDKN1C;CCND2;CCND1;ANAPC4;CCND3;TFDP2;ATRX;TFDP1;CDC27;ANAPC1;UBE2D1;SKP2;CDC16;UBE2E1;ANAPC2;CDKN1B;CDC23;UBE2C;CDK2;DAXX;E2F1;CDK4;RB1;ANAPC16;CDC26;ANAPC5;FZR1;ANAPC11;CCNE1;UBE2S;E2F3;E2F2;ANAPC10;ANAPC15;CCNE2;ANAPC7;CDKN1A	CDK6;CDKN1C;CCND2;CCND1;ANAPC4;CCND3;TFDP2;ATRX;TFDP1;CDC27;ANAPC1;UBE2D1;SKP2;CDC16;UBE2E1;ANAPC2;CDKN1B;CDC23;UBE2C;CDK2;DAXX;E2F1
S33 mutants of beta-catenin aren't phosphorylated	0.64627	1.16467	0.263231	0.751151	15	15	CSNK1A1;PPP2R5E;PPP2R1A;APC;PPP2R5B;PPP2R5A;PPP2R5C;PPP2R5D;PPP2CB;PPP2R1B;AMER1;PPP2CA;GSK3B;AXIN1;CTNNB1	CSNK1A1;PPP2R5E;PPP2R1A;APC;PPP2R5B;PPP2R5A;PPP2R5C;PPP2R5D;PPP2CB
Opioid Signalling	0.498125	1.15867	0.179006	0.751312	90	90	PPP3CA;GNG8;CREB1;PPP3CB;ITPR3;PPP2R1A;GNAI2;PRKCD;PPP1R1B;PRKACA;CALM1;GNB2;CAMK2D;ITPR1;GNA11;GNAQ;PDE1C;ADCY2;PLCB3;KPNA2;GNB4;CAMKK1;NBEA;ITPR2;PLCB1;GNB1;PRKACB;PDE4D;PRKAR2A;ADCY7;PLCB2;PLA2G4A;MAPK1;PDE4A;GNA14;ADCY5;PLCB4;ADCY6;GNG4;AHCYL1;PPP2R5D;PPP2CB;ADCY9;GNAI3;PRKCA;GNGT1;CAMK2G;PRKAR2B;PRKAR1A;GRK2;PPP2R1B;CDK5;PPP3R1;GNA15;PRKCG;PDE4B;GNG3;GNB3;PDYN;PRKACG;OPRM1;ADCY8;CAMK2A;GNAT3…	PPP3CA;GNG8;CREB1;PPP3CB;ITPR3;PPP2R1A;GNAI2;PRKCD;PPP1R1B;PRKACA;CALM1;GNB2;CAMK2D;ITPR1;GNA11;GNAQ;PDE1C;ADCY2;PLCB3;KPNA2;GNB4;CAMKK1;NBEA;ITPR2;PLCB1;GNB1;PRKACB;PDE4D;PRKAR2A;ADCY7;PLCB2;PLA2G4A;MAPK1;PDE4A;GNA14;ADCY5;PLCB4;ADCY6;GNG4
NCAM signaling for neurite out-growth	0.519656	1.15379	0.220794	0.751704	58	58	AGRN;SPTBN1;COL9A3;COL4A4;KRAS;CREB1;COL4A3;MAPK3;SPTB;PTPRA;COL9A2;GRB2;GFRA1;COL4A1;PRNP;CACNB2;NRAS;MAPK1;COL6A3;PTK2;FGFR1;SOS1;SPTBN4;COL4A2;CACNB1;SPTAN1;CACNB3;SPTBN2;COL4A5;PSPN;NCAN;CACNA1H;SPTBN5;NCAM1;GDNF;COL6A5;COL6A6;SPTA1;CNTN2;CACNA1S;COL9A1;HRAS;CACNA1C;GFRA2;GFRA4;CACNA1D;CACNA1G;ARTN;NRTN;SRC;ST8SIA2;FYN;CACNA1I;COL6A2;COL6A1;ST8SIA4;RPS6KA5;CACNB4	AGRN;SPTBN1;COL9A3;COL4A4;KRAS;CREB1;COL4A3;MAPK3;SPTB;PTPRA;COL9A2;GRB2;GFRA1;COL4A1;PRNP;CACNB2;NRAS;MAPK1;COL6A3;PTK2;FGFR1;SOS1;SPTBN4;COL4A2;CACNB1
Glycogen breakdown (glycogenolysis)	0.642772	1.16568	0.259972	0.751826	15	15	PHKB;PGM2L1;CALM1;PHKA2;PHKG2;AGL;PGM2;PYGB;GYG1;GYG2;PYGL;PHKG1;PHKA1;PYGM;GAA	PHKB;PGM2L1;CALM1;PHKA2;PHKG2;AGL;PGM2;PYGB;GYG1
Signaling by GSK3beta mutants	0.64627	1.16393	0.273232	0.751841	15	15	CSNK1A1;PPP2R5E;PPP2R1A;APC;PPP2R5B;PPP2R5A;PPP2R5C;PPP2R5D;PPP2CB;PPP2R1B;AMER1;PPP2CA;GSK3B;AXIN1;CTNNB1	CSNK1A1;PPP2R5E;PPP2R1A;APC;PPP2R5B;PPP2R5A;PPP2R5C;PPP2R5D;PPP2CB
PI5P, PP2A and IER3 Regulate PI3K/AKT Signaling	0.494879	1.16504	0.167387	0.752277	106	106	INSR;ERBB2;ERBB3;ERBB4;FGFR2;FGFR3;IRS2;PPP2R5E;PIK3CA;KITLG;PPP2R1A;MAPK3;STRN;GRB2;PIP5K1A;PIK3R3;PDGFRB;MET;PIK3CB;PPP2R5B;PTPN11;ESR2;AKT1;PPP2R5A;FGF18;GAB1;PIK3AP1;PDGFA;PIP5K1C;EREG;MAPK1;RAC1;CD28;FGFR1;TRAF6;IL33;PDGFB;PPP2R5C;FGF20;BTC;PPP2R5D;PPP2CB;FRS2;FGF17;LCK;FGF9;PIP4K2B;PIP4K2C;IL1RAP;PPP2R1B;AREG;FGF16;CD19;FGF8;NRG3;FGF23;FGF6;FGF3;FGF4;FGF19;INS;FLT3;PIP5K1B;CD80;ICOS;FGF1;FG…	INSR;ERBB2;ERBB3;ERBB4;FGFR2;FGFR3;IRS2;PPP2R5E;PIK3CA;KITLG;PPP2R1A;MAPK3;STRN;GRB2;PIP5K1A;PIK3R3;PDGFRB;MET;PIK3CB;PPP2R5B;PTPN11;ESR2;AKT1;PPP2R5A;FGF18;GAB1;PIK3AP1;PDGFA;PIP5K1C;EREG;MAPK1;RAC1;CD28;FGFR1;TRAF6;IL33;PDGFB;PPP2R5C;FGF20;BTC;PPP2R5D;PPP2CB;FRS2;FGF17
Downregulation of SMAD2/3:SMAD4 transcriptional activity	0.587151	1.15247	0.264305	0.752348	23	23	SMAD2;SKIL;SMURF2;TRIM33;SMAD4;USP9X;NCOR1;TGIF1;NEDD4L;SMAD3;RNF111;UBE2D1;NCOR2;PPM1A;SKI;PARP1;TGIF2;UBB;UBE2D3;HDAC1;UBA52;RPS27A;UBC	SMAD2;SKIL;SMURF2;TRIM33;SMAD4;USP9X;NCOR1;TGIF1;NEDD4L;SMAD3;RNF111;UBE2D1;NCOR2;PPM1A;SKI
Anchoring of the basal body to the plasma membrane	0.493331	1.15873	0.183807	0.753943	97	96	CEP57;CEP192;DYNC1H1;HAUS6;SEPTIN2;PPP2R1A;RAB3IP;CDK5RAP2;PCM1;CENPJ;PRKACA;SFI1;AHI1;C2CD3;MKS1;TUBA1A;CCP110;CEP162;OFD1;CLASP1;RPGRIP1L;HAUS4;AKAP9;SCLT1;TMEM216;CEP63;CETN2;CC2D2A;HAUS8;PLK4;HAUS2;TCTN3;YWHAG;HAUS7;PAFAH1B1;TTBK2;CEP135;NPHP1;FBF1;HAUS3;NPHP4;ALMS1;CEP83;HAUS1;DCTN1;HAUS5;CEP78;IQCB1;SSNA1;PRKAR2B;B9D2;CEP76;PLK1;MAPRE1;ODF2;CEP152;PCNT;CEP290;CSNK1E;YWHAE;NEDD1;TUBB4A;KIF24…	CEP57;CEP192;DYNC1H1;HAUS6;SEPTIN2;PPP2R1A;RAB3IP;CDK5RAP2;PCM1;CENPJ;PRKACA;SFI1;AHI1;C2CD3;MKS1;TUBA1A;CCP110;CEP162;OFD1;CLASP1;RPGRIP1L;HAUS4;AKAP9;SCLT1;TMEM216;CEP63;CETN2;CC2D2A;HAUS8;PLK4;HAUS2;TCTN3;YWHAG;HAUS7;PAFAH1B1;TTBK2;CEP135;NPHP1;FBF1;HAUS3;NPHP4;ALMS1;CEP83;HAUS1;DCTN1;HAUS5;CEP78;IQCB1;SSNA1;PRKAR2B
Metabolism of fat-soluble vitamins	0.527595	1.14801	0.239808	0.754092	48	48	SDC4;AGRN;AKR1C1;LRP2;RBP1;GPC6;LRP1;LRP10;VKORC1L1;BCO2;RETSAT;VKORC1;HSPG2;LRAT;TTPA;GPC2;RDH11;UBIAD1;LRP12;GPC4;SDC1;APOC2;LDLR;PNLIP;RBP4;GPC5;APOA4;APOB;AKR1C4;LPL;RBP2;CLPS;SDC3;GPC3;LRP8;GPIHBP1;APOA2;TTR;PLB1;SDC2;BCO1;APOC3;APOM;APOA1;AKR1B10;AKR1C3;GPC1;APOE	SDC4;AGRN;AKR1C1;LRP2;RBP1;GPC6;LRP1;LRP10;VKORC1L1;BCO2;RETSAT;VKORC1
Platelet homeostasis	0.4923	1.14391	0.229654	0.754158	87	83	ATP2B1;ATP2B4;PDE5A;GNG8;ITPR3;PPP2R5E;PPP2R1A;SRI;ATP2A2;CALM1;GNB2;ITPR1;P2RX4;P2RX2;GNB4;PPP2R5B;ITPR2;PTPN11;GNB1;PPP2R5A;ORAI1;STIM1;PTPN6;MAPK14;PLA2G4A;GNAS;PTGIR;TRPC6;P2RX6;PECAM1;GNG4;PPP2R5C;PPP2R5D;PPP2CB;GNGT1;PAFAH2;PPP2R1B;PRKG1;PRKG2;ATP2B3;FGR;ATP2A1;P2RX3;GNG3;GNB3;NOS1;PDE2A;P2RX7;APOB;TRPC3;NOS2;P2RX1;P2RX5;GNGT2;KCNMB2;TRPC7;NOS3;GUCY1A2;PPP2CA;GNG10;ATP2A3;KCNMB3;PDE9A;ATP2B…	ATP2B1;ATP2B4;PDE5A;GNG8;ITPR3;PPP2R5E;PPP2R1A;SRI;ATP2A2;CALM1;GNB2;ITPR1;P2RX4;P2RX2;GNB4;PPP2R5B;ITPR2;PTPN11;GNB1;PPP2R5A;ORAI1;STIM1;PTPN6;MAPK14;PLA2G4A;GNAS;PTGIR;TRPC6;P2RX6;PECAM1;GNG4
Transport of Mature Transcript to Cytoplasm	0.496951	1.14852	0.215301	0.75438	83	83	POLDIP3;THOC1;CHTOP;SRSF5;RANBP2;SRSF1;NUP58;WDR33;CPSF1;CPSF3;NUP93;SRSF4;SRRM1;DHX38;MAGOHB;FYTTD1;TPR;RBM8A;SRSF2;SRSF7;SARNP;NUP88;FIP1L1;CPSF2;NUP107;DDX39B;RAE1;NDC1;NUP98;POM121C;CASC3;THOC2;AAAS;NXF1;NUP188;SYMPK;NUP54;THOC5;CDC40;NUP50;POM121;UPF3B;NUP85;SEC13;NUP205;SLU7;RNPS1;THOC6;SRSF11;SRSF9;ALYREF;SEH1L;U2AF1;NUP62;NXF2;LUZP4;SRSF3;NUP43;ZC3H11A;NUP214;NUP210;NCBP2;GLE1;NUP35;NCBP1…	POLDIP3;THOC1;CHTOP;SRSF5;RANBP2;SRSF1;NUP58;WDR33;CPSF1;CPSF3;NUP93;SRSF4;SRRM1;DHX38;MAGOHB;FYTTD1;TPR;RBM8A;SRSF2;SRSF7;SARNP;NUP88;FIP1L1;CPSF2;NUP107;DDX39B;RAE1;NDC1;NUP98;POM121C;CASC3;THOC2;AAAS;NXF1;NUP188;SYMPK;NUP54;THOC5;CDC40;NUP50;POM121;UPF3B;NUP85;SEC13;NUP205
Oncogenic MAPK signaling	0.496536	1.14327	0.219485	0.754517	80	80	FN1;BRAF;IQGAP1;KDM7A;KRAS;NF1;MARK3;MAPK3;QKI;DUSP8;CALM1;TLN1;CAMK2D;ESRP1;MPRIP;LMNA;BRAP;BCL2L11;PEBP1;ITGA2B;VCL;AKAP9;AGTRAP;NRAS;MAPK1;VWF;SHOC2;JAK2;YWHAB;TRIM24;FXR1;FAM131B;TRAK1;ZC3HAV1;DUSP10;TENT4A;RAP1A;FAM114A2;DUSP7;SPRED1;CAMK2G;ATG7;KIAA1549;SND1;ARAF;CLCN6;CNKSR1;PPP1CC;SPRED2;RAF1;KSR2;FGA;FGG;FGB;CAMK2A;ITGB3;PAPSS1;HRAS;ARRB2;CSK;AGGF1;KSR1;DUSP16;AGK;AP3B1;SPRED3;MRAS;RAP1B…	FN1;BRAF;IQGAP1;KDM7A;KRAS;NF1;MARK3;MAPK3;QKI;DUSP8;CALM1;TLN1;CAMK2D;ESRP1;MPRIP;LMNA;BRAP;BCL2L11;PEBP1;ITGA2B;VCL;AKAP9;AGTRAP;NRAS;MAPK1;VWF;SHOC2;JAK2;YWHAB;TRIM24;FXR1;FAM131B;TRAK1;ZC3HAV1;DUSP10
Biosynthesis of the N-glycan precursor (dolichol lipid-linked oligosaccharide, LLO) and transfer to a nascent protein	0.506071	1.16569	0.201595	0.754885	78	77	ST8SIA1;FUOM;NEU1;ALG5;SLC17A5;CMAS;GMDS;ST3GAL5;GNPNAT1;ALG11;ST6GAL1;NANP;PGM3;ST3GAL4;ALG9;NUS1;MVD;GMPPA;ALG2;UAP1;SLC35C1;ALG10B;AMDHD2;RENBP;GFPT1;NUDT14;ST3GAL3;PMM2;ST3GAL2;ALG13;GLB1;ST6GALNAC4;NEU3;ALG8;NEU4;DPM2;FCSK;ST6GALNAC1;ALG6;SLC35A1;ALG10;DHDDS;MPDU1;ST6GALNAC6;DPM1;ALG14;NANS;ALG12;GFPT2;PMM1;RFT1;ST6GALNAC3;ST8SIA6;ST6GAL2;NEU2;ST8SIA3;ST8SIA5;DOLK;DPAGT1;ALG1;ALG3;DOLPP1;MPI…	ST8SIA1;FUOM;NEU1;ALG5;SLC17A5;CMAS;GMDS;ST3GAL5;GNPNAT1;ALG11;ST6GAL1;NANP;PGM3;ST3GAL4;ALG9;NUS1;MVD;GMPPA;ALG2;UAP1;SLC35C1;ALG10B;AMDHD2;RENBP;GFPT1;NUDT14;ST3GAL3;PMM2;ST3GAL2;ALG13;GLB1;ST6GALNAC4;NEU3;ALG8;NEU4;DPM2;FCSK;ST6GALNAC1;ALG6;SLC35A1
Telomere Maintenance	-0.330022	-0.930967	0.611111	0.755254	93	66	PPP6R3;CTC1;POLR2C;PRIM1;ATRX;RFC1;TEN1;ANKRD28;POLD3;TERF2IP;TERF1;POLR2B;WRAP53;TERF2;RFC4;RUVBL1;RFC5;WRN;CHTF8;GAR1;PPP6C;POLD1;CDK2;DSCC1;RTEL1;DAXX;RFC3;CHTF18;PRIM2;RPA1;NHP2;POT1;TERT;PIF1;POLR2H;CCNA2;POLR2K;POLR2E;POLR2A;POLR2D;LIG1;POLR2J;POLA2;SHQ1;H2AFX;STN1;CCNA1;BLM;ACD;POLR2F;TINF2;POLD2;POLD4;RPA2;POLA1;DNA2;PCNA;FEN1;RUVBL2;DKC1;POLR2G;RFC2;NOP10;RPA3;POLR2I;POLR2L	POLA1;DNA2;PCNA;FEN1;RUVBL2;DKC1;POLR2G;RFC2;NOP10;RPA3;POLR2I;POLR2L
Paradoxical activation of RAF signaling by kinase inactive BRAF	0.541121	1.16617	0.218182	0.755542	43	43	FN1;BRAF;IQGAP1;KRAS;MARK3;MAPK3;CALM1;TLN1;CAMK2D;BRAP;PEBP1;ITGA2B;VCL;NRAS;MAPK1;VWF;JAK2;YWHAB;RAP1A;CAMK2G;ARAF;CNKSR1;RAF1;KSR2;FGA;FGG;FGB;CAMK2A;ITGB3;HRAS;ARRB2;CSK;KSR1;RAP1B;ARRB1;MAP2K2;MAP3K11;SRC;PHB;MAP2K1;CNKSR2;CAMK2B;APBB1IP	FN1;BRAF;IQGAP1;KRAS;MARK3;MAPK3;CALM1;TLN1;CAMK2D;BRAP;PEBP1;ITGA2B;VCL;NRAS;MAPK1;VWF;JAK2;YWHAB
ERCC6 (CSB) and EHMT2 (G9a) positively regulate rRNA expression	0.619718	1.14246	0.287671	0.755559	46	17	CHD4;EHMT2;RBBP4;CHD3;HDAC2;MTA1;MBD3;GATAD2A;ERCC6;GATAD2B;MTA3;TTF1;CBX3;RBBP7;H2AFX;HDAC1;MTA2	CHD4;EHMT2;RBBP4;CHD3;HDAC2;MTA1;MBD3;GATAD2A;ERCC6;GATAD2B;MTA3;TTF1
MTOR signalling	0.545117	1.15898	0.219245	0.755697	41	41	PRKAA1;RPS6KB1;EIF4G1;EIF4B;SLC38A9;CAB39;RPS6;PRKAG2;STRADA;AKT1;RRAGC;CAB39L;PRKAB1;AKT2;LAMTOR5;PPM1A;PRKAB2;YWHAB;STRADB;MTOR;MLST8;PRKAA2;EIF4EBP1;EEF2K;LAMTOR3;RRAGB;PRKAG3;STK11;LAMTOR2;TSC2;FKBP1A;RPTOR;RRAGA;EIF4E;RHEB;LAMTOR4;TSC1;PRKAG1;AKT1S1;LAMTOR1;RRAGD	PRKAA1;RPS6KB1;EIF4G1;EIF4B;SLC38A9;CAB39;RPS6;PRKAG2;STRADA;AKT1;RRAGC;CAB39L;PRKAB1;AKT2;LAMTOR5;PPM1A;PRKAB2;YWHAB;STRADB;MTOR;MLST8;PRKAA2
Signaling by FGFR	0.489266	1.14417	0.210584	0.755748	89	87	GALNT3;FLRT3;FGFR2;FGFR3;BRAF;CBL;FGFRL1;POLR2C;KRAS;TIA1;PIK3CA;PPP2R1A;FLRT2;MAPK3;PTBP1;GTF2F2;ESRP1;ESRP2;GRB2;PTPN11;SPRY2;MKNK1;TIAL1;FGF18;GAB1;NRAS;MAPK1;POLR2B;GTF2F1;FGFR1;SOS1;FGF20;PPP2CB;FRS2;FGF17;SPRED1;FGF9;HNRNPF;RBFOX2;HNRNPA1;UBB;FRS3;SPRED2;FGF16;FGF8;FGF23;FLRT1;FGF6;FGF3;FGF4;FGF19;FGF1;FGFBP2;FGFR4;HNRNPM;FGFBP3;HNRNPH1;PPP2CA;HRAS;POLR2H;POLR2K;POLR2E;POLR2A;POLR2D;KL;POLR…	GALNT3;FLRT3;FGFR2;FGFR3;BRAF;CBL;FGFRL1;POLR2C;KRAS;TIA1;PIK3CA;PPP2R1A;FLRT2;MAPK3;PTBP1;GTF2F2;ESRP1;ESRP2;GRB2;PTPN11;SPRY2;MKNK1;TIAL1;FGF18;GAB1
Signaling by FGFR3	0.544972	1.14472	0.263094	0.755953	40	40	GALNT3;FGFR3;BRAF;CBL;KRAS;PIK3CA;PPP2R1A;MAPK3;GRB2;PTPN11;SPRY2;MKNK1;FGF18;GAB1;NRAS;MAPK1;SOS1;FGF20;PPP2CB;FRS2;FGF17;FGF9;UBB;FRS3;FGF16;FGF8;FGF23;FGF4;FGF1;PPP2CA;HRAS;PLCG1;FGF2;SHC1;SRC;FGF5;UBA52;PIK3R1;RPS27A;UBC	GALNT3;FGFR3;BRAF;CBL;KRAS;PIK3CA;PPP2R1A;MAPK3;GRB2;PTPN11;SPRY2;MKNK1;FGF18;GAB1;NRAS;MAPK1
Downstream signal transduction	0.569729	1.14627	0.243312	0.756784	29	29	STAT3;KRAS;PIK3CA;STAT5B;GRB2;RASA1;PDGFRB;PIK3CB;PTPN11;GRB7;NCK1;PDGFA;NRAS;NCK2;SOS1;PDGFB;CRK;CRKL;STAT5A;HRAS;STAT6;BCAR1;PLCG1;PDGFRA;RAPGEF1;STAT1;SRC;PIK3R2;PIK3R1	STAT3;KRAS;PIK3CA;STAT5B;GRB2;RASA1;PDGFRB;PIK3CB;PTPN11;GRB7;NCK1;PDGFA;NRAS;NCK2;SOS1;PDGFB;CRK
Signaling by cytosolic FGFR1 fusion mutants	0.619946	1.14508	0.280992	0.756914	18	17	ZMYM2;STAT3;LRRFIP1;PIK3CA;STAT5B;GRB2;BCR;FGFR1OP2;TRIM24;STAT5A;CPSF6;CNTRL;GAB2;STAT1;MYO18A;CUX1;PIK3R1	ZMYM2;STAT3;LRRFIP1;PIK3CA;STAT5B;GRB2;BCR;FGFR1OP2
Transport of Mature mRNA Derived from an Intronless Transcript	0.532502	1.14678	0.23913	0.757054	42	42	RANBP2;NUP58;WDR33;CPSF1;CPSF3;NUP93;TPR;NUP88;FIP1L1;CPSF2;NUP107;RAE1;NDC1;NUP98;POM121C;AAAS;NXF1;NUP188;SYMPK;NUP54;NUP50;POM121;NUP85;SEC13;NUP205;ALYREF;SEH1L;NUP62;NUP43;NUP214;NUP210;NCBP2;NUP35;NCBP1;EIF4E;NUP42;NUP160;NUP133;NUP153;NUP37;CPSF4;NUP155	RANBP2;NUP58;WDR33;CPSF1;CPSF3;NUP93;TPR;NUP88;FIP1L1;CPSF2;NUP107;RAE1;NDC1;NUP98;POM121C;AAAS;NXF1;NUP188;SYMPK;NUP54;NUP50;POM121;NUP85;SEC13;NUP205
Cell death signalling via NRAGE, NRIF and NADE	0.504247	1.17404	0.160047	0.757285	76	76	ARHGEF12;AKAP13;NGEF;OBSCN;NCSTN;MAGED1;CASP3;MAPK8;SOS2;PSEN2;ARHGEF10L;ARHGEF16;ARHGEF35;ARHGEF10;GNA13;ARHGEF5;BCL2L11;ARHGEF11;ARHGEF18;MCF2L;PSEN1;VAV2;ARHGEF37;ARHGEF2;RAC1;APH1B;PREX1;CASP2;TRAF6;SOS1;FGD3;ARHGEF17;NET1;ITSN1;ARHGEF3;ABR;TIAM2;ARHGEF39;BAD;BEX3;ARHGEF19;NGFR;APH1A;UBB;YWHAE;ARHGEF1;MCF2;ARHGEF38;ARHGEF33;RASGRF2;ARHGEF15;AATF;TIAM1;ECT2;KALRN;ARHGEF40;ARHGEF4;ARHGEF26;FGD1…	ARHGEF12;AKAP13;NGEF;OBSCN;NCSTN;MAGED1;CASP3;MAPK8;SOS2;PSEN2;ARHGEF10L;ARHGEF16;ARHGEF35;ARHGEF10;GNA13;ARHGEF5;BCL2L11;ARHGEF11;ARHGEF18;MCF2L;PSEN1;VAV2;ARHGEF37;ARHGEF2;RAC1;APH1B;PREX1;CASP2;TRAF6;SOS1;FGD3;ARHGEF17;NET1;ITSN1;ARHGEF3;ABR;TIAM2;ARHGEF39
Defects in vitamin and cofactor metabolism	0.60292	1.17332	0.225097	0.757648	22	22	LMBRD1;AMN;MCCC1;MTR;MMADHC;HLCS;PC;MMAB;TCN2;PCCA;MMUT;MMAA;ABCD4;MTRR;CUBN;BTD;CBLIF;ACACA;CD320;MCCC2;MMACHC;PCCB	LMBRD1;AMN;MCCC1;MTR;MMADHC;HLCS;PC;MMAB;TCN2;PCCA;MMUT;MMAA;ABCD4;MTRR;CUBN;BTD
Signaling by RAS mutants	0.541121	1.16635	0.22276	0.757803	43	43	FN1;BRAF;IQGAP1;KRAS;MARK3;MAPK3;CALM1;TLN1;CAMK2D;BRAP;PEBP1;ITGA2B;VCL;NRAS;MAPK1;VWF;JAK2;YWHAB;RAP1A;CAMK2G;ARAF;CNKSR1;RAF1;KSR2;FGA;FGG;FGB;CAMK2A;ITGB3;HRAS;ARRB2;CSK;KSR1;RAP1B;ARRB1;MAP2K2;MAP3K11;SRC;PHB;MAP2K1;CNKSR2;CAMK2B;APBB1IP	FN1;BRAF;IQGAP1;KRAS;MARK3;MAPK3;CALM1;TLN1;CAMK2D;BRAP;PEBP1;ITGA2B;VCL;NRAS;MAPK1;VWF;JAK2;YWHAB
Defective binding of RB1 mutants to E2F1,(E2F2, E2F3)	0.639596	1.1746	0.260809	0.757888	17	17	CDK6;CDKN1C;CCND2;CCND1;CCND3;TFDP2;TFDP1;CDKN1B;CDK2;E2F1;CDK4;RB1;CCNE1;E2F3;E2F2;CCNE2;CDKN1A	CDK6;CDKN1C;CCND2;CCND1;CCND3;TFDP2;TFDP1
Protein-protein interactions at synapses	0.490634	1.14527	0.207609	0.758751	88	88	SLITRK5;RTN3;DLG3;PTPRF;PDLIM5;SYT1;EPB41;SIPA1L1;NTRK3;STX1A;SLITRK3;EPB41L5;LRRC4B;SHANK2;LRFN3;DLG4;LRFN1;PPFIBP1;DLG1;NLGN4Y;EPB41L2;HOMER1;EPB41L1;DLGAP4;GRIN2C;IL1RAPL1;PPFIA4;HOMER2;LIN7A;NLGN2;EPB41L3;LIN7C;SHANK3;SYT2;DLG2;FLOT1;PPFIBP2;IL1RAP;DBNL;PTPRS;GRIA3;NLGN3;GRIN2D;SHANK1;SYT10;GRIN2B;SYT7;LRRTM3;PPFIA2;GRM5;NRXN2;GRIA4;SYT9;SLITRK1;GRIN1;GRM1;GRIA1;LRFN2;LRRTM4;PPFIA3;LIN7B;LRFN…	SLITRK5;RTN3;DLG3;PTPRF;PDLIM5;SYT1;EPB41;SIPA1L1;NTRK3;STX1A;SLITRK3;EPB41L5;LRRC4B;SHANK2;LRFN3;DLG4;LRFN1;PPFIBP1;DLG1;NLGN4Y;EPB41L2;HOMER1;EPB41L1;DLGAP4;GRIN2C;IL1RAPL1;PPFIA4
Sensory processing of sound by inner hair cells of the cochlea	0.512499	1.16674	0.195178	0.758987	67	65	ATP2B1;CLIC5;EPS8L2;SPTBN1;RDX;MYH9;EZR;STX1A;VAMP2;MYO3A;FSCN2;CACNB2;EPB41L1;SNAP25;TRIOBP;SYN1;STRC;MSN;BSN;PCLO;EPS8;CTBP2;PLS1;EPB41L3;MYO1C;TWF1;TWF2;CDH23;TPRN;SPTAN1;CACNA2D2;SYP;USH1C;TMC2;SLC17A8;CABP2;MYO7A;CABP1;TMC1;OTOF;XIRP2;GRXCR1;GRXCR2;LHFPL5;CAPZA1;CIB2;RAB3A;WHRN;CASK;ESPN;DNAJC5;ATP2B2;MYO15A;KCNMB1;CACNA1D;MYO3B;LRRC52;PCDH15;USH1G;KCNQ4;ESPNL;TMIE;CAPZB;CAPZA2;KCNMA1	ATP2B1;CLIC5;EPS8L2;SPTBN1;RDX;MYH9;EZR;STX1A;VAMP2;MYO3A;FSCN2;CACNB2;EPB41L1;SNAP25;TRIOBP;SYN1;STRC;MSN;BSN;PCLO;EPS8;CTBP2;PLS1;EPB41L3;MYO1C;TWF1;TWF2;CDH23;TPRN;SPTAN1
RAC2 GTPase cycle	0.505671	1.17236	0.168306	0.759319	88	87	SLITRK5;ITGB1;CYBA;LMAN1;IQGAP1;ESYT1;EPHA2;PIK3CA;OPHN1;ARMCX3;NCKAP1;ARHGAP32;CAV1;DSG2;STBD1;MPP7;ARHGAP35;PIK3R3;ARHGAP1;TAOK3;TMPO;BCR;ERBIN;PLD2;DIAPH3;CYFIP1;DOCK4;VAV2;DOCK1;PAK4;VAPB;MCAM;DOCK10;SYDE1;PREX1;ARHGAP26;GIT1;ANKLE2;VANGL1;LBR;SWAP70;ABR;PGRMC2;RACGAP1;CDC42EP1;ABI2;ARHGAP39;ARHGAP17;LEMD3;BAIAP2L1;ABI1;ARHGAP21;WASF2;BRK1;ARHGAP42;TFRC;CYBB;MCF2;DEPDC1B;CDC42;PAK2;GIT2;TIAM1…	SLITRK5;ITGB1;CYBA;LMAN1;IQGAP1;ESYT1;EPHA2;PIK3CA;OPHN1;ARMCX3;NCKAP1;ARHGAP32;CAV1;DSG2;STBD1;MPP7;ARHGAP35;PIK3R3;ARHGAP1;TAOK3;TMPO;BCR;ERBIN;PLD2;DIAPH3;CYFIP1;DOCK4;VAV2;DOCK1;PAK4;VAPB;MCAM;DOCK10;SYDE1;PREX1;ARHGAP26;GIT1;ANKLE2;VANGL1;LBR;SWAP70;ABR;PGRMC2;RACGAP1;CDC42EP1;ABI2
Signaling by moderate kinase activity BRAF mutants	0.541121	1.16779	0.204353	0.760257	43	43	FN1;BRAF;IQGAP1;KRAS;MARK3;MAPK3;CALM1;TLN1;CAMK2D;BRAP;PEBP1;ITGA2B;VCL;NRAS;MAPK1;VWF;JAK2;YWHAB;RAP1A;CAMK2G;ARAF;CNKSR1;RAF1;KSR2;FGA;FGG;FGB;CAMK2A;ITGB3;HRAS;ARRB2;CSK;KSR1;RAP1B;ARRB1;MAP2K2;MAP3K11;SRC;PHB;MAP2K1;CNKSR2;CAMK2B;APBB1IP	FN1;BRAF;IQGAP1;KRAS;MARK3;MAPK3;CALM1;TLN1;CAMK2D;BRAP;PEBP1;ITGA2B;VCL;NRAS;MAPK1;VWF;JAK2;YWHAB
CTLA4 inhibitory signaling	0.605567	1.17013	0.236074	0.761052	21	21	PPP2R5E;PPP2R1A;YES1;PPP2R5B;PTPN11;AKT1;PPP2R5A;AKT3;AKT2;PPP2R5C;PPP2R5D;PPP2CB;LCK;PPP2R1B;CD80;CTLA4;PPP2CA;LYN;CD86;SRC;FYN	PPP2R5E;PPP2R1A;YES1;PPP2R5B;PTPN11;AKT1;PPP2R5A;AKT3;AKT2;PPP2R5C;PPP2R5D;PPP2CB;LCK
EPH-Ephrin signaling	0.502571	1.17074	0.16557	0.761163	92	92	ROCK1;MYH14;WASL;MYL12B;ADAM10;NGEF;EFNA1;MYH9;EPHA2;NCSTN;YES1;ROCK2;EPHB4;EFNA5;PSEN2;CLTC;MYL9;RASA1;ARPC5;ARPC1B;EPHB2;AP2M1;EPHA3;EPHB3;EFNA4;EFNA3;PSEN1;AP2A2;VAV2;EPHA7;PTK2;RAC1;APH1B;MMP2;ACTR2;NCK2;GIT1;SDCBP;ARPC2;ITSN1;MYH11;MYL6;AP2A1;LIMK1;AP2S1;LIMK2;MYH10;AP2B1;MMP9;EPHB6;APH1A;ARPC3;EPHA4;CFL1;EPHB1;EPHA6;EPHA8;EPHA10;GRIN2B;GRIN1;EFNB3;CDC42;RHOA;ARPC4;PAK2;TIAM1;HRAS;CLTB;PAK1;…	ROCK1;MYH14;WASL;MYL12B;ADAM10;NGEF;EFNA1;MYH9;EPHA2;NCSTN;YES1;ROCK2;EPHB4;EFNA5;PSEN2;CLTC;MYL9;RASA1;ARPC5;ARPC1B;EPHB2;AP2M1;EPHA3;EPHB3;EFNA4;EFNA3;PSEN1;AP2A2;VAV2;EPHA7;PTK2;RAC1;APH1B;MMP2;ACTR2;NCK2;GIT1;SDCBP;ARPC2;ITSN1;MYH11;MYL6;AP2A1;LIMK1;AP2S1;LIMK2
T41 mutants of beta-catenin aren't phosphorylated	0.64627	1.16813	0.267409	0.761666	15	15	CSNK1A1;PPP2R5E;PPP2R1A;APC;PPP2R5B;PPP2R5A;PPP2R5C;PPP2R5D;PPP2CB;PPP2R1B;AMER1;PPP2CA;GSK3B;AXIN1;CTNNB1	CSNK1A1;PPP2R5E;PPP2R1A;APC;PPP2R5B;PPP2R5A;PPP2R5C;PPP2R5D;PPP2CB
Signaling by RAF1 mutants	0.553897	1.16674	0.220844	0.76215	39	39	FN1;BRAF;IQGAP1;KRAS;MARK3;MAPK3;CALM1;TLN1;CAMK2D;ITGA2B;VCL;NRAS;MAPK1;VWF;JAK2;YWHAB;RAP1A;CAMK2G;ARAF;CNKSR1;RAF1;KSR2;FGA;FGG;FGB;CAMK2A;ITGB3;HRAS;ARRB2;CSK;KSR1;RAP1B;ARRB1;MAP2K2;SRC;MAP2K1;CNKSR2;CAMK2B;APBB1IP	FN1;BRAF;IQGAP1;KRAS;MARK3;MAPK3;CALM1;TLN1;CAMK2D;ITGA2B;VCL;NRAS;MAPK1;VWF;JAK2;YWHAB
IGF1R signaling cascade	0.530205	1.17118	0.192077	0.762154	53	53	FGFR2;FGFR3;THEM4;IRS2;KRAS;PIK3CA;PIK3C3;IGF2;IGF1R;GRB2;PIK3CB;PTPN11;FGF18;GAB1;PDPK1;NRAS;AKT2;TLR9;TRIB3;FGFR1;SOS1;PIK3R4;FGF20;FRS2;FGF17;FGF9;IGF1;FGF16;FGF8;PDE3B;FGF23;FGF6;FGF3;FGF4;FGF19;FLT3;FGF1;FGFR4;IRS1;HRAS;KL;FGF2;GAB2;KLB;SHC1;FGF22;FLT3LG;FGF5;PIK3R2;FGF7;FGF10;IRS4;PIK3R1	FGFR2;FGFR3;THEM4;IRS2;KRAS;PIK3CA;PIK3C3;IGF2;IGF1R;GRB2;PIK3CB;PTPN11;FGF18;GAB1;PDPK1;NRAS;AKT2;TLR9;TRIB3;FGFR1;SOS1;PIK3R4;FGF20;FRS2;FGF17
IRS-related events triggered by IGF1R	0.539602	1.16863	0.201413	0.762308	52	52	FGFR2;FGFR3;THEM4;IRS2;KRAS;PIK3CA;PIK3C3;IGF2;IGF1R;GRB2;PIK3CB;PTPN11;FGF18;GAB1;PDPK1;NRAS;AKT2;TLR9;TRIB3;FGFR1;SOS1;PIK3R4;FGF20;FRS2;FGF17;FGF9;IGF1;FGF16;FGF8;PDE3B;FGF23;FGF6;FGF3;FGF4;FGF19;FLT3;FGF1;FGFR4;IRS1;HRAS;KL;FGF2;GAB2;KLB;FGF22;FLT3LG;FGF5;PIK3R2;FGF7;FGF10;IRS4;PIK3R1	FGFR2;FGFR3;THEM4;IRS2;KRAS;PIK3CA;PIK3C3;IGF2;IGF1R;GRB2;PIK3CB;PTPN11;FGF18;GAB1;PDPK1;NRAS;AKT2;TLR9;TRIB3;FGFR1;SOS1;PIK3R4;FGF20;FRS2;FGF17
Sensory processing of sound	0.500779	1.13919	0.219209	0.762501	75	73	ATP2B1;CLIC5;EPS8L2;SPTBN1;RDX;MYH9;EZR;GSN;STX1A;VAMP2;MYO3A;FSCN2;CACNB2;EPB41L1;MPP1;SNAP25;TRIOBP;SYN1;STRC;MSN;BSN;PCLO;EPS8;CTBP2;PLS1;EPB41L3;MYO1C;TWF1;TWF2;CDH23;TPRN;SPTAN1;CACNA2D2;SYP;USH1C;OTOGL;TMC2;OTOG;SLC17A8;CABP2;MYO7A;CABP1;TMC1;OTOF;KCNN2;XIRP2;GRXCR1;GRXCR2;LHFPL5;CAPZA1;CIB2;RAB3A;WHRN;CASK;ESPN;DNAJC5;ATP2B2;MYO15A;KCNMB1;CHRNA9;CACNA1D;MYO3B;LRRC52;PCDH15;USH1G;SLC26A5;KC…	ATP2B1;CLIC5;EPS8L2;SPTBN1;RDX;MYH9;EZR;GSN;STX1A;VAMP2;MYO3A;FSCN2;CACNB2;EPB41L1;MPP1;SNAP25;TRIOBP;SYN1;STRC;MSN;BSN;PCLO;EPS8;CTBP2;PLS1;EPB41L3;MYO1C;TWF1;TWF2;CDH23;TPRN;SPTAN1
Synthesis of very long-chain fatty acyl-CoAs	0.579305	1.1402	0.277628	0.763211	24	24	HACD4;HACD2;ACSL1;TECR;ACSL4;HSD17B12;ELOVL2;ELOVL7;ACSL6;ELOVL4;HACD3;ELOVL5;ACSL3;ELOVL6;ACSBG1;ACSBG2;ELOVL3;HSD17B3;TECRL;ELOVL1;ACSF3;ACSL5;SLC27A3;HACD1	HACD4;HACD2;ACSL1;TECR;ACSL4;HSD17B12;ELOVL2;ELOVL7;ACSL6;ELOVL4;HACD3;ELOVL5;ACSL3;ELOVL6
Zinc transporters	0.637644	1.1689	0.245014	0.764104	17	17	SLC39A7;SLC30A7;SLC39A6;SLC39A10;SLC39A4;SLC39A2;SLC39A3;SLC30A6;SLC39A8;SLC30A2;SLC39A14;SLC39A1;SLC39A5;SLC30A3;SLC30A8;SLC30A5;SLC30A1	SLC39A7;SLC30A7;SLC39A6;SLC39A10;SLC39A4;SLC39A2;SLC39A3;SLC30A6;SLC39A8;SLC30A2
MET activates PTK2 signaling	0.604919	1.13938	0.284946	0.764277	18	18	ITGA3;ITGB1;LAMA4;LAMB2;LAMB1;LAMA5;MET;LAMC1;LAMB3;PTK2;ITGA2;LAMA2;LAMC3;LAMA1;SRC;HGF;LAMC2;LAMA3	ITGA3;ITGB1;LAMA4;LAMB2;LAMB1;LAMA5;MET;LAMC1;LAMB3;PTK2
Synthesis, secretion, and deacylation of Ghrelin	-0.425113	-0.92701	0.520755	0.764589	19	19	SPCS3;SPCS2;SEC11C;SPCS1;PLA2G7;IGF1;GH1;INS;MBOAT4;GCG;CRHR2;LEP;ACHE;SEC11A;GHRL;BCHE;UCN;PCSK1;KLF4	GHRL;BCHE;UCN;PCSK1;KLF4
RHOC GTPase cycle	0.667824	1.52816	0.00224972	0.765606	74	73	ARHGEF12;ROCK1;AKAP13;JUP;LMAN1;IQGAP1;TJP2;FMNL2;DAAM1;OPHN1;ABCD3;ROCK2;ARHGAP18;ARHGAP32;CAV1;ARHGEF10L;PKN2;PKN1;STOM;MYO9B;ARHGEF10;ARHGAP35;DIAPH1;ARHGAP1;SLK;TMPO;ARHGEF5;BCR;ARHGEF11;ERBIN;DIAPH3;MCF2L;ARHGAP5;VAV2;ACBD5;VAPB;MCAM;PREX1;ARHGEF25;RTKN;STK10;ARHGAP26;FMNL3;CIT;ARHGEF17;VANGL1;LBR;ABR;RACGAP1;STX5;ARHGAP39;FLOT1;CCDC187;MACO1;ARHGAP21;DLC1;STARD13;ARHGEF1;TFRC;MCF2;PKN3;DEPD…	ARHGEF12;ROCK1;AKAP13;JUP;LMAN1;IQGAP1;TJP2;FMNL2;DAAM1;OPHN1;ABCD3;ROCK2;ARHGAP18;ARHGAP32;CAV1;ARHGEF10L;PKN2;PKN1;STOM;MYO9B;ARHGEF10;ARHGAP35;DIAPH1;ARHGAP1;SLK;TMPO;ARHGEF5;BCR;ARHGEF11;ERBIN;DIAPH3;MCF2L;ARHGAP5;VAV2;ACBD5;VAPB;MCAM;PREX1;ARHGEF25;RTKN;STK10;ARHGAP26;FMNL3;CIT
Signaling by CSF3 (G-CSF)	-0.385663	-0.925557	0.55157	0.766064	30	30	STAT3;KRAS;STAT5B;GRB2;PTPN11;UBE2D1;JAK2;STAT5A;UBE2D2;RNF7;CUL5;UBB;UBE2D3;CSF3R;CSF3;TYK2;JAK1;GAB2;LYN;HCK;SYK;SHC1;STAT1;ELOB;SOCS1;ELOC;SOCS3;UBA52;RPS27A;UBC	LYN;HCK;SYK;SHC1;STAT1;ELOB;SOCS1;ELOC;SOCS3;UBA52;RPS27A;UBC
EPH-ephrin mediated repulsion of cells	0.51563	1.13455	0.2497	0.768197	49	49	ADAM10;EFNA1;EPHA2;NCSTN;YES1;EPHB4;EFNA5;PSEN2;CLTC;EPHB2;AP2M1;EPHA3;EPHB3;EFNA4;EFNA3;PSEN1;AP2A2;VAV2;EPHA7;RAC1;APH1B;MMP2;AP2A1;AP2S1;AP2B1;MMP9;EPHB6;APH1A;EPHA4;EPHB1;EPHA6;EPHA8;EPHA10;EFNB3;TIAM1;CLTB;EFNB2;DNM1;LYN;CLTA;EFNA2;EPHA5;SRC;FYN;EPHA1;CLTCL1;PSENEN;EFNB1;VAV3	ADAM10;EFNA1;EPHA2;NCSTN;YES1;EPHB4;EFNA5;PSEN2;CLTC;EPHB2;AP2M1;EPHA3;EPHB3;EFNA4;EFNA3;PSEN1;AP2A2;VAV2;EPHA7;RAC1;APH1B;MMP2
RAB geranylgeranylation	0.504874	1.13505	0.234411	0.768451	65	65	PTP4A2;RAB31;RAB6A;RAB14;RAB8B;RAB30;RAB13;RAB17;RAB21;RAB11B;RAB23;RAB40B;RAB20;RAB5A;RAB2B;CHML;RAB10;RAB12;RAB26;RAB33B;RAB9A;RAB27A;RAB25;RAB4A;RAB34;RAB22A;RAB32;RAB15;RAB5B;RAB29;RABGGTB;RAB2A;RAB18;RAB3D;RAB35;RAB1B;RAB6B;RAB39B;RAB33A;RAB40A;RAB41;RAB36;RAB3C;RAB44;RAB27B;RAB3A;RAB43;RAB40C;RAB5C;RAB24;RAB7A;RAB19;RAB1A;RAB39A;RAB3B;RAB4B;RAB8A;RAB9B;RAB37;RAB7B;RAB11A;CHM;RAB38;RABGGTA;R…	PTP4A2;RAB31;RAB6A;RAB14;RAB8B;RAB30;RAB13;RAB17;RAB21;RAB11B;RAB23;RAB40B;RAB20;RAB5A;RAB2B;CHML;RAB10;RAB12;RAB26;RAB33B;RAB9A;RAB27A;RAB25;RAB4A;RAB34
Transport of Mature mRNA derived from an Intron-Containing Transcript	0.49244	1.13516	0.232	0.770717	74	74	POLDIP3;THOC1;CHTOP;SRSF5;RANBP2;SRSF1;NUP58;NUP93;SRSF4;SRRM1;DHX38;MAGOHB;FYTTD1;TPR;RBM8A;SRSF2;SRSF7;SARNP;NUP88;NUP107;DDX39B;RAE1;NDC1;NUP98;POM121C;CASC3;THOC2;AAAS;NXF1;NUP188;NUP54;THOC5;CDC40;NUP50;POM121;UPF3B;NUP85;SEC13;NUP205;SLU7;RNPS1;THOC6;SRSF11;SRSF9;ALYREF;SEH1L;U2AF1;NUP62;NXF2;LUZP4;SRSF3;NUP43;ZC3H11A;NUP214;NUP210;NCBP2;GLE1;NUP35;NCBP1;NUP42;MAGOH;U2AF2;NXT1;NUP160;NUP133…	POLDIP3;THOC1;CHTOP;SRSF5;RANBP2;SRSF1;NUP58;NUP93;SRSF4;SRRM1;DHX38;MAGOHB;FYTTD1;TPR;RBM8A;SRSF2;SRSF7;SARNP;NUP88;NUP107;DDX39B;RAE1;NDC1;NUP98;POM121C;CASC3;THOC2;AAAS;NXF1;NUP188;NUP54;THOC5;CDC40;NUP50;POM121;UPF3B;NUP85;SEC13;NUP205
Neurotransmitter receptors and postsynaptic signal transmission	0.461843	1.13689	0.17418	0.77091	186	186	ERBB4;MYO6;PRKAA1;KCNJ2;DLG3;KRAS;GNG8;CREB1;MAPK3;GNAI2;GABRA1;CHRNE;PRKACA;CALM1;GNB2;CAMK2D;RPS6KA1;RPS6KA2;GLRB;CHRNG;KCNJ5;NCALD;ADCY2;PLCB3;KPNA2;TSPAN7;GNB4;CAMKK1;AP2M1;NBEA;GABBR1;PRKAG2;DLG4;PLCB1;NPTN;GNB1;GRIK2;DLG1;PRKACB;PDPK1;PRKAB1;PRKAR2A;ADCY7;AP2A2;MAPT;PLCB2;NRAS;EPB41L1;MAPK1;RAC1;GABBR2;CHRNB2;NRGN;GRIN2C;ADCY5;ADCY6;GNG4;GIT1;AKAP5;PRKAB2;LIN7A;KCNJ15;GABRB2;LIN7C;AP2A1;PPM…	ERBB4;MYO6;PRKAA1;KCNJ2;DLG3;KRAS;GNG8;CREB1;MAPK3;GNAI2;GABRA1;CHRNE;PRKACA;CALM1;GNB2;CAMK2D;RPS6KA1;RPS6KA2;GLRB;CHRNG;KCNJ5;NCALD;ADCY2;PLCB3;KPNA2;TSPAN7;GNB4;CAMKK1;AP2M1;NBEA;GABBR1;PRKAG2;DLG4;PLCB1;NPTN;GNB1;GRIK2;DLG1;PRKACB;PDPK1;PRKAB1;PRKAR2A;ADCY7;AP2A2;MAPT;PLCB2;NRAS;EPB41L1;MAPK1;RAC1;GABBR2;CHRNB2;NRGN;GRIN2C;ADCY5;ADCY6;GNG4;GIT1;AKAP5;PRKAB2
Nucleotide Excision Repair	-0.304159	-0.922806	0.725806	0.77152	110	110	USP7;POLR2C;INO80D;CUL4A;PRPF19;RFC1;DDB1;TCEA1;EP300;ERCC5;POLE;POLK;POLD3;RNF111;SUMO3;GTF2H1;HMGN1;INO80E;PIAS3;CETN2;NFRKB;TFPT;POLR2B;SUMO1;GTF2H2;ERCC6;AQR;GPS1;CCNH;RFC4;RUVBL1;UVSSA;PARP1;RAD23B;MNAT1;RFC5;ACTR8;UBE2I;ERCC3;POLD1;CUL4B;COPS7A;YY1;PARP2;GTF2H5;ZNF830;PPIE;RFC3;XAB2;PIAS1;XPA;ISY1;COPS8;RPA1;ERCC8;INO80C;UBE2N;XRCC1;ACTR5;UBB;ERCC4;ERCC2;INO80B;COPS5;POLE3;COPS3;INO80;POLR2…	GTF2H4;RBX1;POLR2F;RAD23A;POLD2;COPS6;POLD4;MCRS1;UBE2V2;COPS4;GTF2H3;RPA2;CHD1L;LIG3;DDB2;PCNA;COPS7B;UBA52;POLR2G;RFC2;POLE4;RPS27A;RPA3;POLR2I;UBC;POLR2L;ACTB
PI3K Cascade	0.527437	1.1355	0.260442	0.771878	44	44	FGFR2;FGFR3;THEM4;IRS2;PIK3CA;PIK3C3;GRB2;PIK3CB;PTPN11;FGF18;GAB1;PDPK1;AKT2;TLR9;TRIB3;FGFR1;PIK3R4;FGF20;FRS2;FGF17;FGF9;FGF16;FGF8;PDE3B;FGF23;FGF6;FGF3;FGF4;FGF19;FLT3;FGF1;FGFR4;IRS1;KL;FGF2;GAB2;KLB;FGF22;FLT3LG;FGF5;PIK3R2;FGF7;FGF10;PIK3R1	FGFR2;FGFR3;THEM4;IRS2;PIK3CA;PIK3C3;GRB2;PIK3CB;PTPN11;FGF18;GAB1;PDPK1;AKT2;TLR9;TRIB3;FGFR1;PIK3R4;FGF20;FRS2;FGF17
SHC-mediated cascade:FGFR3	0.599614	1.13294	0.307588	0.77292	18	18	FGFR3;KRAS;GRB2;FGF18;NRAS;SOS1;FGF20;FGF17;FGF9;FGF16;FGF8;FGF23;FGF4;FGF1;HRAS;FGF2;SHC1;FGF5	FGFR3;KRAS;GRB2;FGF18;NRAS;SOS1;FGF20;FGF17
RORA activates gene expression	0.607035	1.13577	0.291492	0.773446	18	18	NCOA1;MED1;CREBBP;EP300;SREBF1;CPT1A;TBL1XR1;CHD9;RXRA;NCOA2;PPARA;TGS1;NCOA6;TBL1X;CARM1;RORA;SMARCD3;HELZ2	NCOA1;MED1;CREBBP;EP300;SREBF1;CPT1A;TBL1XR1;CHD9;RXRA;NCOA2;PPARA;TGS1;NCOA6;TBL1X
tRNA processing in the mitochondrion	0.605774	1.13046	0.31136	0.774035	42	18	MT-ND1;MT-ND2;MT-CYB;MT-CO3;MT-ATP6;PRORP;MT-CO1;TRNT1;MT-ND4;MT-CO2;MT-ND6;MT-ND5;MT-ATP8;ELAC2;TRMT10C;MT-ND3;HSD17B10;MT-ND4L	MT-ND1;MT-ND2;MT-CYB;MT-CO3;MT-ATP6;PRORP;MT-CO1;TRNT1;MT-ND4;MT-CO2;MT-ND6;MT-ND5
Ca2+ pathway	0.500798	1.1318	0.247399	0.775567	63	62	PPP3CA;FZD5;KRAS;GNG8;PPP3CB;ITPR3;CALM1;GNB2;ITPR1;TNRC6A;TNRC6B;PLCB3;TCF7L1;GNB4;WNT11;ITPR2;PLCB1;GNB1;GNAO1;MAP3K7;TCF7L2;AGO1;FZD2;FZD6;PLCB2;AGO3;AGO4;GNG4;AGO2;NLK;PRKCA;GNGT1;LEF1;FZD4;PRKG1;PRKG2;FZD3;PPP3R1;GNAT2;GNG3;GNB3;CAMK2A;PDE6A;GNGT2;TNRC6C;GNG10;NFATC1;WNT5A;AXIN2;PDE6G;GNG13;GNG5;MOV10;GNG2;GNG7;CTNNB1;GNB5;GNG12;TCF7;PDE6B;MYC;GNG11	PPP3CA;FZD5;KRAS;GNG8;PPP3CB;ITPR3;CALM1;GNB2;ITPR1;TNRC6A;TNRC6B;PLCB3;TCF7L1;GNB4;WNT11;ITPR2;PLCB1;GNB1;GNAO1;MAP3K7;TCF7L2;AGO1;FZD2;FZD6;PLCB2;AGO3
Signaling by ERBB2 KD Mutants	0.569199	1.13061	0.28481	0.775934	25	25	ERBB2;ERBB3;ERBB4;KRAS;PIK3CA;GRB2;ERBIN;GAB1;NRAS;EREG;SOS1;CDC37;BTC;NRG3;HSP90AA1;HRAS;NRG4;PLCG1;EGF;EGFR;SHC1;NRG1;NRG2;HBEGF;PIK3R1	ERBB2;ERBB3;ERBB4;KRAS;PIK3CA;GRB2;ERBIN;GAB1;NRAS;EREG
Incretin synthesis, secretion, and inactivation	0.57972	1.13076	0.285901	0.777825	23	23	SPCS3;SPCS2;DPP4;SEC11C;TCF7L2;SPCS1;GPR119;FFAR1;FFAR4;GNB3;PAX6;CDX2;GCG;GNAT3;GRP;GIP;LEP;GATA4;SEC11A;GNG13;ISL1;CTNNB1;PCSK1	SPCS3;SPCS2;DPP4;SEC11C;TCF7L2
FCERI mediated MAPK activation	0.478461	1.12897	0.22161	0.778371	108	105	PLCG2;KRAS;MAP3K1;MAPK3;MAPK8;GRB2;MAPK9;MAP2K7;MAP2K4;MAPK10;VAV2;NRAS;MAPK1;RAC1;IGKV1-17;SOS1;LAT;GRAP2;IGLV4-69;IGLV1-47;IGLV7-46;IGLV6-57;IGLV11-55;IGLV1-36;IGLV5-37;IGLV1-40;IGLV7-43;IGLV1-44;IGLV5-45;IGLV2-33;IGLV8-61;IGLV10-54;IGLV4-60;IGLV1-51;IGLV4-3;IGLV3-1;IGLC6;IGLV3-22;IGLC7;IGLV2-8;IGLV2-11;IGLV3-27;IGLV3-25;IGLV2-23;IGLV3-21;IGLV3-19;IGLV2-18;IGLV3-16;IGLV2-14;IGLV3-12;IGHV3-33;IG…	PLCG2;KRAS;MAP3K1;MAPK3;MAPK8;GRB2;MAPK9;MAP2K7;MAP2K4;MAPK10;VAV2;NRAS;MAPK1;RAC1;IGKV1-17
Chondroitin sulfate/dermatan sulfate metabolism	0.513862	1.12696	0.249395	0.782537	50	50	SDC4;AGRN;VCAN;IDS;HEXA;GPC6;CHST9;DSE;CHST12;DCN;BGN;CHPF2;HSPG2;CHST15;HYAL1;B3GAT3;GPC2;B4GALT7;CHSY3;CHPF;HEXB;CSGALNACT2;XYLT1;CSPG4;CHST11;DSEL;GPC4;SDC1;CHST3;CHST14;ARSB;NCAN;GPC5;B3GAT1;CHST13;BCAN;CSPG5;SDC3;GPC3;B3GALT6;HYAL3;SDC2;CHST7;IDUA;CSGALNACT1;B3GAT2;CHSY1;UST;XYLT2;GPC1	SDC4;AGRN;VCAN;IDS;HEXA;GPC6;CHST9;DSE;CHST12;DCN;BGN;CHPF2;HSPG2;CHST15
Mitotic Prophase	0.482141	1.12713	0.246681	0.784369	112	83	ARPP19;SMC4;NUMA1;GOLGA2;PPP2R1A;MAPK3;SMC2;RANBP2;NUP58;LMNA;NUP93;LEMD2;NCAPD3;USO1;TMPO;KMT5A;TPR;BLZF1;NUP88;NUP107;BANF1;MASTL;RAE1;MAPK1;MCPH1;NDC1;NEK7;NUP98;POM121C;AAAS;NUP188;PHF8;NUP54;NCAPH2;LPIN1;PPP2CB;CNEP1R1;NUP50;POM121;PRKCA;NUP85;SEC13;NUP205;LEMD3;PLK1;RAB2A;RB1;LPIN3;PPP2R1B;RAB1B;SET;SEH1L;NUP62;NEK9;NUP43;PPP2CA;EMD;LPIN2;NUP214;NUP210;PPP2R2D;NUP35;GORASP1;H2AFX;CCNB1;NUP4…	ARPP19;SMC4;NUMA1;GOLGA2;PPP2R1A;MAPK3;SMC2;RANBP2;NUP58;LMNA;NUP93;LEMD2;NCAPD3;USO1;TMPO;KMT5A;TPR;BLZF1;NUP88;NUP107;BANF1;MASTL;RAE1;MAPK1;MCPH1;NDC1;NEK7;NUP98;POM121C;AAAS;NUP188;PHF8;NUP54;NCAPH2;LPIN1;PPP2CB;CNEP1R1;NUP50;POM121;PRKCA;NUP85;SEC13;NUP205
Cell surface interactions at the vascular wall	0.459565	1.1257	0.187373	0.785806	231	213	SDC4;CD47;EPCAM;SLC16A1;FN1;ITGAV;ITGA3;CD99;ITGB1;JAM3;GLG1;BSG;CXADR;SLC7A8;KRAS;SLC16A3;F11R;PIK3CA;CD99L2;YES1;CAV1;GRB2;SLC3A2;TSPAN7;PIK3CB;CD58;PTPN11;PROS1;GRB7;MERTK;PTPN6;JAM2;PPIL2;NRAS;IGKV1-17;SLC7A10;GRB14;L1CAM;VPREB1;PECAM1;TNFRSF10A;PROCR;SOS1;DOK2;LCK;FCER1G;ITGA4;SDC1;CEACAM6;SLC7A7;ITGB2;IGLV4-69;SLC16A8;IGLV1-47;IGLV7-46;IGLV6-57;IGLV11-55;IGLV1-36;IGLV5-37;IGLV1-40;IGLV7-43;…	SDC4;CD47;EPCAM;SLC16A1;FN1;ITGAV;ITGA3;CD99;ITGB1;JAM3;GLG1;BSG;CXADR;SLC7A8;KRAS;SLC16A3;F11R;PIK3CA;CD99L2;YES1;CAV1;GRB2;SLC3A2;TSPAN7;PIK3CB;CD58;PTPN11;PROS1;GRB7;MERTK;PTPN6;JAM2;PPIL2;NRAS;IGKV1-17;SLC7A10;GRB14;L1CAM;VPREB1;PECAM1;TNFRSF10A;PROCR;SOS1
SUMOylation of transcription cofactors	0.52087	1.12436	0.286756	0.786543	44	44	DDX17;NCOA1;PHC3;DDX5;PIAS2;PHC2;CREBBP;PHC1;NRIP1;BMI1;EP300;CASP8AP2;ZNF350;SAFB;SUMO3;UHRF2;MBD1;PIAS3;NCOR2;SUMO1;HIPK2;MRTFA;PCGF2;NCOA2;UBE2I;SIN3A;DAXX;RNF2;SCMH1;PIAS1;ZNF131;CBX8;PIAS4;CBX2;CTBP1;TOPORS;SUMO2;PARK7;TRIM28;RING1;PPARGC1A;NPM1;CBX4;ING2	DDX17;NCOA1;PHC3;DDX5;PIAS2;PHC2;CREBBP;PHC1;NRIP1;BMI1;EP300;CASP8AP2;ZNF350;SAFB;SUMO3;UHRF2;MBD1;PIAS3;NCOR2;SUMO1;HIPK2;MRTFA;PCGF2;NCOA2;UBE2I;SIN3A
VxPx cargo-targeting to cilium	0.579945	1.12354	0.320681	0.787523	21	21	RAB3IP;RAB11FIP3;EXOC2;ASAP1;GBF1;EXOC4;PKD1;EXOC8;EXOC1;EXOC3;EXOC6;EXOC7;EXOC5;ARF4;CNGA2;CNGA4;RHO;PKD2;CNGB1;RAB8A;RAB11A	RAB3IP;RAB11FIP3;EXOC2;ASAP1;GBF1;EXOC4;PKD1;EXOC8;EXOC1;EXOC3;EXOC6;EXOC7
Processing of Capped Intron-Containing Pre-mRNA	0.455823	1.12452	0.174089	0.788448	244	241	RNPC3;SRRM2;DDX5;POLDIP3;THOC1;PABPN1;PAPOLA;POLR2C;SF3B1;HNRNPU;PPWD1;DDX46;SNRNP200;SNRPA1;PRPF8;PTBP1;CHTOP;SRSF10;SRSF5;GTF2F2;RANBP2;SNRNP70;SRSF1;NUP58;WDR33;CPSF1;RBM5;MTREX;CPSF3;PRPF19;SNRNP48;HNRNPD;NUP93;SF3B2;DDX42;SRSF4;SRRM1;WBP11;DHX38;SMNDC1;MAGOHB;LSM4;FYTTD1;LSM8;TPR;RBM8A;WTAP;SRSF2;DHX9;SRSF7;U2SURP;SARNP;NUP88;FIP1L1;CPSF2;FUS;PPIH;SYF2;NUP107;PCF11;HNRNPA2B1;CDC5L;DDX39B;RAE…	RNPC3;SRRM2;DDX5;POLDIP3;THOC1;PABPN1;PAPOLA;POLR2C;SF3B1;HNRNPU;PPWD1;DDX46;SNRNP200;SNRPA1;PRPF8;PTBP1;CHTOP;SRSF10;SRSF5;GTF2F2;RANBP2;SNRNP70;SRSF1;NUP58;WDR33;CPSF1;RBM5;MTREX;CPSF3;PRPF19;SNRNP48;HNRNPD;NUP93;SF3B2;DDX42;SRSF4;SRRM1;WBP11;DHX38;SMNDC1;MAGOHB;LSM4;FYTTD1;LSM8;TPR;RBM8A;WTAP;SRSF2;DHX9;SRSF7;U2SURP;SARNP;NUP88;FIP1L1;CPSF2;FUS;PPIH;SYF2;NUP107;PCF11;HNRNPA2B1;CDC5L;DDX39B;RAE…
Glycogen synthesis	-0.452228	-0.915185	0.543624	0.790221	16	16	PGM2L1;UGP2;EPM2A;GBE1;PGM2;GYG1;PGM1;GYS1;UBB;GYG2;GYS2;NHLRC1;PPP1R3C;UBA52;RPS27A;UBC	UBA52;RPS27A;UBC
Peptide hormone metabolism	0.480094	1.12192	0.238938	0.792672	88	88	CTSD;CTSZ;SPCS3;ATP6AP2;SPCS2;ERO1A;EXOC2;SLC30A7;DPP4;CPB1;STX1A;KIF5B;SEC11C;AOPEP;CPE;EXOC4;VAMP2;ENPEP;ERO1B;INHA;TCF7L2;MME;RAB27A;EXOC8;CGA;EXOC1;KIF5A;SLC30A6;ANPEP;LHB;EXOC3;EXOC6;KIF5C;MYO5A;EXOC7;SPCS1;PLA2G7;IGF1;MYRIP;EXOC5;GPR119;FFAR1;GH1;FFAR4;GZMH;CTSG;CMA1;GNB3;PAX6;FSHB;INHBE;INHBC;CPB2;TSHB;INS;CDX2;SLC30A8;MBOAT4;GCG;GNAT3;CRHR2;GRP;GIP;REN;LEP;GATA4;CPA3;SLC30A5;ACHE;SEC11A;C…	CTSD;CTSZ;SPCS3;ATP6AP2;SPCS2;ERO1A;EXOC2;SLC30A7;DPP4;CPB1;STX1A;KIF5B;SEC11C;AOPEP;CPE;EXOC4;VAMP2;ENPEP;ERO1B;INHA;TCF7L2;MME;RAB27A;EXOC8;CGA
G beta:gamma signalling through CDC42	-0.423483	-0.915331	0.550781	0.792873	20	20	GNG8;GNB2;GNB4;GNB1;GNG4;GNGT1;GNG3;GNB3;GNGT2;CDC42;PAK1;GNG10;GNG13;GNG5;ARHGEF6;GNG2;GNG7;GNB5;GNG12;GNG11	GNG5;ARHGEF6;GNG2;GNG7;GNB5;GNG12;GNG11
RHO GTPase Effectors	0.454862	1.1194	0.178754	0.793823	274	245	CDH1;ROCK1;MYH14;KTN1;WASL;ITGB1;MYL12B;NF2;CYBA;IQGAP1;DYNC1H1;FMNL2;PPP1R12B;DYNLL2;PPP1R12A;DAAM1;MYH9;PPP2R5E;PPP2R1A;MAPK3;ROCK2;PRKCD;DVL3;NCKAP1;RANBP2;CALM1;YWHAZ;PIK3C3;PKN2;MYL9;CTTN;PKN1;GRB2;ARPC5;TAOK1;TAX1BP3;ARPC1B;KIF5B;CLASP2;WIPF1;DIAPH1;DYNC1LI2;PPP2R5B;DVL1;EVL;ABL1;CLASP1;YWHAQ;KIF2A;DLG4;KIF14;PPP2R5A;CLIP1;CENPC;DIAPH3;IQGAP2;MIS12;CYFIP1;PDPK1;RCC2;SKA2;MAPK14;XPO1;NUP107;…	CDH1;ROCK1;MYH14;KTN1;WASL;ITGB1;MYL12B;NF2;CYBA;IQGAP1;DYNC1H1;FMNL2;PPP1R12B;DYNLL2;PPP1R12A;DAAM1;MYH9;PPP2R5E;PPP2R1A;MAPK3;ROCK2;PRKCD;DVL3;NCKAP1;RANBP2;CALM1;YWHAZ;PIK3C3;PKN2;MYL9;CTTN;PKN1;GRB2;ARPC5;TAOK1;TAX1BP3;ARPC1B;KIF5B;CLASP2;WIPF1;DIAPH1;DYNC1LI2;PPP2R5B;DVL1;EVL;ABL1;CLASP1;YWHAQ;KIF2A;DLG4;KIF14;PPP2R5A;CLIP1;CENPC;DIAPH3;IQGAP2;MIS12;CYFIP1;PDPK1;RCC2;SKA2;MAPK14;XPO1;NUP107;…
Basigin interactions	0.565145	1.12097	0.311688	0.794333	25	25	SLC16A1;ITGA3;ITGB1;BSG;SLC7A8;SLC16A3;CAV1;SLC3A2;PPIL2;SLC7A10;L1CAM;SLC7A7;SLC16A8;MAG;MMP1;ATP1B2;SLC7A6;SLC7A9;SLC7A11;ATP1B3;SPN;SLC7A5;ITGA6;ATP1B1;PPIA	SLC16A1;ITGA3;ITGB1;BSG;SLC7A8;SLC16A3;CAV1;SLC3A2
NOTCH4 Intracellular Domain Regulates Transcription	0.596323	1.11973	0.330263	0.794866	20	20	MAML2;NOTCH2;CREBBP;SMAD3;RBPJ;EP300;HES1;MAMLD1;NOTCH4;MAML1;KAT2B;KAT2A;NOTCH1;ACTA2;HES5;MAML3;FLT4;SNW1;HEY2;HEY1	MAML2;NOTCH2;CREBBP;SMAD3;RBPJ;EP300;HES1;MAMLD1;NOTCH4
Ion channel transport	0.460522	1.11986	0.216301	0.796898	179	178	ATP2B1;ASPH;ATP8B1;ATP2B4;FXYD1;ATP8A1;SCNN1A;WWP1;ANO6;SGK3;TRPM4;SRI;ATP11A;ATP2A2;ATP1A1;ATP6V0A1;CALM1;CAMK2D;WNK1;NEDD4L;STOM;ANO10;CLCNKB;ATP6V0A2;TTYH3;SLC9B1;ATP11C;CLCN7;NALCN;ATP6V1G1;ATP6V0E2;FXYD3;FXYD4;TRPM3;ATP9B;ATP13A1;CUTC;ATP1A3;ATP12A;SCNN1G;OSTM1;ATP7A;CLCN5;TRPC1;TRPM7;ATP6V1D;TRPV6;ATP2C1;WNK4;TRPC6;TRDN;ATP10A;ATP6V1C2;ATP6V1G2;TRPM2;TRPC4AP;CLCN3;MCOLN1;TRPV3;SCNN1B;TRPV2;…	ATP2B1;ASPH;ATP8B1;ATP2B4;FXYD1;ATP8A1;SCNN1A;WWP1;ANO6;SGK3;TRPM4;SRI;ATP11A;ATP2A2;ATP1A1;ATP6V0A1;CALM1;CAMK2D;WNK1;NEDD4L;STOM;ANO10;CLCNKB;ATP6V0A2;TTYH3;SLC9B1;ATP11C;CLCN7;NALCN;ATP6V1G1;ATP6V0E2;FXYD3;FXYD4;TRPM3;ATP9B;ATP13A1;CUTC;ATP1A3;ATP12A;SCNN1G;OSTM1;ATP7A;CLCN5;TRPC1;TRPM7;ATP6V1D;TRPV6;ATP2C1;WNK4;TRPC6;TRDN;ATP10A;ATP6V1C2;ATP6V1G2;TRPM2;TRPC4AP;CLCN3;MCOLN1;TRPV3;SCNN1B;TRPV2;…
Infection with Mycobacterium tuberculosis	-0.393795	-0.90994	0.609442	0.797251	82	27	RNF213;ENO1;MAPK3;KPNB1;RAB5A;KPNA1;MAPK1;TRIM27;B2M;TLR2;UBB;ATP6V1H;CTSG;NOS2;SFPQ;GSK3A;RAB7A;DUSP16;CORO1A;MRC1;LTF;VPS33B;UBA52;HGS;PGK1;RPS27A;UBC	VPS33B;UBA52;HGS;PGK1;RPS27A;UBC
Resolution of Abasic Sites (AP sites)	-0.354122	-0.904458	0.647343	0.798842	38	37	RFC1;PARG;NEIL1;POLE;POLD3;MBD4;TDG;MPG;MUTYH;NTHL1;RFC4;PNKP;PARP1;UNG;RFC5;POLD1;PARP2;RFC3;RPA1;XRCC1;POLE3;POLB;OGG1;LIG1;SMUG1;POLE2;POLD2;NEIL2;POLD4;RPA2;LIG3;PCNA;FEN1;RFC2;POLE4;APEX1;RPA3	POLD2;NEIL2;POLD4;RPA2;LIG3;PCNA;FEN1;RFC2;POLE4;APEX1;RPA3
Dual incision in TC-NER	-0.32396	-0.910439	0.685039	0.798931	65	65	USP7;POLR2C;CUL4A;PRPF19;RFC1;DDB1;TCEA1;EP300;ERCC5;POLE;POLK;POLD3;GTF2H1;HMGN1;POLR2B;GTF2H2;ERCC6;AQR;CCNH;RFC4;UVSSA;MNAT1;RFC5;ERCC3;POLD1;CUL4B;GTF2H5;ZNF830;PPIE;RFC3;XAB2;XPA;ISY1;RPA1;ERCC8;UBB;ERCC4;ERCC2;POLE3;POLR2H;POLR2K;POLR2E;POLR2A;POLR2D;POLR2J;ERCC1;CDK7;POLE2;GTF2H4;RBX1;POLR2F;POLD2;POLD4;GTF2H3;RPA2;PCNA;UBA52;POLR2G;RFC2;POLE4;RPS27A;RPA3;POLR2I;UBC;POLR2L	GTF2H3;RPA2;PCNA;UBA52;POLR2G;RFC2;POLE4;RPS27A;RPA3;POLR2I;UBC;POLR2L
Purinergic signaling in leishmaniasis infection	-0.387144	-0.905323	0.58371	0.799197	25	25	TXNIP;P2RX4;SUGT1;ENTPD5;NFKB2;RELA;NT5E;ENTPD1;HSP90AB1;MEFV;CTSG;C3AR1;P2RX7;IL1A;NLRP3;PSTPIP1;IL1B;GSDMD;PYCARD;IL18;HMOX1;C3;TXN;CASP1;NFKB1	GSDMD;PYCARD;IL18;HMOX1;C3;TXN;CASP1;NFKB1
Diseases associated with the TLR signaling cascade	-0.372182	-0.906096	0.646789	0.799954	34	31	HMGB1;CD36;TLR3;IKBKB;UNC93B1;NFKB2;RELA;BTK;TLR1;S100A1;CD14;CHUK;TLR2;FGA;FGG;FGB;TLR10;MYD88;TLR5;TLR6;LY96;TLR4;TIRAP;TICAM1;IKBKG;TRAF3;IRAK4;NFKB1;NFKBIA;S100A8;S100A9	TLR4;TIRAP;TICAM1;IKBKG;TRAF3;IRAK4;NFKB1;NFKBIA;S100A8;S100A9
RHO GTPases Activate NADPH Oxidases	-0.390566	-0.90803	0.598326	0.800425	24	24	CYBA;MAPK3;PRKCD;PIK3C3;MAPK14;MAPK1;RAC1;PRKCZ;PIK3R4;PRKCA;PIN1;CYBB;NOX1;NOX3;NOXO1;NCF2;NCF4;PRKCB;MAPK11;NOXA1;NCF1;RAC2;S100A8;S100A9	NCF2;NCF4;PRKCB;MAPK11;NOXA1;NCF1;RAC2;S100A8;S100A9
Activation of the pre-replicative complex	-0.361196	-0.910566	0.597015	0.80167	33	33	PRIM1;ORC2;MCM8;POLE;MCM7;MCM3;DBF4;MCM5;ORC1;CDK2;GMNN;PRIM2;ORC4;RPA1;MCM6;CDC7;POLE3;ORC3;POLA2;CDC45;POLE2;MCM10;ORC5;CDT1;RPA4;MCM4;CDC6;MCM2;RPA2;POLA1;ORC6;POLE4;RPA3	POLE2;MCM10;ORC5;CDT1;RPA4;MCM4;CDC6;MCM2;RPA2;POLA1;ORC6;POLE4;RPA3
Detoxification of Reactive Oxygen Species	-0.362917	-0.906256	0.626263	0.802594	37	36	GPX3;GSTP1;CYBA;GPX8;PRDX1;ERO1A;P4HB;CAT;TXNRD1;ATP7A;TXNRD2;GSR;SOD2;NOX5;PRDX3;PRDX6;GPX7;TXN2;CYBB;AQP8;GPX6;GPX5;NOX4;NCF2;NCF4;SOD1;CCS;NCF1;PRDX5;ATOX1;PRDX2;NUDT2;TXN;GPX2;SOD3;CYCS	NOX4;NCF2;NCF4;SOD1;CCS;NCF1;PRDX5;ATOX1;PRDX2;NUDT2;TXN;GPX2;SOD3;CYCS
Transport of Ribonucleoproteins into the Host Nucleus	0.539755	1.11029	0.324841	0.802646	37	32	RANBP2;NUP58;NUP93;KPNB1;TPR;KPNA1;NUP88;NUP107;RAE1;NDC1;NUP98;POM121C;AAAS;NUP188;NUP54;NUP50;POM121;NUP85;SEC13;NUP205;SEH1L;NUP62;NUP43;NUP214;NUP210;NUP35;NUP42;NUP160;NUP133;NUP153;NUP37;NUP155	RANBP2;NUP58;NUP93;KPNB1;TPR;KPNA1;NUP88;NUP107;RAE1;NDC1;NUP98;POM121C;AAAS;NUP188;NUP54;NUP50;POM121;NUP85;SEC13;NUP205
Aberrant regulation of mitotic cell cycle due to RB1 defects	0.540057	1.11564	0.295062	0.803578	36	36	CDK6;CDKN1C;CCND2;CCND1;ANAPC4;CCND3;TFDP2;TFDP1;CDC27;ANAPC1;UBE2D1;SKP2;CDC16;UBE2E1;ANAPC2;CDKN1B;CDC23;UBE2C;CDK2;E2F1;CDK4;RB1;ANAPC16;CDC26;ANAPC5;FZR1;ANAPC11;CCNE1;UBE2S;E2F3;E2F2;ANAPC10;ANAPC15;CCNE2;ANAPC7;CDKN1A	CDK6;CDKN1C;CCND2;CCND1;ANAPC4;CCND3;TFDP2;TFDP1;CDC27;ANAPC1;UBE2D1;SKP2;CDC16;UBE2E1;ANAPC2;CDKN1B;CDC23;UBE2C;CDK2;E2F1
Loss of Nlp from mitotic centrosomes	0.487396	1.11117	0.296928	0.803714	69	68	CEP57;CEP192;DYNC1H1;HAUS6;PPP2R1A;CDK5RAP2;PCM1;CENPJ;PRKACA;SFI1;TUBA1A;CCP110;OFD1;CLASP1;HAUS4;AKAP9;CEP63;CETN2;HAUS8;PLK4;HAUS2;YWHAG;HAUS7;PAFAH1B1;CEP135;HAUS3;ALMS1;HAUS1;DCTN1;HAUS5;CEP78;SSNA1;PRKAR2B;CEP76;PLK1;MAPRE1;ODF2;CEP152;PCNT;CEP290;CSNK1E;YWHAE;NEDD1;TUBB4A;CKAP5;CSNK1D;SDCCAG8;CEP70;HSP90AA1;DCTN3;ACTR1A;TUBB;DCTN2;NINL;CNTRL;CEP164;CEP41;CEP250;NDE1;TUBA4A;TUBB4B;NEK2;DYNC…	CEP57;CEP192;DYNC1H1;HAUS6;PPP2R1A;CDK5RAP2;PCM1;CENPJ;PRKACA;SFI1;TUBA1A;CCP110;OFD1;CLASP1;HAUS4;AKAP9;CEP63;CETN2;HAUS8;PLK4;HAUS2;YWHAG;HAUS7;PAFAH1B1;CEP135;HAUS3;ALMS1;HAUS1;DCTN1;HAUS5;CEP78;SSNA1;PRKAR2B;CEP76;PLK1;MAPRE1
Cell recruitment (pro-inflammatory response)	-0.387144	-0.900886	0.6375	0.803714	25	25	TXNIP;P2RX4;SUGT1;ENTPD5;NFKB2;RELA;NT5E;ENTPD1;HSP90AB1;MEFV;CTSG;C3AR1;P2RX7;IL1A;NLRP3;PSTPIP1;IL1B;GSDMD;PYCARD;IL18;HMOX1;C3;TXN;CASP1;NFKB1	GSDMD;PYCARD;IL18;HMOX1;C3;TXN;CASP1;NFKB1
FCERI mediated Ca+2 mobilization	0.474349	1.11046	0.258658	0.804383	107	104	PLCG2;PPP3CA;PPP3CB;ITPR3;CALM1;ITPR1;GRB2;NFATC2;ITPR2;VAV2;IGKV1-17;BTK;SOS1;AHCYL1;LAT;GRAP2;NFATC3;PPP3R1;IGLV4-69;IGLV1-47;IGLV7-46;IGLV6-57;IGLV11-55;IGLV1-36;IGLV5-37;IGLV1-40;IGLV7-43;IGLV1-44;IGLV5-45;IGLV2-33;IGLV8-61;IGLV10-54;IGLV4-60;IGLV1-51;IGLV4-3;IGLV3-1;IGLC6;IGLV3-22;IGLC7;IGLV2-8;IGLV2-11;IGLV3-27;IGLV3-25;IGLV2-23;IGLV3-21;IGLV3-19;IGLV2-18;IGLV3-16;IGLV2-14;IGLV3-12;IGHV3-33…	PLCG2;PPP3CA;PPP3CB;ITPR3;CALM1;ITPR1;GRB2;NFATC2;ITPR2;VAV2;IGKV1-17;BTK;SOS1
Myogenesis	0.546296	1.10863	0.303685	0.805039	29	29	TCF4;CDON;BNIP2;MEF2C;SPAG9;ABL1;TCF12;BOC;MAPK12;MAPK14;CTNNA1;CDH15;MEF2A;MAP2K6;CDH2;MEF2D;NEO1;TCF3;NTN3;MYF5;MYOD1;MYOG;CTNNA2;CDC42;MYF6;MEF2B;MAPK11;CTNNB1;CDH4	TCF4;CDON;BNIP2;MEF2C;SPAG9;ABL1;TCF12;BOC;MAPK12;MAPK14;CTNNA1;CDH15;MEF2A;MAP2K6
Cytosolic sensors of pathogen-associated DNA	-0.319566	-0.898377	0.782609	0.805192	63	62	IRF3;DTX4;LRRFIP1;CREBBP;TLR3;IKBKB;POLR3B;EP300;TRIM56;CRCP;PRKDC;DHX9;RIPK1;NFKB2;RELA;XRCC5;RIPK3;CGAS;POLR1D;POLR3E;TBK1;MRE11;XRCC6;NKIRAS1;POLR3GL;CHUK;POLR3D;POLR3C;DHX36;POLR3K;DDX41;POLR3A;UBB;NLRC3;NLRP4;TREX1;POLR3F;MYD88;STAT6;POLR2H;POLR2K;POLR1C;POLR2E;TRIM21;IRF7;POLR3H;POLR3G;TRIM32;POLR2F;ZBP1;TICAM1;IKBKG;NFKBIB;CTNNB1;UBA52;NKIRAS2;NFKB1;NFKBIA;RPS27A;UBC;IFI16;POLR2L	TICAM1;IKBKG;NFKBIB;CTNNB1;UBA52;NKIRAS2;NFKB1;NFKBIA;RPS27A;UBC;IFI16;POLR2L
Synthesis of substrates in N-glycan biosythesis	0.495465	1.11125	0.277778	0.805803	63	62	ST8SIA1;FUOM;NEU1;ALG5;SLC17A5;CMAS;GMDS;ST3GAL5;GNPNAT1;ST6GAL1;NANP;PGM3;ST3GAL4;NUS1;MVD;GMPPA;UAP1;SLC35C1;AMDHD2;RENBP;GFPT1;NUDT14;ST3GAL3;PMM2;ST3GAL2;GLB1;ST6GALNAC4;NEU3;NEU4;DPM2;FCSK;ST6GALNAC1;SLC35A1;DHDDS;ST6GALNAC6;DPM1;NANS;GFPT2;PMM1;ST6GALNAC3;ST8SIA6;ST6GAL2;NEU2;ST8SIA3;ST8SIA5;DOLK;DOLPP1;MPI;CTSA;ST6GALNAC2;ST6GALNAC5;NPL;GMPPB;ST8SIA2;ST3GAL6;GNE;DPM3;SRD5A3;FPGT;NAGK;ST8SI…	ST8SIA1;FUOM;NEU1;ALG5;SLC17A5;CMAS;GMDS;ST3GAL5;GNPNAT1;ST6GAL1;NANP;PGM3;ST3GAL4;NUS1;MVD;GMPPA;UAP1;SLC35C1;AMDHD2;RENBP;GFPT1;NUDT14;ST3GAL3;PMM2;ST3GAL2;GLB1;ST6GALNAC4;NEU3;NEU4;DPM2;FCSK;ST6GALNAC1;SLC35A1
RHO GTPases Activate WASPs and WAVEs	0.530651	1.10791	0.30198	0.806025	36	36	WASL;MAPK3;NCKAP1;GRB2;ARPC5;ARPC1B;WIPF1;ABL1;CYFIP1;NCK1;MAPK1;PTK2;RAC1;BTK;WIPF2;ACTR2;NCKIPSD;ARPC2;WAS;BAIAP2;ABI2;ABI1;ARPC3;WASF2;BRK1;CDC42;ARPC4;WASF1;ACTR3;WASF3;CYFIP2;WIPF3;NCKAP1L;ARPC1A;ACTG1;ACTB	WASL;MAPK3;NCKAP1;GRB2;ARPC5;ARPC1B;WIPF1;ABL1;CYFIP1;NCK1;MAPK1;PTK2;RAC1;BTK;WIPF2;ACTR2;NCKIPSD;ARPC2;WAS;BAIAP2;ABI2
Degradation of the extracellular matrix	0.473849	1.11567	0.236052	0.806056	111	111	CTSD;CDH1;CAPN2;ADAMTS5;CAST;TIMP2;ADAM10;BSG;MMP15;COL18A1;COL9A3;SCUBE3;LAMB1;NCSTN;ADAMTS1;LAMA5;TLL1;CASP3;COL9A2;ADAM17;DCN;NID1;MMP19;COL25A1;ADAM9;ADAM15;LAMC1;PSEN1;ADAM8;HSPG2;CAPN3;LAMB3;KLK7;CAPN11;TMPRSS6;MMP2;SCUBE1;MMP17;MMP14;COL16A1;CAPN10;CTSB;CAPN1;A2M;HTRA1;CAPN15;KLK2;MMP9;COL23A1;MMP7;CAPNS1;CTSS;MMP16;FURIN;CAPN6;TPSAB1;ACAN;CAPNS2;CTRB1;CTRB2;CTSG;CMA1;MMP24;ADAMTS8;MMP12;M…	CTSD;CDH1;CAPN2;ADAMTS5;CAST;TIMP2;ADAM10;BSG;MMP15;COL18A1;COL9A3;SCUBE3;LAMB1;NCSTN;ADAMTS1;LAMA5;TLL1;CASP3;COL9A2;ADAM17;DCN;NID1;MMP19;COL25A1;ADAM9;ADAM15;LAMC1;PSEN1;ADAM8;HSPG2;CAPN3;LAMB3;KLK7;CAPN11;TMPRSS6;MMP2;SCUBE1;MMP17;MMP14;COL16A1;CAPN10;CTSB;CAPN1;A2M;HTRA1;CAPN15;KLK2
mRNA Splicing	0.454556	1.11622	0.196704	0.806148	191	188	RNPC3;SRRM2;DDX5;PABPN1;PAPOLA;POLR2C;SF3B1;HNRNPU;PPWD1;DDX46;SNRNP200;SNRPA1;PRPF8;PTBP1;SRSF10;SRSF5;GTF2F2;SNRNP70;SRSF1;WDR33;CPSF1;RBM5;MTREX;CPSF3;PRPF19;SNRNP48;HNRNPD;SF3B2;DDX42;SRSF4;SRRM1;WBP11;DHX38;SMNDC1;MAGOHB;LSM4;LSM8;RBM8A;SRSF2;DHX9;SRSF7;U2SURP;FIP1L1;CPSF2;FUS;PPIH;SYF2;PCF11;HNRNPA2B1;CDC5L;SNRNP35;SF3A3;PPIL1;HNRNPA3;CWC27;CSTF2T;POLR2B;GTF2F1;CSTF1;PDCD7;SNRPA;AQR;ZCRB1;D…	RNPC3;SRRM2;DDX5;PABPN1;PAPOLA;POLR2C;SF3B1;HNRNPU;PPWD1;DDX46;SNRNP200;SNRPA1;PRPF8;PTBP1;SRSF10;SRSF5;GTF2F2;SNRNP70;SRSF1;WDR33;CPSF1;RBM5;MTREX;CPSF3;PRPF19;SNRNP48;HNRNPD;SF3B2;DDX42;SRSF4;SRRM1;WBP11;DHX38;SMNDC1;MAGOHB;LSM4;LSM8;RBM8A;SRSF2;DHX9;SRSF7;U2SURP;FIP1L1;CPSF2;FUS;PPIH;SYF2;PCF11;HNRNPA2B1;CDC5L;SNRNP35;SF3A3;PPIL1;HNRNPA3;CWC27;CSTF2T;POLR2B;GTF2F1;CSTF1;PDCD7;SNRPA;AQR;ZCRB1;D…
Retrograde transport at the Trans-Golgi-Network	0.510678	1.11172	0.288783	0.806261	49	49	TGOLN2;RAB6A;STX16;GCC2;IGF2R;RGP1;NAPG;NAA30;COG2;COG6;GOLGA1;COG4;RAB9A;TMF1;NAPB;USP6NL;SYS1;VPS51;VPS52;COG3;VPS53;ARFIP2;ARL1;GOLGA4;NAPA;VAMP4;COG1;M6PR;STX6;NSF;ARFRP1;NAA35;GCC1;RAB6B;PLIN3;VTI1A;RIC1;RAB43;COG8;COG7;VPS54;STX10;RHOBTB3;RABEPK;RAB9B;NAA38;COG5;SCOC;VAMP3	TGOLN2;RAB6A;STX16;GCC2;IGF2R;RGP1;NAPG;NAA30;COG2;COG6;GOLGA1;COG4;RAB9A;TMF1;NAPB;USP6NL;SYS1;VPS51;VPS52;COG3;VPS53;ARFIP2;ARL1;GOLGA4;NAPA;VAMP4
Synthesis of Leukotrienes (LT) and Eoxins (EX)	-0.397954	-0.900992	0.582979	0.806525	21	21	PTGR1;CYP4B1;LTC4S;GGT5;LTA4H;CYP4F2;CYP4F11;CYP4F22;GGT1;DPEP2;CYP4A22;CYP4A11;ALOX15;ALOX5;CYP4F8;DPEP3;DPEP1;MAPKAPK2;ALOX5AP;CYP4F3;ABCC1	ALOX5;CYP4F8;DPEP3;DPEP1;MAPKAPK2;ALOX5AP;CYP4F3;ABCC1
Neuronal System	0.443938	1.10883	0.153307	0.806624	393	393	SLITRK5;ARL6IP5;SLC38A2;RTN3;ERBB4;MYO6;GLS;PRKAA1;KCNJ2;DLG3;PTPRF;PDLIM5;SYT1;KCNK1;KRAS;GNG8;CREB1;MAPK3;EPB41;SIPA1L1;GNAI2;GABRA1;NTRK3;CHRNE;KCNC3;PRKACA;CALM1;GNB2;CAMK2D;KCNN4;RPS6KA1;RPS6KA2;GLRB;CHRNG;NAAA;KCNJ5;STX1A;NCALD;ADCY2;SLITRK3;EPB41L5;PLCB3;KPNA2;TSPAN7;LRRC4B;GNB4;KCNH3;SHANK2;KCNAB3;CACNA1A;VAMP2;CAMKK1;LRFN3;AP2M1;NBEA;GABBR1;PRKAG2;DLG4;PLCB1;NPTN;GNB1;RIMS1;LRFN1;GRIK2;P…	SLITRK5;ARL6IP5;SLC38A2;RTN3;ERBB4;MYO6;GLS;PRKAA1;KCNJ2;DLG3;PTPRF;PDLIM5;SYT1;KCNK1;KRAS;GNG8;CREB1;MAPK3;EPB41;SIPA1L1;GNAI2;GABRA1;NTRK3;CHRNE;KCNC3;PRKACA;CALM1;GNB2;CAMK2D;KCNN4;RPS6KA1;RPS6KA2;GLRB;CHRNG;NAAA;KCNJ5;STX1A;NCALD;ADCY2;SLITRK3;EPB41L5;PLCB3;KPNA2;TSPAN7;LRRC4B;GNB4;KCNH3;SHANK2;KCNAB3;CACNA1A;VAMP2;CAMKK1;LRFN3;AP2M1;NBEA;GABBR1;PRKAG2;DLG4;PLCB1;NPTN;GNB1;RIMS1;LRFN1;GRIK2;P…
Endosomal Sorting Complex Required For Transport (ESCRT)	-0.364795	-0.898748	0.575221	0.80717	31	31	VPS36;CHMP4C;CHMP2B;VPS25;CHMP6;VTA1;VPS37D;VPS4B;VPS37A;CHMP2A;TSG101;CHMP7;VPS4A;STAM2;VPS37B;CHMP3;UBB;CHMP5;VPS28;MVB12A;SNF8;UBAP1;STAM;CHMP4B;MVB12B;UBA52;CHMP4A;VPS37C;HGS;RPS27A;UBC	CHMP4B;MVB12B;UBA52;CHMP4A;VPS37C;HGS;RPS27A;UBC
TRAF6 mediated NF-kB activation	-0.386853	-0.896722	0.646552	0.807247	24	24	APP;HMGB1;MAP3K1;IKBKB;AGER;TRIM25;MAVS;NFKB2;RELA;TRAF6;NKIRAS1;CHUK;S100A12;TRAF2;RNF135;IFIH1;S100B;IKBKG;NFKBIB;DDX58;NKIRAS2;NFKB1;NFKBIA;SAA1	S100B;IKBKG;NFKBIB;DDX58;NKIRAS2;NFKB1;NFKBIA;SAA1
Sensory processing of sound by outer hair cells of the cochlea	0.502647	1.11209	0.278388	0.807249	53	51	CLIC5;EPS8L2;SPTBN1;RDX;MYH9;EZR;GSN;MYO3A;FSCN2;EPB41L1;MPP1;TRIOBP;STRC;MSN;EPS8;PLS1;EPB41L3;MYO1C;TWF1;TWF2;CDH23;TPRN;SPTAN1;USH1C;OTOGL;TMC2;OTOG;MYO7A;TMC1;KCNN2;XIRP2;GRXCR1;GRXCR2;LHFPL5;CIB2;WHRN;CASK;ESPN;ATP2B2;MYO15A;KCNMB1;CHRNA9;MYO3B;PCDH15;USH1G;SLC26A5;KCNQ4;CHRNA10;ESPNL;TMIE;KCNMA1	CLIC5;EPS8L2;SPTBN1;RDX;MYH9;EZR;GSN;MYO3A;FSCN2;EPB41L1;MPP1;TRIOBP;STRC;MSN;EPS8;PLS1;EPB41L3;MYO1C;TWF1;TWF2;CDH23;TPRN;SPTAN1
Late endosomal microautophagy	-0.367919	-0.895686	0.625	0.807321	33	33	CHMP4C;CHMP2B;ARL13B;CHMP6;VPS37D;IFT88;VPS37A;CHMP2A;HDAC6;PLIN2;TSG101;CHMP7;VPS37B;CHMP3;HBB;UBB;PCNT;PLIN3;RNASE1;CETN1;CFTR;VPS28;MVB12A;UBAP1;HSPA8;PARK7;CHMP4B;MVB12B;UBA52;CHMP4A;VPS37C;RPS27A;UBC	PARK7;CHMP4B;MVB12B;UBA52;CHMP4A;VPS37C;RPS27A;UBC
SUMOylation of ubiquitinylation proteins	0.524556	1.11255	0.292624	0.807681	39	39	PIAS2;RANBP2;NUP58;NUP93;TPR;NUP88;NUP107;RAE1;NDC1;NUP98;SUMO1;POM121C;AAAS;NUP188;NUP54;TRIM27;UBE2I;NUP50;POM121;NUP85;SEC13;NUP205;PIAS1;PIAS4;SEH1L;NUP62;MDM2;NUP43;VHL;NUP214;NUP210;NUP35;PML;NUP42;NUP160;NUP133;NUP153;NUP37;NUP155	PIAS2;RANBP2;NUP58;NUP93;TPR;NUP88;NUP107;RAE1;NDC1;NUP98;SUMO1;POM121C;AAAS;NUP188;NUP54;TRIM27;UBE2I;NUP50;POM121;NUP85;SEC13;NUP205
Signaling by WNT	0.449336	1.11304	0.167004	0.808013	301	271	SOX4;SOX9;TLE2;RYK;CSNK1A1;DKK2;TCF4;USP34;PPP3CA;BCL9L;FZD5;KRAS;ROR1;XIAP;GNG8;WNT6;SMURF2;DAAM1;PPP3CB;ITPR3;PPP2R5E;PPP2R1A;TRRAP;DVL3;SOX2;RSPO3;TLE5;CREBBP;TMED5;CSNK2A1;CALM1;RNF146;GNB2;YWHAZ;CDC73;CAV1;ITPR1;APC;CLTC;FZD7;TNRC6A;RNF43;PSME4;LRP6;TNRC6B;PLCB3;WNT7B;TCF7L1;GNB4;PPP2R5B;EP300;WNT11;DVL1;AP2M1;USP8;ITPR2;WNT4;TNKS;LGR4;ASH2L;PLCB1;GNB1;SOX13;ZRANB1;AKT1;PPP2R5A;WLS;SFRP2;PSM…	SOX4;SOX9;TLE2;RYK;CSNK1A1;DKK2;TCF4;USP34;PPP3CA;BCL9L;FZD5;KRAS;ROR1;XIAP;GNG8;WNT6;SMURF2;DAAM1;PPP3CB;ITPR3;PPP2R5E;PPP2R1A;TRRAP;DVL3;SOX2;RSPO3;TLE5;CREBBP;TMED5;CSNK2A1;CALM1;RNF146;GNB2;YWHAZ;CDC73;CAV1;ITPR1;APC;CLTC;FZD7;TNRC6A;RNF43;PSME4;LRP6;TNRC6B;PLCB3;WNT7B;TCF7L1;GNB4;PPP2R5B;EP300;WNT11;DVL1;AP2M1;USP8;ITPR2;WNT4;TNKS;LGR4;ASH2L;PLCB1;GNB1;SOX13;ZRANB1;AKT1;PPP2R5A;WLS;SFRP2;PSM…
SHC-mediated cascade:FGFR4	0.584247	1.11381	0.313594	0.809538	20	20	KRAS;GRB2;FGF18;NRAS;SOS1;FGF20;FGF17;FGF9;FGF16;FGF8;FGF23;FGF6;FGF4;FGF19;FGF1;FGFR4;HRAS;FGF2;KLB;SHC1	KRAS;GRB2;FGF18;NRAS;SOS1;FGF20;FGF17
Synthesis of PC	0.541849	1.10533	0.321795	0.810301	28	28	CHPT1;SLC44A2;SLC44A1;CHKB;CSNK2A1;STARD7;CHKA;SLC44A5;CSNK2B;SLC44A4;LPIN1;CSNK2A2;MFSD2A;LPIN3;STARD10;PCYT1B;CHAT;PHOSPHO1;ACHE;SLC44A3;LPIN2;CEPT1;LPCAT1;PCYT1A;BCHE;ABHD3;PCTP;PEMT	CHPT1;SLC44A2;SLC44A1;CHKB;CSNK2A1;STARD7;CHKA
Recruitment of NuMA to mitotic centrosomes	0.479206	1.1131	0.259725	0.810326	80	79	CEP57;CEP192;NUMA1;DYNC1H1;HAUS6;PPP2R1A;CDK5RAP2;PCM1;CENPJ;PRKACA;SFI1;MZT1;TUBA1A;CCP110;OFD1;CLASP1;HAUS4;TUBGCP4;TUBGCP2;AKAP9;CEP63;CETN2;HAUS8;PLK4;HAUS2;TUBGCP6;YWHAG;HAUS7;PAFAH1B1;CEP135;HAUS3;TUBGCP5;ALMS1;HAUS1;DCTN1;HAUS5;CEP78;SSNA1;PRKAR2B;CEP76;PLK1;MAPRE1;TUBG2;ODF2;CEP152;PCNT;CEP290;CSNK1E;YWHAE;NEDD1;TUBB4A;CKAP5;CSNK1D;SDCCAG8;CEP70;HSP90AA1;DCTN3;ACTR1A;TUBB;DCTN2;NINL;CNTRL…	CEP57;CEP192;NUMA1;DYNC1H1;HAUS6;PPP2R1A;CDK5RAP2;PCM1;CENPJ;PRKACA;SFI1;MZT1;TUBA1A;CCP110;OFD1;CLASP1;HAUS4;TUBGCP4;TUBGCP2;AKAP9;CEP63;CETN2;HAUS8;PLK4;HAUS2;TUBGCP6;YWHAG;HAUS7;PAFAH1B1;CEP135;HAUS3;TUBGCP5;ALMS1;HAUS1;DCTN1;HAUS5;CEP78;SSNA1;PRKAR2B
Base Excision Repair	-0.333991	-0.893309	0.70122	0.811545	72	45	RFC1;PARG;NEIL1;POLE;POLD3;MBD4;TDG;TERF2IP;TERF1;MPG;MUTYH;NTHL1;TERF2;RFC4;PNKP;PARP1;UNG;RFC5;POLD1;PARP2;RFC3;RPA1;XRCC1;POT1;POLE3;POLB;OGG1;LIG1;SMUG1;H2AFX;POLE2;ACD;TINF2;NEIL3;POLD2;NEIL2;POLD4;RPA2;LIG3;PCNA;FEN1;RFC2;POLE4;APEX1;RPA3	POLE2;ACD;TINF2;NEIL3;POLD2;NEIL2;POLD4;RPA2;LIG3;PCNA;FEN1;RFC2;POLE4;APEX1;RPA3
Aquaporin-mediated transport	0.499863	1.10558	0.32	0.811587	52	52	AQP5;MYO5B;GNG8;AQP3;PRKACA;GNB2;ADCY2;AQP4;GNB4;GNB1;AVP;PRKACB;PRKAR2A;ADCY7;AQP11;GNAS;AQP6;ADCY5;ADCY6;GNG4;AQP7;ADCY9;GNGT1;PRKAR2B;PRKAR1A;AVPR2;AQP9;AQP8;AQP2;GNG3;GNB3;MIP;PRKACG;AQP10;ADCY8;AQP1;GNGT2;AQP12A;RAB11FIP2;GNG10;PRKAR1B;GNG13;GNG5;ADCY1;GNG2;GNG7;ADCY4;RAB11A;ADCY3;GNB5;GNG12;GNG11	AQP5;MYO5B;GNG8;AQP3;PRKACA;GNB2;ADCY2;AQP4;GNB4;GNB1;AVP;PRKACB;PRKAR2A;ADCY7;AQP11;GNAS;AQP6;ADCY5;ADCY6;GNG4;AQP7
N-glycan trimming in the ER and Calnexin/Calreticulin cycle	0.532267	1.10591	0.310606	0.812602	35	34	PDIA3;PRKCSH;CANX;EDEM3;DERL2;UGGT2;MOGS;MLEC;RNF103;SEL1L;GANAB;ENGASE;OS9;UBXN1;NGLY1;RNF5;RNF139;RNF185;TRIM13;MAN1B1;EDEM1;RAD23B;AMFR;UBB;CALR;UGGT1;PSMC1;DERL1;EDEM2;VCP;UBA52;SYVN1;RPS27A;UBC	PDIA3;PRKCSH;CANX;EDEM3;DERL2;UGGT2;MOGS;MLEC;RNF103;SEL1L;GANAB;ENGASE;OS9;UBXN1;NGLY1;RNF5;RNF139;RNF185;TRIM13;MAN1B1;EDEM1;RAD23B
Diseases of signal transduction by growth factor receptors and second messengers	0.443431	1.10384	0.158158	0.814459	392	391	FN1;ERBB2;ERBB3;PTPN12;ERLEC1;ZMYM2;ERBB4;MAML2;FGFR2;SPTBN1;FGFR3;BRAF;CBL;ADAM10;CSNK1A1;SMAD2;STAT3;DKK2;IQGAP1;GOLGB1;IRS2;POLR2C;FZD5;KDM7A;KRAS;TRIP11;NF1;LRRFIP1;MARK3;CREB1;JAG1;PPP2R5E;PIK3CA;NCSTN;KITLG;PPP2R1A;YES1;MAPK3;DERL2;MIB1;QKI;STAT5B;SMAD4;HDAC8;STRN;RPS6KB2;BAG4;NCOR1;GTF2F2;CREBBP;DUSP8;BCL2L1;CALM1;TLN1;CAMK2D;PSEN2;ESRP1;APC;ADAM17;GRB2;RNF43;PSME4;LRP6;CDK8;SEL1L;HDAC7;HD…	FN1;ERBB2;ERBB3;PTPN12;ERLEC1;ZMYM2;ERBB4;MAML2;FGFR2;SPTBN1;FGFR3;BRAF;CBL;ADAM10;CSNK1A1;SMAD2;STAT3;DKK2;IQGAP1;GOLGB1;IRS2;POLR2C;FZD5;KDM7A;KRAS;TRIP11;NF1;LRRFIP1;MARK3;CREB1;JAG1;PPP2R5E;PIK3CA;NCSTN;KITLG;PPP2R1A;YES1;MAPK3;DERL2;MIB1;QKI;STAT5B;SMAD4;HDAC8;STRN;RPS6KB2;BAG4;NCOR1;GTF2F2;CREBBP;DUSP8;BCL2L1;CALM1;TLN1;CAMK2D;PSEN2;ESRP1;APC;ADAM17;GRB2;RNF43;PSME4;LRP6;CDK8;SEL1L;HDAC7;HD…
Nucleotide-binding domain, leucine rich repeat containing receptor (NLR) signaling pathways	0.503123	1.10271	0.308701	0.81699	56	52	APP;BCL2;TXNIP;CYLD;TAB3;BCL2L1;IKBKB;CASP8;NOD1;SUGT1;CASP4;MAP3K7;AAMP;NLRP1;NFKB2;TAB1;MAPK12;MAPK14;RELA;IRAK2;TAB2;CASP2;TRAF6;HSP90AB1;MAP2K6;BIRC2;CHUK;TNFAIP3;ITCH;RIPK2;MAPK13;UBE2N;MEFV;NOD2;P2RX7;NLRC4;NLRP3;IRAK1;PSTPIP1;AIM2;UBE2V1;BIRC3;CARD9;PYCARD;MAPK11;IKBKG;HMOX1;PANX1;TXN;CASP9;CASP1;NFKB1	APP;BCL2;TXNIP;CYLD;TAB3;BCL2L1;IKBKB;CASP8;NOD1;SUGT1;CASP4;MAP3K7;AAMP;NLRP1;NFKB2;TAB1;MAPK12;MAPK14;RELA;IRAK2;TAB2;CASP2;TRAF6;HSP90AB1;MAP2K6
Signaling by FGFR3 in disease	0.560806	1.10196	0.32732	0.817908	22	22	FGFR3;KRAS;PIK3CA;GRB2;FGF18;GAB1;NRAS;SOS1;FGF20;FRS2;FGF17;FGF9;FGF16;FGF8;FGF23;FGF4;FGF1;HRAS;PLCG1;FGF2;FGF5;PIK3R1	FGFR3;KRAS;PIK3CA;GRB2;FGF18;GAB1;NRAS;SOS1;FGF20;FRS2;FGF17
PI3K events in ERBB2 signaling	0.596481	1.10068	0.344828	0.818622	16	16	ERBB2;ERBB3;ERBB4;PIK3CA;GRB2;GAB1;EREG;BTC;NRG3;NRG4;EGF;EGFR;NRG1;NRG2;HBEGF;PIK3R1	ERBB2;ERBB3;ERBB4;PIK3CA;GRB2;GAB1;EREG
HCMV Early Events	0.491589	1.10115	0.289687	0.818954	187	60	ITGB1;DYNC1H1;DYNLL2;CREB1;NCOR1;RANBP2;NUP58;NUP93;DYNC1LI2;RBBP4;TPR;HDAC3;NUP88;SUZ12;NUP107;TBL1XR1;RAE1;NDC1;NUP98;NCOR2;POM121C;DYNC1LI1;AAAS;NUP188;EZH2;NUP54;CBX1;NUP50;POM121;NUP85;TBL1X;DAXX;SEC13;NUP205;GPS2;DUT;EED;SEH1L;NUP62;IRS1;NUP43;RBBP7;NUP214;NUP210;NUP35;PML;NUP42;DBP;EGFR;ELK1;NUP160;NUP133;NUP153;DYNC1I1;NUP37;TRIM28;DYNC1I2;NUP155;DYNLL1;NFKB1	ITGB1;DYNC1H1;DYNLL2;CREB1;NCOR1;RANBP2;NUP58;NUP93;DYNC1LI2;RBBP4;TPR;HDAC3;NUP88;SUZ12;NUP107;TBL1XR1;RAE1;NDC1;NUP98;NCOR2;POM121C;DYNC1LI1;AAAS;NUP188;EZH2;NUP54;CBX1;NUP50;POM121;NUP85;TBL1X;DAXX;SEC13;NUP205
Vpr-mediated nuclear import of PICs	0.528835	1.09666	0.330413	0.824246	40	34	RANBP2;NUP58;NUP93;TPR;KPNA1;NUP88;NUP107;BANF1;RAE1;NDC1;NUP98;POM121C;AAAS;NUP188;NUP54;NUP50;POM121;NUP85;SEC13;NUP205;HMGA1;SEH1L;NUP62;NUP43;NUP214;NUP210;PSIP1;NUP35;NUP42;NUP160;NUP133;NUP153;NUP37;NUP155	RANBP2;NUP58;NUP93;TPR;KPNA1;NUP88;NUP107;BANF1;RAE1;NDC1;NUP98;POM121C;AAAS;NUP188;NUP54;NUP50;POM121;NUP85;SEC13;NUP205;HMGA1
RHOD GTPase cycle	0.500613	1.08393	0.323741	0.825742	51	51	ADD3;LMAN1;ESYT1;WHAMM;ARHGAP32;CAV1;DBN1;STBD1;ANKFY1;ARHGAP35;DIAPH1;ARHGAP1;TMPO;ARHGAP12;DIAPH3;ARHGAP5;VAPB;MCAM;ARHGAP26;MOSPD2;RHOD;VANGL1;LBR;PGRMC2;RACGAP1;AKAP12;ARHGAP39;ARHGAP17;TOR1AIP1;LEMD3;FILIP1;ARHGAP21;STEAP3;PAK5;DEPDC1B;ACTN1;EFHD2;EMD;RAB7A;CPNE8;SLC4A7;PAK6;HINT2;GOLGA8R;LMNB1;CAPZB;PIK3R2;VRK2;VAMP3;DIAPH2;PIK3R1	ADD3;LMAN1;ESYT1;WHAMM;ARHGAP32;CAV1;DBN1;STBD1;ANKFY1;ARHGAP35;DIAPH1;ARHGAP1;TMPO;ARHGAP12;DIAPH3;ARHGAP5;VAPB;MCAM;ARHGAP26;MOSPD2;RHOD;VANGL1;LBR;PGRMC2;RACGAP1;AKAP12
Interleukin-2 family signaling	0.505358	1.09688	0.317308	0.825746	44	44	STAT3;PIK3CA;CSF2RA;STAT5B;INPPL1;SOS2;GRB2;IL3RA;PIK3R3;PIK3CB;IL15;PTPN6;SOS1;JAK2;LCK;STAT5A;IL9R;IL2RB;CSF2RB;IL21;IL2;IL2RA;IL5;IL3;CSF2;IL9;INPP5D;IL2RG;JAK3;JAK1;PIK3CD;IL15RA;GAB2;IL5RA;SYK;SHC1;STAT1;LGALS9;STAT4;HAVCR2;IL21R;PTK2B;PIK3R2;PIK3R1	STAT3;PIK3CA;CSF2RA;STAT5B;INPPL1;SOS2;GRB2;IL3RA;PIK3R3;PIK3CB;IL15
Loss of proteins required for interphase microtubule organization from the centrosome	0.487396	1.09799	0.290724	0.825748	69	68	CEP57;CEP192;DYNC1H1;HAUS6;PPP2R1A;CDK5RAP2;PCM1;CENPJ;PRKACA;SFI1;TUBA1A;CCP110;OFD1;CLASP1;HAUS4;AKAP9;CEP63;CETN2;HAUS8;PLK4;HAUS2;YWHAG;HAUS7;PAFAH1B1;CEP135;HAUS3;ALMS1;HAUS1;DCTN1;HAUS5;CEP78;SSNA1;PRKAR2B;CEP76;PLK1;MAPRE1;ODF2;CEP152;PCNT;CEP290;CSNK1E;YWHAE;NEDD1;TUBB4A;CKAP5;CSNK1D;SDCCAG8;CEP70;HSP90AA1;DCTN3;ACTR1A;TUBB;DCTN2;NINL;CNTRL;CEP164;CEP41;CEP250;NDE1;TUBA4A;TUBB4B;NEK2;DYNC…	CEP57;CEP192;DYNC1H1;HAUS6;PPP2R1A;CDK5RAP2;PCM1;CENPJ;PRKACA;SFI1;TUBA1A;CCP110;OFD1;CLASP1;HAUS4;AKAP9;CEP63;CETN2;HAUS8;PLK4;HAUS2;YWHAG;HAUS7;PAFAH1B1;CEP135;HAUS3;ALMS1;HAUS1;DCTN1;HAUS5;CEP78;SSNA1;PRKAR2B;CEP76;PLK1;MAPRE1
Metabolism of porphyrins	-0.365275	-0.887493	0.625616	0.825957	28	28	ALAS1;ALAD;GUSB;PPOX;COX15;FABP1;CPOX;UROD;BLVRA;HMBS;ALAS2;SLCO1B1;SLCO1B3;ABCC2;ABCG2;UGT1A1;UGT1A4;ALB;GSTA1;SLCO2B1;FLVCR1;COX10;HMOX2;UROS;ABCC1;HMOX1;FECH;BLVRB	FLVCR1;COX10;HMOX2;UROS;ABCC1;HMOX1;FECH;BLVRB
G0 and Early G1	-0.369563	-0.886573	0.657778	0.826007	27	27	TFDP2;RBL2;DYRK1A;RBBP4;TFDP1;E2F5;LIN9;CDK2;E2F1;E2F4;LIN54;MYBL2;CDC25A;TOP2A;CCNA2;LIN37;CCNE1;RBL1;HDAC1;CCNA1;CDC6;LIN52;CCNE2;PCNA;CDK1;MAX;MYC	CDC6;LIN52;CCNE2;PCNA;CDK1;MAX;MYC
Recycling pathway of L1	0.54467	1.09836	0.3342	0.826459	28	28	RDX;DPYSL2;EZR;RPS6KA1;CLTC;SHTN1;RPS6KA2;AP2M1;DNM3;AP2A2;MAPK1;L1CAM;MSN;AP2A1;AP2S1;AP2B1;DNM2;KIF4B;RPS6KA3;NUMB;RPS6KA6;DNM1;KIF4A;CLTA;SRC;SH3GL2;RPS6KA4;RPS6KA5	RDX;DPYSL2;EZR;RPS6KA1;CLTC;SHTN1;RPS6KA2;AP2M1;DNM3;AP2A2;MAPK1;L1CAM;MSN
Activation of HOX genes during differentiation	0.481881	1.09725	0.30321	0.826636	91	62	AJUBA;PBX1;KMT2C;POLR2C;NCOA3;PIAS2;MEIS1;NCOR1;CREBBP;CNOT6;RBBP4;EP300;RARG;ASH2L;ZNF335;CTCF;HDAC3;SUZ12;PAGR1;HOXA3;HOXA1;POLR2B;RARA;HOXC4;EZH2;PCGF2;RXRA;PKNOX1;NCOA6;YY1;HOXA4;KMT2D;RARB;RBBP5;EED;PAX6;HOXD1;HOXD3;HOXD4;HOXB3;HOXB4;HOXB2;HOXB1;EGR2;POLR2H;HOXA2;POLR2K;POLR2E;POLR2A;POLR2D;RBBP7;POLR2J;H2AFX;POLR2F;WDR5;KDM6A;PAXIP1;POLR2G;JUN;MAFB;POLR2I;POLR2L	AJUBA;PBX1;KMT2C;POLR2C;NCOA3;PIAS2;MEIS1;NCOR1;CREBBP;CNOT6;RBBP4;EP300;RARG;ASH2L;ZNF335;CTCF;HDAC3;SUZ12;PAGR1;HOXA3;HOXA1;POLR2B;RARA;HOXC4;EZH2;PCGF2;RXRA;PKNOX1
Oncogene Induced Senescence	0.518571	1.08401	0.335868	0.827703	35	33	CDK6;ID1;MAPK3;ETS2;TP53;TNRC6A;TFDP2;ETS1;TNRC6B;ERF;TFDP1;MDM4;AGO1;AGO3;MAPK1;AGO4;CDKN2A;E2F1;SP1;CDKN2C;CDK4;RB1;UBB;MDM2;TNRC6C;E2F3;E2F2;CDKN2D;MOV10;CDKN2B;UBA52;RPS27A;UBC	CDK6;ID1;MAPK3;ETS2;TP53;TNRC6A;TFDP2;ETS1;TNRC6B;ERF;TFDP1;MDM4;AGO1;AGO3;MAPK1
Downstream signaling of activated FGFR3	0.549887	1.08719	0.327225	0.827953	25	25	FGFR3;KRAS;PIK3CA;GRB2;PTPN11;FGF18;GAB1;NRAS;SOS1;FGF20;FRS2;FGF17;FGF9;FRS3;FGF16;FGF8;FGF23;FGF4;FGF1;HRAS;PLCG1;FGF2;SHC1;FGF5;PIK3R1	FGFR3;KRAS;PIK3CA;GRB2;PTPN11;FGF18;GAB1;NRAS;SOS1;FGF20;FRS2;FGF17
FGFR1 mutant receptor activation	0.531561	1.0866	0.344784	0.828142	31	30	ZMYM2;STAT3;LRRFIP1;PIK3CA;STAT5B;BAG4;GRB2;BCR;FGFR1OP2;FGFR1;TRIM24;FGF20;FGF17;ERLIN2;STAT5A;CPSF6;FGF9;FGF8;FGF23;FGF6;FGF4;FGF1;CNTRL;FGF2;GAB2;STAT1;MYO18A;CUX1;FGF5;PIK3R1	ZMYM2;STAT3;LRRFIP1;PIK3CA;STAT5B;BAG4;GRB2;BCR;FGFR1OP2
TP53 regulates transcription of additional cell cycle genes whose exact role in the p53 pathway remain uncertain	0.566213	1.08255	0.365789	0.829468	21	20	PLK2;CNOT6L;CENPJ;CNOT2;CNOT6;TP53;CNOT8;CNOT10;CNOT4;PLAGL1;CNOT7;PLK3;RGCC;CNOT11;CDC25C;CNOT3;TNKS1BP1;CNOT1;NPM1;BTG2	PLK2;CNOT6L;CENPJ;CNOT2;CNOT6;TP53;CNOT8;CNOT10;CNOT4;PLAGL1
Signaling by NOTCH1	0.470777	1.08403	0.332577	0.829925	74	74	TLE2;MAML2;ADAM10;DTX4;JAG1;NCSTN;MIB1;HDAC8;NCOR1;CREBBP;PSEN2;ADAM17;CDK8;HDAC7;HDAC5;RBPJ;EP300;NBEA;HES1;HDAC3;MAMLD1;TLE4;CCNC;PSEN1;HDAC2;MIB2;TBL1XR1;APH1B;SKP1;NCOR2;TLE1;MAML1;JAG2;HDAC6;CUL1;NEURL1;TBL1X;KAT2B;KAT2A;HDAC9;DTX2;TLE3;ITCH;APH1A;CNTN1;HDAC11;NOTCH1;HEYL;UBB;HDAC10;HES5;DTX1;DNER;MAML3;NUMB;ARRB2;DLL1;HDAC4;HDAC1;RBX1;ARRB1;DLL4;SNW1;HEY2;FBXW7;DLK1;HEY1;UBA52;NEURL1B;PSENE…	TLE2;MAML2;ADAM10;DTX4;JAG1;NCSTN;MIB1;HDAC8;NCOR1;CREBBP;PSEN2;ADAM17;CDK8;HDAC7;HDAC5;RBPJ;EP300;NBEA;HES1;HDAC3;MAMLD1;TLE4;CCNC;PSEN1;HDAC2;MIB2;TBL1XR1;APH1B;SKP1;NCOR2;TLE1
Signaling by ERBB2 ECD mutants	0.591231	1.08729	0.345481	0.829932	16	16	ERBB2;KRAS;PIK3CA;GRB2;ERBIN;GAB1;NRAS;SOS1;CDC37;HSP90AA1;HRAS;PLCG1;EGF;EGFR;SHC1;PIK3R1	ERBB2;KRAS;PIK3CA;GRB2;ERBIN;GAB1;NRAS;SOS1;CDC37
Transport of Mature mRNAs Derived from Intronless Transcripts	0.504149	1.09431	0.321602	0.829962	43	43	RANBP2;NUP58;WDR33;CPSF1;CPSF3;NUP93;TPR;NUP88;FIP1L1;CPSF2;NUP107;RAE1;NDC1;NUP98;POM121C;AAAS;NXF1;NUP188;SYMPK;NUP54;NUP50;POM121;NUP85;SEC13;NUP205;ALYREF;SEH1L;NUP62;NUP43;NUP214;NUP210;NCBP2;NUP35;NCBP1;EIF4E;NUP42;NUP160;NUP133;NUP153;NUP37;CPSF4;NUP155;SLBP	RANBP2;NUP58;WDR33;CPSF1;CPSF3;NUP93;TPR;NUP88;FIP1L1;CPSF2;NUP107;RAE1;NDC1;NUP98;POM121C;AAAS;NXF1;NUP188;SYMPK;NUP54;NUP50;POM121;NUP85;SEC13;NUP205
Carboxyterminal post-translational modifications of tubulin	0.510167	1.09477	0.331689	0.83028	42	41	TUBA1C;TUBA1A;TTLL7;TUBB3;TUBB2B;SVBP;AGBL3;TTLL3;TTLL1;TTLL10;TUBB6;TTLL5;VASH2;NICN1;TTLL4;LRRC49;TPGS1;TTL;AGTPBP1;TUBA1B;TPGS2;AGBL5;TUBB4A;TTLL13P;AGBL1;TTLL8;VASH1;TTLL9;TUBA3C;TTLL11;TUBA3E;TUBA3D;TUBB8;TTLL6;TTLL12;AGBL2;TUBB1;TTLL2;TUBB4B;AGBL4;TUBB2A	TUBA1C;TUBA1A;TTLL7;TUBB3;TUBB2B;SVBP;AGBL3;TTLL3;TTLL1;TTLL10;TUBB6;TTLL5;VASH2;NICN1;TTLL4;LRRC49;TPGS1
Deactivation of the beta-catenin transactivating complex	0.500182	1.07971	0.349879	0.830327	42	42	SOX4;SOX9;TLE2;BCL9L;XIAP;SOX2;YWHAZ;APC;TCF7L1;ASH2L;SOX13;AKT1;TCF7L2;TLE4;XPO1;BCL9;AKT2;TLE1;PYGO2;CHD8;BTRC;LEF1;KMT2D;MEN1;TLE3;RBBP5;UBB;SRY;SOX3;SOX17;CTBP1;CBY1;HDAC1;CTNNB1;PYGO1;SOX6;SOX7;UBA52;TCF7;CTNNBIP1;RPS27A;UBC	SOX4;SOX9;TLE2;BCL9L;XIAP;SOX2;YWHAZ;APC;TCF7L1;ASH2L;SOX13;AKT1;TCF7L2;TLE4;XPO1;BCL9;AKT2
Activation of anterior HOX genes in hindbrain development during early embryogenesis	0.481881	1.08434	0.316099	0.830838	91	62	AJUBA;PBX1;KMT2C;POLR2C;NCOA3;PIAS2;MEIS1;NCOR1;CREBBP;CNOT6;RBBP4;EP300;RARG;ASH2L;ZNF335;CTCF;HDAC3;SUZ12;PAGR1;HOXA3;HOXA1;POLR2B;RARA;HOXC4;EZH2;PCGF2;RXRA;PKNOX1;NCOA6;YY1;HOXA4;KMT2D;RARB;RBBP5;EED;PAX6;HOXD1;HOXD3;HOXD4;HOXB3;HOXB4;HOXB2;HOXB1;EGR2;POLR2H;HOXA2;POLR2K;POLR2E;POLR2A;POLR2D;RBBP7;POLR2J;H2AFX;POLR2F;WDR5;KDM6A;PAXIP1;POLR2G;JUN;MAFB;POLR2I;POLR2L	AJUBA;PBX1;KMT2C;POLR2C;NCOA3;PIAS2;MEIS1;NCOR1;CREBBP;CNOT6;RBBP4;EP300;RARG;ASH2L;ZNF335;CTCF;HDAC3;SUZ12;PAGR1;HOXA3;HOXA1;POLR2B;RARA;HOXC4;EZH2;PCGF2;RXRA;PKNOX1
Signaling by NOTCH	0.444131	1.0853	0.277893	0.83135	217	177	ELF3;TLE2;MAML2;ADAM10;RAB6A;PRKCI;NOTCH2;PBX1;NOTCH3;WWC1;TMED2;CCND1;DTX4;RUNX1;CREB1;RFNG;JAG1;NCSTN;MIB1;HDAC8;ATP2A2;NCOR1;CREBBP;YWHAZ;PSEN2;ADAM17;TP53;TNRC6A;TFDP2;CDK8;SEL1L;TNRC6B;HDAC7;HDAC5;SMAD3;RBPJ;EP300;NBEA;HES1;ST3GAL4;AKT1;MFNG;TFDP1;HDAC3;PSME3;MAMLD1;WWP2;TLE4;CCNC;AGO1;PSEN1;PSME1;PSMD3;PSMC3;HDAC2;POGLUT1;MIB2;TBL1XR1;AGO3;PSMA6;APH1B;NOTCH4;SKP1;AGO4;NCOR2;TLE1;ST3GAL3;LFN…	ELF3;TLE2;MAML2;ADAM10;RAB6A;PRKCI;NOTCH2;PBX1;NOTCH3;WWC1;TMED2;CCND1;DTX4;RUNX1;CREB1;RFNG;JAG1;NCSTN;MIB1;HDAC8;ATP2A2;NCOR1;CREBBP;YWHAZ;PSEN2;ADAM17;TP53;TNRC6A;TFDP2;CDK8;SEL1L;TNRC6B;HDAC7;HDAC5;SMAD3;RBPJ;EP300;NBEA;HES1;ST3GAL4;AKT1;MFNG;TFDP1;HDAC3;PSME3;MAMLD1;WWP2;TLE4;CCNC;AGO1;PSEN1;PSME1;PSMD3;PSMC3;HDAC2;POGLUT1;MIB2;TBL1XR1;AGO3;PSMA6;APH1B;NOTCH4;SKP1;AGO4;NCOR2;TLE1;ST3GAL3;LFN…
Acyl chain remodelling of PE	0.53009	1.07983	0.351077	0.832084	29	29	PLAAT3;PLA2R1;LPCAT4;MBOAT2;MBOAT1;PNPLA8;PLA2G12A;LPCAT3;PLA2G4A;PLBD1;PLA2G10;ABHD4;PLA2G4E;PLA2G3;PLAAT5;PLA2G2E;PLA2G5;PLA2G2D;PLAAT2;PLA2G1B;PLA2G4C;PLA2G6;PLA2G4D;PLA2G4F;PLA2G2A;PLAAT4;PLA2G2F;PLA2G4B;PLAAT1	PLAAT3;PLA2R1;LPCAT4;MBOAT2;MBOAT1;PNPLA8;PLA2G12A;LPCAT3;PLA2G4A
Signaling by ERBB2	0.496873	1.0873	0.332139	0.832273	50	50	ERBB2;ERBB3;PTPN12;ERBB4;KRAS;PIK3CA;YES1;PRKCD;GRB2;DIAPH1;USP8;GRB7;AKT1;ERBIN;GAB1;AKT3;NRAS;AKT2;EREG;SOS1;RNF41;CDC37;PRKCE;STUB1;BTC;PRKCA;CUL5;UBB;PTPN18;MATK;NRG3;RHOA;HSP90AA1;HRAS;NRG4;PLCG1;EGF;EGFR;SHC1;PTK6;NRG1;SRC;NRG2;FYN;MEMO1;HBEGF;UBA52;PIK3R1;RPS27A;UBC	ERBB2;ERBB3;PTPN12;ERBB4;KRAS;PIK3CA;YES1;PRKCD;GRB2;DIAPH1;USP8;GRB7;AKT1;ERBIN;GAB1;AKT3;NRAS;AKT2;EREG;SOS1;RNF41;CDC37;PRKCE;STUB1;BTC
PKA-mediated phosphorylation of CREB	0.572801	1.09041	0.364738	0.832866	20	20	CREB1;PRKACA;CALM1;ADCY2;NBEA;PRKACB;PRKAR2A;ADCY7;ADCY5;ADCY6;ADCY9;PRKAR2B;PRKAR1A;PRKACG;ADCY8;PRKAR1B;PRKX;ADCY1;ADCY4;ADCY3	CREB1;PRKACA;CALM1;ADCY2;NBEA;PRKACB;PRKAR2A;ADCY7;ADCY5;ADCY6
Signaling by FGFR3 point mutants in cancer	0.560806	1.08016	0.369714	0.832957	22	22	FGFR3;KRAS;PIK3CA;GRB2;FGF18;GAB1;NRAS;SOS1;FGF20;FRS2;FGF17;FGF9;FGF16;FGF8;FGF23;FGF4;FGF1;HRAS;PLCG1;FGF2;FGF5;PIK3R1	FGFR3;KRAS;PIK3CA;GRB2;FGF18;GAB1;NRAS;SOS1;FGF20;FRS2;FGF17
RUNX2 regulates bone development	0.529045	1.08438	0.35197	0.83297	31	31	WWTR1;YES1;MAPK3;SMAD4;RUNX2;ABL1;HES1;SMAD6;HDAC3;SATB2;YAP1;MAPK1;CBFB;SMAD1;HDAC6;COL1A1;RB1;GLI2;RBM14;SP7;UCMA;IHH;MAF;BGLAP;HDAC4;AR;ZNF521;SRC;HEY2;HEY1;GLI3	WWTR1;YES1;MAPK3;SMAD4;RUNX2;ABL1;HES1;SMAD6;HDAC3;SATB2;YAP1;MAPK1
Activation of BH3-only proteins	0.533196	1.08745	0.349166	0.834012	30	30	BCL2;DYNLL2;TP53BP2;MAPK8;YWHAZ;BMF;TP53;TFDP2;YWHAQ;BBC3;BCL2L11;AKT1;TFDP1;AKT3;PPP1R13B;AKT2;YWHAG;YWHAB;YWHAH;BAD;E2F1;PPP3R1;YWHAE;PPP3CC;TP73;BID;PMAIP1;DYNLL1;TP63;SFN	BCL2;DYNLL2;TP53BP2;MAPK8;YWHAZ;BMF;TP53;TFDP2;YWHAQ;BBC3;BCL2L11;AKT1;TFDP1;AKT3;PPP1R13B;AKT2
Unfolded Protein Response (UPR)	0.467149	1.09059	0.300334	0.834487	97	92	DNAJC3;HSP90B1;CREB3L2;SEC31A;MYDGF;ERN1;SRPRB;NFYB;DIS3;DDX11;TLN1;CUL7;SRPRA;DCP2;LMNA;PDIA6;KHSRP;CREBRF;PPP2R5B;SERP1;DNAJB9;PDIA5;WFS1;EXOSC2;EXOSC8;SSR1;XBP1;CTDSP2;ZBTB17;FKBP14;ASNS;GFPT1;HYOU1;MBTPS1;CREB3L1;EXOSC9;SULT1A3;EXTL3;EXOSC7;NFYA;PREB;EDEM1;DNAJB11;CEBPG;ADD1;DCTN1;NFYC;EXOSC3;HERPUD1;MBTPS2;ATF6;ATF4;TPP1;KDELR3;KLHDC3;YIF1A;GOSR2;EIF2AK3;EXTL1;CREB3L3;DCSTAMP;CXCL8;EXOSC1;GS…	DNAJC3;HSP90B1;CREB3L2;SEC31A;MYDGF;ERN1;SRPRB;NFYB;DIS3;DDX11;TLN1;CUL7;SRPRA;DCP2;LMNA;PDIA6;KHSRP;CREBRF;PPP2R5B;SERP1;DNAJB9;PDIA5;WFS1;EXOSC2;EXOSC8;SSR1;XBP1;CTDSP2;ZBTB17;FKBP14;ASNS;GFPT1;HYOU1;MBTPS1;CREB3L1
DAG and IP3 signaling	0.507884	1.08016	0.36506	0.83525	41	41	CREB1;ITPR3;PRKCD;PRKACA;CALM1;CAMK2D;ITPR1;PDE1C;ADCY2;KPNA2;CAMKK1;NBEA;ITPR2;PRKACB;PRKAR2A;ADCY7;ADCY5;ADCY6;AHCYL1;PRKCE;ADCY9;PRKCA;CAMK2G;PRKAR2B;PRKAR1A;GRK2;PRKCG;PRKACG;ADCY8;CAMK2A;PRKAR1B;PLCG1;PDE1B;PRKX;ADCY1;CAMKK2;ADCY4;CAMK4;ADCY3;CAMK2B;PDE1A	CREB1;ITPR3;PRKCD;PRKACA;CALM1;CAMK2D;ITPR1;PDE1C;ADCY2;KPNA2;CAMKK1;NBEA;ITPR2;PRKACB;PRKAR2A;ADCY7;ADCY5;ADCY6;AHCYL1;PRKCE;ADCY9;PRKCA;CAMK2G;PRKAR2B;PRKAR1A;GRK2
Other interleukin signaling	0.556089	1.08063	0.358566	0.835502	24	24	CASP3;IL32;STX1A;VAMP2;IL10RB;CSF1;TXLNA;SNAP25;IL16;STX4;SDC1;IFNL1;CSF3R;CSF1R;PRTN3;CSF3;STX3;IL34;TYK2;JAK1;IFNLR1;STXBP2;CD4;PTPRZ1	CASP3;IL32;STX1A;VAMP2;IL10RB;CSF1;TXLNA;SNAP25;IL16
RAF activation	0.521907	1.07629	0.353535	0.835638	34	34	BRAF;KRAS;MARK3;PPP2R5E;PPP2R1A;CALM1;CAMK2D;BRAP;PPP2R5B;PPP2R5A;NRAS;SHOC2;JAK2;YWHAB;PPP2R5C;PPP2R5D;PPP2CB;CAMK2G;ARAF;PPP2R1B;PPP1CC;RAF1;CAMK2A;PPP2CA;HRAS;KSR1;MRAS;MAP2K2;MAP3K11;SRC;PHB;MAP2K1;CAMK2B;PPP1CB	BRAF;KRAS;MARK3;PPP2R5E;PPP2R1A;CALM1;CAMK2D;BRAP;PPP2R5B;PPP2R5A;NRAS;SHOC2;JAK2;YWHAB;PPP2R5C;PPP2R5D;PPP2CB
Interleukin receptor SHC signaling	0.542001	1.08757	0.346202	0.835877	27	27	PIK3CA;CSF2RA;INPPL1;GRB2;IL3RA;PIK3R3;PIK3CB;PTPN6;SOS1;JAK2;IL2RB;CSF2RB;IL2;IL2RA;IL5;IL3;CSF2;INPP5D;IL2RG;JAK3;JAK1;PIK3CD;GAB2;IL5RA;SHC1;PIK3R2;PIK3R1	PIK3CA;CSF2RA;INPPL1;GRB2;IL3RA;PIK3R3;PIK3CB;PTPN6;SOS1;JAK2
Transcriptional activity of SMAD2/SMAD3:SMAD4 heterotrimer	0.500993	1.07672	0.33012	0.836089	44	44	WWTR1;SMAD2;SKIL;SMURF2;TRIM33;SMAD4;USP9X;NCOR1;TGIF1;NEDD4L;TFDP2;CDK8;SMAD3;SMAD7;TFDP1;RNF111;CCNC;CCNK;UBE2D1;NCOR2;PPM1A;E2F5;SKI;CCNT2;PARP1;CDK9;SP1;E2F4;MEN1;TGIF2;UBB;UBE2D3;ATP1B4;CCNT1;RBL1;HDAC1;SNW1;CDKN2B;SERPINE1;UBA52;MYC;RPS27A;JUNB;UBC	WWTR1;SMAD2;SKIL;SMURF2;TRIM33;SMAD4;USP9X;NCOR1;TGIF1;NEDD4L;TFDP2;CDK8;SMAD3;SMAD7;TFDP1;RNF111;CCNC;CCNK;UBE2D1;NCOR2;PPM1A;E2F5;SKI;CCNT2
Rap1 signalling	0.577553	1.07714	0.372881	0.836589	16	16	SIPA1;PRKACA;YWHAZ;RAPGEF3;RAP1GAP2;PRKACB;YWHAB;RAP1A;RAP1GAP;PRKG1;RAF1;PRKACG;RASGRP2;RAPGEF4;RAP1B;RASGRP1	SIPA1;PRKACA;YWHAZ;RAPGEF3;RAP1GAP2;PRKACB;YWHAB;RAP1A;RAP1GAP
Downstream signaling of activated FGFR4	0.531368	1.07336	0.379974	0.836675	27	27	KRAS;PIK3CA;GRB2;PTPN11;FGF18;GAB1;NRAS;SOS1;FGF20;FRS2;FGF17;FGF9;FRS3;FGF16;FGF8;FGF23;FGF6;FGF4;FGF19;FGF1;FGFR4;HRAS;PLCG1;FGF2;KLB;SHC1;PIK3R1	KRAS;PIK3CA;GRB2;PTPN11;FGF18;GAB1;NRAS;SOS1;FGF20;FRS2;FGF17
Chondroitin sulfate biosynthesis	0.567016	1.0906	0.34069	0.836894	20	20	VCAN;CHST9;CHST12;DCN;BGN;CHPF2;CHST15;CHSY3;CHPF;CSGALNACT2;CSPG4;CHST11;CHST3;NCAN;CHST13;BCAN;CSPG5;CHST7;CSGALNACT1;CHSY1	VCAN;CHST9;CHST12;DCN;BGN;CHPF2;CHST15;CHSY3;CHPF;CSGALNACT2;CSPG4;CHST11
Association of TriC/CCT with target proteins during biosynthesis	0.510882	1.09223	0.320574	0.836908	39	39	FKBP9;STAT3;KIFC3;FBXL5;LONP2;FBXL3;TP53;USP11;HDAC3;FBXW4;ARFGEF2;AP3M1;WRAP53;DCAF7;CCT2;FBXW9;CCT6B;CCT8;SKIV2L;GAPDHS;FBXW10;GBA;CCT5;SPHK1;CCT6A;FBXW5;TCP1;CCNE1;CCT4;CCT3;FBXW2;CCT7;NOP56;KIF13A;XRN2;FBXO6;FBXO4;FBXW7;CCNE2	FKBP9;STAT3;KIFC3;FBXL5;LONP2;FBXL3;TP53;USP11;HDAC3;FBXW4;ARFGEF2;AP3M1
Keratan sulfate/keratin metabolism	0.526266	1.0884	0.339744	0.836962	33	33	B3GNT7;HEXA;GNS;B3GNT2;SLC35D2;B4GAT1;B3GNT3;ST3GAL4;B4GALT4;ST3GAL3;ST3GAL2;GLB1;B4GALT3;HEXB;GLB1L;B4GALT5;B4GALT6;B4GALT2;FMOD;ACAN;CHST5;KERA;LUM;OMD;OGN;PRELP;B4GALT1;B3GNT4;CHST6;ST3GAL6;CHST2;CHST1;ST3GAL1	B3GNT7;HEXA;GNS;B3GNT2;SLC35D2;B4GAT1;B3GNT3;ST3GAL4;B4GALT4;ST3GAL3;ST3GAL2;GLB1
GABA synthesis, release, reuptake and degradation	0.579667	1.0911	0.360385	0.837015	19	19	SYT1;STX1A;VAMP2;RIMS1;SLC6A13;CPLX1;ALDH5A1;SNAP25;SLC32A1;SLC6A12;GAD2;GAD1;SLC6A11;RAB3A;ABAT;DNAJC5;STXBP1;HSPA8;SLC6A1	SYT1;STX1A;VAMP2;RIMS1;SLC6A13;CPLX1;ALDH5A1;SNAP25
Receptor-type tyrosine-protein phosphatases	0.574537	1.08779	0.355862	0.837379	20	20	SLITRK5;PTPRF;NTRK3;SLITRK3;LRRC4B;PPFIBP1;IL1RAPL1;PPFIA4;PPFIBP2;IL1RAP;PTPRS;PPFIA2;SLITRK1;PPFIA3;PPFIA1;IL1RAPL2;SLITRK6;SLITRK4;PTPRD;SLITRK2	SLITRK5;PTPRF;NTRK3;SLITRK3;LRRC4B;PPFIBP1;IL1RAPL1;PPFIA4
mRNA Splicing - Major Pathway	0.446107	1.0888	0.282451	0.837594	180	180	SRRM2;DDX5;PABPN1;PAPOLA;POLR2C;SF3B1;HNRNPU;PPWD1;DDX46;SNRNP200;SNRPA1;PRPF8;PTBP1;SRSF10;SRSF5;GTF2F2;SNRNP70;SRSF1;WDR33;CPSF1;RBM5;MTREX;CPSF3;PRPF19;HNRNPD;SF3B2;DDX42;SRSF4;SRRM1;WBP11;DHX38;SMNDC1;MAGOHB;LSM4;LSM8;RBM8A;SRSF2;DHX9;SRSF7;U2SURP;FIP1L1;CPSF2;FUS;PPIH;SYF2;PCF11;HNRNPA2B1;CDC5L;SF3A3;PPIL1;HNRNPA3;CWC27;CSTF2T;POLR2B;GTF2F1;CSTF1;SNRPA;AQR;DHX15;DNAJC8;HNRNPUL1;PPIL3;CASC3;H…	SRRM2;DDX5;PABPN1;PAPOLA;POLR2C;SF3B1;HNRNPU;PPWD1;DDX46;SNRNP200;SNRPA1;PRPF8;PTBP1;SRSF10;SRSF5;GTF2F2;SNRNP70;SRSF1;WDR33;CPSF1;RBM5;MTREX;CPSF3;PRPF19;HNRNPD;SF3B2;DDX42;SRSF4;SRRM1;WBP11;DHX38;SMNDC1;MAGOHB;LSM4;LSM8;RBM8A;SRSF2;DHX9;SRSF7;U2SURP;FIP1L1;CPSF2;FUS;PPIH;SYF2;PCF11;HNRNPA2B1;CDC5L;SF3A3;PPIL1;HNRNPA3;CWC27;CSTF2T;POLR2B;GTF2F1;CSTF1;SNRPA;AQR;DHX15;DNAJC8;HNRNPUL1;PPIL3;CASC3;H…
ERBB2 Regulates Cell Motility	0.594518	1.07256	0.376731	0.837902	15	15	ERBB2;ERBB3;ERBB4;DIAPH1;EREG;BTC;NRG3;RHOA;NRG4;EGF;EGFR;NRG1;NRG2;MEMO1;HBEGF	ERBB2;ERBB3;ERBB4;DIAPH1
FLT3 signaling in disease	0.533357	1.07348	0.361568	0.838376	28	28	ZMYM2;SPTBN1;CBL;GOLGB1;KRAS;TRIP11;PIK3CA;STAT5B;BCL2L1;GRB2;PTPN11;NRAS;SOS1;PIM1;ETV6;STAT5A;UBB;FLT3;HRAS;GAB2;MYO18A;NOX4;FLT3LG;CDKN1A;UBA52;PIK3R1;RPS27A;UBC	ZMYM2;SPTBN1;CBL;GOLGB1;KRAS;TRIP11;PIK3CA;STAT5B;BCL2L1;GRB2;PTPN11
Centrosome maturation	0.467523	1.07719	0.32574	0.83868	81	80	CEP57;CEP192;DYNC1H1;HAUS6;PPP2R1A;CDK5RAP2;PCM1;CENPJ;PRKACA;SFI1;MZT1;TUBA1A;CCP110;OFD1;CLASP1;HAUS4;TUBGCP4;TUBGCP2;AKAP9;CEP63;CETN2;HAUS8;PLK4;HAUS2;TUBGCP6;YWHAG;HAUS7;PAFAH1B1;CEP135;HAUS3;TUBGCP5;ALMS1;HAUS1;DCTN1;HAUS5;CEP78;SSNA1;CDK11A;PRKAR2B;CEP76;PLK1;MAPRE1;TUBG2;ODF2;CEP152;PCNT;CEP290;CSNK1E;YWHAE;NEDD1;TUBB4A;CKAP5;CSNK1D;SDCCAG8;CEP70;HSP90AA1;CDK11B;DCTN3;ACTR1A;TUBB;DCTN2;NI…	CEP57;CEP192;DYNC1H1;HAUS6;PPP2R1A;CDK5RAP2;PCM1;CENPJ;PRKACA;SFI1;MZT1;TUBA1A;CCP110;OFD1;CLASP1;HAUS4;TUBGCP4;TUBGCP2;AKAP9;CEP63;CETN2;HAUS8;PLK4;HAUS2;TUBGCP6;YWHAG;HAUS7;PAFAH1B1;CEP135;HAUS3;TUBGCP5;ALMS1;HAUS1;DCTN1;HAUS5;CEP78;SSNA1;CDK11A;PRKAR2B
Recycling of bile acids and salts	0.582416	1.07388	0.370421	0.838964	16	16	NCOA1;SLCO1A2;ABCC3;RXRA;NCOA2;SLC27A5;SLCO1B1;SLCO1B3;SLC10A2;NR1H4;BAAT;ABCB11;ALB;SLC10A1;STARD5;FABP6	NCOA1;SLCO1A2;ABCC3
SUMOylation of SUMOylation proteins	0.516026	1.07485	0.358209	0.839402	35	35	RANBP2;NUP58;NUP93;TPR;NUP88;NUP107;RAE1;NDC1;NUP98;SUMO1;POM121C;AAAS;NUP188;NUP54;UBE2I;NUP50;POM121;NUP85;SEC13;NUP205;PIAS4;SEH1L;NUP62;NUP43;TOPORS;SUMO2;NUP214;NUP210;NUP35;NUP42;NUP160;NUP133;NUP153;NUP37;NUP155	RANBP2;NUP58;NUP93;TPR;NUP88;NUP107;RAE1;NDC1;NUP98;SUMO1;POM121C;AAAS;NUP188;NUP54;UBE2I;NUP50;POM121;NUP85;SEC13;NUP205
TNF signaling	0.506039	1.09111	0.331258	0.83943	47	44	CFLAR;MADD;CYLD;XIAP;TAX1BP1;TAB3;BAG4;IKBKB;ADAM17;OTUD7B;USP21;SPPL2A;CASP8;MAP3K7;RIPK1;TAB1;SPPL2B;TAB2;RBCK1;BIRC2;CHUK;TNFRSF1A;NSMAF;CLIP3;TNFAIP3;USP4;USP2;UBB;OTULIN;TNF;TRAF2;SMPD3;RNF31;SMPD2;TRADD;TRAF1;FADD;BIRC3;IKBKG;RACK1;SHARPIN;UBA52;RPS27A;UBC	CFLAR;MADD;CYLD;XIAP;TAX1BP1;TAB3;BAG4;IKBKB;ADAM17;OTUD7B;USP21;SPPL2A;CASP8;MAP3K7;RIPK1;TAB1
Recruitment of mitotic centrosome proteins and complexes	0.467523	1.0743	0.334094	0.839439	81	80	CEP57;CEP192;DYNC1H1;HAUS6;PPP2R1A;CDK5RAP2;PCM1;CENPJ;PRKACA;SFI1;MZT1;TUBA1A;CCP110;OFD1;CLASP1;HAUS4;TUBGCP4;TUBGCP2;AKAP9;CEP63;CETN2;HAUS8;PLK4;HAUS2;TUBGCP6;YWHAG;HAUS7;PAFAH1B1;CEP135;HAUS3;TUBGCP5;ALMS1;HAUS1;DCTN1;HAUS5;CEP78;SSNA1;CDK11A;PRKAR2B;CEP76;PLK1;MAPRE1;TUBG2;ODF2;CEP152;PCNT;CEP290;CSNK1E;YWHAE;NEDD1;TUBB4A;CKAP5;CSNK1D;SDCCAG8;CEP70;HSP90AA1;CDK11B;DCTN3;ACTR1A;TUBB;DCTN2;NI…	CEP57;CEP192;DYNC1H1;HAUS6;PPP2R1A;CDK5RAP2;PCM1;CENPJ;PRKACA;SFI1;MZT1;TUBA1A;CCP110;OFD1;CLASP1;HAUS4;TUBGCP4;TUBGCP2;AKAP9;CEP63;CETN2;HAUS8;PLK4;HAUS2;TUBGCP6;YWHAG;HAUS7;PAFAH1B1;CEP135;HAUS3;TUBGCP5;ALMS1;HAUS1;DCTN1;HAUS5;CEP78;SSNA1;CDK11A;PRKAR2B
Interleukin-12 signaling	-0.332831	-0.88041	0.790123	0.84095	47	46	AIP;SERPINB2;SNRPA1;TALDO1;P4HB;HNRNPA2B1;PITPNA;MSN;JAK2;IL12A;SOD2;HNRNPDL;HNRNPF;ANXA2;VAMP7;CFL1;HSPA9;MTAP;ARF1;LCP1;IL12RB1;IL12RB2;IFNG;CA1;IL12B;GSTA2;BOLA2;CDC42;CAPZA1;PAK2;CNN2;RPLP0;TYK2;JAK1;TCP1;RALA;IL10;GSTO1;RAP1B;STAT4;LMNB1;SOD1;PDCD4;MIF;PSME2;PPIA	GSTO1;RAP1B;STAT4;LMNB1;SOD1;PDCD4;MIF;PSME2;PPIA
Diseases of Immune System	-0.372182	-0.876772	0.666667	0.845064	34	31	HMGB1;CD36;TLR3;IKBKB;UNC93B1;NFKB2;RELA;BTK;TLR1;S100A1;CD14;CHUK;TLR2;FGA;FGG;FGB;TLR10;MYD88;TLR5;TLR6;LY96;TLR4;TIRAP;TICAM1;IKBKG;TRAF3;IRAK4;NFKB1;NFKBIA;S100A8;S100A9	TLR4;TIRAP;TICAM1;IKBKG;TRAF3;IRAK4;NFKB1;NFKBIA;S100A8;S100A9
Cargo trafficking to the periciliary membrane	0.48879	1.07001	0.35867	0.846527	51	51	BBS2;ARL13B;RAB3IP;RAB11FIP3;EXOC2;BBS12;ASAP1;GBF1;CYS1;EXOC4;ARL3;PKD1;NPHP3;EXOC8;SMO;EXOC1;BBS5;BBS9;LZTFL1;EXOC3;EXOC6;UNC119B;INPP5E;EXOC7;CCT2;TTC8;BBS10;EXOC5;ARF4;CCT8;CNGA2;SSTR3;CNGA4;RHO;CCT5;MKKS;RP2;TCP1;CCT4;CCT3;BBIP1;MCHR1;BBS1;PKD2;CNGB1;BBS4;RAB8A;PDE6D;BBS7;RAB11A;ARL6	BBS2;ARL13B;RAB3IP;RAB11FIP3;EXOC2;BBS12;ASAP1;GBF1;CYS1;EXOC4;ARL3;PKD1;NPHP3;EXOC8;SMO;EXOC1;BBS5;BBS9;LZTFL1;EXOC3;EXOC6;UNC119B;INPP5E;EXOC7;CCT2;TTC8;BBS10
Diseases associated with N-glycosylation of proteins	0.571265	1.06931	0.38292	0.847132	17	17	MOGS;ALG11;ALG9;ALG2;ALG13;ALG8;MAN1B1;ALG6;MPDU1;ALG14;ALG12;RFT1;DPAGT1;ALG1;ALG3;B4GALT1;MGAT2	MOGS;ALG11;ALG9;ALG2;ALG13;ALG8;MAN1B1;ALG6;MPDU1;ALG14;ALG12
Pyruvate metabolism	-0.369102	-0.873822	0.71831	0.847192	31	31	SLC16A1;BSG;SLC16A3;LDHB;PPARD;DLAT;PDP2;PDK3;PDK2;MPC1;PDP1;RXRA;PDHX;SLC16A8;LDHAL6B;LDHAL6A;LDHC;PDHA2;PDPR;GLO1;PDK1;VDAC1;PDHB;MPC2;GSTZ1;HAGH;ME1;DLD;PDHA1;LDHA;PDK4	PDHB;MPC2;GSTZ1;HAGH;ME1;DLD;PDHA1;LDHA;PDK4
Iron uptake and transport	-0.328181	-0.877103	0.724638	0.847218	59	59	SLC40A1;SLC11A2;SLC22A17;FBXL5;ATP6V0A1;ATP6V0A2;ALAD;ATP6V1G1;ATP6V0E2;CP;ATP6V1D;ATP6V1C2;ATP6V1G2;SKP1;LCN2;CAND1;MCOLN1;ATP6V0B;TCIRG1;ATP6V1C1;CYBRD1;CUL1;ATP6AP1;IREB2;HFE;ATP6V1A;UBB;ATP6V1H;STEAP3;TFRC;FTMT;ABCG2;ATP6V0D2;TFR2;ATP6V1G3;ATP6V0A4;NEDD8;ATP6V1B2;GLRX3;ACO1;ATP6V0E1;HEPH;ATP6V1B1;FLVCR1;ATP6V1E2;TF;ATP6V0C;HMOX2;FTL;HMOX1;ATP6V0D1;ATP6V1E1;STEAP2;UBA52;ATP6V1F;SLC46A1;RPS27A;…	ATP6V1E2;TF;ATP6V0C;HMOX2;FTL;HMOX1;ATP6V0D1;ATP6V1E1;STEAP2;UBA52;ATP6V1F;SLC46A1;RPS27A;UBC;FTH1
Transport of vitamins, nucleosides, and related molecules	0.497075	1.06775	0.362283	0.849215	44	44	SLC35A3;APOD;SLC27A6;SLC35D2;SLC35B2;SLCO1A2;ARL2BP;SLCO3A1;SLC35C1;SLC16A2;SLC29A1;AVP;ARL2;SLC33A1;SLCO4C1;SLC35D1;SLC35B3;SLC35A1;SLC35A2;SLC25A6;SLC27A1;SLC29A3;SLC28A2;SLCO1C1;SLCO1B1;SLCO1B3;LCN9;ALB;LCN12;SLC25A4;SLC29A2;PDZD11;SLC27A4;SLCO2B1;LCN1;LCN15;SLC28A1;SLC35B4;SLC29A4;SLC5A6;SLC28A3;SLCO2A1;SLCO4A1;SLC25A5	SLC35A3;APOD;SLC27A6;SLC35D2;SLC35B2;SLCO1A2;ARL2BP;SLCO3A1;SLC35C1;SLC16A2;SLC29A1;AVP;ARL2
Senescence-Associated Secretory Phenotype (SASP)	-0.325811	-0.873909	0.745763	0.85001	82	53	CDK6;STAT3;ANAPC4;MAPK3;EHMT2;EHMT1;RPS6KA1;RPS6KA2;CDC27;RELA;MAPK1;ANAPC1;UBE2D1;CDC16;UBE2E1;ANAPC2;MAPK7;CDKN2A;CDKN1B;CDC23;IL6;UBE2C;CDK2;CDKN2C;IGFBP7;CDK4;ANAPC16;UBB;VENTX;IL1A;CXCL8;RPS6KA3;CDC26;ANAPC5;FZR1;CCNA2;ANAPC11;H2AFX;UBE2S;CCNA1;ANAPC10;ANAPC15;CDKN2D;CDKN2B;ANAPC7;CDKN1A;UBA52;FOS;JUN;NFKB1;RPS27A;UBC;CEBPB	CDKN2B;ANAPC7;CDKN1A;UBA52;FOS;JUN;NFKB1;RPS27A;UBC;CEBPB
Regulation of Glucokinase by Glucokinase Regulatory Protein	0.512706	1.06805	0.368356	0.850286	32	32	RANBP2;NUP58;NUP93;TPR;NUP88;NUP107;RAE1;NDC1;NUP98;POM121C;AAAS;NUP188;NUP54;NUP50;POM121;NUP85;SEC13;NUP205;SEH1L;NUP62;GCKR;GCK;NUP43;NUP214;NUP210;NUP35;NUP42;NUP160;NUP133;NUP153;NUP37;NUP155	RANBP2;NUP58;NUP93;TPR;NUP88;NUP107;RAE1;NDC1;NUP98;POM121C;AAAS;NUP188;NUP54;NUP50;POM121;NUP85;SEC13;NUP205
Fatty acyl-CoA biosynthesis	0.504842	1.06644	0.363636	0.850346	37	37	HACD4;SCD5;HACD2;ACSL1;TECR;ACSL4;ACLY;HSD17B12;PPT1;ELOVL2;OLAH;ELOVL7;ACSL6;ELOVL4;PPT2;HACD3;ELOVL5;ACSL3;ELOVL6;ACSBG1;CBR4;MORC2;ACSBG2;ELOVL3;HSD17B3;HTD2;TECRL;ACACA;HSD17B8;ELOVL1;ACSF3;ACSL5;SLC27A3;SLC25A1;HACD1;FASN;SCD	HACD4;SCD5;HACD2;ACSL1;TECR;ACSL4;ACLY;HSD17B12;PPT1;ELOVL2;OLAH;ELOVL7;ACSL6;ELOVL4;PPT2;HACD3;ELOVL5;ACSL3;ELOVL6
Extra-nuclear estrogen signaling	0.460254	1.0667	0.362416	0.8515	74	74	BCL2;CCND1;KRAS;GNG8;CREB1;PIK3CA;MAPK3;GNAI2;STRN;CALM1;GNB2;CAV1;IGF1R;PIK3R3;GNB4;ZDHHC7;GNB1;ESR2;AKT1;PDPK1;AKT3;XPO1;NRAS;AKT2;EREG;MAPK1;PTK2;S1PR3;MMP2;GNG4;UHMK1;ZDHHC21;PRKCZ;BTC;FOXO3;CDKN1B;GNAI3;GNGT1;MMP9;MMP7;AREG;GNG3;GNB3;MMP3;GNAT3;GNGT2;NOS3;GNAI1;PRMT1;SPHK1;HSP90AA1;HRAS;GNG10;GNG13;EGF;ESR1;EGFR;ELK1;GNG5;SHC1;SRC;CAV2;GNG2;GNG7;EPGN;PIK3R2;HBEGF;SRF;GNB5;GNG12;TGFA;FOS;PIK3…	BCL2;CCND1;KRAS;GNG8;CREB1;PIK3CA;MAPK3;GNAI2;STRN;CALM1;GNB2;CAV1;IGF1R;PIK3R3;GNB4;ZDHHC7;GNB1;ESR2;AKT1;PDPK1;AKT3;XPO1;NRAS;AKT2;EREG;MAPK1;PTK2;S1PR3;MMP2;GNG4;UHMK1;ZDHHC21;PRKCZ
Pyroptosis	-0.366708	-0.870507	0.665198	0.853198	27	27	HMGB1;CHMP4C;CHMP2B;CASP3;TP53;CASP4;CHMP6;IRF1;IRF2;CHMP2A;CHMP7;CHMP3;BAX;GZMB;CASP5;IL1A;ELANE;BAK1;IL1B;GSDMD;CHMP4B;IL18;GSDME;CHMP4A;CASP1;TP63;CYCS	GSDMD;CHMP4B;IL18;GSDME;CHMP4A;CASP1;TP63;CYCS
Meiotic synapsis	0.515012	1.06487	0.375155	0.854728	60	34	SYNE2;SUN1;SYNE1;RAD21;LMNA;SMC3;STAG1;DIDO1;STAG2;TERF2IP;TERF1;SMC1A;BRCA1;ATR;TERF2;FKBP6;UBE2I;POT1;SYCP2;SYCE2;SYCP3;TEX12;SYCP1;SYCE1;REC8;STAG3;H2AFX;SUN2;ACD;SYCE3;TINF2;SMC1B;LMNB1;HSPA2	SYNE2;SUN1;SYNE1;RAD21;LMNA;SMC3;STAG1;DIDO1;STAG2;TERF2IP;TERF1;SMC1A;BRCA1;ATR;TERF2;FKBP6;UBE2I
TNF receptor superfamily (TNFSF) members mediating non-canonical NF-kB pathway	0.569182	1.05974	0.404632	0.860476	17	17	TNFRSF12A;LTBR;TNFRSF11A;TNFSF12;LTB;BIRC2;CD40LG;TNFRSF13C;TNFSF11;TRAF2;MAP3K14;TNFSF13B;LTA;BIRC3;TNFSF14;CD40;TRAF3	TNFRSF12A;LTBR;TNFRSF11A;TNFSF12
Cellular Senescence	0.44723	1.06295	0.343552	0.860513	168	130	CDK6;PHC3;ID1;HMGA2;RAD50;STAT3;ANAPC4;MAPK3;PHC2;EP400;EHMT2;MAPK8;ETS2;EHMT1;RPS6KA1;PHC1;RPS6KA2;ATM;TP53;TNRC6A;TFDP2;ETS1;TNRC6B;BMI1;MAPK9;RBBP4;MAP2K7;MAP2K4;MAPK10;ERF;TFDP1;SUZ12;CDC27;MDM4;AGO1;MAPK14;RELA;AGO3;TERF2IP;TERF1;MAPK1;ANAPC1;UBE2D1;AGO4;HIRA;CDC16;MAP3K5;UBE2E1;MAP2K6;TERF2;EZH2;ANAPC2;MAPKAPK5;MAPK7;MRE11;KDM6B;CDKN2A;CDKN1B;CDC23;IL6;UBE2C;MAPKAPK3;CDK2;UBN1;E2F1;SP1;HMGA…	CDK6;PHC3;ID1;HMGA2;RAD50;STAT3;ANAPC4;MAPK3;PHC2;EP400;EHMT2;MAPK8;ETS2;EHMT1;RPS6KA1;PHC1;RPS6KA2;ATM;TP53;TNRC6A;TFDP2;ETS1;TNRC6B;BMI1;MAPK9;RBBP4;MAP2K7;MAP2K4;MAPK10;ERF;TFDP1;SUZ12;CDC27;MDM4;AGO1;MAPK14;RELA;AGO3;TERF2IP;TERF1;MAPK1;ANAPC1;UBE2D1;AGO4;HIRA;CDC16;MAP3K5;UBE2E1;MAP2K6;TERF2;EZH2;ANAPC2;MAPKAPK5;MAPK7;MRE11;KDM6B;CDKN2A;CDKN1B;CDC23;IL6
Signaling by NOTCH2	0.512132	1.05886	0.387856	0.861905	33	33	MAML2;ADAM10;NOTCH2;CREB1;JAG1;NCSTN;MIB1;PSEN2;RBPJ;EP300;HES1;MAMLD1;PSEN1;MIB2;APH1B;MAML1;JAG2;NEURL1;APH1A;CNTN1;UBB;HES5;FCER2;GZMB;MAML3;DLL1;DLL4;UBA52;NEURL1B;PSENEN;MDK;RPS27A;UBC	MAML2;ADAM10;NOTCH2;CREB1;JAG1;NCSTN;MIB1;PSEN2;RBPJ;EP300;HES1;MAMLD1;PSEN1;MIB2;APH1B
Regulation of PTEN gene transcription	0.473958	1.05986	0.394464	0.862149	61	61	CHD4;PHC3;MAPK3;PHC2;REST;MAF1;PHC1;TP53;HDAC7;HDAC5;BMI1;RBBP4;SLC38A9;HDAC3;RRAGC;SUZ12;CHD3;HDAC2;MTA1;SALL4;MBD3;MAPK1;GATAD2A;MECOM;LAMTOR5;KDM1A;GATAD2B;EZH2;MTA3;SNAI1;ATN1;MTOR;MLST8;RCOR1;RNF2;SCMH1;LAMTOR3;CBX6;RRAGB;CBX8;EED;CBX2;PPARG;NR2E1;LAMTOR2;ATF2;PTEN;RBBP7;RPTOR;RRAGA;RHEB;LAMTOR4;HDAC1;LAMTOR1;RRAGD;RING1;EGR1;JUN;MTA2;CBX4;SNAI2	CHD4;PHC3;MAPK3;PHC2;REST;MAF1;PHC1;TP53;HDAC7;HDAC5;BMI1;RBBP4;SLC38A9;HDAC3;RRAGC;SUZ12;CHD3;HDAC2;MTA1;SALL4;MBD3;MAPK1;GATAD2A;MECOM;LAMTOR5
DNA Double Strand Break Response	0.493164	1.05817	0.381481	0.862386	61	43	RAD50;BAZ1B;TP53BP1;PPP5C;MAPK8;SMARCA5;ATM;TP53;RNF168;KPNA2;APBB1;MDC1;RNF8;EYA4;ABL1;UBXN1;EYA1;HERC2;BABAM1;SUMO1;BRCA1;MRE11;NSD2;BRCC3;UBE2I;KDM4A;NBN;UBE2N;UBB;PIAS4;EYA3;KAT5;UIMC1;H2AFX;BARD1;CHEK2;BAP1;UBE2V2;UBA52;KDM4B;EYA2;RPS27A;UBC	RAD50;BAZ1B;TP53BP1;PPP5C;MAPK8;SMARCA5;ATM;TP53;RNF168;KPNA2;APBB1;MDC1;RNF8;EYA4;ABL1;UBXN1;EYA1;HERC2;BABAM1;SUMO1;BRCA1;MRE11;NSD2;BRCC3
Caspase activation via extrinsic apoptotic signalling pathway	0.508144	1.031	0.410622	0.862783	28	26	CFLAR;MAGED1;CASP3;APPL1;CASP8;UNC5A;RIPK1;UNC5B;TICAM2;TNFRSF10A;DAPK3;DAPK1;CD14;FAS;FASLG;DCC;TNFRSF10B;TRAF2;DAPK2;LY96;TRADD;FADD;TLR4;TICAM1;CASP9;TNFSF10	CFLAR;MAGED1;CASP3;APPL1;CASP8;UNC5A;RIPK1;UNC5B;TICAM2;TNFRSF10A;DAPK3;DAPK1;CD14
Regulation of cholesterol biosynthesis by SREBP (SREBF)	0.467343	1.03205	0.429907	0.862823	56	55	NCOA1;SQLE;FDPS;MED1;NFYB;SEC23A;CREBBP;SAR1B;KPNB1;SREBF2;MVD;INSIG1;INSIG2;SEC24D;SREBF1;TBL1XR1;DHCR7;MBTPS1;CYP51A1;NFYA;CHD9;RXRA;NCOA2;HMGCS1;PPARA;TGS1;NCOA6;SEC24A;TBL1X;NFYC;SP1;ELOVL6;HMGCR;MBTPS2;SEC24B;IDI1;TM7SF2;CARM1;GPAM;ACACA;SCAP;SEC24C;GGPS1;SC5D;LSS;MVK;FDFT1;SMARCD3;ACACB;MTF1;HELZ2;FASN;RAN;SCD;PMVK	NCOA1;SQLE;FDPS;MED1;NFYB;SEC23A;CREBBP;SAR1B;KPNB1;SREBF2;MVD;INSIG1;INSIG2;SEC24D;SREBF1;TBL1XR1;DHCR7;MBTPS1;CYP51A1;NFYA;CHD9;RXRA;NCOA2;HMGCS1;PPARA;TGS1;NCOA6;SEC24A;TBL1X;NFYC;SP1;ELOVL6;HMGCR;MBTPS2
Fcgamma receptor (FCGR) dependent phagocytosis	0.426884	1.03038	0.4341	0.863097	168	165	PLCG2;WASL;NF2;MYH9;ITPR3;PIK3CA;PLD3;YES1;MAPK3;PRKCD;NCKAP1;ITPR1;ELMO2;GRB2;MYO9B;ARPC5;ARPC1B;PIK3CB;WIPF1;ABL1;ITPR2;PLD2;CYFIP1;VAV2;DOCK1;NCK1;ELMO1;MAPK1;PTK2;RAC1;IGKV1-17;BTK;WIPF2;ACTR2;PLD1;NCKIPSD;HSP90AB1;ARPC2;AHCYL1;PRKCE;CRK;WAS;MYO1C;LIMK1;BAIAP2;ABI2;MYO5A;ABI1;ARPC3;CFL1;PLPP5;WASF2;BRK1;IGLV4-69;IGLV1-47;IGLV7-46;IGLV6-57;IGLV11-55;IGLV1-36;IGLV5-37;IGLV1-40;IGLV7-43;IGLV1-44…	PLCG2;WASL;NF2;MYH9;ITPR3;PIK3CA;PLD3;YES1;MAPK3;PRKCD;NCKAP1;ITPR1;ELMO2;GRB2;MYO9B;ARPC5;ARPC1B;PIK3CB;WIPF1;ABL1;ITPR2;PLD2;CYFIP1;VAV2;DOCK1;NCK1;ELMO1;MAPK1;PTK2;RAC1;IGKV1-17;BTK;WIPF2;ACTR2;PLD1;NCKIPSD;HSP90AB1;ARPC2;AHCYL1;PRKCE;CRK;WAS;MYO1C;LIMK1;BAIAP2;ABI2
Defective TPR may confer susceptibility towards thyroid papillary carcinoma (TPC)	0.512706	1.0553	0.392231	0.863153	32	32	RANBP2;NUP58;NUP93;TPR;NUP88;NUP107;RAE1;NDC1;NUP98;POM121C;AAAS;NUP188;NUP54;NUP50;POM121;NUP85;SEC13;NUP205;SEH1L;NUP62;GCKR;GCK;NUP43;NUP214;NUP210;NUP35;NUP42;NUP160;NUP133;NUP153;NUP37;NUP155	RANBP2;NUP58;NUP93;TPR;NUP88;NUP107;RAE1;NDC1;NUP98;POM121C;AAAS;NUP188;NUP54;NUP50;POM121;NUP85;SEC13;NUP205
Visual phototransduction	0.452134	1.05687	0.369281	0.863435	100	100	SDC4;AGRN;AKR1C1;DHRS3;LRP2;RBP1;GPC6;LRP1;LRP10;CALM1;NAPEPLD;CNGA1;BCO2;GNB1;RETSAT;CYP4V2;NMT2;GUCY2D;RDH10;FNTA;HSPG2;GRK4;GRK7;METAP1;LRAT;FNTB;GPC2;RDH11;LRP12;PRKCA;GNGT1;GUCA1B;GPC4;SDC1;CAMKMT;SLC24A1;PRKCQ;OPN1MW;OPN1LW;PPEF1;AWAT2;APOC2;RDH8;LDLR;RLBP1;STRA6;PNLIP;RBP4;GPC5;RDH12;GRK1;RDH16;HSD17B6;APOA4;MYO7A;APOB;RBP3;RHO;AKR1C4;LPL;DHRS9;PDE6A;SAG;GNAT1;RCVRN;GUCA1A;RBP2;CLPS;GUCA1C…	SDC4;AGRN;AKR1C1;DHRS3;LRP2;RBP1;GPC6;LRP1;LRP10;CALM1;NAPEPLD;CNGA1;BCO2;GNB1;RETSAT;CYP4V2;NMT2;GUCY2D;RDH10;FNTA;HSPG2
PKA activation	0.571028	1.06114	0.40192	0.863456	18	18	PRKACA;CALM1;ADCY2;NBEA;PRKACB;PRKAR2A;ADCY7;ADCY5;ADCY6;ADCY9;PRKAR2B;PRKAR1A;PRKACG;ADCY8;PRKAR1B;ADCY1;ADCY4;ADCY3	PRKACA;CALM1;ADCY2;NBEA;PRKACB;PRKAR2A;ADCY7;ADCY5;ADCY6;ADCY9;PRKAR2B;PRKAR1A
RHO GTPases activate CIT	0.546398	1.03289	0.428571	0.863567	19	19	MYH14;MYL12B;PPP1R12B;PPP1R12A;MYH9;MYL9;DLG4;KIF14;RAC1;CIT;MYH11;CDKN1B;MYL6;MYH10;PRC1;RHOA;PPP1CB;RHOB;RHOC	MYH14;MYL12B;PPP1R12B;PPP1R12A;MYH9;MYL9;DLG4;KIF14;RAC1;CIT;MYH11;CDKN1B;MYL6
mRNA Splicing - Minor Pathway	-0.317007	-0.865605	0.818182	0.863702	55	52	RNPC3;POLR2C;SF3B1;SNRNP200;PRPF8;GTF2F2;SRSF1;SNRNP48;SF3B2;DDX42;SRSF2;SRSF7;SNRNP35;POLR2B;GTF2F1;PDCD7;ZCRB1;LSM2;PRPF6;SF3B3;DDX23;SNRPB;YBX1;SF3B5;ZRSR2;EFTUD2;SF3B6;POLR2H;POLR2K;SNU13;POLR2E;POLR2A;POLR2D;POLR2J;SNRNP40;NCBP2;NCBP1;SNRNP25;POLR2F;ZMAT5;SRSF6;SF3B4;SNRPD3;SNRPD1;POLR2G;SNRPF;SNRPD2;SNRPE;TXNL4A;POLR2I;POLR2L;SNRPG	SNRPD3;SNRPD1;POLR2G;SNRPF;SNRPD2;SNRPE;TXNL4A;POLR2I;POLR2L;SNRPG
GRB2 events in ERBB2 signaling	0.582069	1.06001	0.386703	0.863735	16	16	ERBB2;ERBB4;KRAS;GRB2;NRAS;EREG;SOS1;BTC;NRG3;HRAS;NRG4;EGF;EGFR;NRG1;NRG2;HBEGF	ERBB2;ERBB4;KRAS;GRB2;NRAS;EREG;SOS1;BTC
Class I MHC mediated antigen processing & presentation	0.415378	1.0323	0.406	0.863826	380	374	LMO7;HLA-A;WSB1;HLA-E;ITGAV;HLA-C;HECTD1;MRC2;HMGB1;PDIA3;HLA-B;TAPBP;UNKL;CYBA;NPEPPS;RNF213;SEC31A;PJA2;TRIM37;CD36;SMURF2;ANAPC4;CANX;WWP1;FBXL5;HECTD2;VAMP8;RLIM;UBE4A;RNF34;CBLB;UBE3B;TRIP12;LNPEP;MYLIP;HLA-F;ASB7;SEC23A;UBE2J1;FBXO30;CUL7;RNF217;RNF130;FBXL4;RNF19A;UBR1;IKBKB;FBXL3;NEDD4L;FBXO17;TRIM11;UBA3;HLA-G;PSME4;UBR2;TRAF7;SAR1B;UBE3D;UBE2H;KLHL11;FBXL8;KBTBD6;HACE1;UBE2K;LTN1;MKRN1;…	LMO7;HLA-A;WSB1;HLA-E;ITGAV;HLA-C;HECTD1;MRC2;HMGB1;PDIA3;HLA-B;TAPBP;UNKL;CYBA;NPEPPS;RNF213;SEC31A;PJA2;TRIM37;CD36;SMURF2;ANAPC4;CANX;WWP1;FBXL5;HECTD2;VAMP8;RLIM;UBE4A;RNF34;CBLB;UBE3B;TRIP12;LNPEP;MYLIP;HLA-F;ASB7;SEC23A;UBE2J1;FBXO30;CUL7;RNF217;RNF130;FBXL4;RNF19A;UBR1;IKBKB;FBXL3;NEDD4L;FBXO17;TRIM11;UBA3;HLA-G;PSME4;UBR2;TRAF7;SAR1B;UBE3D;UBE2H;KLHL11;FBXL8;KBTBD6;HACE1;UBE2K;LTN1;MKRN1;…
ESR-mediated signaling	0.43776	1.05618	0.371488	0.863943	192	161	CTSD;BCL2;ERBB4;NCOA1;DDX5;POLR2C;NCOA3;CCND1;KRAS;GNG8;FOXA1;RUNX1;CREB1;RAD21;PIK3CA;MAPK3;MED1;GNAI2;STRN;PPP5C;GTF2F2;CREBBP;CALM1;GNB2;CAV1;NRIP1;IGF1R;GTF2A1;TNRC6A;TNRC6B;KPNA2;PIK3R3;GNB4;EP300;ZDHHC7;POU2F1;SMC3;GNB1;ESR2;AKT1;KANK1;PDPK1;AGO1;STAG1;AKT3;XPO1;NRAS;PTGES3;STAG2;AGO3;AKT2;EREG;MAPK1;GREB1;PTK2;S1PR3;MMP2;AGO4;POLR2B;GTF2F1;PPID;SMC1A;KDM1A;GNG4;AGO2;UHMK1;ZDHHC21;PRKCZ;CBF…	CTSD;BCL2;ERBB4;NCOA1;DDX5;POLR2C;NCOA3;CCND1;KRAS;GNG8;FOXA1;RUNX1;CREB1;RAD21;PIK3CA;MAPK3;MED1;GNAI2;STRN;PPP5C;GTF2F2;CREBBP;CALM1;GNB2;CAV1;NRIP1;IGF1R;GTF2A1;TNRC6A;TNRC6B;KPNA2;PIK3R3;GNB4;EP300;ZDHHC7;POU2F1;SMC3;GNB1;ESR2;AKT1;KANK1;PDPK1;AGO1;STAG1;AKT3;XPO1;NRAS;PTGES3;STAG2;AGO3;AKT2;EREG;MAPK1;GREB1;PTK2;S1PR3;MMP2;AGO4;POLR2B;GTF2F1;PPID;SMC1A;KDM1A;GNG4;AGO2;UHMK1;ZDHHC21;PRKCZ;CBFB
Ca-dependent events	0.493071	1.03116	0.428922	0.864097	37	37	CREB1;PRKCD;PRKACA;CALM1;CAMK2D;PDE1C;ADCY2;KPNA2;CAMKK1;NBEA;PRKACB;PRKAR2A;ADCY7;PLA2G4A;MAPK1;ADCY5;ADCY6;ADCY9;PRKCA;CAMK2G;PRKAR2B;PRKAR1A;GRK2;PRKCG;PRKACG;ADCY8;CAMK2A;PRKAR1B;PDE1B;PRKX;ADCY1;CAMKK2;ADCY4;CAMK4;ADCY3;CAMK2B;PDE1A	CREB1;PRKCD;PRKACA;CALM1;CAMK2D;PDE1C;ADCY2;KPNA2;CAMKK1;NBEA;PRKACB;PRKAR2A;ADCY7;PLA2G4A;MAPK1;ADCY5;ADCY6
mRNA decay by 5' to 3' exoribonuclease	0.592674	1.06148	0.406706	0.864335	15	15	DDX6;XRN1;DCP1A;DCP2;LSM4;PATL1;LSM2;LSM3;DCP1B;LSM6;EDC4;LSM1;EDC3;LSM7;LSM5	DDX6;XRN1;DCP1A;DCP2;LSM4;PATL1
GRB2:SOS provides linkage to MAPK signaling for Integrins	0.580709	1.0571	0.397711	0.86468	15	15	FN1;TLN1;GRB2;ITGA2B;PTK2;VWF;SOS1;RAP1A;FGA;FGG;FGB;ITGB3;RAP1B;SRC;APBB1IP	FN1;TLN1;GRB2;ITGA2B;PTK2;VWF;SOS1
Collagen biosynthesis and modifying enzymes	0.455115	1.02641	0.435321	0.864848	67	67	COL11A1;P3H2;COL18A1;COL9A3;COL4A4;COL4A3;COL1A2;PLOD1;COL3A1;TLL1;PCOLCE;COL9A2;SERPINH1;P4HB;COL8A2;COL25A1;COL4A1;PCOLCE2;PPIB;P3H3;P4HA1;COL21A1;COL6A3;COL16A1;COL5A2;COL28A1;COL4A2;COL24A1;ADAMTS3;COL23A1;COL4A5;COL1A1;ADAMTS2;PLOD2;COL20A1;ADAMTS14;P4HA3;COLGALT2;COL10A1;COL6A5;COL6A6;COL15A1;COL9A1;COL5A1;PLOD3;COLGALT1;P4HA2;COL2A1;COL14A1;COL12A1;BMP1;P3H1;COL8A1;CRTAP;COL19A1;COL13A1;CO…	COL11A1;P3H2;COL18A1;COL9A3;COL4A4;COL4A3;COL1A2;PLOD1;COL3A1;TLL1;PCOLCE;COL9A2;SERPINH1;P4HB;COL8A2;COL25A1;COL4A1;PCOLCE2;PPIB;P3H3;P4HA1;COL21A1;COL6A3
Intrinsic Pathway for Apoptosis	0.468322	1.02689	0.439252	0.864945	55	55	BCL2;STAT3;DYNLL2;XIAP;MAPK3;TP53BP2;CASP3;MAPK8;BCL2L1;YWHAZ;BMF;TP53;TFDP2;CASP8;SEPTIN4;YWHAQ;BBC3;BCL2L11;AKT1;TFDP1;AKT3;PPP1R13B;APAF1;AKT2;MAPK1;YWHAG;YWHAB;DIABLO;CASP7;CDKN2A;YWHAH;BAD;CARD8;E2F1;BAX;PPP3R1;YWHAE;GZMB;PPP3CC;UACA;C1QBP;BAK1;TP73;BID;GSDMD;APIP;PMAIP1;NMT1;GSDME;DYNLL1;AVEN;CASP9;TP63;CYCS;SFN	BCL2;STAT3;DYNLL2;XIAP;MAPK3;TP53BP2;CASP3;MAPK8;BCL2L1;YWHAZ;BMF;TP53;TFDP2;CASP8;SEPTIN4;YWHAQ;BBC3;BCL2L11;AKT1;TFDP1;AKT3;PPP1R13B;APAF1;AKT2;MAPK1
Heme signaling	0.482322	1.05536	0.362768	0.865034	47	46	NCOA1;CREB1;MED1;NCOR1;CREBBP;NRIP1;NPAS2;MEF2C;EP300;CRTC2;MAFK;HDAC3;XPO1;TBL1XR1;BACH1;CLOCK;RAI1;SIRT1;CHD9;RXRA;ARNTL;NCOA2;PPARA;TGS1;NCOA6;TBL1X;MEF2D;NR1D1;CARM1;HBB;CRTC3;CLEC1B;APOB;ATF2;NFE2L2;HBA1;CRTC1;LY96;TLR4;RORA;SMARCD3;APOA1;HMOX1;HELZ2;PPARGC1A;SLC46A1	NCOA1;CREB1;MED1;NCOR1;CREBBP;NRIP1;NPAS2;MEF2C;EP300;CRTC2;MAFK;HDAC3;XPO1;TBL1XR1;BACH1;CLOCK;RAI1;SIRT1;CHD9;RXRA;ARNTL;NCOA2;PPARA;TGS1;NCOA6
RET signaling	0.482376	1.0345	0.403423	0.865278	41	41	IRS2;PIK3CA;PRKACA;GRB2;PIK3R3;PIK3CB;GFRA3;GFRA1;PTPN11;GRB7;GAB1;PRKACB;GRB10;SOS1;DOK2;MAPK7;FRS2;SHANK3;PRKCA;RAP1GAP;DOK4;DOK1;PSPN;DOK6;GDNF;PRKACG;SHC3;RET;DOK5;PIK3CD;PLCG1;GAB2;GFRA2;GFRA4;ARTN;NRTN;SHC1;SRC;PDLIM7;PIK3R2;PIK3R1	IRS2;PIK3CA;PRKACA;GRB2;PIK3R3;PIK3CB;GFRA3;GFRA1;PTPN11;GRB7;GAB1;PRKACB;GRB10;SOS1;DOK2;MAPK7;FRS2;SHANK3;PRKCA;RAP1GAP
RNA Polymerase II Transcription Termination	0.454858	1.03398	0.416479	0.865319	66	66	POLDIP3;THOC1;PABPN1;PAPOLA;CHTOP;SRSF5;SRSF1;WDR33;CPSF1;CPSF3;SRSF4;SRRM1;DHX38;MAGOHB;FYTTD1;RBM8A;ZNF473;SRSF2;SRSF7;SARNP;FIP1L1;CPSF2;PCF11;DDX39B;CSTF2T;CSTF1;CASC3;THOC2;SYMPK;CPSF7;THOC5;CDC40;UPF3B;LSM10;SNRPB;NUDT21;SLU7;CLP1;RNPS1;THOC6;SRSF11;SRSF9;CSTF3;ALYREF;U2AF1;CSTF2;LUZP4;SRSF3;ZC3H11A;LSM11;NCBP2;NCBP1;MAGOH;U2AF2;SRSF6;U2AF1L4;CPSF4;SNRPD3;THOC7;SLBP;EIF4A3;DDX39A;THOC3;SNRP…	POLDIP3;THOC1;PABPN1;PAPOLA;CHTOP;SRSF5;SRSF1;WDR33;CPSF1;CPSF3;SRSF4;SRRM1;DHX38;MAGOHB;FYTTD1;RBM8A;ZNF473;SRSF2;SRSF7;SARNP;FIP1L1;CPSF2;PCF11;DDX39B;CSTF2T;CSTF1;CASC3;THOC2;SYMPK;CPSF7;THOC5;CDC40;UPF3B;LSM10;SNRPB;NUDT21
Signaling by FGFR1	0.468413	1.0329	0.412396	0.865492	50	50	FLRT3;BRAF;CBL;FGFRL1;KRAS;PIK3CA;PPP2R1A;FLRT2;MAPK3;GRB2;PTPN11;SPRY2;MKNK1;FGF18;GAB1;NRAS;MAPK1;FGFR1;SOS1;FGF20;PPP2CB;FRS2;FGF17;SPRED1;FGF9;UBB;FRS3;SPRED2;FGF8;FGF23;FLRT1;FGF6;FGF3;FGF4;FGF1;PPP2CA;HRAS;KL;PLCG1;FGF2;SHC1;SRC;FGF22;FGF5;FGF10;UBA52;PIK3R1;RPS27A;ANOS1;UBC	FLRT3;BRAF;CBL;FGFRL1;KRAS;PIK3CA;PPP2R1A;FLRT2;MAPK3;GRB2;PTPN11;SPRY2;MKNK1;FGF18;GAB1;NRAS;MAPK1
SUMOylation of RNA binding proteins	0.473338	1.03488	0.424674	0.86582	47	47	PHC3;PHC2;RANBP2;NUP58;PHC1;BMI1;NUP93;TPR;NUP88;NUP107;RAE1;NDC1;NUP98;SUMO1;POM121C;AAAS;NUP188;PCGF2;NUP54;UBE2I;NUP50;POM121;HNRNPK;NUP85;SEC13;NUP205;RNF2;SCMH1;NOP58;CBX8;SEH1L;NUP62;CBX2;NUP43;SUMO2;NUP214;NUP210;NUP35;NUP42;NUP160;NUP133;HNRNPC;NUP153;NUP37;NUP155;RING1;CBX4	PHC3;PHC2;RANBP2;NUP58;PHC1;BMI1;NUP93;TPR;NUP88;NUP107;RAE1;NDC1;NUP98;SUMO1;POM121C;AAAS;NUP188;PCGF2;NUP54;UBE2I;NUP50;POM121;HNRNPK;NUP85;SEC13;NUP205
AURKA Activation by TPX2	0.466784	1.06002	0.37819	0.865932	72	71	CEP57;CEP192;DYNC1H1;HAUS6;PPP2R1A;CDK5RAP2;PCM1;CENPJ;PRKACA;SFI1;TUBA1A;CCP110;OFD1;CLASP1;HAUS4;AKAP9;CEP63;CETN2;HAUS8;PLK4;HAUS2;YWHAG;HAUS7;PAFAH1B1;CEP135;HAUS3;ALMS1;HAUS1;DCTN1;HAUS5;CEP78;SSNA1;PRKAR2B;CEP76;PLK1;MAPRE1;ODF2;CEP152;PCNT;CEP290;CSNK1E;YWHAE;NEDD1;TUBB4A;CKAP5;CSNK1D;SDCCAG8;CEP70;HSP90AA1;HMMR;DCTN3;ACTR1A;TUBB;DCTN2;NINL;CNTRL;CEP164;CEP41;CEP250;NDE1;TUBA4A;AURKA;TUBB4…	CEP57;CEP192;DYNC1H1;HAUS6;PPP2R1A;CDK5RAP2;PCM1;CENPJ;PRKACA;SFI1;TUBA1A;CCP110;OFD1;CLASP1;HAUS4;AKAP9;CEP63;CETN2;HAUS8;PLK4;HAUS2;YWHAG;HAUS7;PAFAH1B1;CEP135;HAUS3;ALMS1;HAUS1;DCTN1;HAUS5;CEP78;SSNA1;PRKAR2B;CEP76;PLK1;MAPRE1
PI-3K cascade:FGFR3	0.55117	1.0415	0.427386	0.866277	18	18	FGFR3;PIK3CA;GRB2;PTPN11;FGF18;GAB1;FGF20;FRS2;FGF17;FGF9;FGF16;FGF8;FGF23;FGF4;FGF1;FGF2;FGF5;PIK3R1	FGFR3;PIK3CA;GRB2;PTPN11;FGF18;GAB1;FGF20;FRS2;FGF17
Signaling by NOTCH1 in Cancer	0.466684	1.04253	0.388693	0.866332	58	58	MAML2;ADAM10;JAG1;NCSTN;MIB1;HDAC8;NCOR1;CREBBP;PSEN2;ADAM17;CDK8;HDAC7;HDAC5;RBPJ;EP300;HES1;HDAC3;MAMLD1;CCNC;PSEN1;HDAC2;MIB2;TBL1XR1;APH1B;SKP1;NCOR2;MAML1;JAG2;HDAC6;CUL1;NEURL1;TBL1X;KAT2B;KAT2A;HDAC9;APH1A;HDAC11;NOTCH1;HEYL;UBB;HDAC10;HES5;MAML3;DLL1;HDAC4;HDAC1;RBX1;DLL4;SNW1;HEY2;FBXW7;HEY1;UBA52;NEURL1B;PSENEN;MYC;RPS27A;UBC	MAML2;ADAM10;JAG1;NCSTN;MIB1;HDAC8;NCOR1;CREBBP;PSEN2;ADAM17;CDK8;HDAC7;HDAC5;RBPJ;EP300;HES1;HDAC3;MAMLD1;CCNC;PSEN1;HDAC2;MIB2;TBL1XR1;APH1B;SKP1;NCOR2
SUMOylation of DNA replication proteins	0.478021	1.03318	0.424789	0.866346	46	46	TOP2B;RANBP2;NUP58;NUP93;TPR;NUP88;SUMO3;NUP107;RAE1;NDC1;PIAS3;NUP98;SUMO1;POM121C;AAAS;NUP188;NUP54;UBE2I;NUP50;TOP1;POM121;BIRC5;INCENP;NUP85;SEC13;NUP205;PIAS4;SEH1L;NUP62;NUP43;TOP2A;SUMO2;NUP214;NUP210;NUP35;RANGAP1;NUP42;AURKB;CDCA8;NUP160;NUP133;AURKA;NUP153;NUP37;NUP155;PCNA	TOP2B;RANBP2;NUP58;NUP93;TPR;NUP88;SUMO3;NUP107;RAE1;NDC1;PIAS3;NUP98;SUMO1;POM121C;AAAS;NUP188;NUP54;UBE2I;NUP50;TOP1;POM121;BIRC5;INCENP;NUP85;SEC13;NUP205
PIP3 activates AKT signaling	0.41501	1.02749	0.414141	0.866467	286	269	INSR;ERBB2;ERBB3;ERBB4;CHD4;FGFR2;FGFR3;PHC3;THEM4;IRS2;USP7;XIAP;CREB1;PPP2R5E;PIK3CA;KITLG;PPP2R1A;MAPK3;PHC2;REST;STRN;CNOT6L;RPS6KB2;CSNK2A1;RNF146;MAF1;PHC1;TP53;TNRC6A;GRB2;PIP5K1A;PSME4;TNRC6B;HDAC7;HDAC5;BMI1;PIK3R3;PDGFRB;MET;PIK3CB;RBBP4;SLC38A9;PPP2R5B;PTPN11;TNKS;MKRN1;ESR2;NEDD4;RICTOR;AKT1;PPP2R5A;HDAC3;FGF18;VAPA;PSME3;GAB1;USP13;WWP2;RRAGC;SUZ12;PDPK1;AGO1;PSME1;PIK3AP1;AKT3;PSMD3…	INSR;ERBB2;ERBB3;ERBB4;CHD4;FGFR2;FGFR3;PHC3;THEM4;IRS2;USP7;XIAP;CREB1;PPP2R5E;PIK3CA;KITLG;PPP2R1A;MAPK3;PHC2;REST;STRN;CNOT6L;RPS6KB2;CSNK2A1;RNF146;MAF1;PHC1;TP53;TNRC6A;GRB2;PIP5K1A;PSME4;TNRC6B;HDAC7;HDAC5;BMI1;PIK3R3;PDGFRB;MET;PIK3CB;RBBP4;SLC38A9;PPP2R5B;PTPN11;TNKS;MKRN1;ESR2;NEDD4;RICTOR;AKT1;PPP2R5A;HDAC3;FGF18;VAPA;PSME3;GAB1;USP13;WWP2;RRAGC;SUZ12;PDPK1;AGO1;PSME1;PIK3AP1;AKT3;PSMD3…
Organelle biogenesis and maintenance	0.413716	1.02696	0.417427	0.866612	282	273	IFT57;NCOA1;TNPO1;CEP57;BBS2;TTC21B;CEP192;DYNC1H1;HAUS6;DYNLL2;SEPTIN2;TRIP11;CREB1;ARL13B;PPP2R1A;RAB3IP;CDK5RAP2;MED1;PCM1;CENPJ;NCOR1;CREBBP;RAB11FIP3;PRKACA;CALM1;EXOC2;SFI1;AHI1;TRAF3IP1;IFT80;GLUD1;MTERF1;C2CD3;TFAM;NRF1;MT-ATP6;ALAS1;BBS12;KIFAP3;ASAP1;MKS1;TUBA1A;IFT74;CCP110;MEF2C;GBF1;KIF3B;CYS1;EXOC4;CEP162;GABPA;OFD1;CLASP1;RPGRIP1L;PRKAG2;DNAJC11;HAUS4;ARL3;HCFC1;CRTC2;IFT43;PKD1;HD…	IFT57;NCOA1;TNPO1;CEP57;BBS2;TTC21B;CEP192;DYNC1H1;HAUS6;DYNLL2;SEPTIN2;TRIP11;CREB1;ARL13B;PPP2R1A;RAB3IP;CDK5RAP2;MED1;PCM1;CENPJ;NCOR1;CREBBP;RAB11FIP3;PRKACA;CALM1;EXOC2;SFI1;AHI1;TRAF3IP1;IFT80;GLUD1;MTERF1;C2CD3;TFAM;NRF1;MT-ATP6;ALAS1;BBS12;KIFAP3;ASAP1;MKS1;TUBA1A;IFT74;CCP110;MEF2C;GBF1;KIF3B;CYS1;EXOC4;CEP162;GABPA;OFD1;CLASP1;RPGRIP1L;PRKAG2;DNAJC11;HAUS4;ARL3;HCFC1;CRTC2;IFT43;PKD1;HD…
Cellular hexose transport	0.539945	1.0362	0.439589	0.866638	22	21	SLC2A4;MFSD4B;SLC2A3;SLC2A1;SLC50A1;SLC2A12;SLC2A11;SLC2A10;FGF21;SLC5A2;SLC2A7;SLC5A4;SLC5A1;SLC5A9;SLC2A14;SLC45A3;SLC5A10;SLC2A2;SLC2A8;SLC2A6;SLC2A9	SLC2A4;MFSD4B;SLC2A3;SLC2A1;SLC50A1;SLC2A12;SLC2A11
G alpha (12/13) signalling events	0.451244	1.03982	0.411765	0.866737	80	80	ARHGEF12;ROCK1;AKAP13;NGEF;OBSCN;GNG8;ROCK2;SOS2;GNB2;ARHGEF10L;ARHGEF16;ARHGEF35;ARHGEF10;GNA13;GNB4;ARHGEF5;GNB1;ARHGEF11;ARHGEF18;MCF2L;VAV2;ARHGEF37;ARHGEF2;PREX1;BTK;SOS1;GNG4;FGD3;ARHGEF17;NET1;ITSN1;ARHGEF3;ABR;TIAM2;ARHGEF39;GNGT1;ARHGEF19;GNA12;ARHGEF1;MCF2;GNG3;GNB3;ADRA1D;ARHGEF38;ARHGEF33;RASGRF2;ADRA1B;ARHGEF15;GNGT2;RHOA;TIAM1;ECT2;KALRN;ARHGEF40;ARHGEF4;GNG10;TBXA2R;ARHGEF26;FGD1;A…	ARHGEF12;ROCK1;AKAP13;NGEF;OBSCN;GNG8;ROCK2;SOS2;GNB2;ARHGEF10L;ARHGEF16;ARHGEF35;ARHGEF10;GNA13;GNB4;ARHGEF5;GNB1;ARHGEF11;ARHGEF18;MCF2L;VAV2;ARHGEF37;ARHGEF2;PREX1;BTK;SOS1;GNG4;FGD3;ARHGEF17;NET1;ITSN1;ARHGEF3;ABR;TIAM2
SARS-CoV-1 Infection	0.469968	1.02789	0.441069	0.866788	61	50	PARP8;PARP14;PARP4;DDX5;PRKCSH;CHMP4C;CHMP2B;CANX;PIK3C3;UVRAG;MOGS;GANAB;BECN1;ST6GAL1;ST3GAL4;MGAT1;CHMP6;ST3GAL3;SUMO1;ST3GAL2;ST6GALNAC4;ZCRB1;PIK3R4;CHMP2A;UBE2I;CHMP7;RB1;PARP6;CHMP3;UBB;ST6GALNAC3;MAP1LC3B;VHL;TMPRSS2;GSK3A;GALNT1;PARP16;PARP9;GSK3B;ST6GALNAC2;ACE2;CHMP4B;VCP;CTSL;UBA52;CHMP4A;PARP10;RPS27A;ST3GAL1;UBC	PARP8;PARP14;PARP4;DDX5;PRKCSH;CHMP4C;CHMP2B;CANX;PIK3C3;UVRAG;MOGS;GANAB;BECN1;ST6GAL1;ST3GAL4;MGAT1;CHMP6
Antigen processing: Ubiquitination & Proteasome degradation	0.419733	1.04289	0.355488	0.867017	309	306	LMO7;WSB1;HECTD1;UNKL;NPEPPS;RNF213;PJA2;TRIM37;SMURF2;ANAPC4;WWP1;FBXL5;HECTD2;RLIM;UBE4A;RNF34;CBLB;UBE3B;TRIP12;LNPEP;MYLIP;ASB7;UBE2J1;FBXO30;CUL7;RNF217;RNF130;FBXL4;RNF19A;UBR1;FBXL3;NEDD4L;FBXO17;TRIM11;UBA3;PSME4;UBR2;TRAF7;UBE3D;UBE2H;KLHL11;FBXL8;KBTBD6;HACE1;UBE2K;LTN1;MKRN1;SPSB2;FBXL14;NEDD4;ASB6;FBXO27;KLHL2;FBXL16;HECTD3;PSME3;HECW2;RNF111;FBXW4;UBE2Q2;UBA5;CDC27;CUL3;TRIM41;FBXL20…	LMO7;WSB1;HECTD1;UNKL;NPEPPS;RNF213;PJA2;TRIM37;SMURF2;ANAPC4;WWP1;FBXL5;HECTD2;RLIM;UBE4A;RNF34;CBLB;UBE3B;TRIP12;LNPEP;MYLIP;ASB7;UBE2J1;FBXO30;CUL7;RNF217;RNF130;FBXL4;RNF19A;UBR1;FBXL3;NEDD4L;FBXO17;TRIM11;UBA3;PSME4;UBR2;TRAF7;UBE3D;UBE2H;KLHL11;FBXL8;KBTBD6;HACE1;UBE2K;LTN1;MKRN1;SPSB2;FBXL14;NEDD4;ASB6;FBXO27;KLHL2;FBXL16;HECTD3;PSME3;HECW2;RNF111;FBXW4;UBE2Q2;UBA5;CDC27;CUL3;TRIM41;FBXL20…
Signaling by Non-Receptor Tyrosine Kinases	0.468498	1.04335	0.39486	0.867149	55	55	ERBB2;ERBB3;ERBB4;CBL;STAT3;KHDRBS1;ARAP1;CCND1;KRAS;PXN;ELMO2;RASA1;ARHGAP35;KHDRBS2;EPAS1;AKT1;DOCK1;ELMO1;NRAS;EREG;RAC1;LRRK2;LINC01139;CRK;BTC;CDKN1B;CDK2;PELP1;CDK4;DOK1;UBB;SRMS;NRG3;RHOA;HRAS;SFPQ;BCAR1;NR3C1;NRG4;CCNE1;EGF;EGFR;STAP2;PTK6;NRG1;NRG2;HBEGF;PTPN1;SOCS3;UBA52;HIF1A;RPS27A;GPNMB;UBC;KHDRBS3	ERBB2;ERBB3;ERBB4;CBL;STAT3;KHDRBS1;ARAP1;CCND1;KRAS;PXN;ELMO2;RASA1;ARHGAP35;KHDRBS2;EPAS1;AKT1;DOCK1;ELMO1;NRAS;EREG;RAC1
TRAF6 mediated IRF7 activation	0.51598	1.02825	0.457325	0.867354	28	28	IRF3;CREBBP;TRIM25;EP300;MAVS;TRAF6;TBK1;TANK;IFNA8;IFNA1;IFNA6;IFNA16;IFNA2;IFNA5;IFNA14;IFNA17;IFNA10;IFNA7;IFNA4;IFNA21;IFNB1;TRAF2;RNF135;IRF7;IKBKE;IFIH1;SIKE1;DDX58	IRF3;CREBBP;TRIM25;EP300;MAVS;TRAF6;TBK1;TANK
Interleukin-4 and Interleukin-13 signaling	0.442711	1.04173	0.401288	0.867438	112	111	VIM;MUC1;FN1;HSP90B1;BCL2;VEGFA;VCAM1;ITGB1;STAT3;CD36;CCND1;COL1A2;LAMA5;BCL6;SOX2;IL13RA1;TWIST1;BCL2L1;ICAM1;TP53;BATF;ANXA1;POU2F1;AKT1;MAOA;MMP2;LCN2;JAK2;IL12A;FOXO3;IL6;PIM1;BIRC5;SOCS5;MMP9;NDN;FOXO1;NANOG;ITGB2;OPRD1;FCER2;IL23R;ITGAX;CCL22;IGHE;S1PR1;LBP;MMP3;MMP1;OPRM1;IL1A;FASLG;IL13;IL4;IL12B;NOS2;ALOX15;TNF;CXCL8;IL17F;IL17A;IL4R;HSP90AA1;IL2RG;STAT6;MCL1;TYK2;JAK3;TGFB1;JAK1;FSCN1;…	VIM;MUC1;FN1;HSP90B1;BCL2;VEGFA;VCAM1;ITGB1;STAT3;CD36;CCND1;COL1A2;LAMA5;BCL6;SOX2;IL13RA1;TWIST1;BCL2L1;ICAM1;TP53;BATF;ANXA1
CD28 dependent PI3K/Akt signaling	0.527897	1.03496	0.42953	0.867519	22	22	THEM4;PIK3CA;PIK3R3;RICTOR;AKT1;PDPK1;AKT3;AKT2;PRR5;CD28;TRIB3;MTOR;MLST8;LCK;MAP3K8;MAPKAP1;CD80;MAP3K14;CD86;FYN;PIK3R2;PIK3R1	THEM4;PIK3CA;PIK3R3;RICTOR;AKT1;PDPK1;AKT3;AKT2;PRR5;CD28;TRIB3;MTOR;MLST8;LCK
Downstream signaling of activated FGFR1	0.507808	1.03652	0.434837	0.867545	31	31	FLRT3;KRAS;PIK3CA;FLRT2;GRB2;PTPN11;GAB1;NRAS;FGFR1;SOS1;FGF20;FRS2;FGF17;FGF9;FRS3;FGF8;FGF23;FLRT1;FGF6;FGF3;FGF4;FGF1;HRAS;KL;PLCG1;FGF2;SHC1;FGF22;FGF5;FGF10;PIK3R1	FLRT3;KRAS;PIK3CA;FLRT2;GRB2;PTPN11;GAB1;NRAS;FGFR1;SOS1;FGF20;FRS2;FGF17
Signaling by NOTCH1 HD+PEST Domain Mutants in Cancer	0.466684	1.0287	0.428401	0.867593	58	58	MAML2;ADAM10;JAG1;NCSTN;MIB1;HDAC8;NCOR1;CREBBP;PSEN2;ADAM17;CDK8;HDAC7;HDAC5;RBPJ;EP300;HES1;HDAC3;MAMLD1;CCNC;PSEN1;HDAC2;MIB2;TBL1XR1;APH1B;SKP1;NCOR2;MAML1;JAG2;HDAC6;CUL1;NEURL1;TBL1X;KAT2B;KAT2A;HDAC9;APH1A;HDAC11;NOTCH1;HEYL;UBB;HDAC10;HES5;MAML3;DLL1;HDAC4;HDAC1;RBX1;DLL4;SNW1;HEY2;FBXW7;HEY1;UBA52;NEURL1B;PSENEN;MYC;RPS27A;UBC	MAML2;ADAM10;JAG1;NCSTN;MIB1;HDAC8;NCOR1;CREBBP;PSEN2;ADAM17;CDK8;HDAC7;HDAC5;RBPJ;EP300;HES1;HDAC3;MAMLD1;CCNC;PSEN1;HDAC2;MIB2;TBL1XR1;APH1B;SKP1;NCOR2
Export of Viral Ribonucleoproteins from Nucleus	0.506327	1.04057	0.434457	0.867828	39	33	HSPA1A;RANBP2;NUP58;NUP93;TPR;NUP88;XPO1;NUP107;RAE1;NDC1;NUP98;POM121C;AAAS;NUP188;NUP54;NUP50;POM121;NUP85;SEC13;NUP205;SEH1L;NUP62;NUP43;NUP214;NUP210;NUP35;NUP42;NUP160;NUP133;NUP153;NUP37;NUP155;RAN	HSPA1A;RANBP2;NUP58;NUP93;TPR;NUP88;XPO1;NUP107;RAE1;NDC1;NUP98;POM121C;AAAS;NUP188;NUP54;NUP50;POM121;NUP85;SEC13;NUP205
Signaling by NOTCH3	0.472223	1.03538	0.425684	0.867897	49	49	MAML2;ADAM10;PBX1;NOTCH3;WWC1;JAG1;NCSTN;MIB1;CREBBP;PSEN2;RBPJ;EP300;HES1;MAMLD1;WWP2;PSEN1;MIB2;APH1B;MAML1;JAG2;NEURL1;KAT2B;KAT2A;YBX1;PLXND1;APH1A;NOTCH1;HEYL;UBB;IKZF1;HES5;FABP7;MAML3;DLL1;PTCRA;DLGAP5;EGF;EGFR;STAT1;TACC3;DLL4;SNW1;HEY2;HEY1;UBA52;NEURL1B;PSENEN;RPS27A;UBC	MAML2;ADAM10;PBX1;NOTCH3;WWC1;JAG1;NCSTN;MIB1;CREBBP;PSEN2;RBPJ;EP300;HES1;MAMLD1;WWP2;PSEN1;MIB2;APH1B
Scavenging by Class A Receptors	-0.400071	-0.863072	0.668	0.867931	19	19	HSP90B1;COL1A2;COL3A1;COL4A1;COL4A2;MSR1;COLEC12;SCARA5;COL1A1;APOB;MASP1;CALR;SCGB3A2;MARCO;FTL;COLEC11;APOA1;FTH1;APOE	MARCO;FTL;COLEC11;APOA1;FTH1;APOE
Energy dependent regulation of mTOR by LKB1-AMPK	0.514804	1.03989	0.410646	0.868487	29	29	PRKAA1;SLC38A9;CAB39;PRKAG2;STRADA;RRAGC;CAB39L;PRKAB1;LAMTOR5;PPM1A;PRKAB2;STRADB;MTOR;MLST8;PRKAA2;LAMTOR3;RRAGB;PRKAG3;STK11;LAMTOR2;TSC2;RPTOR;RRAGA;RHEB;LAMTOR4;TSC1;PRKAG1;LAMTOR1;RRAGD	PRKAA1;SLC38A9;CAB39;PRKAG2;STRADA;RRAGC;CAB39L;PRKAB1;LAMTOR5;PPM1A;PRKAB2;STRADB;MTOR;MLST8;PRKAA2
Transcriptional Regulation by VENTX	0.48984	1.04343	0.409856	0.868933	41	39	CCND1;ANAPC4;EHMT2;EHMT1;TP53;TNRC6A;TNRC6B;TCF7L2;CDC27;AGO1;RELA;AGO3;ANAPC1;UBE2D1;AGO4;CDC16;UBE2E1;ANAPC2;CDKN2A;CDC23;IL6;UBE2C;LEF1;ANAPC16;VENTX;CSF1R;CDC26;ANAPC5;FZR1;TNRC6C;ANAPC11;UBE2S;ANAPC10;ANAPC15;MOV10;CTNNB1;ANAPC7;NFKB1;CEBPB	CCND1;ANAPC4;EHMT2;EHMT1;TP53;TNRC6A;TNRC6B;TCF7L2;CDC27;AGO1;RELA;AGO3;ANAPC1;UBE2D1;AGO4;CDC16;UBE2E1;ANAPC2;CDKN2A;CDC23;IL6;UBE2C
trans-Golgi Network Vesicle Budding	0.456148	1.03658	0.426009	0.869343	72	72	APP;TGOLN2;CLINT1;SORT1;CTSZ;GOLGB1;GNS;PIK3C2A;VAMP8;AP1G2;IGF2R;AP3S1;CLTC;GBF1;TBC1D8B;GAK;VAMP2;DNASE2;AP4M1;AP1S3;CPD;PUM1;SH3D19;TPD52L1;SNX5;HIP1R;CHMP2A;AP4S1;BLOC1S1;SNX9;AP4B1;NAPA;STX4;PICALM;DNM2;AP1M2;VAMP7;M6PR;AP1G1;OCRL;ARF1;TFRC;CLVS2;TXNDC5;DNAJC6;CLTB;DTNBP1;RAB5C;BLOC1S6;SNX2;NECAP1;YIPF6;AP3B1;HSPA8;CLTA;BLOC1S3;SNAPIN;TPD52;ACBD3;ARRB1;SH3GL2;AP1S1;AP1B1;CLVS1;AP1M1;FTL;AP4E…	APP;TGOLN2;CLINT1;SORT1;CTSZ;GOLGB1;GNS;PIK3C2A;VAMP8;AP1G2;IGF2R;AP3S1;CLTC;GBF1;TBC1D8B;GAK;VAMP2;DNASE2;AP4M1
Recruitment and ATM-mediated phosphorylation of repair and signaling proteins at DNA double strand breaks	0.483867	1.03702	0.41375	0.869627	60	42	RAD50;BAZ1B;TP53BP1;PPP5C;MAPK8;SMARCA5;ATM;TP53;RNF168;APBB1;MDC1;RNF8;EYA4;ABL1;UBXN1;EYA1;HERC2;BABAM1;SUMO1;BRCA1;MRE11;NSD2;BRCC3;UBE2I;KDM4A;NBN;UBE2N;UBB;PIAS4;EYA3;KAT5;UIMC1;H2AFX;BARD1;CHEK2;BAP1;UBE2V2;UBA52;KDM4B;EYA2;RPS27A;UBC	RAD50;BAZ1B;TP53BP1;PPP5C;MAPK8;SMARCA5;ATM;TP53;RNF168;APBB1;MDC1;RNF8;EYA4;ABL1;UBXN1;EYA1;HERC2;BABAM1;SUMO1;BRCA1;MRE11;NSD2;BRCC3;UBE2I;KDM4A
Intraflagellar transport	0.50168	1.04369	0.396509	0.870026	41	36	IFT57;TNPO1;TTC21B;DYNLL2;TRIP11;TRAF3IP1;IFT80;KIFAP3;IFT74;KIF3B;IFT43;IFT88;CLUAP1;TTC30B;KIF3C;IFT20;WDR19;DYNC2H1;IFT140;IFT27;IFT122;DYNC2LI1;IFT22;WDR35;TTC30A;KIF17;DYNLRB1;IFT46;IFT172;HSPB11;KIF3A;DYNLRB2;TTC26;DYNLL1;IFT52;IFT81	IFT57;TNPO1;TTC21B;DYNLL2;TRIP11;TRAF3IP1;IFT80;KIFAP3;IFT74;KIF3B;IFT43;IFT88;CLUAP1;TTC30B;KIF3C;IFT20;WDR19;DYNC2H1;IFT140;IFT27;IFT122;DYNC2LI1;IFT22;WDR35;TTC30A
Metabolism of carbohydrates	0.41774	1.03723	0.36826	0.87085	292	292	SDC4;B3GNT7;AGRN;FBP1;VCAN;PFKFB2;IDS;PHKB;EXT1;HEXA;GPC6;GNS;HYAL2;SGSH;B3GNT2;ENO1;MANBA;PPP2R1A;PGM2L1;HPSE;DERA;TALDO1;FUT10;SLC35D2;SLC35B2;ABCC5;RANBP2;PRKACA;CALM1;B4GAT1;B3GALT4;BPGM;AKR1A1;NUP58;CHST9;DSE;EXT2;CHST12;DCN;NUP93;MAN2B2;BGN;ADPGK;GUSB;B3GNT3;ST3GAL4;MAN2C1;NAGLU;CHPF2;TPR;HS3ST6;SLC37A4;HAS3;PGP;FUT11;PHKA2;PHKG2;NUP88;PRKACB;UGP2;PAPSS2;NUP107;HSPG2;NDST1;NDST3;AGL;PC;CHST…	SDC4;B3GNT7;AGRN;FBP1;VCAN;PFKFB2;IDS;PHKB;EXT1;HEXA;GPC6;GNS;HYAL2;SGSH;B3GNT2;ENO1;MANBA;PPP2R1A;PGM2L1;HPSE;DERA;TALDO1;FUT10;SLC35D2;SLC35B2;ABCC5;RANBP2;PRKACA;CALM1;B4GAT1;B3GALT4;BPGM;AKR1A1;NUP58;CHST9;DSE;EXT2;CHST12;DCN;NUP93;MAN2B2;BGN;ADPGK;GUSB;B3GNT3;ST3GAL4;MAN2C1;NAGLU;CHPF2;TPR;HS3ST6;SLC37A4;HAS3;PGP;FUT11;PHKA2;PHKG2;NUP88;PRKACB;UGP2;PAPSS2;NUP107;HSPG2;NDST1;NDST3;AGL;PC;CHST…
Phase 4 - resting membrane potential	0.552859	1.04393	0.407104	0.871197	19	19	KCNJ2;KCNK1;KCNK5;KCNK2;KCNK12;KCNK6;KCNJ4;KCNK10;KCNK18;KCNK13;KCNK4;KCNK3;KCNK9;KCNK16;KCNJ14;KCNK17;KCNK7;KCNK15;KCNJ12	KCNJ2;KCNK1;KCNK5
Signaling by FGFR4	0.482475	1.03816	0.422222	0.871338	41	41	BRAF;CBL;KRAS;PIK3CA;PPP2R1A;MAPK3;GRB2;PTPN11;SPRY2;MKNK1;FGF18;GAB1;NRAS;MAPK1;SOS1;FGF20;PPP2CB;FRS2;FGF17;FGF9;UBB;FRS3;FGF16;FGF8;FGF23;FGF6;FGF4;FGF19;FGF1;FGFR4;PPP2CA;HRAS;PLCG1;FGF2;KLB;SHC1;SRC;UBA52;PIK3R1;RPS27A;UBC	BRAF;CBL;KRAS;PIK3CA;PPP2R1A;MAPK3;GRB2;PTPN11;SPRY2;MKNK1;FGF18;GAB1;NRAS;MAPK1;SOS1;FGF20;PPP2CB;FRS2;FGF17
RNA Polymerase I Promoter Clearance	0.474169	1.02342	0.464156	0.872268	80	48	CHD4;TAF1D;MAPK3;EHMT2;MBD2;RBBP4;RRN3;CHD3;HDAC2;MTA1;GTF2H1;MBD3;GATAD2A;GTF2H2;POLR1D;ERCC6;TAF1B;CCNH;GATAD2B;MTA3;POLR1B;MNAT1;TTF1;ERCC3;KAT2B;KAT2A;GTF2H5;TAF1A;POLR1E;ERCC2;CBX3;POLR1A;POLR2H;UBTF;POLR2K;POLR1C;POLR2E;RBBP7;CDK7;H2AFX;HDAC1;GTF2H4;POLR2F;TAF1C;TBP;GTF2H3;MTA2;POLR2L	CHD4;TAF1D;MAPK3;EHMT2;MBD2;RBBP4;RRN3;CHD3;HDAC2;MTA1;GTF2H1;MBD3;GATAD2A;GTF2H2;POLR1D;ERCC6;TAF1B;CCNH;GATAD2B;MTA3;POLR1B;MNAT1;TTF1;ERCC3;KAT2B;KAT2A;GTF2H5
Xenobiotics	0.53324	1.04415	0.428571	0.872307	24	24	AHR;ARNT;CYP2W1;CYP2B6;CYP2E1;CYP3A5;CYP2S1;CYP2A7;CYP2A6;CYP2F1;CYP2A13;CYP1A1;CYP1A2;CYP2C9;CYP2C19;AHRR;CYP3A7;CYP2D6;ARNT2;CYP3A43;CYP2C18;CYP2C8;CYP2J2;CYP3A4	AHR;ARNT;CYP2W1;CYP2B6;CYP2E1
Signaling by NOTCH1 PEST Domain Mutants in Cancer	0.466684	1.03734	0.418685	0.872463	58	58	MAML2;ADAM10;JAG1;NCSTN;MIB1;HDAC8;NCOR1;CREBBP;PSEN2;ADAM17;CDK8;HDAC7;HDAC5;RBPJ;EP300;HES1;HDAC3;MAMLD1;CCNC;PSEN1;HDAC2;MIB2;TBL1XR1;APH1B;SKP1;NCOR2;MAML1;JAG2;HDAC6;CUL1;NEURL1;TBL1X;KAT2B;KAT2A;HDAC9;APH1A;HDAC11;NOTCH1;HEYL;UBB;HDAC10;HES5;MAML3;DLL1;HDAC4;HDAC1;RBX1;DLL4;SNW1;HEY2;FBXW7;HEY1;UBA52;NEURL1B;PSENEN;MYC;RPS27A;UBC	MAML2;ADAM10;JAG1;NCSTN;MIB1;HDAC8;NCOR1;CREBBP;PSEN2;ADAM17;CDK8;HDAC7;HDAC5;RBPJ;EP300;HES1;HDAC3;MAMLD1;CCNC;PSEN1;HDAC2;MIB2;TBL1XR1;APH1B;SKP1;NCOR2
Negative regulation of FGFR3 signaling	0.506328	1.0235	0.437824	0.873944	29	29	FGFR3;BRAF;CBL;PPP2R1A;MAPK3;GRB2;PTPN11;SPRY2;MKNK1;FGF18;MAPK1;FGF20;PPP2CB;FRS2;FGF17;FGF9;UBB;FGF16;FGF8;FGF23;FGF4;FGF1;PPP2CA;FGF2;SRC;FGF5;UBA52;RPS27A;UBC	FGFR3;BRAF;CBL;PPP2R1A;MAPK3;GRB2;PTPN11;SPRY2;MKNK1;FGF18;MAPK1
TCF dependent signaling in response to WNT	0.430765	1.04423	0.376691	0.874066	203	174	SOX4;SOX9;TLE2;RYK;CSNK1A1;DKK2;TCF4;USP34;BCL9L;FZD5;XIAP;SMURF2;PPP2R5E;PPP2R1A;TRRAP;DVL3;SOX2;RSPO3;CREBBP;CSNK2A1;RNF146;YWHAZ;CDC73;CAV1;APC;RNF43;PSME4;LRP6;TCF7L1;PPP2R5B;EP300;DVL1;USP8;WNT4;TNKS;LGR4;ASH2L;SOX13;AKT1;PPP2R5A;SFRP2;PSME3;FRAT1;TCF7L2;TLE4;CUL3;FZD2;PSME1;PSMD3;PSMC3;XPO1;BCL9;FZD6;LGR5;LRP5;AKT2;FZD8;PSMA6;CSNK1G2;TLE1;PSMD1;CSNK2B;PSMA5;LGR6;PPP2R5C;RUVBL1;PSMB9;PYGO2;T…	SOX4;SOX9;TLE2;RYK;CSNK1A1;DKK2;TCF4;USP34;BCL9L;FZD5;XIAP;SMURF2;PPP2R5E;PPP2R1A;TRRAP;DVL3;SOX2;RSPO3;CREBBP;CSNK2A1;RNF146;YWHAZ;CDC73;CAV1;APC;RNF43;PSME4;LRP6;TCF7L1;PPP2R5B;EP300;DVL1;USP8;WNT4;TNKS;LGR4;ASH2L;SOX13;AKT1;PPP2R5A;SFRP2;PSME3;FRAT1;TCF7L2;TLE4;CUL3;FZD2;PSME1;PSMD3;PSMC3;XPO1;BCL9;FZD6;LGR5;LRP5;AKT2;FZD8;PSMA6;CSNK1G2
Transcriptional regulation of granulopoiesis	0.496575	1.02201	0.445443	0.875728	59	31	KLF5;GATA2;STAT3;DEK;RUNX1;CREB1;KMT2A;TFDP2;EP300;TFDP1;RARA;CBFB;RXRA;CDK2;E2F1;LEF1;CDK4;CSF3R;TAL1;CEBPE;GFI1;FLI1;SPI1;H2AFX;PML;MYB;IL6R;CDKN1A;CEBPA;MYC;CEBPB	KLF5;GATA2;STAT3;DEK;RUNX1;CREB1;KMT2A;TFDP2;EP300;TFDP1
Constitutive Signaling by NOTCH1 PEST Domain Mutants	0.466684	1.04484	0.413873	0.875829	58	58	MAML2;ADAM10;JAG1;NCSTN;MIB1;HDAC8;NCOR1;CREBBP;PSEN2;ADAM17;CDK8;HDAC7;HDAC5;RBPJ;EP300;HES1;HDAC3;MAMLD1;CCNC;PSEN1;HDAC2;MIB2;TBL1XR1;APH1B;SKP1;NCOR2;MAML1;JAG2;HDAC6;CUL1;NEURL1;TBL1X;KAT2B;KAT2A;HDAC9;APH1A;HDAC11;NOTCH1;HEYL;UBB;HDAC10;HES5;MAML3;DLL1;HDAC4;HDAC1;RBX1;DLL4;SNW1;HEY2;FBXW7;HEY1;UBA52;NEURL1B;PSENEN;MYC;RPS27A;UBC	MAML2;ADAM10;JAG1;NCSTN;MIB1;HDAC8;NCOR1;CREBBP;PSEN2;ADAM17;CDK8;HDAC7;HDAC5;RBPJ;EP300;HES1;HDAC3;MAMLD1;CCNC;PSEN1;HDAC2;MIB2;TBL1XR1;APH1B;SKP1;NCOR2
Constitutive Signaling by Aberrant PI3K in Cancer	0.450785	1.04695	0.38009	0.875865	78	78	ERBB2;ERBB3;ERBB4;FGFR2;FGFR3;IRS2;PIK3CA;KITLG;STRN;GRB2;PIK3R3;PDGFRB;MET;PIK3CB;PTPN11;ESR2;FGF18;GAB1;PIK3AP1;PDGFA;EREG;RAC1;CD28;FGFR1;PDGFB;FGF20;BTC;FRS2;FGF17;LCK;FGF9;AREG;FGF16;CD19;FGF8;NRG3;FGF23;FGF6;FGF3;FGF4;FGF19;FLT3;CD80;ICOS;FGF1;FGFR4;KIT;IRS1;KL;NRG4;PIK3CD;FGF2;GAB2;VAV1;EGF;KLB;ESR1;PDGFRA;EGFR;CD86;RHOG;NRG1;SRC;FGF22;NRG2;TRAT1;FYN;EPGN;FLT3LG;FGF5;PIK3R2;HBEGF;FGF7;HGF;…	ERBB2;ERBB3;ERBB4;FGFR2;FGFR3;IRS2;PIK3CA;KITLG;STRN;GRB2;PIK3R3;PDGFRB;MET;PIK3CB;PTPN11;ESR2;FGF18;GAB1;PIK3AP1;PDGFA;EREG;RAC1;CD28
Regulation of KIT signaling	0.575695	1.04428	0.41831	0.876006	16	16	CBL;KITLG;YES1;GRB2;PTPN6;SOCS6;SH2B2;SOS1;PRKCA;LCK;SH2B3;KIT;LYN;SRC;FYN;SOCS1	CBL;KITLG;YES1;GRB2;PTPN6;SOCS6;SH2B2;SOS1;PRKCA;LCK;SH2B3
Constitutive Signaling by NOTCH1 HD+PEST Domain Mutants	0.466684	1.04533	0.387707	0.876017	58	58	MAML2;ADAM10;JAG1;NCSTN;MIB1;HDAC8;NCOR1;CREBBP;PSEN2;ADAM17;CDK8;HDAC7;HDAC5;RBPJ;EP300;HES1;HDAC3;MAMLD1;CCNC;PSEN1;HDAC2;MIB2;TBL1XR1;APH1B;SKP1;NCOR2;MAML1;JAG2;HDAC6;CUL1;NEURL1;TBL1X;KAT2B;KAT2A;HDAC9;APH1A;HDAC11;NOTCH1;HEYL;UBB;HDAC10;HES5;MAML3;DLL1;HDAC4;HDAC1;RBX1;DLL4;SNW1;HEY2;FBXW7;HEY1;UBA52;NEURL1B;PSENEN;MYC;RPS27A;UBC	MAML2;ADAM10;JAG1;NCSTN;MIB1;HDAC8;NCOR1;CREBBP;PSEN2;ADAM17;CDK8;HDAC7;HDAC5;RBPJ;EP300;HES1;HDAC3;MAMLD1;CCNC;PSEN1;HDAC2;MIB2;TBL1XR1;APH1B;SKP1;NCOR2
Cobalamin (Cbl, vitamin B12) transport and metabolism	0.547589	1.05061	0.390212	0.876139	21	21	LMBRD1;AMN;MTR;MMADHC;MMAB;TCN2;MMUT;MMAA;ABCD4;MTRR;CUBN;CTRC;CTRB1;CTRB2;CBLIF;PRSS1;CD320;PRSS3;TCN1;MMACHC;ABCC1	LMBRD1;AMN;MTR;MMADHC;MMAB;TCN2;MMUT;MMAA;ABCD4;MTRR;CUBN
DAP12 signaling	0.508538	1.05105	0.400517	0.876488	29	29	PLCG2;HLA-E;KRAS;PIK3CA;GRB2;PIK3CB;VAV2;NRAS;RAC1;BTK;SOS1;LCK;B2M;LAT;GRAP2;TYROBP;KLRC2;KLRK1;KLRD1;TREM2;HRAS;PLCG1;LCP2;SYK;SHC1;FYN;PIK3R2;PIK3R1;VAV3	PLCG2;HLA-E;KRAS;PIK3CA;GRB2;PIK3CB;VAV2;NRAS;RAC1;BTK;SOS1
Conversion from APC/C:Cdc20 to APC/C:Cdh1 in late anaphase	0.545521	1.04715	0.415882	0.877227	20	20	CDC14A;ANAPC4;CDC27;ANAPC1;UBE2D1;CDC16;UBE2E1;ANAPC2;CDC23;UBE2C;CDC20;ANAPC16;CDC26;ANAPC5;FZR1;ANAPC11;UBE2S;ANAPC10;ANAPC15;ANAPC7	CDC14A;ANAPC4;CDC27;ANAPC1;UBE2D1;CDC16;UBE2E1;ANAPC2;CDC23;UBE2C;CDC20
Intracellular signaling by second messengers	0.422238	1.04983	0.34139	0.877243	326	309	INSR;ERBB2;ERBB3;ERBB4;CHD4;FGFR2;FGFR3;PHC3;THEM4;IRS2;USP7;XIAP;CREB1;ITPR3;PPP2R5E;PIK3CA;KITLG;PPP2R1A;MAPK3;PHC2;REST;PRKCD;STRN;CNOT6L;RPS6KB2;CSNK2A1;PRKACA;CALM1;RNF146;CAMK2D;ITPR1;MAF1;PHC1;TP53;TNRC6A;GRB2;PIP5K1A;PSME4;TNRC6B;HDAC7;HDAC5;PDE1C;ADCY2;BMI1;KPNA2;PIK3R3;PDGFRB;MET;PIK3CB;RBBP4;SLC38A9;PPP2R5B;CAMKK1;NBEA;ITPR2;PTPN11;TNKS;MKRN1;ESR2;NEDD4;RICTOR;AKT1;PPP2R5A;HDAC3;FGF18;…	INSR;ERBB2;ERBB3;ERBB4;CHD4;FGFR2;FGFR3;PHC3;THEM4;IRS2;USP7;XIAP;CREB1;ITPR3;PPP2R5E;PIK3CA;KITLG;PPP2R1A;MAPK3;PHC2;REST;PRKCD;STRN;CNOT6L;RPS6KB2;CSNK2A1;PRKACA;CALM1;RNF146;CAMK2D;ITPR1;MAF1;PHC1;TP53;TNRC6A;GRB2;PIP5K1A;PSME4;TNRC6B;HDAC7;HDAC5;PDE1C;ADCY2;BMI1;KPNA2;PIK3R3;PDGFRB;MET;PIK3CB;RBBP4;SLC38A9;PPP2R5B;CAMKK1;NBEA;ITPR2;PTPN11;TNKS;MKRN1;ESR2;NEDD4;RICTOR;AKT1;PPP2R5A;HDAC3;FGF18;…
CD28 co-stimulation	0.505335	1.04872	0.404255	0.877437	33	33	THEM4;PIK3CA;YES1;GRB2;PIK3R3;RICTOR;AKT1;PDPK1;AKT3;AKT2;PRR5;RAC1;CD28;TRIB3;MTOR;MLST8;LCK;GRAP2;MAP3K8;MAPKAP1;CD80;CDC42;PAK2;MAP3K14;PAK1;VAV1;PAK3;LYN;CD86;SRC;FYN;PIK3R2;PIK3R1	THEM4;PIK3CA;YES1;GRB2;PIK3R3;RICTOR;AKT1;PDPK1;AKT3;AKT2;PRR5;RAC1;CD28;TRIB3
PI3K/AKT Signaling in Cancer	0.441475	1.04924	0.379386	0.877482	105	105	ERBB2;ERBB3;ERBB4;FGFR2;FGFR3;IRS2;CREB1;PIK3CA;KITLG;STRN;RPS6KB2;GRB2;PIK3R3;PDGFRB;MET;PIK3CB;PTPN11;ESR2;RICTOR;AKT1;FGF18;GAB1;PDPK1;PIK3AP1;AKT3;PDGFA;AKT2;EREG;PRR5;RAC1;CD28;FGFR1;FOXO4;PDGFB;FGF20;BTC;FOXO3;NR4A1;CDKN1B;FRS2;FGF17;MTOR;MLST8;LCK;BAD;CHUK;FGF9;MAPKAP1;FOXO1;AREG;FGF16;CD19;FGF8;NRG3;FGF23;FGF6;FGF3;FGF4;FGF19;FLT3;CD80;ICOS;FGF1;FGFR4;KIT;MDM2;IRS1;TSC2;PTEN;GSK3A;KL;NRG4…	ERBB2;ERBB3;ERBB4;FGFR2;FGFR3;IRS2;CREB1;PIK3CA;KITLG;STRN;RPS6KB2;GRB2;PIK3R3;PDGFRB;MET;PIK3CB;PTPN11;ESR2;RICTOR;AKT1;FGF18;GAB1;PDPK1;PIK3AP1;AKT3;PDGFA;AKT2;EREG;PRR5;RAC1;CD28;FGFR1;FOXO4;PDGFB;FGF20;BTC;FOXO3;NR4A1;CDKN1B;FRS2;FGF17;MTOR;MLST8;LCK;BAD;CHUK
rRNA processing in the mitochondrion	0.548397	1.04544	0.431242	0.877722	38	22	MT-ND1;MT-ND2;MT-CYB;MT-CO3;MT-ATP6;PRORP;NSUN4;MT-CO1;MTERF4;MT-ND4;MT-CO2;MT-ND5;MRM1;TFB1M;MRM2;MT-ATP8;ELAC2;TRMT10C;MRM3;MT-ND3;HSD17B10;MT-ND4L	MT-ND1;MT-ND2;MT-CYB;MT-CO3;MT-ATP6;PRORP;NSUN4;MT-CO1;MTERF4;MT-ND4;MT-CO2;MT-ND5
Signaling by PTK6	0.468498	1.05117	0.378753	0.878206	55	55	ERBB2;ERBB3;ERBB4;CBL;STAT3;KHDRBS1;ARAP1;CCND1;KRAS;PXN;ELMO2;RASA1;ARHGAP35;KHDRBS2;EPAS1;AKT1;DOCK1;ELMO1;NRAS;EREG;RAC1;LRRK2;LINC01139;CRK;BTC;CDKN1B;CDK2;PELP1;CDK4;DOK1;UBB;SRMS;NRG3;RHOA;HRAS;SFPQ;BCAR1;NR3C1;NRG4;CCNE1;EGF;EGFR;STAP2;PTK6;NRG1;NRG2;HBEGF;PTPN1;SOCS3;UBA52;HIF1A;RPS27A;GPNMB;UBC;KHDRBS3	ERBB2;ERBB3;ERBB4;CBL;STAT3;KHDRBS1;ARAP1;CCND1;KRAS;PXN;ELMO2;RASA1;ARHGAP35;KHDRBS2;EPAS1;AKT1;DOCK1;ELMO1;NRAS;EREG;RAC1
Signaling by KIT in disease	0.53535	1.04584	0.397524	0.878217	20	20	STAT3;KRAS;PIK3CA;YES1;STAT5B;GRB2;PIK3R3;NRAS;SOS1;JAK2;LCK;STAT5A;KIT;HRAS;LYN;STAT1;SRC;FYN;PIK3R2;PIK3R1	STAT3;KRAS;PIK3CA;YES1;STAT5B;GRB2;PIK3R3
Calnexin/calreticulin cycle	0.519568	1.02072	0.432855	0.878565	26	25	PDIA3;PRKCSH;CANX;EDEM3;DERL2;UGGT2;RNF103;SEL1L;GANAB;OS9;RNF5;RNF139;RNF185;TRIM13;MAN1B1;EDEM1;AMFR;UBB;CALR;UGGT1;EDEM2;UBA52;SYVN1;RPS27A;UBC	PDIA3;PRKCSH;CANX;EDEM3;DERL2;UGGT2;RNF103;SEL1L;GANAB;OS9;RNF5;RNF139;RNF185;TRIM13;MAN1B1;EDEM1
Formation of the beta-catenin:TCF transactivating complex	0.500917	1.04781	0.396725	0.878905	61	32	TLE2;TCF4;BCL9L;TRRAP;CREBBP;CDC73;TCF7L1;EP300;ASH2L;TCF7L2;TLE4;BCL9;TLE1;RUVBL1;PYGO2;LEF1;KMT2D;MEN1;RUNX3;TLE3;RBBP5;TERT;SMARCA4;KAT5;H2AFX;AXIN2;HDAC1;CTNNB1;PYGO1;TCF7;LEO1;MYC	TLE2;TCF4;BCL9L;TRRAP;CREBBP;CDC73;TCF7L1;EP300;ASH2L;TCF7L2;TLE4;BCL9
TNFR1-induced NFkappaB signaling pathway	0.523542	1.04717	0.39586	0.879317	26	26	CYLD;XIAP;TAB3;IKBKB;OTUD7B;USP21;MAP3K7;RIPK1;TAB1;TAB2;RBCK1;BIRC2;CHUK;TNFRSF1A;TNFAIP3;USP4;USP2;TNF;TRAF2;RNF31;TRADD;TRAF1;BIRC3;IKBKG;RACK1;SHARPIN	CYLD;XIAP;TAB3;IKBKB;OTUD7B;USP21;MAP3K7;RIPK1;TAB1
Signaling by EGFRvIII in Cancer	0.558426	1.01852	0.442416	0.881112	15	15	CBL;KRAS;PIK3CA;GRB2;GAB1;NRAS;SOS1;CDC37;HSP90AA1;HRAS;PLCG1;EGF;EGFR;SHC1;PIK3R1	CBL;KRAS;PIK3CA;GRB2;GAB1;NRAS;SOS1;CDC37
Signaling by NTRK3 (TRKC)	0.550188	1.01873	0.458904	0.882259	17	17	KRAS;PIK3CA;NTRK3;GRB2;NTF3;NRAS;SOS1;NELFB;PTPRS;BAX;PTPRO;IRS1;HRAS;PLCG1;SHC1;SRC;PIK3R1	KRAS;PIK3CA;NTRK3;GRB2;NTF3;NRAS;SOS1
RUNX2 regulates osteoblast differentiation	0.5198	1.01905	0.463035	0.883013	24	24	WWTR1;YES1;MAPK3;RUNX2;ABL1;HES1;HDAC3;SATB2;YAP1;MAPK1;CBFB;HDAC6;COL1A1;RB1;SP7;UCMA;MAF;BGLAP;AR;ZNF521;SRC;HEY2;HEY1;GLI3	WWTR1;YES1;MAPK3;RUNX2;ABL1;HES1;HDAC3;SATB2;YAP1;MAPK1
RNA Polymerase I Transcription	0.474169	1.01617	0.462455	0.884177	82	48	CHD4;TAF1D;MAPK3;EHMT2;MBD2;RBBP4;RRN3;CHD3;HDAC2;MTA1;GTF2H1;MBD3;GATAD2A;GTF2H2;POLR1D;ERCC6;TAF1B;CCNH;GATAD2B;MTA3;POLR1B;MNAT1;TTF1;ERCC3;KAT2B;KAT2A;GTF2H5;TAF1A;POLR1E;ERCC2;CBX3;POLR1A;POLR2H;UBTF;POLR2K;POLR1C;POLR2E;RBBP7;CDK7;H2AFX;HDAC1;GTF2H4;POLR2F;TAF1C;TBP;GTF2H3;MTA2;POLR2L	CHD4;TAF1D;MAPK3;EHMT2;MBD2;RBBP4;RRN3;CHD3;HDAC2;MTA1;GTF2H1;MBD3;GATAD2A;GTF2H2;POLR1D;ERCC6;TAF1B;CCNH;GATAD2B;MTA3;POLR1B;MNAT1;TTF1;ERCC3;KAT2B;KAT2A;GTF2H5
PI-3K cascade:FGFR4	0.524995	1.00719	0.468493	0.884454	20	20	PIK3CA;GRB2;PTPN11;FGF18;GAB1;FGF20;FRS2;FGF17;FGF9;FGF16;FGF8;FGF23;FGF6;FGF4;FGF19;FGF1;FGFR4;FGF2;KLB;PIK3R1	PIK3CA;GRB2;PTPN11;FGF18;GAB1;FGF20;FRS2;FGF17
Constitutive Signaling by AKT1 E17K in Cancer	0.505825	1.00737	0.46952	0.885686	26	26	CREB1;RPS6KB2;RICTOR;AKT1;PDPK1;AKT3;AKT2;PRR5;FOXO4;FOXO3;NR4A1;CDKN1B;MTOR;MLST8;BAD;CHUK;MAPKAP1;FOXO1;MDM2;TSC2;GSK3A;GSK3B;FOXO6;AKT1S1;CDKN1A;CASP9	CREB1;RPS6KB2;RICTOR;AKT1;PDPK1;AKT3;AKT2;PRR5;FOXO4;FOXO3;NR4A1;CDKN1B;MTOR;MLST8;BAD;CHUK
Acyl chain remodelling of PC	0.503224	1.01628	0.449163	0.885695	27	27	PLAAT3;PLA2R1;LPCAT4;MBOAT2;PNPLA8;PLA2G12A;LPCAT3;PLA2G4A;PLBD1;PLA2G10;PLA2G4E;PLA2G3;PLA2G2E;PLA2G5;PLA2G2D;PLA2G1B;LPCAT1;TMEM86B;PLA2G4C;PLA2G6;PLA2G4D;PLA2G4F;PLB1;PLA2G2A;PLA2G2F;PLA2G4B;LPCAT2	PLAAT3;PLA2R1;LPCAT4;MBOAT2;PNPLA8;PLA2G12A;LPCAT3;PLA2G4A
NS1 Mediated Effects on Host Pathways	0.47114	1.01634	0.44	0.887365	42	41	PABPN1;KPNA4;RANBP2;NUP58;KPNA2;NUP93;KPNA5;KPNB1;TPR;KPNA1;NUP88;NUP107;RAE1;NDC1;NUP98;POM121C;AAAS;NUP188;NUP54;NUP50;POM121;NUP85;SEC13;NUP205;KPNA3;SEH1L;NUP62;KPNA7;NUP43;NUP214;EIF2AK2;NUP210;NUP35;NUP42;NUP160;NUP133;NUP153;NUP37;CPSF4;NUP155;ISG15	PABPN1;KPNA4;RANBP2;NUP58;KPNA2;NUP93;KPNA5;KPNB1;TPR;KPNA1;NUP88;NUP107;RAE1;NDC1;NUP98;POM121C;AAAS;NUP188;NUP54;NUP50;POM121;NUP85;SEC13;NUP205;KPNA3
PKA activation in glucagon signalling	0.539869	1.00739	0.46748	0.887459	17	17	PRKACA;ADCY2;PRKACB;PRKAR2A;ADCY7;GNAS;ADCY5;ADCY6;ADCY9;PRKAR2B;PRKAR1A;PRKACG;ADCY8;PRKAR1B;ADCY1;ADCY4;ADCY3	PRKACA;ADCY2;PRKACB;PRKAR2A;ADCY7;GNAS;ADCY5;ADCY6;ADCY9;PRKAR2B;PRKAR1A
Glucagon-like Peptide-1 (GLP1) regulates insulin secretion	0.474649	1.01032	0.461444	0.888073	42	42	IQGAP1;GNG8;ITPR3;PRKACA;GNB2;ITPR1;RAPGEF3;GNB4;ITPR2;GNB1;KCNS3;PRKACB;PRKAR2A;GNAS;ADCY5;ADCY6;GNG4;AKAP5;KCNC2;RAP1A;GNGT1;PRKAR2B;PRKAR1A;GNG3;GNB3;PRKACG;ADCY8;GCG;KCNG2;GNGT2;GLP1R;GNG10;PRKAR1B;KCNB1;GNG13;GNG5;RAPGEF4;GNG2;GNG7;GNB5;GNG12;GNG11	IQGAP1;GNG8;ITPR3;PRKACA;GNB2;ITPR1;RAPGEF3;GNB4;ITPR2;GNB1;KCNS3;PRKACB;PRKAR2A;GNAS;ADCY5;ADCY6;GNG4;AKAP5
Activation of kainate receptors upon glutamate binding	0.495317	1.00762	0.465234	0.888511	30	30	DLG3;GNG8;CALM1;GNB2;NCALD;PLCB3;GNB4;DLG4;PLCB1;GNB1;GRIK2;DLG1;PLCB2;GNG4;GNGT1;GRIK1;GRIK3;GNG3;GNB3;GNGT2;GNG10;GNG13;GNG5;GRIK5;GRIK4;GNG2;GNG7;GNB5;GNG12;GNG11	DLG3;GNG8;CALM1;GNB2;NCALD;PLCB3;GNB4;DLG4;PLCB1;GNB1;GRIK2;DLG1;PLCB2
Signaling by PDGFR in disease	0.530191	1.0112	0.478202	0.888722	20	20	STAT3;KRAS;PIK3CA;STRN;GRB2;PIK3CB;KANK1;FIP1L1;NRAS;WDR48;SOS1;GOLGA4;ETV6;HRAS;BIN2;PDGFRA;STAT1;PIK3R2;KDR;PIK3R1	STAT3;KRAS;PIK3CA;STRN;GRB2;PIK3CB;KANK1;FIP1L1;NRAS;WDR48
Regulation of TP53 Activity	0.418944	1.0116	0.454639	0.889162	160	159	CHD4;PRKAA1;RAD50;PPP1R13L;KAT6A;USP7;TAF1;PPP2R1A;TAF15;RNF34;EHMT2;TP53BP2;CSNK2A1;EHMT1;RAD17;DYRK2;TAF11;ATM;TP53;HIPK1;RAD9A;RBBP4;EP300;JMY;NUAK1;PRKAG2;KMT5A;RICTOR;AKT1;MDM4;PDPK1;PRKAB1;RMI1;AKT3;PPP1R13B;CHD3;MAPK14;HDAC2;AKT2;MBD3;GATAD2A;PRR5;TAF5;HIPK2;BRCA1;CSNK2B;RMI2;L3MBTL1;PRKAB2;GATAD2B;TP53INP1;ATR;MAP2K6;CHEK1;PPP2R5C;RFC4;MAPKAPK5;RHNO1;TOP3A;MRE11;RAD1;PPP2CB;RFC5;WRN;SSRP1…	CHD4;PRKAA1;RAD50;PPP1R13L;KAT6A;USP7;TAF1;PPP2R1A;TAF15;RNF34;EHMT2;TP53BP2;CSNK2A1;EHMT1;RAD17;DYRK2;TAF11;ATM;TP53;HIPK1;RAD9A;RBBP4;EP300;JMY;NUAK1;PRKAG2;KMT5A;RICTOR;AKT1;MDM4;PDPK1;PRKAB1;RMI1;AKT3;PPP1R13B;CHD3;MAPK14;HDAC2;AKT2;MBD3;GATAD2A;PRR5;TAF5;HIPK2;BRCA1;CSNK2B;RMI2;L3MBTL1;PRKAB2;GATAD2B;TP53INP1;ATR;MAP2K6;CHEK1;PPP2R5C;RFC4;MAPKAPK5;RHNO1;TOP3A;MRE11;RAD1;PPP2CB;RFC5;WRN;SSRP1…
CaM pathway	0.47914	1.0095	0.447761	0.889177	35	35	CREB1;PRKCD;PRKACA;CALM1;CAMK2D;PDE1C;ADCY2;KPNA2;CAMKK1;NBEA;PRKACB;PRKAR2A;ADCY7;ADCY5;ADCY6;ADCY9;PRKCA;CAMK2G;PRKAR2B;PRKAR1A;GRK2;PRKCG;PRKACG;ADCY8;CAMK2A;PRKAR1B;PDE1B;PRKX;ADCY1;CAMKK2;ADCY4;CAMK4;ADCY3;CAMK2B;PDE1A	CREB1;PRKCD;PRKACA;CALM1;CAMK2D;PDE1C;ADCY2;KPNA2;CAMKK1;NBEA;PRKACB;PRKAR2A;ADCY7
Estrogen-dependent gene expression	0.42789	1.00794	0.458472	0.88927	122	91	CTSD;BCL2;ERBB4;NCOA1;DDX5;POLR2C;NCOA3;CCND1;FOXA1;RUNX1;RAD21;MED1;GTF2F2;CREBBP;NRIP1;GTF2A1;TNRC6A;TNRC6B;KPNA2;EP300;POU2F1;SMC3;KANK1;AGO1;STAG1;PTGES3;STAG2;AGO3;GREB1;AGO4;POLR2B;GTF2F1;SMC1A;KDM1A;AGO2;CBFB;HSP90AB1;FKBP4;NCOA2;ZNF217;CDK9;KAT2B;YY1;SP1;TFF1;TLE3;CHD1;CARM1;CITED1;PGR;NR5A2;GPAM;PRMT1;KAT5;ATF2;HSP90AA1;POLR2H;USF1;POLR2K;TNRC6C;POLR2E;POLR2A;POLR2D;POLR2J;CXXC5;CCNT1;H2…	CTSD;BCL2;ERBB4;NCOA1;DDX5;POLR2C;NCOA3;CCND1;FOXA1;RUNX1;RAD21;MED1;GTF2F2;CREBBP;NRIP1;GTF2A1;TNRC6A;TNRC6B;KPNA2;EP300;POU2F1;SMC3;KANK1;AGO1;STAG1;PTGES3;STAG2;AGO3;GREB1;AGO4;POLR2B;GTF2F1;SMC1A;KDM1A;AGO2;CBFB;HSP90AB1
Formation of TC-NER Pre-Incision Complex	-0.316159	-0.85395	0.807143	0.889328	53	53	USP7;POLR2C;CUL4A;PRPF19;DDB1;TCEA1;EP300;GTF2H1;HMGN1;POLR2B;GTF2H2;ERCC6;AQR;GPS1;CCNH;UVSSA;MNAT1;ERCC3;CUL4B;COPS7A;GTF2H5;ZNF830;PPIE;XAB2;XPA;ISY1;COPS8;ERCC8;UBB;ERCC2;COPS5;COPS3;POLR2H;POLR2K;POLR2E;POLR2A;POLR2D;POLR2J;CDK7;COPS2;GTF2H4;RBX1;POLR2F;COPS6;COPS4;GTF2H3;COPS7B;UBA52;POLR2G;RPS27A;POLR2I;UBC;POLR2L	COPS4;GTF2H3;COPS7B;UBA52;POLR2G;RPS27A;POLR2I;UBC;POLR2L
Transport of the SLBP independent Mature mRNA	0.483899	1.0104	0.476658	0.889693	35	35	RANBP2;NUP58;NUP93;TPR;NUP88;NUP107;RAE1;NDC1;NUP98;POM121C;AAAS;NXF1;NUP188;NUP54;NUP50;POM121;NUP85;SEC13;NUP205;ALYREF;SEH1L;NUP62;NUP43;NUP214;NUP210;NCBP2;NUP35;NCBP1;EIF4E;NUP42;NUP160;NUP133;NUP153;NUP37;NUP155	RANBP2;NUP58;NUP93;TPR;NUP88;NUP107;RAE1;NDC1;NUP98;POM121C;AAAS;NXF1;NUP188;NUP54;NUP50;POM121;NUP85;SEC13;NUP205
WNT ligand biogenesis and trafficking	0.502564	1.00878	0.480454	0.889855	26	26	WNT6;TMED5;WNT7B;WNT11;WNT4;WLS;PORCN;WNT2B;WNT10A;VPS26A;VPS29;WNT1;WNT8B;WNT7A;WNT3A;WNT16;WNT8A;VPS35;WNT5A;SNX3;WNT10B;WNT9B;WNT9A;WNT2;WNT5B;WNT3	WNT6;TMED5;WNT7B;WNT11;WNT4;WLS;PORCN
Chaperone Mediated Autophagy	-0.390978	-0.852279	0.721774	0.890465	21	21	ARL13B;EEF1A1;IFT88;HSP90AB1;HDAC6;PLIN2;LAMP2;HBB;UBB;PCNT;PLIN3;RNASE1;CETN1;CFTR;HSP90AA1;GFAP;HSPA8;PARK7;UBA52;RPS27A;UBC	GFAP;HSPA8;PARK7;UBA52;RPS27A;UBC
The canonical retinoid cycle in rods (twilight vision)	0.517261	1.00799	0.479082	0.890958	23	23	RBP1;NAPEPLD;CYP4V2;RDH10;LRAT;RDH11;RDH8;RLBP1;STRA6;RBP4;RDH12;RDH16;HSD17B6;MYO7A;RBP3;RHO;DHRS9;RDH5;ABCA4;RPE65;TTR;SDR9C7;HSD17B1	RBP1;NAPEPLD;CYP4V2;RDH10;LRAT;RDH11
Acyl chain remodelling of PS	0.524422	1.01162	0.486301	0.891003	22	22	PLAAT3;PLA2R1;LPCAT4;MBOAT1;PLA2G12A;LPCAT3;PLA2G4A;PLA2G10;PLA1A;OSBPL5;PLA2G4E;PLA2G2E;PLA2G5;PLA2G2D;PLA2G1B;OSBPL10;PLA2G4D;PLA2G4F;PLA2G2A;PLA2G2F;PLA2G4B;OSBPL8	PLAAT3;PLA2R1;LPCAT4;MBOAT1;PLA2G12A;LPCAT3;PLA2G4A
Signaling by phosphorylated juxtamembrane, extracellular and kinase domain KIT mutants	0.53535	1.01312	0.466578	0.891292	20	20	STAT3;KRAS;PIK3CA;YES1;STAT5B;GRB2;PIK3R3;NRAS;SOS1;JAK2;LCK;STAT5A;KIT;HRAS;LYN;STAT1;SRC;FYN;PIK3R2;PIK3R1	STAT3;KRAS;PIK3CA;YES1;STAT5B;GRB2;PIK3R3
Bile acid and bile salt metabolism	0.473558	1.01355	0.460337	0.891719	43	43	AKR1C1;OSBPL9;NCOA1;OSBPL1A;CYP39A1;AKR1C2;SLCO1A2;ABCC3;OSBP;OSBPL2;HSD17B4;OSBPL7;ACOT8;OSBPL3;RXRA;NCOA2;SLC27A5;SCP2;PTGIS;SLC27A2;SLCO1B1;SLCO1B3;SLC10A2;NR1H4;BAAT;AKR1C4;CYP7A1;ABCB11;CYP8B1;ALB;CYP7B1;CYP46A1;SLC10A1;AKR1D1;STARD5;FABP6;OSBPL6;HSD3B7;AMACR;CYP27A1;ACOX2;CH25H;AKR1C3	AKR1C1;OSBPL9;NCOA1;OSBPL1A;CYP39A1;AKR1C2;SLCO1A2;ABCC3;OSBP;OSBPL2;HSD17B4;OSBPL7;ACOT8;OSBPL3
Protein ubiquitination	0.451255	1.01175	0.469178	0.892461	77	65	HLA-A;HLA-B;USP7;USP9X;CDC73;SHPRH;TMEM129;UBE2H;USP5;PEX12;WAC;UBE2K;PRKDC;UBE2Q2;UBE2G2;RNF20;UBA6;PEX5;UBE2D1;PEX2;UCHL3;RNF40;UBE2E1;UBE2A;RTF1;UBE2G1;UBE2B;UBE2J2;CDC34;UBE2W;RAD18;UBE2E3;UBE2C;UBA1;PEX10;UBE2D2;UBE2R2;RNF144A;UBE2Z;RNF181;SELENOS;UBE2N;UBB;CTR9;OTULIN;UBE2D3;PEX13;PEX14;HLTF;PAF1;RRAGA;UBE2S;UBE2L3;DERL1;WDR61;UBE2V2;VCP;BCL10;RNF152;UBE2T;PCNA;UBA52;LEO1;RPS27A;UBC	HLA-A;HLA-B;USP7;USP9X;CDC73;SHPRH;TMEM129;UBE2H;USP5;PEX12;WAC;UBE2K;PRKDC;UBE2Q2;UBE2G2;RNF20;UBA6;PEX5;UBE2D1;PEX2;UCHL3;RNF40;UBE2E1;UBE2A;RTF1;UBE2G1;UBE2B;UBE2J2;CDC34;UBE2W;RAD18;UBE2E3;UBE2C;UBA1;PEX10;UBE2D2;UBE2R2;RNF144A;UBE2Z;RNF181
Constitutive Signaling by EGFRvIII	0.558426	1.01222	0.495063	0.892665	15	15	CBL;KRAS;PIK3CA;GRB2;GAB1;NRAS;SOS1;CDC37;HSP90AA1;HRAS;PLCG1;EGF;EGFR;SHC1;PIK3R1	CBL;KRAS;PIK3CA;GRB2;GAB1;NRAS;SOS1;CDC37
Chromosome Maintenance	-0.284971	-0.848667	0.95	0.893042	120	91	PPP6R3;CTC1;POLR2C;RSF1;PRIM1;SMARCA5;ATRX;RFC1;TEN1;RBBP4;ANKRD28;MIS18BP1;OIP5;CENPC;POLD3;TERF2IP;TERF1;CENPI;CENPL;POLR2B;WRAP53;TERF2;RFC4;CENPO;RUVBL1;RFC5;WRN;CHTF8;GAR1;PPP6C;POLD1;KNL1;CDK2;DSCC1;RTEL1;DAXX;RFC3;CENPU;CHTF18;PRIM2;RPA1;NHP2;POT1;TERT;PIF1;CENPN;CENPA;CENPT;CENPP;POLR2H;CCNA2;CENPQ;POLR2K;CENPW;POLR2E;POLR2A;POLR2D;LIG1;RBBP7;POLR2J;POLA2;SHQ1;H2AFX;STN1;HJURP;CCNA1;CENPK…	BLM;ACD;POLR2F;TINF2;POLD2;ITGB3BP;CENPM;MIS18A;POLD4;RPA2;POLA1;DNA2;PCNA;FEN1;RUVBL2;DKC1;CENPH;POLR2G;RFC2;NOP10;NPM1;RPA3;POLR2I;POLR2L
ROS and RNS production in phagocytes	-0.336085	-0.84736	0.771277	0.893194	36	36	CYBA;ATP6V0A1;ATP6V0A2;ATP6V1G1;ATP6V0E2;ATP6V1D;ATP6V1C2;ATP6V1G2;ATP6V0B;TCIRG1;ATP6V1C1;ATP6V1A;ATP6V1H;CYBB;NOS1;ATP6V0D2;NOS2;ATP6V1G3;NOS3;ATP6V0A4;ATP6V1B2;ATP6V0E1;MPO;LPO;ATP6V1B1;HVCN1;ATP6V1E2;NCF2;NCF4;ATP6V0C;NCF1;ATP6V0D1;ATP6V1E1;SLC11A1;RAC2;ATP6V1F	MPO;LPO;ATP6V1B1;HVCN1;ATP6V1E2;NCF2;NCF4;ATP6V0C;NCF1;ATP6V0D1;ATP6V1E1;SLC11A1;RAC2;ATP6V1F
PINK1-PRKN Mediated Mitophagy	-0.37722	-0.844629	0.71374	0.893548	22	21	ATG12;TOMM20;TOMM70;MAP1LC3A;TOMM6;PINK1;MFN2;MFN1;TOMM40;ATG5;TOMM5;UBB;MAP1LC3B;SQSTM1;VDAC1;TOMM22;MTERF3;UBA52;RPS27A;UBC;TOMM7	MTERF3;UBA52;RPS27A;UBC;TOMM7
Regulation of TLR by endogenous ligand	-0.401458	-0.845835	0.648438	0.893905	18	18	HMGB1;CD36;TLR1;S100A1;CD14;TLR2;LBP;FGA;APOB;FGG;FGB;TLR6;LY96;TLR4;GSDMD;GSDME;S100A8;S100A9	TLR6;LY96;TLR4;GSDMD;GSDME;S100A8;S100A9
ATF4 activates genes in response to endoplasmic reticulum stress	-0.346403	-0.849374	0.729064	0.89443	28	27	NFYB;DIS3;DCP2;KHSRP;EXOSC2;EXOSC8;ASNS;EXOSC9;EXOSC7;NFYA;CEBPG;NFYC;EXOSC3;HERPUD1;ATF6;ATF4;CXCL8;EXOSC1;CCL2;ATF3;EXOSC6;PARN;EXOSC4;DDIT3;IGFBP1;EXOSC5;CEBPB	EXOSC6;PARN;EXOSC4;DDIT3;IGFBP1;EXOSC5;CEBPB
Base-Excision Repair, AP Site Formation	0.536377	1.00383	0.477178	0.894686	44	18	NEIL1;MBD4;TDG;TERF2IP;TERF1;MPG;MUTYH;NTHL1;TERF2;UNG;POT1;OGG1;SMUG1;H2AFX;ACD;TINF2;NEIL3;NEIL2	NEIL1;MBD4;TDG;TERF2IP;TERF1;MPG;MUTYH;NTHL1;TERF2;UNG
Plasma lipoprotein assembly	-0.390552	-0.842819	0.677903	0.894914	19	19	PRKACA;P4HB;SAR1B;PRKACB;ZDHHC8;A2M;ABCA1;APOC2;APOC4;APOA4;PRKACG;APOB;APOA2;MTTP;BMP1;APOC3;APOA1;APOC1;APOE	APOA2;MTTP;BMP1;APOC3;APOA1;APOC1;APOE
Signaling by EGFR in Cancer	-0.366112	-0.840547	0.740157	0.897365	25	25	CBL;KRAS;PIK3CA;GRB2;GAB1;NRAS;EREG;SOS1;CDC37;BTC;AREG;UBB;HSP90AA1;HRAS;PLCG1;EGF;EGFR;SHC1;EPGN;HBEGF;UBA52;TGFA;PIK3R1;RPS27A;UBC	EPGN;HBEGF;UBA52;TGFA;PIK3R1;RPS27A;UBC
Postmitotic nuclear pore complex (NPC) reformation	0.496847	1.002	0.484211	0.899426	27	27	TNPO1;NUP58;NUP93;KPNB1;NUP107;NDC1;NUP98;AHCTF1;SUMO1;NUP188;NUP54;UBE2I;POM121;NUP85;SEC13;NUP205;RCC1;SEH1L;NUP62;NUP43;NUP35;RANGAP1;NUP160;NUP133;NUP37;NUP155;RAN	TNPO1;NUP58;NUP93;KPNB1;NUP107;NDC1;NUP98;AHCTF1;SUMO1;NUP188;NUP54;UBE2I;POM121;NUP85;SEC13;NUP205;RCC1
Formation of Incision Complex in GG-NER	-0.330751	-0.838204	0.78125	0.900021	43	43	CUL4A;DDB1;ERCC5;RNF111;SUMO3;GTF2H1;PIAS3;CETN2;SUMO1;GTF2H2;CCNH;PARP1;RAD23B;MNAT1;UBE2I;ERCC3;CUL4B;PARP2;GTF2H5;PIAS1;XPA;RPA1;UBE2N;UBB;ERCC4;ERCC2;SUMO2;ERCC1;CDK7;USP45;XPC;GTF2H4;RBX1;RAD23A;UBE2V2;GTF2H3;RPA2;CHD1L;DDB2;UBA52;RPS27A;RPA3;UBC	GTF2H4;RBX1;RAD23A;UBE2V2;GTF2H3;RPA2;CHD1L;DDB2;UBA52;RPS27A;RPA3;UBC
Estrogen-dependent nuclear events downstream of ESR-membrane signaling	0.503453	0.996056	0.479685	0.901659	24	24	BCL2;CCND1;CREB1;MAPK3;AKT1;AKT3;XPO1;AKT2;EREG;MAPK1;PTK2;UHMK1;BTC;FOXO3;CDKN1B;AREG;EGF;EGFR;ELK1;EPGN;HBEGF;SRF;TGFA;FOS	BCL2;CCND1;CREB1;MAPK3;AKT1;AKT3;XPO1;AKT2;EREG;MAPK1;PTK2;UHMK1;BTC;FOXO3;CDKN1B
Regulation of TNFR1 signaling	0.473677	1.00022	0.4875	0.902028	38	35	CFLAR;MADD;CYLD;XIAP;TAX1BP1;IKBKB;OTUD7B;USP21;SPPL2A;CASP8;RIPK1;SPPL2B;RBCK1;BIRC2;CHUK;TNFRSF1A;CLIP3;TNFAIP3;USP4;USP2;UBB;OTULIN;TNF;TRAF2;RNF31;TRADD;TRAF1;FADD;BIRC3;IKBKG;RACK1;SHARPIN;UBA52;RPS27A;UBC	CFLAR;MADD;CYLD;XIAP;TAX1BP1;IKBKB;OTUD7B;USP21;SPPL2A;CASP8
Inhibition of DNA recombination at telomere	-0.378574	-0.835795	0.728745	0.902508	48	21	POLR2C;ATRX;TERF2IP;TERF1;POLR2B;TERF2;DAXX;POT1;POLR2H;POLR2K;POLR2E;POLR2A;POLR2D;POLR2J;H2AFX;ACD;POLR2F;TINF2;POLR2G;POLR2I;POLR2L	POLR2G;POLR2I;POLR2L
NOD1/2 Signaling Pathway	0.488887	0.996353	0.496324	0.902514	32	32	CYLD;TAB3;IKBKB;CASP8;NOD1;CASP4;MAP3K7;AAMP;TAB1;MAPK12;MAPK14;IRAK2;TAB2;CASP2;TRAF6;MAP2K6;BIRC2;CHUK;TNFAIP3;ITCH;RIPK2;MAPK13;UBE2N;NOD2;IRAK1;UBE2V1;BIRC3;CARD9;MAPK11;IKBKG;CASP9;CASP1	CYLD;TAB3;IKBKB;CASP8;NOD1;CASP4;MAP3K7;AAMP;TAB1;MAPK12;MAPK14;IRAK2;TAB2;CASP2;TRAF6;MAP2K6
COPI-independent Golgi-to-ER retrograde traffic	0.4817	0.997325	0.46926	0.902801	34	34	RAB6A;DYNC1H1;DYNLL2;RAB3GAP2;PAFAH1B2;DCTN6;DYNC1LI2;DCTN5;DCTN4;PLA2G4A;RAB3GAP1;DYNC1LI1;PAFAH1B1;BICD1;DCTN1;RAB18;PAFAH1B3;BICD2;RAB6B;CAPZA3;CAPZA1;DCTN3;GALNT1;ACTR1A;DCTN2;PLA2G6;AGPAT3;GALNT2;DYNC1I1;ACTR10;CAPZB;DYNC1I2;DYNLL1;CAPZA2	RAB6A;DYNC1H1;DYNLL2;RAB3GAP2;PAFAH1B2;DCTN6;DYNC1LI2;DCTN5;DCTN4;PLA2G4A;RAB3GAP1;DYNC1LI1;PAFAH1B1
RNA polymerase II transcribes snRNA genes	0.442683	1.00053	0.511973	0.902854	81	71	POLR2C;RPRD1A;INTS3;SUPT5H;GTF2F2;SNAPC3;TAF11;GTF2A1;INTS2;POU2F1;RPRD2;INTS1;PCF11;SNAPC4;ELL3;TAF5;CCNK;POU2F2;GTF2E1;INTS12;POLR2B;GTF2F1;SSU72;CCNT2;INTS7;SNAPC1;INTS6;SRRT;ICE1;INTS8;PHAX;SUPT4H1;INTS4;INTS9;RPRD1B;CDK9;ZC3H8;SP1;ZNF143;SNAPC2;INTS5;TAF13;RPAP2;NABP2;NABP1;ELL2;TAF8;POLR2H;POLR2K;POLR2E;POLR2A;POLR2D;POLR2J;ELL;ICE2;NCBP2;CDK7;CCNT1;GTF2E2;NCBP1;TAF9;INTS10;SNAPC5;POLR2F;GT…	POLR2C;RPRD1A;INTS3;SUPT5H;GTF2F2;SNAPC3;TAF11;GTF2A1;INTS2;POU2F1;RPRD2;INTS1;PCF11;SNAPC4;ELL3;TAF5;CCNK;POU2F2;GTF2E1;INTS12;POLR2B;GTF2F1;SSU72;CCNT2;INTS7;SNAPC1;INTS6;SRRT;ICE1;INTS8;PHAX;SUPT4H1;INTS4;INTS9;RPRD1B;CDK9;ZC3H8;SP1;ZNF143;SNAPC2
Programmed Cell Death	0.40487	0.995071	0.498436	0.903182	216	202	VIM;CDH1;BCL2;OCLN;ROCK1;HMGB1;STAT3;CFLAR;TJP2;TJP1;CHMP4C;CHMP2B;DYNLL2;XIAP;MAPK3;MAGED1;PELI1;GSN;PRKCD;TP53BP2;CASP3;MAPK8;BCL2L1;APPL1;YWHAZ;APC;PLEC;BMF;TP53;TFDP2;PSME4;DSG2;LMNA;CASP8;KPNB1;SEPTIN4;YWHAQ;BBC3;CASP4;BCL2L11;CASP6;UNC5A;OGT;AKT1;KPNA1;TFDP1;CHMP6;PSME3;STK24;PSME1;RIPK1;AKT3;PSMD3;PPP1R13B;FNTA;PSMC3;MAPT;UNC5B;IRF1;GAS2;APAF1;TICAM2;AKT2;MAPK1;SATB1;PSMA6;PTK2;MLKL;RIPK3;…	VIM;CDH1;BCL2;OCLN;ROCK1;HMGB1;STAT3;CFLAR;TJP2;TJP1;CHMP4C;CHMP2B;DYNLL2;XIAP;MAPK3;MAGED1;PELI1;GSN;PRKCD;TP53BP2;CASP3;MAPK8;BCL2L1;APPL1;YWHAZ;APC;PLEC;BMF;TP53;TFDP2;PSME4;DSG2;LMNA;CASP8;KPNB1;SEPTIN4;YWHAQ;BBC3;CASP4;BCL2L11;CASP6;UNC5A;OGT;AKT1;KPNA1;TFDP1;CHMP6;PSME3;STK24;PSME1;RIPK1;AKT3;PSMD3;PPP1R13B;FNTA;PSMC3;MAPT;UNC5B;IRF1;GAS2;APAF1;TICAM2;AKT2;MAPK1;SATB1;PSMA6;PTK2;MLKL;RIPK3;…
Collagen degradation	0.468703	0.996641	0.492611	0.903333	40	40	CTSD;ADAM10;MMP15;COL18A1;COL9A3;COL9A2;ADAM17;MMP19;COL25A1;ADAM9;TMPRSS6;MMP2;MMP14;COL16A1;CTSB;MMP9;COL23A1;MMP7;FURIN;MMP12;MMP3;MMP20;MMP8;MMP1;COL15A1;ELANE;COL9A1;COL14A1;MMP13;CTSK;PHYKPL;COL12A1;COL19A1;PRSS2;COL13A1;COL26A1;MMP11;MMP10;CTSL;COL17A1	CTSD;ADAM10;MMP15;COL18A1;COL9A3;COL9A2;ADAM17;MMP19;COL25A1;ADAM9;TMPRSS6;MMP2;MMP14;COL16A1;CTSB
Negative regulation of FGFR4 signaling	0.482436	0.994464	0.48811	0.903453	31	31	BRAF;CBL;PPP2R1A;MAPK3;GRB2;PTPN11;SPRY2;MKNK1;FGF18;MAPK1;FGF20;PPP2CB;FRS2;FGF17;FGF9;UBB;FGF16;FGF8;FGF23;FGF6;FGF4;FGF19;FGF1;FGFR4;PPP2CA;FGF2;KLB;SRC;UBA52;RPS27A;UBC	BRAF;CBL;PPP2R1A;MAPK3;GRB2;PTPN11;SPRY2;MKNK1;FGF18;MAPK1;FGF20;PPP2CB;FRS2;FGF17
TGF-beta receptor signaling in EMT (epithelial to mesenchymal transition)	-0.390951	-0.822784	0.751825	0.904133	16	16	CGN;F11R;PARD3;ARHGEF18;SMURF1;TGFBR1;PRKCZ;TGFBR2;UBB;RHOA;TGFB1;FKBP1A;PARD6A;UBA52;RPS27A;UBC	PARD6A;UBA52;RPS27A;UBC
Downregulation of ERBB2 signaling	0.494498	0.997397	0.484157	0.904373	29	29	ERBB2;ERBB3;PTPN12;ERBB4;USP8;AKT1;ERBIN;AKT3;AKT2;EREG;RNF41;CDC37;STUB1;BTC;CUL5;UBB;PTPN18;MATK;NRG3;HSP90AA1;NRG4;EGF;EGFR;NRG1;NRG2;HBEGF;UBA52;RPS27A;UBC	ERBB2;ERBB3;PTPN12;ERBB4;USP8;AKT1;ERBIN;AKT3;AKT2;EREG;RNF41;CDC37;STUB1;BTC
Metalloprotease DUBs	-0.39275	-0.821106	0.768683	0.905018	31	17	MYSM1;EP300;STAMBPL1;BABAM1;BRCA1;BRCC3;KAT2B;UBB;NLRP3;UIMC1;STAMBP;BARD1;STAM;PSMD14;UBA52;RPS27A;UBC	UBA52;RPS27A;UBC
FRS-mediated FGFR2 signaling	0.504104	0.997714	0.476316	0.905181	25	25	FGFR2;KRAS;GRB2;PTPN11;FGF18;NRAS;SOS1;FGF20;FRS2;FGF17;FGF9;FRS3;FGF16;FGF8;FGF23;FGF6;FGF3;FGF4;FGF1;HRAS;FGF2;FGF22;FGF5;FGF7;FGF10	FGFR2;KRAS;GRB2;PTPN11;FGF18;NRAS;SOS1;FGF20;FRS2;FGF17
Metabolism of amine-derived hormones	0.53235	0.998191	0.475207	0.905422	18	18	PNMT;DUOX1;CGA;DUOX2;ASMT;DIO1;AANAT;DIO3;TPH2;TSHB;TH;IYD;TPO;DBH;DDC;SLC5A5;TPH1;DIO2	PNMT;DUOX1;CGA;DUOX2
Interactions of Vpr with host cellular proteins	0.47232	0.99331	0.501214	0.905549	43	37	RANBP2;NUP58;NUP93;TPR;KPNA1;NUP88;NUP107;BANF1;RAE1;NDC1;NUP98;POM121C;AAAS;NUP188;NUP54;NUP50;POM121;NUP85;SEC13;NUP205;HMGA1;SLC25A6;SEH1L;NUP62;NUP43;SLC25A4;NUP214;NUP210;PSIP1;NUP35;NUP42;NUP160;NUP133;NUP153;NUP37;NUP155;SLC25A5	RANBP2;NUP58;NUP93;TPR;KPNA1;NUP88;NUP107;BANF1;RAE1;NDC1;NUP98;POM121C;AAAS;NUP188;NUP54;NUP50;POM121;NUP85;SEC13;NUP205;HMGA1;SLC25A6
NRIF signals cell death from the nucleus	-0.410014	-0.823489	0.72028	0.905725	16	16	NCSTN;MAPK8;PSEN2;PSEN1;APH1B;TRAF6;NGFR;APH1A;UBB;SQSTM1;NGF;ITGB3BP;UBA52;PSENEN;RPS27A;UBC	UBA52;PSENEN;RPS27A;UBC
HCMV Infection	0.429432	0.998504	0.499441	0.906166	241	84	ITGB1;VPS36;DYNC1H1;CHMP4C;CHMP2B;DYNLL2;CREB1;VPS25;NCOR1;RANBP2;NUP58;NUP93;DYNC1LI2;RBBP4;TPR;HDAC3;CHMP6;NUP88;SUZ12;VPS37D;NUP107;TBL1XR1;RAE1;NDC1;NUP98;VPS37A;NCOR2;POM121C;DYNC1LI1;AAAS;NUP188;EZH2;CHMP2A;NUP54;CBX1;NUP50;POM121;HNRNPK;NUP85;TBL1X;DAXX;SEC13;NUP205;TSG101;GPS2;CHMP7;VPS4A;VPS37B;CHMP3;DUT;EED;SEH1L;NUP62;IRS1;NUP43;VPS28;RBBP7;NUP214;NUP210;CHMP1A;MVB12A;NUP35;PML;SNF8;NU…	ITGB1;VPS36;DYNC1H1;CHMP4C;CHMP2B;DYNLL2;CREB1;VPS25;NCOR1;RANBP2;NUP58;NUP93;DYNC1LI2;RBBP4;TPR;HDAC3;CHMP6;NUP88;SUZ12;VPS37D;NUP107;TBL1XR1;RAE1;NDC1;NUP98;VPS37A;NCOR2;POM121C;DYNC1LI1;AAAS;NUP188;EZH2;CHMP2A;NUP54;CBX1;NUP50;POM121;HNRNPK;NUP85;TBL1X;DAXX;SEC13;NUP205
G1/S-Specific Transcription	-0.338633	-0.81913	0.809045	0.906245	29	29	TFDP2;RBL2;RBBP4;TFDP1;ORC1;E2F5;TK1;E2F6;LIN9;E2F1;E2F4;LIN54;FBXO5;CDC25A;LIN37;CCNE1;RBL1;HDAC1;CDC45;CCNA1;RRM2;CDT1;DHFR;CDC6;LIN52;POLA1;PCNA;CDK1;TYMS	CCNE1;RBL1;HDAC1;CDC45;CCNA1;RRM2;CDT1;DHFR;CDC6;LIN52;POLA1;PCNA;CDK1;TYMS
IRAK2 mediated activation of TAK1 complex upon TLR7/8 or 9 stimulation	-0.396951	-0.825654	0.688312	0.907105	15	15	TAB3;MAP3K7;TAB1;TICAM2;IRAK2;TAB2;TRAF6;CD14;UBB;LY96;TLR4;TICAM1;UBA52;RPS27A;UBC	LY96;TLR4;TICAM1;UBA52;RPS27A;UBC
InlB-mediated entry of Listeria monocytogenes into host cell	-0.408189	-0.82423	0.700337	0.90717	16	15	CBL;EPS15;GRB2;MET;SH3GL1;SH3GL3;STAM2;UBB;STAM;SH3GL2;SH3KBP1;UBA52;HGS;RPS27A;UBC	SH3GL2;SH3KBP1;UBA52;HGS;RPS27A;UBC
Activation of SMO	-0.392788	-0.832519	0.684211	0.907412	18	18	CSNK1A1;EFCAB7;CDON;GAS8;BOC;SMO;GRK2;PTCH1;DHH;SHH;IHH;ARRB2;EVC2;ARRB1;EVC;KIF3A;IQCE;GAS1	EVC2;ARRB1;EVC;KIF3A;IQCE;GAS1
TRAF6-mediated induction of TAK1 complex within TLR4 complex	-0.39383	-0.826899	0.694631	0.90756	16	16	TAB3;MAP3K7;TAB1;TICAM2;IRAK2;TAB2;TRAF6;CD14;UBB;SARM1;LY96;TLR4;TICAM1;UBA52;RPS27A;UBC	LY96;TLR4;TICAM1;UBA52;RPS27A;UBC
Nuclear Envelope (NE) Reassembly	0.432027	0.992078	0.517435	0.908063	76	75	TNPO1;CHMP4C;CHMP2B;PPP2R1A;TUBA1C;NUP58;TUBA1A;LMNA;NUP93;KPNB1;LEMD2;TMPO;TUBB3;TUBB2B;CHMP6;NUP107;BANF1;PPP2R2A;NDC1;NUP98;TUBB6;AHCTF1;SUMO1;SPAST;NUP188;ANKLE2;CHMP2A;NUP54;LBR;UBE2I;POM121;NUP85;SEC13;NUP205;LEMD3;RCC1;CHMP7;VPS4A;CC2D1B;TUBA1B;CHMP3;SEH1L;NUP62;TUBA8;TUBB4A;TUBA3C;TUBA3E;TUBA3D;TUBB8;TUBA4B;NUP43;PPP2CA;IST1;EMD;SIRT2;NUP35;RANGAP1;CCNB1;TUBB1;TUBAL3;NUP160;NUP133;TUBA4A;…	TNPO1;CHMP4C;CHMP2B;PPP2R1A;TUBA1C;NUP58;TUBA1A;LMNA;NUP93;KPNB1;LEMD2;TMPO;TUBB3;TUBB2B;CHMP6;NUP107;BANF1;PPP2R2A;NDC1;NUP98;TUBB6;AHCTF1;SUMO1;SPAST;NUP188;ANKLE2;CHMP2A;NUP54;LBR
Lysosome Vesicle Biogenesis	0.471043	0.990878	0.498146	0.908504	35	35	APP;CTSZ;GNS;VAMP8;AP1G2;CLTC;VAMP2;DNASE2;AP4M1;AP1S3;CHMP2A;AP4S1;BLOC1S1;AP4B1;DNM2;AP1M2;VAMP7;M6PR;AP1G1;ARF1;CLVS2;TXNDC5;DNAJC6;CLTB;HSPA8;CLTA;ARRB1;SH3GL2;AP1S1;AP1B1;CLVS1;AP1M1;AP4E1;AP1S2;HGS	APP;CTSZ;GNS;VAMP8;AP1G2;CLTC;VAMP2;DNASE2;AP4M1;AP1S3
G beta:gamma signalling through BTK	-0.393907	-0.827782	0.757812	0.908668	18	18	GNG8;GNB2;GNB4;GNB1;BTK;GNG4;GNGT1;GNG3;GNB3;GNGT2;GNG10;GNG13;GNG5;GNG2;GNG7;GNB5;GNG12;GNG11	GNG2;GNG7;GNB5;GNG12;GNG11
Calmodulin induced events	0.47914	0.991262	0.486891	0.909054	35	35	CREB1;PRKCD;PRKACA;CALM1;CAMK2D;PDE1C;ADCY2;KPNA2;CAMKK1;NBEA;PRKACB;PRKAR2A;ADCY7;ADCY5;ADCY6;ADCY9;PRKCA;CAMK2G;PRKAR2B;PRKAR1A;GRK2;PRKCG;PRKACG;ADCY8;CAMK2A;PRKAR1B;PDE1B;PRKX;ADCY1;CAMKK2;ADCY4;CAMK4;ADCY3;CAMK2B;PDE1A	CREB1;PRKCD;PRKACA;CALM1;CAMK2D;PDE1C;ADCY2;KPNA2;CAMKK1;NBEA;PRKACB;PRKAR2A;ADCY7
Negative regulators of DDX58/IFIH1 signaling	-0.335614	-0.828201	0.77957	0.910919	34	34	IRF3;CYLD;TAX1BP1;ATG12;TRIM25;UBE2K;MAVS;NLRC5;RNF125;UBE2D1;OTUD5;RNF216;TBK1;ATG5;PIN1;UBE2D2;TNFAIP3;ITCH;UBB;UBE2D3;RNF135;NLRX1;PCBP2;HERC5;IKBKE;UBE2L6;IFIH1;UBA7;TRAF3;UBA52;DDX58;RPS27A;UBC;ISG15	TRAF3;UBA52;DDX58;RPS27A;UBC;ISG15
G-protein activation	-0.360021	-0.829505	0.74569	0.911075	24	24	GNG8;GNB2;GNA11;GNAQ;GNB4;GNB1;GNA14;GNG4;GNGT1;GNA15;GNG3;GNB3;PDYN;OPRM1;GNGT2;GNG10;GNG13;GNG5;GNG2;GNG7;GNB5;POMC;GNG12;GNG11	GNG2;GNG7;GNB5;POMC;GNG12;GNG11
Antigen activates B Cell Receptor (BCR) leading to generation of second messengers	0.424597	0.989465	0.516447	0.911572	95	92	PLCG2;ITPR3;CALM1;ITPR1;GRB2;ITPR2;ORAI1;STIM1;TRPC1;PTPN6;PIK3AP1;NCK1;IGKV1-17;BTK;SOS1;AHCYL1;IGLV1-47;IGLV6-57;IGLV1-40;IGLV7-43;IGLV1-44;IGLV1-51;CD79A;IGLV3-1;IGLC6;IGLC7;IGLV2-8;IGLV2-11;IGLV3-27;IGLV3-25;IGLV2-23;IGLV3-21;IGLV3-19;IGLV2-14;CD19;IGHV3-33;IGHV4-34;IGHV3-30;IGHV3-23;IGHV2-70;IGHD;IGHV3-11;IGHV3-7;IGHV3-13;IGHV4-39;IGHV3-48;IGHV3-53;IGHV1-69;IGHV4-59;IGHV1-46;IGHV2-5;IGHV1-2;…	PLCG2;ITPR3;CALM1;ITPR1;GRB2;ITPR2;ORAI1;STIM1;TRPC1;PTPN6;PIK3AP1;NCK1;IGKV1-17;BTK;SOS1
Signaling by FGFR2	0.42873	0.980783	0.527684	0.913559	75	73	FGFR2;BRAF;CBL;POLR2C;KRAS;TIA1;PIK3CA;PPP2R1A;MAPK3;PTBP1;GTF2F2;ESRP1;ESRP2;GRB2;PTPN11;SPRY2;MKNK1;TIAL1;FGF18;GAB1;NRAS;MAPK1;POLR2B;GTF2F1;SOS1;FGF20;PPP2CB;FRS2;FGF17;FGF9;HNRNPF;RBFOX2;HNRNPA1;UBB;FRS3;FGF16;FGF8;FGF23;FGF6;FGF3;FGF4;FGF1;FGFBP2;HNRNPM;FGFBP3;HNRNPH1;PPP2CA;HRAS;POLR2H;POLR2K;POLR2E;POLR2A;POLR2D;POLR2J;NCBP2;NCBP1;PLCG1;FGF2;FGFBP1;POLR2F;SHC1;SRC;FGF22;FGF5;FGF7;FGF10;UB…	FGFR2;BRAF;CBL;POLR2C;KRAS;TIA1;PIK3CA;PPP2R1A;MAPK3;PTBP1;GTF2F2;ESRP1;ESRP2;GRB2;PTPN11;SPRY2;MKNK1;TIAL1;FGF18;GAB1;NRAS;MAPK1
Keratan sulfate biosynthesis	0.484808	0.980058	0.508344	0.914285	28	28	B3GNT7;B3GNT2;SLC35D2;B4GAT1;B3GNT3;ST3GAL4;B4GALT4;ST3GAL3;ST3GAL2;B4GALT3;B4GALT5;B4GALT6;B4GALT2;FMOD;ACAN;CHST5;KERA;LUM;OMD;OGN;PRELP;B4GALT1;B3GNT4;CHST6;ST3GAL6;CHST2;CHST1;ST3GAL1	B3GNT7;B3GNT2;SLC35D2;B4GAT1;B3GNT3;ST3GAL4;B4GALT4;ST3GAL3;ST3GAL2
SUMOylation of DNA methylation proteins	0.532782	0.980923	0.499301	0.914867	16	16	PHC3;PHC2;PHC1;BMI1;DNMT3B;DNMT3A;DNMT1;SUMO1;PCGF2;UBE2I;RNF2;SCMH1;CBX8;CBX2;RING1;CBX4	PHC3;PHC2;PHC1;BMI1;DNMT3B;DNMT3A;DNMT1;SUMO1;PCGF2;UBE2I
Signaling by EGFR	0.454015	0.979297	0.538922	0.915097	50	50	PTPN12;CBL;ADAM10;LRIG1;KRAS;PXN;PTPRK;PIK3CA;EPS15;ADAM17;GRB2;SH3GL1;PTPN11;SPRY2;GAB1;AAMP;NRAS;EREG;SPRY1;SOS1;SH3GL3;BTC;EPS15L1;PAG1;STAM2;AREG;UBB;CDC42;HRAS;CSK;PTPN3;ADAM12;ARHGEF7;PLCG1;EGF;EGFR;STAM;SHC1;SRC;SH3GL2;EPGN;HBEGF;SH3KBP1;EPN1;UBA52;TGFA;HGS;PIK3R1;RPS27A;UBC	PTPN12;CBL;ADAM10;LRIG1;KRAS;PXN;PTPRK;PIK3CA;EPS15;ADAM17;GRB2;SH3GL1;PTPN11;SPRY2;GAB1;AAMP;NRAS;EREG;SPRY1
Synthesis of bile acids and bile salts	0.475639	0.98388	0.501225	0.915619	34	34	AKR1C1;OSBPL9;NCOA1;OSBPL1A;CYP39A1;AKR1C2;OSBP;OSBPL2;HSD17B4;OSBPL7;ACOT8;OSBPL3;RXRA;NCOA2;SLC27A5;SCP2;PTGIS;SLC27A2;NR1H4;BAAT;AKR1C4;CYP7A1;ABCB11;CYP8B1;CYP7B1;CYP46A1;AKR1D1;OSBPL6;HSD3B7;AMACR;CYP27A1;ACOX2;CH25H;AKR1C3	AKR1C1;OSBPL9;NCOA1;OSBPL1A;CYP39A1;AKR1C2;OSBP;OSBPL2;HSD17B4;OSBPL7;ACOT8;OSBPL3
Spry regulation of FGF signaling	0.539063	0.981564	0.524752	0.916281	16	16	BRAF;CBL;PPP2R1A;MAPK3;GRB2;PTPN11;SPRY2;MKNK1;MAPK1;PPP2CB;UBB;PPP2CA;SRC;UBA52;RPS27A;UBC	BRAF;CBL;PPP2R1A;MAPK3;GRB2;PTPN11;SPRY2;MKNK1;MAPK1
Signaling by FGFR in disease	0.438391	0.984172	0.523256	0.91639	63	62	ZMYM2;FGFR2;FGFR3;STAT3;POLR2C;KRAS;LRRFIP1;PIK3CA;STAT5B;BAG4;GTF2F2;GRB2;BCR;FGFR1OP2;FGF18;GAB1;NRAS;POLR2B;GTF2F1;FGFR1;SOS1;TRIM24;FGF20;FRS2;FGF17;ERLIN2;STAT5A;CPSF6;FGF9;FGF16;FGF8;FGF23;FGF6;FGF3;FGF4;FGF1;FGFR4;HRAS;POLR2H;POLR2K;POLR2E;POLR2A;POLR2D;POLR2J;NCBP2;NCBP1;CNTRL;PLCG1;FGF2;GAB2;POLR2F;STAT1;MYO18A;FGF22;CUX1;FGF5;FGF7;FGF10;POLR2G;PIK3R1;POLR2I;POLR2L	ZMYM2;FGFR2;FGFR3;STAT3;POLR2C;KRAS;LRRFIP1;PIK3CA;STAT5B;BAG4;GTF2F2;GRB2;BCR;FGFR1OP2;FGF18;GAB1;NRAS;POLR2B;GTF2F1;FGFR1;SOS1;TRIM24;FGF20;FRS2;FGF17
Regulation of PLK1 Activity at G2/M Transition	0.42349	0.980961	0.512735	0.916538	87	86	AJUBA;CEP57;CEP192;DYNC1H1;HAUS6;PPP1R12B;PPP1R12A;PPP2R1A;CDK5RAP2;PCM1;CENPJ;PRKACA;SFI1;OPTN;TUBA1A;CCP110;OFD1;CLASP1;HAUS4;AKAP9;CEP63;CETN2;HAUS8;PLK4;SKP1;HAUS2;YWHAG;HAUS7;PAFAH1B1;CEP135;HAUS3;CUL1;ALMS1;FBXW11;HAUS1;BTRC;DCTN1;HAUS5;CEP78;SSNA1;PRKAR2B;CEP76;PLK1;MAPRE1;ODF2;UBB;CEP152;PCNT;CEP290;CSNK1E;YWHAE;NEDD1;TUBB4A;BORA;CKAP5;CSNK1D;SDCCAG8;CEP70;HSP90AA1;DCTN3;ACTR1A;TUBB;DCTN2…	AJUBA;CEP57;CEP192;DYNC1H1;HAUS6;PPP1R12B;PPP1R12A;PPP2R1A;CDK5RAP2;PCM1;CENPJ;PRKACA;SFI1;OPTN;TUBA1A;CCP110;OFD1;CLASP1;HAUS4;AKAP9;CEP63;CETN2;HAUS8;PLK4;SKP1;HAUS2;YWHAG;HAUS7;PAFAH1B1;CEP135;HAUS3;CUL1;ALMS1;FBXW11;HAUS1;BTRC;DCTN1;HAUS5;CEP78;SSNA1;PRKAR2B
Transcriptional activation of mitochondrial biogenesis	0.446407	0.986823	0.512367	0.916734	56	53	NCOA1;CREB1;MED1;NCOR1;CREBBP;CALM1;GLUD1;MTERF1;TFAM;NRF1;ALAS1;MEF2C;GABPA;HCFC1;CRTC2;HDAC3;SIRT5;POLG2;TBL1XR1;CHD9;GABPB1;RXRA;PERM1;NCOA2;SOD2;PPARA;TGS1;NCOA6;TBL1X;TFB1M;MEF2D;NR1D1;CARM1;TFB2M;CRTC3;ATF2;PPRC1;ACSS2;GLUD2;CRTC1;ESRRA;POLRMT;IDH2;SIRT4;SIRT3;PPARGC1B;SMARCD3;SSBP1;CAMK4;HELZ2;PPARGC1A;ATP5F1B;CYCS	NCOA1;CREB1;MED1;NCOR1;CREBBP;CALM1;GLUD1;MTERF1;TFAM;NRF1;ALAS1;MEF2C;GABPA;HCFC1;CRTC2;HDAC3;SIRT5;POLG2
Apoptosis	0.40593	0.984566	0.529106	0.916836	181	173	VIM;CDH1;BCL2;OCLN;ROCK1;HMGB1;STAT3;CFLAR;TJP2;TJP1;DYNLL2;XIAP;MAPK3;MAGED1;GSN;PRKCD;TP53BP2;CASP3;MAPK8;BCL2L1;APPL1;YWHAZ;APC;PLEC;BMF;TP53;TFDP2;PSME4;DSG2;LMNA;CASP8;KPNB1;SEPTIN4;YWHAQ;BBC3;BCL2L11;CASP6;UNC5A;AKT1;KPNA1;TFDP1;PSME3;STK24;PSME1;RIPK1;AKT3;PSMD3;PPP1R13B;FNTA;PSMC3;MAPT;UNC5B;GAS2;APAF1;TICAM2;AKT2;MAPK1;SATB1;PSMA6;PTK2;TNFRSF10A;DAPK3;PSMD1;YWHAG;PSMA5;YWHAB;DNM1L;ARHGAP…	VIM;CDH1;BCL2;OCLN;ROCK1;HMGB1;STAT3;CFLAR;TJP2;TJP1;DYNLL2;XIAP;MAPK3;MAGED1;GSN;PRKCD;TP53BP2;CASP3;MAPK8;BCL2L1;APPL1;YWHAZ;APC;PLEC;BMF;TP53;TFDP2;PSME4;DSG2;LMNA;CASP8;KPNB1;SEPTIN4;YWHAQ;BBC3;BCL2L11;CASP6;UNC5A;AKT1;KPNA1;TFDP1;PSME3;STK24;PSME1;RIPK1;AKT3;PSMD3;PPP1R13B;FNTA;PSMC3;MAPT;UNC5B;GAS2;APAF1;TICAM2;AKT2;MAPK1;SATB1;PSMA6
Glutathione conjugation	0.470968	0.982935	0.513819	0.916936	37	34	GGT7;GSTP1;GSTM4;AKR1A1;GSTM2;CNDP2;GCLM;GSTM3;GSTT2B;GCLC;GGT6;ESD;GGT5;MGST1;GGT1;GSTM5;GSTM1;HPGDS;GSTA2;GSTA1;GSTA5;GSTA3;GSS;GSTA4;OPLAH;GSTO1;CHAC2;CHAC1;GSTZ1;GSTK1;MGST3;GSTO2;GGCT;MGST2	GGT7;GSTP1;GSTM4;AKR1A1;GSTM2;CNDP2;GCLM;GSTM3;GSTT2B;GCLC;GGT6
[truncated: 415 more rows]
