# Supplementary material for: Myasthenia gravis-specific aberrant neuromuscular gene expression by medullary thymic epithelial cells in thymoma
Source: Nat Commun. 2022 Jul 22;13:4230. doi: 10.1038/s41467-022-31951-8 (PMC9305039; doi:10.1038/s41467-022-31951-8)
Supplement: Supplementary file 17 — Supplementary Data 14 [file 41467_2022_31951_MOESM17_ESM.xlsx]

## Sheet: Sheet1
Term	es	nes	pval	fdr	geneset_size	matched_size	genes	ledge_genes				FDR : The BH procedure
Eukaryotic Translation Elongation	-0.769111	-2.02416	0	0	99	94	RPL23;RPS7;RPL13;RPS24;RPL5;RPS8;EEF1A2;RPL10A;RPL29;RPS12;RPS18;RPS20;RPL26;RPL31;RPL14;RPL11;RPS3;RPL24;RPLP1;RPS15A;RPLP2;RPL32;RPL26L1;RPS14;RPS13;RPL10L;RPS4Y2;RPL3L;RPS27L;RPS2;RPL35A;RPS15;RPL22;RPL7;RPL6;RPL18A;RPS9;RPL27;RPL36AL;RPL19;RPS27A;RPL7A;RPL27A;RPL39L;RPS11;RPL15;RPL23A;EEF1B2;RPS17;RPL22L1;RPS4X;RPL38;RPL17;RPS23;RPS25;FAU;RPL12;RPSA;RPL13A;RPL18;RPL30;RPS19;RPL9;RPL37A;RPS3A;…	RPL36AL;RPL19;RPS27A;RPL7A;RPL27A;RPL39L;RPS11;RPL15;RPL23A;EEF1B2;RPS17;RPL22L1;RPS4X;RPL38;RPL17;RPS23;RPS25;FAU;RPL12;RPSA;RPL13A;RPL18;RPL30;RPS19;RPL9;RPL37A;RPS3A;RPLP0;RPL34;RPS16;RPL36;RPL28;RPS28;UBA52;RPL10;RPL21;RPL39;RPS6;EEF1G;RPL37;RPL3;EEF1D;RPL4;RPL8;RPS5;EEF2;RPL35;RPL41;RPS4Y1;RPS10;RPS21;EEF1A1;RPS29;RPL36A;RPS26;RPS27
Eukaryotic Translation Termination	-0.755354	-1.97817	0	0	98	94	RPL23;RPS7;RPL13;RPS24;RPL5;RPS8;RPL10A;RPL29;GSPT1;RPS12;RPS18;N6AMT1;RPS20;RPL26;RPL31;RPL14;RPL11;RPS3;RPL24;RPLP1;RPS15A;RPLP2;APEH;RPL32;RPL26L1;RPS14;RPS13;RPL10L;RPS4Y2;RPL3L;RPS27L;RPS2;RPL35A;RPS15;RPL22;RPL7;RPL6;RPL18A;RPS9;RPL27;RPL36AL;RPL19;RPS27A;RPL7A;RPL27A;RPL39L;RPS11;TRMT112;RPL15;RPL23A;ETF1;RPS17;RPL22L1;RPS4X;GSPT2;RPL38;RPL17;RPS23;RPS25;FAU;RPL12;RPSA;RPL13A;RPL18;RPL30;R…	RPL36AL;RPL19;RPS27A;RPL7A;RPL27A;RPL39L;RPS11;TRMT112;RPL15;RPL23A;ETF1;RPS17;RPL22L1;RPS4X;GSPT2;RPL38;RPL17;RPS23;RPS25;FAU;RPL12;RPSA;RPL13A;RPL18;RPL30;RPS19;RPL9;RPL37A;RPS3A;RPLP0;RPL34;RPS16;RPL36;RPL28;RPS28;UBA52;RPL10;RPL21;RPL39;RPS6;RPL37;RPL3;RPL4;RPL8;RPS5;RPL35;RPL41;RPS4Y1;RPS10;RPS21;RPS29;RPL36A;RPS26;RPS27
Formation of a pool of free 40S subunits	-0.735436	-1.94489	0	0	106	102	RPL23;EIF3M;EIF3B;RPS7;EIF3A;EIF1AX;RPL13;RPS24;RPL5;RPS8;RPL10A;RPL29;RPS12;RPS18;RPS20;RPL26;RPL31;RPL14;RPL11;RPS3;RPL24;RPLP1;RPS15A;RPLP2;RPL32;RPL26L1;RPS14;RPS13;RPL10L;RPS4Y2;RPL3L;RPS27L;RPS2;EIF3C;EIF3J;RPL35A;RPS15;RPL22;RPL7;RPL6;RPL18A;RPS9;RPL27;EIF3I;RPL36AL;RPL19;RPS27A;RPL7A;RPL27A;EIF3E;RPL39L;RPS11;RPL15;RPL23A;RPS17;RPL22L1;RPS4X;RPL38;EIF3L;RPL17;EIF3F;RPS23;RPS25;EIF3D;FAU;R…	RPL36AL;RPL19;RPS27A;RPL7A;RPL27A;EIF3E;RPL39L;RPS11;RPL15;RPL23A;RPS17;RPL22L1;RPS4X;RPL38;EIF3L;RPL17;EIF3F;RPS23;RPS25;EIF3D;FAU;RPL12;RPSA;EIF3K;RPL13A;RPL18;RPL30;RPS19;RPL9;RPL37A;RPS3A;RPLP0;EIF3G;RPL34;RPS16;EIF3H;RPL36;RPL28;RPS28;UBA52;RPL10;RPL21;RPL39;RPS6;RPL37;RPL3;RPL4;RPL8;RPS5;RPL35;RPL41;RPS4Y1;RPS10;RPS21;RPS29;RPL36A;RPS26;RPS27
Interferon alpha/beta signaling	-0.765246	-1.94842	0	0	72	71	JAK1;IRF8;TYK2;USP18;ABCE1;ADAR;KPNB1;IRF6;RNASEL;IFNAR1;XAF1;IFNB1;IFNA21;IFNA4;IFNA7;IFNA10;IFNA16;IFNA17;IFNA14;IFNA5;IFNA6;IRF5;IFNA2;IFNA8;IFNA1;IRF2;PTPN6;IFNAR2;SOCS1;HLA-G;STAT2;IRF4;IFIT5;PTPN11;IRF3;MX2;OASL;IRF1;OAS3;GBP2;OAS2;KPNA1;IFITM1;IFITM2;SAMHD1;PSMB8;RSAD2;IP6K2;HLA-F;PTPN1;IFIT2;IRF7;HLA-A;IFI35;ISG20;SOCS3;MX1;IFIT1;BST2;IFIT3;IFITM3;IRF9;OAS1;EGR1;STAT1;HLA-E;HLA-C;HLA-B;IS…	OASL;IRF1;OAS3;GBP2;OAS2;KPNA1;IFITM1;IFITM2;SAMHD1;PSMB8;RSAD2;IP6K2;HLA-F;PTPN1;IFIT2;IRF7;HLA-A;IFI35;ISG20;SOCS3;MX1;IFIT1;BST2;IFIT3;IFITM3;IRF9;OAS1;EGR1;STAT1;HLA-E;HLA-C;HLA-B;ISG15;IFI6;IFI27
Nonsense Mediated Decay (NMD) independent of the Exon Junction Complex (EJC)	-0.741799	-1.95732	0	0	100	96	RPL23;EIF4G1;RPS7;NCBP2;RPL13;RPS24;RPL5;RPS8;RPL10A;RPL29;GSPT1;RPS12;UPF1;RPS18;RPS20;RPL26;RPL31;RPL14;RPL11;RPS3;RPL24;RPLP1;RPS15A;RPLP2;NCBP1;RPL32;RPL26L1;RPS14;RPS13;RPL10L;RPS4Y2;RPL3L;RPS27L;RPS2;RPL35A;RPS15;RPL22;RPL7;RPL6;RPL18A;RPS9;RPL27;RPL36AL;RPL19;RPS27A;RPL7A;RPL27A;RPL39L;RPS11;RPL15;RPL23A;ETF1;RPS17;RPL22L1;RPS4X;GSPT2;RPL38;RPL17;RPS23;RPS25;FAU;RPL12;RPSA;RPL13A;RPL18;RPL…	RPL36AL;RPL19;RPS27A;RPL7A;RPL27A;RPL39L;RPS11;RPL15;RPL23A;ETF1;RPS17;RPL22L1;RPS4X;GSPT2;RPL38;RPL17;RPS23;RPS25;FAU;RPL12;RPSA;RPL13A;RPL18;RPL30;RPS19;RPL9;RPL37A;RPS3A;RPLP0;RPL34;RPS16;RPL36;RPL28;RPS28;UBA52;RPL10;RPL21;RPL39;RPS6;RPL37;RPL3;RPL4;RPL8;RPS5;RPL35;RPL41;PABPC1;RPS4Y1;RPS10;RPS21;RPS29;RPL36A;RPS26;RPS27
Peptide chain elongation	-0.768513	-2.00016	0	0	94	90	RPL23;RPS7;RPL13;RPS24;RPL5;RPS8;RPL10A;RPL29;RPS12;RPS18;RPS20;RPL26;RPL31;RPL14;RPL11;RPS3;RPL24;RPLP1;RPS15A;RPLP2;RPL32;RPL26L1;RPS14;RPS13;RPL10L;RPS4Y2;RPL3L;RPS27L;RPS2;RPL35A;RPS15;RPL22;RPL7;RPL6;RPL18A;RPS9;RPL27;RPL36AL;RPL19;RPS27A;RPL7A;RPL27A;RPL39L;RPS11;RPL15;RPL23A;RPS17;RPL22L1;RPS4X;RPL38;RPL17;RPS23;RPS25;FAU;RPL12;RPSA;RPL13A;RPL18;RPL30;RPS19;RPL9;RPL37A;RPS3A;RPLP0;RPL34;RP…	RPL36AL;RPL19;RPS27A;RPL7A;RPL27A;RPL39L;RPS11;RPL15;RPL23A;RPS17;RPL22L1;RPS4X;RPL38;RPL17;RPS23;RPS25;FAU;RPL12;RPSA;RPL13A;RPL18;RPL30;RPS19;RPL9;RPL37A;RPS3A;RPLP0;RPL34;RPS16;RPL36;RPL28;RPS28;UBA52;RPL10;RPL21;RPL39;RPS6;RPL37;RPL3;RPL4;RPL8;RPS5;EEF2;RPL35;RPL41;RPS4Y1;RPS10;RPS21;EEF1A1;RPS29;RPL36A;RPS26;RPS27
Response of EIF2AK4 (GCN2) to amino acid deficiency	-0.741261	-1.96178	0	0	106	102	EIF2AK4;RPL23;RPS7;RPL13;RPS24;RPL5;RPS8;RPL10A;RPL29;RPS12;IMPACT;RPS18;RPS20;RPL26;RPL31;RPL14;RPL11;RPS3;RPL24;RPLP1;RPS15A;RPLP2;CEBPG;RPL32;RPL26L1;RPS14;RPS13;RPL10L;RPS4Y2;RPL3L;RPS27L;RPS2;GCN1;RPL35A;EIF2S1;ATF2;RPS15;EIF2S3;RPL22;RPL7;ATF4;DDIT3;RPL6;RPL18A;RPS9;RPL27;RPL36AL;RPL19;RPS27A;EIF2S2;RPL7A;ASNS;RPL27A;RPL39L;RPS11;RPL15;RPL23A;RPS17;RPL22L1;RPS4X;TRIB3;RPL38;RPL17;RPS23;RPS2…	RPL36AL;RPL19;RPS27A;EIF2S2;RPL7A;ASNS;RPL27A;RPL39L;RPS11;RPL15;RPL23A;RPS17;RPL22L1;RPS4X;TRIB3;RPL38;RPL17;RPS23;RPS25;FAU;RPL12;RPSA;RPL13A;RPL18;RPL30;RPS19;RPL9;RPL37A;RPS3A;RPLP0;RPL34;RPS16;RPL36;RPL28;RPS28;UBA52;RPL10;RPL21;RPL39;RPS6;RPL37;RPL3;RPL4;RPL8;RPS5;ATF3;RPL35;RPL41;CEBPB;RPS4Y1;RPS10;RPS21;RPS29;RPL36A;RPS26;RPS27
Selenocysteine synthesis	-0.750065	-1.94148	0	0	98	93	RPL23;RPS7;RPL13;RPS24;RPL5;RPS8;RPL10A;RPL29;SEPHS2;RPS12;RPS18;RPS20;RPL26;RPL31;RPL14;RPL11;RPS3;RPL24;RPLP1;PSTK;RPS15A;RPLP2;SEPSECS;RPL32;RPL26L1;RPS14;RPS13;RPL10L;RPS4Y2;RPL3L;RPS27L;RPS2;RPL35A;EEFSEC;RPS15;SECISBP2;RPL22;RPL7;RPL6;RPL18A;RPS9;RPL27;RPL36AL;RPL19;RPS27A;RPL7A;RPL27A;RPL39L;RPS11;RPL15;RPL23A;RPS17;RPL22L1;RPS4X;RPL38;RPL17;RPS23;RPS25;FAU;RPL12;RPSA;RPL13A;RPL18;RPL30;RP…	RPL36AL;RPL19;RPS27A;RPL7A;RPL27A;RPL39L;RPS11;RPL15;RPL23A;RPS17;RPL22L1;RPS4X;RPL38;RPL17;RPS23;RPS25;FAU;RPL12;RPSA;RPL13A;RPL18;RPL30;RPS19;RPL9;RPL37A;RPS3A;RPLP0;RPL34;RPS16;RPL36;RPL28;RPS28;UBA52;RPL10;RPL21;RPL39;RPS6;RPL37;RPL3;RPL4;RPL8;RPS5;RPL35;RPL41;RPS4Y1;RPS10;RPS21;RPS29;RPL36A;RPS26;RPS27
Viral mRNA Translation	-0.757119	-1.99728	0	0	102	90	RPL23;RPS7;RPL13;RPS24;RPL5;RPS8;RPL10A;RPL29;RPS12;RPS18;RPS20;RPL26;RPL31;RPL14;RPL11;RPS3;RPL24;RPLP1;RPS15A;RPLP2;RPL32;RPL26L1;RPS14;RPS13;RPL10L;RPS4Y2;RPL3L;RPS27L;GRSF1;RPS2;RPL35A;RPS15;RPL22;RPL7;RPL6;RPL18A;DNAJC3;RPS9;RPL27;RPL36AL;RPL19;RPS27A;RPL7A;RPL27A;RPL39L;RPS11;RPL15;RPL23A;RPS17;RPL22L1;RPS4X;RPL38;RPL17;RPS23;RPS25;FAU;RPL12;RPSA;RPL13A;RPL18;RPL30;RPS19;RPL9;RPL37A;RPS3A;R…	RPL36AL;RPL19;RPS27A;RPL7A;RPL27A;RPL39L;RPS11;RPL15;RPL23A;RPS17;RPL22L1;RPS4X;RPL38;RPL17;RPS23;RPS25;FAU;RPL12;RPSA;RPL13A;RPL18;RPL30;RPS19;RPL9;RPL37A;RPS3A;RPLP0;RPL34;RPS16;RPL36;RPL28;RPS28;UBA52;RPL10;RPL21;RPL39;RPS6;RPL37;RPL3;RPL4;RPL8;RPS5;RPL35;RPL41;RPS4Y1;RPS10;RPS21;RPS29;RPL36A;RPS26;RPS27
Selenoamino acid metabolism	-0.717537	-1.91479	0	0.000195399	122	109	RPL23;RPS7;RPL13;RPS24;TXNRD1;RPL5;RPS8;RPL10A;PAPSS1;RPL29;SEPHS2;RPS12;EEF1E1;RPS18;PAPSS2;RPS20;RPL26;RPL31;RPL14;RPL11;NNMT;RPS3;RPL24;RPLP1;GSR;PSTK;RPS15A;RPLP2;SEPSECS;RPL32;RPL26L1;CTH;RPS14;RPS13;RPL10L;RPS4Y2;RPL3L;MAT1A;RPS27L;RPS2;RPL35A;EEFSEC;RPS15;SECISBP2;RPL22;RPL7;RPL6;RPL18A;AHCY;INMT;GNMT;RPS9;CBS;RPL27;RPL36AL;RPL19;RPS27A;RPL7A;AIMP1;RPL27A;RPL39L;RPS11;RPL15;RPL23A;SCLY;RPS…	RPL36AL;RPL19;RPS27A;RPL7A;AIMP1;RPL27A;RPL39L;RPS11;RPL15;RPL23A;SCLY;RPS17;RPL22L1;RPS4X;RPL38;RPL17;RPS23;RPS25;FAU;RPL12;RPSA;RPL13A;RPL18;RPL30;RPS19;RPL9;AIMP2;RPL37A;RPS3A;RPLP0;HNMT;RPL34;RPS16;RPL36;RPL28;RPS28;UBA52;RPL10;RPL21;RPL39;RPS6;RPL37;RPL3;RPL4;RPL8;RPS5;RPL35;RPL41;RPS4Y1;RPS10;RPS21;RPS29;RPL36A;RPS26;RPS27
GTP hydrolysis and joining of the 60S ribosomal subunit	-0.712785	-1.91867	0	0.000213163	117	113	RPL23;EIF3M;EIF3B;EIF4G1;EIF4H;RPS7;EIF3A;EIF1AX;RPL13;RPS24;RPL5;RPS8;RPL10A;RPL29;RPS12;EIF4A1;RPS18;RPS20;RPL26;RPL31;RPL14;RPL11;RPS3;RPL24;RPLP1;EIF5B;EIF5;RPS15A;RPLP2;RPL32;RPL26L1;RPS14;RPS13;RPL10L;RPS4Y2;RPL3L;RPS27L;RPS2;EIF3C;EIF3J;RPL35A;EIF2S1;RPS15;EIF2S3;RPL22;RPL7;RPL6;RPL18A;RPS9;RPL27;EIF3I;EIF4B;RPL36AL;RPL19;EIF4A2;RPS27A;EIF2S2;RPL7A;RPL27A;EIF3E;RPL39L;RPS11;RPL15;RPL23A;RP…	EIF4B;RPL36AL;RPL19;EIF4A2;RPS27A;EIF2S2;RPL7A;RPL27A;EIF3E;RPL39L;RPS11;RPL15;RPL23A;RPS17;RPL22L1;RPS4X;RPL38;EIF3L;RPL17;EIF3F;RPS23;RPS25;EIF3D;FAU;RPL12;RPSA;EIF3K;RPL13A;RPL18;RPL30;RPS19;EIF4E;RPL9;RPL37A;RPS3A;RPLP0;EIF3G;RPL34;RPS16;EIF3H;RPL36;RPL28;RPS28;UBA52;RPL10;RPL21;RPL39;RPS6;RPL37;RPL3;RPL4;RPL8;RPS5;RPL35;RPL41;RPS4Y1;RPS10;RPS21;RPS29;RPL36A;RPS26;RPS27
L13a-mediated translational silencing of Ceruloplasmin expression	-0.719576	-1.92305	0	0.000234479	116	112	RPL23;EIF3M;EIF3B;EIF4G1;EIF4H;RPS7;EIF3A;EIF1AX;RPL13;RPS24;RPL5;RPS8;RPL10A;RPL29;RPS12;EIF4A1;RPS18;RPS20;RPL26;RPL31;RPL14;RPL11;RPS3;RPL24;RPLP1;RPS15A;RPLP2;RPL32;RPL26L1;RPS14;RPS13;RPL10L;RPS4Y2;RPL3L;RPS27L;RPS2;EIF3C;EIF3J;RPL35A;EIF2S1;RPS15;EIF2S3;RPL22;RPL7;RPL6;RPL18A;RPS9;RPL27;EIF3I;EIF4B;RPL36AL;RPL19;EIF4A2;RPS27A;EIF2S2;RPL7A;RPL27A;EIF3E;RPL39L;RPS11;RPL15;RPL23A;RPS17;RPL22L1…	EIF4B;RPL36AL;RPL19;EIF4A2;RPS27A;EIF2S2;RPL7A;RPL27A;EIF3E;RPL39L;RPS11;RPL15;RPL23A;RPS17;RPL22L1;RPS4X;RPL38;EIF3L;RPL17;EIF3F;RPS23;RPS25;EIF3D;FAU;RPL12;RPSA;EIF3K;RPL13A;RPL18;RPL30;RPS19;EIF4E;RPL9;RPL37A;RPS3A;RPLP0;EIF3G;RPL34;RPS16;EIF3H;RPL36;RPL28;RPS28;UBA52;RPL10;RPL21;RPL39;RPS6;RPL37;RPL3;RPL4;RPL8;RPS5;RPL35;RPL41;PABPC1;RPS4Y1;RPS10;RPS21;RPS29;RPL36A;RPS26;RPS27
Regulation of expression of SLITs and ROBOs	-0.673135	-1.88925	0	0.000251228	177	172	PSMB11;HOXA2;UPF3A;CASC3;RPL23;PSMB1;EIF4G1;RPS7;NCBP2;USP33;RPL13;PSMD5;RPS24;RPL5;RPS8;RPL10A;RPL29;UBB;GSPT1;RPS12;PSMD11;PSMD13;RPS18;ZSWIM8;UPF3B;RPS20;RPL26;RPL31;PSMD9;RPL14;RPL11;RPS3;ISL1;UPF2;RPL24;PSMC6;RPLP1;PSME4;RPS15A;ROBO3;RPLP2;DAG1;COL4A5;NCBP1;EIF4A3;RPL32;RPL26L1;RPS14;RPS13;PSMC5;PSMA2;RPL10L;PSMA8;RPS4Y2;RPL3L;SLIT1;LHX2;LHX9;LHX3;RPS27L;PSMD2;ROBO1;CUL2;RPS2;PSMA4;PSMB5;RPL…	PSMB4;PSMD7;PSMA7;PSMC3;SLIT2;MAGOH;RPL36AL;RPL19;RPS27A;RPL7A;RBX1;PSME3;RPL27A;PSMB10;RPL39L;RPS11;RPL15;ELOC;PSMB3;RPL23A;PSMC1;ETF1;RPS17;PSMC2;RPL22L1;RPS4X;GSPT2;PSMB8;LDB1;RPL38;RPL17;RPS23;RPS25;PSMA1;PSMB9;PSMD8;FAU;PSMB7;PSMF1;PSMD14;RPL12;RPSA;PSMA6;RPL13A;RPL18;RPL30;RPS19;RPL9;PSMB2;ROBO2;RPL37A;RPS3A;RPLP0;PSME2;PSMA5;RPL34;RPS16;RPL36;RPL28;RPS28;UBA52;RPL10;UBC;RPL21;RPL39;RPS6;RP…
Cap-dependent Translation Initiation	-0.699747	-1.89864	0	0.000270553	124	120	EIF2B5;RPL23;EIF3M;EIF3B;EIF4G1;EIF4H;RPS7;EIF3A;EIF1AX;RPL13;EIF2B4;RPS24;RPL5;RPS8;RPL10A;RPL29;RPS12;EIF4A1;RPS18;RPS20;RPL26;RPL31;RPL14;RPL11;RPS3;RPL24;RPLP1;EIF5B;EIF5;RPS15A;RPLP2;RPL32;RPL26L1;RPS14;RPS13;EIF2B1;RPL10L;RPS4Y2;RPL3L;RPS27L;RPS2;EIF3C;EIF3J;RPL35A;EIF2S1;RPS15;EIF2S3;RPL22;RPL7;RPL6;RPL18A;RPS9;RPL27;EIF3I;EIF4EBP1;EIF4B;RPL36AL;RPL19;EIF4A2;RPS27A;EIF2B3;EIF2S2;RPL7A;RPL2…	RPL27;EIF3I;EIF4EBP1;EIF4B;RPL36AL;RPL19;EIF4A2;RPS27A;EIF2B3;EIF2S2;RPL7A;RPL27A;EIF3E;RPL39L;RPS11;RPL15;RPL23A;RPS17;EIF2B2;RPL22L1;RPS4X;RPL38;EIF3L;RPL17;EIF3F;RPS23;RPS25;EIF3D;FAU;RPL12;RPSA;EIF3K;RPL13A;RPL18;RPL30;RPS19;EIF4E;RPL9;RPL37A;RPS3A;RPLP0;EIF3G;RPL34;RPS16;EIF3H;RPL36;RPL28;RPS28;UBA52;RPL10;RPL21;RPL39;RPS6;RPL37;RPL3;RPL4;RPL8;RPS5;RPL35;RPL41;PABPC1;RPS4Y1;RPS10;RPS21;RPS29…
Eukaryotic Translation Initiation	-0.699747	-1.88363	0	0.000293099	124	120	EIF2B5;RPL23;EIF3M;EIF3B;EIF4G1;EIF4H;RPS7;EIF3A;EIF1AX;RPL13;EIF2B4;RPS24;RPL5;RPS8;RPL10A;RPL29;RPS12;EIF4A1;RPS18;RPS20;RPL26;RPL31;RPL14;RPL11;RPS3;RPL24;RPLP1;EIF5B;EIF5;RPS15A;RPLP2;RPL32;RPL26L1;RPS14;RPS13;EIF2B1;RPL10L;RPS4Y2;RPL3L;RPS27L;RPS2;EIF3C;EIF3J;RPL35A;EIF2S1;RPS15;EIF2S3;RPL22;RPL7;RPL6;RPL18A;RPS9;RPL27;EIF3I;EIF4EBP1;EIF4B;RPL36AL;RPL19;EIF4A2;RPS27A;EIF2B3;EIF2S2;RPL7A;RPL2…	RPL27;EIF3I;EIF4EBP1;EIF4B;RPL36AL;RPL19;EIF4A2;RPS27A;EIF2B3;EIF2S2;RPL7A;RPL27A;EIF3E;RPL39L;RPS11;RPL15;RPL23A;RPS17;EIF2B2;RPL22L1;RPS4X;RPL38;EIF3L;RPL17;EIF3F;RPS23;RPS25;EIF3D;FAU;RPL12;RPSA;EIF3K;RPL13A;RPL18;RPL30;RPS19;EIF4E;RPL9;RPL37A;RPS3A;RPLP0;EIF3G;RPL34;RPS16;EIF3H;RPL36;RPL28;RPS28;UBA52;RPL10;RPL21;RPL39;RPS6;RPL37;RPL3;RPL4;RPL8;RPS5;RPL35;RPL41;PABPC1;RPS4Y1;RPS10;RPS21;RPS29…
SRP-dependent cotranslational protein targeting to membrane	-0.701426	-1.88883	0	0.000312639	119	113	SEC61A1;RPL23;SSR1;TRAM1;RPS7;DDOST;RPN2;RPL13;RPS24;RPL5;RPS8;RPL10A;RPN1;RPL29;RPS12;SPCS2;RPS18;SEC61A2;SRP68;RPS20;RPL26;RPL31;RPL14;RPL11;RPS3;SPCS1;SRP72;RPL24;SRPRB;RPLP1;SRPRA;RPS15A;SSR3;RPLP2;SSR2;RPL32;RPL26L1;RPS14;RPS13;RPL10L;RPS4Y2;RPL3L;RPS27L;SRP54;RPS2;RPL35A;SPCS3;RPS15;RPL22;SEC11C;RPL7;RPL6;RPL18A;RPS9;RPL27;SRP9;RPL36AL;RPL19;RPS27A;RPL7A;RPL27A;RPL39L;RPS11;RPL15;RPL23A;RPS…	RPL7A;RPL27A;RPL39L;RPS11;RPL15;RPL23A;RPS17;RPL22L1;RPS4X;RPL38;SEC61G;RPL17;SEC61B;RPS23;RPS25;SRP14;FAU;RPL12;SEC11A;RPSA;RPL13A;RPL18;RPL30;RPS19;RPL9;RPL37A;RPS3A;RPLP0;RPL34;RPS16;RPL36;SSR4;RPL28;RPS28;UBA52;SRP19;RPL10;RPL21;RPL39;RPS6;RPL37;RPL3;RPL4;RPL8;RPS5;RPL35;RPL41;RPS4Y1;RPS10;RPS21;RPS29;RPL36A;RPS26;RPS27
Nonsense Mediated Decay (NMD) enhanced by the Exon Junction Complex (EJC)	-0.685262	-1.84486	0	0.000896538	120	116	UPF3A;CASC3;RPL23;EIF4G1;SMG6;RPS7;SMG1;NCBP2;PNRC2;RPL13;RPS24;RPL5;RPS8;RPL10A;RPL29;GSPT1;RPS12;UPF1;RPS18;SMG7;UPF3B;RPS20;RPL26;RPL31;RPL14;RPL11;RPS3;UPF2;RPL24;RPLP1;RPS15A;RPLP2;DCP1A;NCBP1;EIF4A3;RPL32;RPL26L1;RPS14;RPS13;RPL10L;RPS4Y2;RPL3L;RPS27L;RPS2;RPL35A;MAGOHB;RPS15;RPL22;RPL7;SMG9;SMG5;RPL6;RNPS1;RPL18A;RPS9;SMG8;RPL27;MAGOH;RPL36AL;RPL19;RPS27A;PPP2CA;RPL7A;RPL27A;RPL39L;RPS11;R…	MAGOH;RPL36AL;RPL19;RPS27A;PPP2CA;RPL7A;RPL27A;RPL39L;RPS11;RPL15;RPL23A;ETF1;RPS17;RPL22L1;PPP2R1A;RPS4X;GSPT2;RPL38;RPL17;RPS23;RPS25;PPP2R2A;FAU;RPL12;RPSA;RPL13A;RPL18;RPL30;RPS19;RPL9;RPL37A;RPS3A;RPLP0;RPL34;RPS16;RPL36;RPL28;RPS28;UBA52;RPL10;RPL21;RPL39;RPS6;RPL37;RPL3;RPL4;RBM8A;RPL8;RPS5;RPL35;RPL41;PABPC1;RPS4Y1;RPS10;RPS21;RPS29;RPL36A;RPS26;RPS27
Nonsense-Mediated Decay (NMD)	-0.685262	-1.84284	0	0.000911863	120	116	UPF3A;CASC3;RPL23;EIF4G1;SMG6;RPS7;SMG1;NCBP2;PNRC2;RPL13;RPS24;RPL5;RPS8;RPL10A;RPL29;GSPT1;RPS12;UPF1;RPS18;SMG7;UPF3B;RPS20;RPL26;RPL31;RPL14;RPL11;RPS3;UPF2;RPL24;RPLP1;RPS15A;RPLP2;DCP1A;NCBP1;EIF4A3;RPL32;RPL26L1;RPS14;RPS13;RPL10L;RPS4Y2;RPL3L;RPS27L;RPS2;RPL35A;MAGOHB;RPS15;RPL22;RPL7;SMG9;SMG5;RPL6;RNPS1;RPL18A;RPS9;SMG8;RPL27;MAGOH;RPL36AL;RPL19;RPS27A;PPP2CA;RPL7A;RPL27A;RPL39L;RPS11;R…	MAGOH;RPL36AL;RPL19;RPS27A;PPP2CA;RPL7A;RPL27A;RPL39L;RPS11;RPL15;RPL23A;ETF1;RPS17;RPL22L1;PPP2R1A;RPS4X;GSPT2;RPL38;RPL17;RPS23;RPS25;PPP2R2A;FAU;RPL12;RPSA;RPL13A;RPL18;RPL30;RPS19;RPL9;RPL37A;RPS3A;RPLP0;RPL34;RPS16;RPL36;RPL28;RPS28;UBA52;RPL10;RPL21;RPL39;RPS6;RPL37;RPL3;RPL4;RBM8A;RPL8;RPS5;RPL35;RPL41;PABPC1;RPS4Y1;RPS10;RPS21;RPS29;RPL36A;RPS26;RPS27
Antimicrobial peptides	-0.707346	-1.84175	0	0.000925575	95	88	RNASE7;TLR2;CD4;LEAP2;DEFB121;DEFB123;DEFB124;DEFB119;DEFB116;DEFB118;DEFB115;DEFB132;DEFB129;DEFB125;DEFB126;DEFB127;DEFB128;SEMG1;EPPIN;BPI;BPIFB2;BPIFB6;BPIFB1;CTSG;RNASE8;RNASE6;RNASE3;REG3A;REG3G;GNLY;CCR2;CAMP;DEFB108B;DEFB130A;DEFB130B;DEFB134;DEFB135;DEFB136;DEFA3;DEFA1;DEFA4;DEFA6;DEFB103A;DEFB104A;DEFB106A;DEFB105A;DEFB107A;HTN3;HTN1;DEFB133;DEFB114;DEFB113;DEFB110;DEFB112;ART1;PGLYRP2;…	PDZD11;ATP7A;BPIFA2;BPIFA1;LTF;BPIFB4;TLR1;CCR6;S100A7A;PRSS3;PGLYRP4;DEFA5;DCD;S100A7;CHGA;PLA2G2A;PRSS2;DEFB4A;SLC11A1;PI3;DEFB1;ATOX1;LYZ;LCN2;S100A8;S100A9;CLU
Translation	-0.612626	-1.80675	0	0.00281375	303	275	EIF2B5;SEC61A1;RPL23;EIF3M;EIF3B;VARS2;SSR1;EIF4G1;EIF4H;TRAM1;RPS7;DDOST;EIF3A;NARS2;EIF1AX;MRPS6;RPN2;MRPL14;RPL13;EIF2B4;MRPL20;MRPL48;RPS24;MRPS18A;YARS2;RPL5;MTIF2;FARSA;RPS8;EEF1A2;RPL10A;RPN1;RPL29;GSPT1;RPS12;EEF1E1;AARS2;MRPL36;SARS2;MRPL28;ERAL1;MRPS27;MRPL41;SPCS2;MRPS5;MRPS10;MRPS18C;EIF4A1;RPS18;SEC61A2;N6AMT1;MRPL2;RARS2;PTCD3;MRPL27;SRP68;MRPL42;RPS20;RPL26;RPL31;RPL14;RPL11;DARS2;…	RPL36AL;RPL19;FARS2;EIF4A2;RPS27A;EIF2B3;MRPS14;MRPL21;MRPL58;MRPS21;TUFM;EIF2S2;RPL7A;AIMP1;RPL27A;EIF3E;RPL39L;RPS11;TRMT112;MRPS23;MRPL46;RPL15;MRRF;MARS2;RPL23A;MRPL47;ETF1;MRPL40;EEF1B2;RPS17;EIF2B2;RPL22L1;MRPL34;RPS4X;MRPL24;MRPL44;GSPT2;MRPL9;RPL38;EIF3L;SEC61G;GFM2;MTRF1L;RPL17;SEC61B;EIF3F;RPS23;MRPL35;RPS25;SRP14;MRPL18;MRPS11;TARS2;EIF3D;MRPS26;MTIF3;FAU;DAP3;PPA2;RPL12;SEC11A;RPSA;EI…
Interferon gamma signaling	-0.68795	-1.79257	0	0.00390798	93	90	JAK1;IRF8;IFNGR1;IFNGR2;IFI30;TRIM45;ICAM1;HLA-DQB2;TRIM14;TRIM25;PTPN2;TRIM38;HLA-DRB1;IRF6;TRIM26;GBP7;PTAFR;IFNG;TRIM31;TRIM10;IRF5;CAMK2A;NCAM1;FCGR1B;FCGR1A;IRF2;PIAS1;PTPN6;SOCS1;CAMK2G;TRIM5;MID1;JAK2;HLA-G;PML;TRIM17;IRF4;TRIM8;TRIM3;PTPN11;TRIM34;TRIM48;TRIM46;TRIM29;GBP3;HLA-DQB1;IRF3;GBP6;TRIM6;TRIM62;VCAM1;CD44;OASL;TRIM2;IRF1;OAS3;GBP2;OAS2;PRKCD;GBP5;TRIM68;TRIM21;CIITA;CAMK2D;TRIM3…	PTPN11;TRIM34;TRIM48;TRIM46;TRIM29;GBP3;HLA-DQB1;IRF3;GBP6;TRIM6;TRIM62;VCAM1;CD44;OASL;TRIM2;IRF1;OAS3;GBP2;OAS2;PRKCD;GBP5;TRIM68;TRIM21;CIITA;CAMK2D;TRIM35;HLA-DQA1;HLA-F;PTPN1;IRF7;HLA-A;TRIM22;SUMO1;GBP1;GBP4;SOCS3;CAMK2B;HLA-DPB1;B2M;HLA-DRA;IRF9;HLA-DPA1;OAS1;SP100;STAT1;HLA-E;HLA-DRB5;HLA-C;HLA-DQA2;HLA-B;MT2A
Formation of the ternary complex, and subsequently, the 43S complex	-0.727509	-1.77401	0	0.00564881	53	52	EIF3M;EIF3B;RPS7;EIF3A;EIF1AX;RPS24;RPS8;RPS12;RPS18;RPS20;RPS3;RPS15A;RPS14;RPS13;RPS4Y2;RPS27L;RPS2;EIF3C;EIF3J;EIF2S1;RPS15;EIF2S3;RPS9;EIF3I;RPS27A;EIF2S2;EIF3E;RPS11;RPS17;RPS4X;EIF3L;EIF3F;RPS23;RPS25;EIF3D;FAU;RPSA;EIF3K;RPS19;RPS3A;EIF3G;RPS16;EIF3H;RPS28;RPS6;RPS5;RPS4Y1;RPS10;RPS21;RPS29;RPS26;RPS27	EIF2S2;EIF3E;RPS11;RPS17;RPS4X;EIF3L;EIF3F;RPS23;RPS25;EIF3D;FAU;RPSA;EIF3K;RPS19;RPS3A;EIF3G;RPS16;EIF3H;RPS28;RPS6;RPS5;RPS4Y1;RPS10;RPS21;RPS29;RPS26;RPS27
Metabolism of amino acids and derivatives	-0.583744	-1.75347	0	0.00835969	379	362	GAMT;CSAD;PSMB11;FAH;GCSH;AUH;BHMT2;RPL23;DHTKD1;MTR;ALDH7A1;CKMT2;SLC6A8;PSMB1;TMLHE;RPS7;SERINC1;FTCD;PSPH;GOT2;SLC25A12;RPL13;SUOX;MRI1;PSMD5;RPS24;TXNRD1;RPL5;PDHA1;RPS8;SLC5A5;RPL10A;PAPSS1;SERINC3;RPL29;SEPHS2;SERINC4;SLC25A10;RPS12;EEF1E1;CPS1;PSMD11;MTAP;PSMD13;APIP;RPS18;GLS2;PHYKPL;DDO;DLST;PAPSS2;MCCC2;SRR;AZIN1;RPS20;GCAT;RPL26;RPL31;PSMD9;RPL14;RPL11;CARNMT1;SLC25A15;NNMT;PYCR1;AASS;…	RPL6;PSMD6;RPL18A;AHCY;BCKDHA;AMDHD1;PSMC4;SLC36A4;GATM;SAT1;CHDH;INMT;AGMAT;PSMD3;SLC7A5;NMRAL1;GNMT;RIMKLA;RPS9;ADO;ACAT1;PSMD4;HGD;NAT8L;CBS;KYNU;NAGS;RPL27;AMT;SMS;IDO1;HAAO;SERINC2;PSMB4;PSMD7;PSMA7;PSMC3;RPL36AL;IL4I1;RPL19;HIBADH;RPS27A;GLDC;HYKK;ADI1;RPL7A;AIMP1;BCAT2;ASNS;PSME3;RPL27A;PSMB10;AMD1;RPL39L;RPS11;PAOX;RPL15;DMGDH;PSMB3;RPL23A;ARG2;PSMC1;SCLY;TXN2;PNMT;RPS17;SERINC5;PSMC2;DIO…
Cellular response to starvation	-0.621361	-1.73743	0	0.0102585	161	155	ATP6V0C;EIF2AK4;ITFG2;WDR59;RPL23;FLCN;ATP6V1E2;ATP6V1A;RPS7;SESN1;RPL13;RPS24;RRAGD;RRAGB;RPL5;RPS8;ATP6V0B;FNIP2;RPL10A;RPL29;RPS12;RPTOR;IMPACT;LAMTOR1;SZT2;ATP6V0E1;SEH1L;RPS18;RPS20;RPL26;RPL31;RPL14;RPL11;RPS3;RPL24;TCIRG1;RPLP1;RPS15A;FNIP1;C12orf66;RPLP2;ATP6V0D1;CEBPG;RRAGC;RPL32;RPL26L1;RPS14;MIOS;RPS13;RPL10L;RPS4Y2;RPL3L;ATP6V0D2;ATP6V1G3;RPS27L;ATP6V0E2;RPS2;GCN1;SLC38A9;RPL35A;EIF2S…	RPL36AL;RPL19;LAMTOR3;RPS27A;SH3BP4;EIF2S2;RPL7A;KPTN;ASNS;RPL27A;RPL39L;RPS11;RPL15;RPL23A;RPS17;RPL22L1;RPS4X;TRIB3;MLST8;ATP6V1D;RPL38;RPL17;RPS23;RPS25;FAU;RPL12;RPSA;RPL13A;RPL18;RPL30;RPS19;LAMTOR4;ATP6V1F;RPL9;RHEB;BMT2;RPL37A;RPS3A;RPLP0;RPL34;RPS16;RPL36;RPL28;RPS28;UBA52;RPL10;RPL21;RPL39;RPS6;LAMTOR2;RPL37;RPL3;RPL4;RPL8;RPS5;ATF3;RPL35;RPL41;CEBPB;RPS4Y1;RPS10;RPS21;RPS29;RPL36A;RPS26…
Translation initiation complex formation	-0.700713	-1.73435	0	0.0106453	60	59	EIF3M;EIF3B;EIF4G1;EIF4H;RPS7;EIF3A;EIF1AX;RPS24;RPS8;RPS12;EIF4A1;RPS18;RPS20;RPS3;RPS15A;RPS14;RPS13;RPS4Y2;RPS27L;RPS2;EIF3C;EIF3J;EIF2S1;RPS15;EIF2S3;RPS9;EIF3I;EIF4B;EIF4A2;RPS27A;EIF2S2;EIF3E;RPS11;RPS17;RPS4X;EIF3L;EIF3F;RPS23;RPS25;EIF3D;FAU;RPSA;EIF3K;RPS19;EIF4E;RPS3A;EIF3G;RPS16;EIF3H;RPS28;RPS6;RPS5;PABPC1;RPS4Y1;RPS10;RPS21;RPS29;RPS26;RPS27	EIF4B;EIF4A2;RPS27A;EIF2S2;EIF3E;RPS11;RPS17;RPS4X;EIF3L;EIF3F;RPS23;RPS25;EIF3D;FAU;RPSA;EIF3K;RPS19;EIF4E;RPS3A;EIF3G;RPS16;EIF3H;RPS28;RPS6;RPS5;PABPC1;RPS4Y1;RPS10;RPS21;RPS29;RPS26;RPS27
Signaling by ROBO receptors	-0.60129	-1.72774	0	0.0116338	223	218	SLIT3;PSMB11;HOXA2;NTN1;UPF3A;SRGAP3;CASC3;RPL23;NRP1;PSMB1;EIF4G1;RPS7;SOS2;NCBP2;USP33;RPL13;SOS1;PSMD5;RPS24;RPL5;RPS8;CXCR4;RPL10A;SRC;RPL29;UBB;GSPT1;RPS12;ARHGAP39;ABL1;PSMD11;PSMD13;CDC42;RPS18;ZSWIM8;RHOA;UPF3B;RPS20;RPL26;RPL31;PSMD9;RPL14;RPL11;NCK2;PRKCA;RPS3;ISL1;UPF2;RPL24;CAP2;PSMC6;RPLP1;NCK1;PSME4;RPS15A;ROBO3;AKAP5;RPLP2;DAG1;CLASP2;PAK6;COL4A5;NCBP1;EIF4A3;RPL32;RPL26L1;RPS14;RP…	PSMB4;PSMD7;PSMA7;PSMC3;SLIT2;MAGOH;RPL36AL;VASP;RPL19;PRKAR2A;RPS27A;CXCL12;RPL7A;RBX1;PSME3;RPL27A;PSMB10;RPL39L;RPS11;PFN1;RPL15;ELOC;PSMB3;PRKACA;RPL23A;PSMC1;ETF1;RPS17;PSMC2;RPL22L1;RPS4X;GSPT2;PSMB8;LDB1;RPL38;RPL17;RPS23;RPS25;PSMA1;PSMB9;PSMD8;FAU;PSMB7;PSMF1;PSMD14;RPL12;RPSA;PSMA6;RPL13A;RPL18;RPL30;RPS19;RPL9;PSMB2;ROBO2;RPL37A;RPS3A;RPLP0;FLRT3;PSME2;PSMA5;RPL34;RPS16;RPL36;ENAH;RPL2…
Activation of the mRNA upon binding of the cap-binding complex and eIFs, and subsequent binding to 43S	-0.699848	-1.72413	0	0.0119411	61	60	EIF3M;EIF3B;EIF4G1;EIF4H;RPS7;EIF3A;EIF1AX;RPS24;RPS8;RPS12;EIF4A1;RPS18;RPS20;RPS3;RPS15A;RPS14;RPS13;RPS4Y2;RPS27L;RPS2;EIF3C;EIF3J;EIF2S1;RPS15;EIF2S3;RPS9;EIF3I;EIF4EBP1;EIF4B;EIF4A2;RPS27A;EIF2S2;EIF3E;RPS11;RPS17;RPS4X;EIF3L;EIF3F;RPS23;RPS25;EIF3D;FAU;RPSA;EIF3K;RPS19;EIF4E;RPS3A;EIF3G;RPS16;EIF3H;RPS28;RPS6;RPS5;PABPC1;RPS4Y1;RPS10;RPS21;RPS29;RPS26;RPS27	EIF3I;EIF4EBP1;EIF4B;EIF4A2;RPS27A;EIF2S2;EIF3E;RPS11;RPS17;RPS4X;EIF3L;EIF3F;RPS23;RPS25;EIF3D;FAU;RPSA;EIF3K;RPS19;EIF4E;RPS3A;EIF3G;RPS16;EIF3H;RPS28;RPS6;RPS5;PABPC1;RPS4Y1;RPS10;RPS21;RPS29;RPS26;RPS27
Tight junction interactions	-0.779865	-1.71124	0.00646204	0.0149899	30	30	CLDN10;PARD3;CLDN12;PARD6A;CLDN15;CLDN23;CLDN2;CLDN14;CLDN17;CLDN18;CLDN20;F11R;PRKCI;CLDN16;CLDN22;PARD6B;CLDN19;MPP5;PARD6G;CLDN1;CLDN11;PATJ;CLDN5;CLDN9;CRB3;CLDN6;CLDN8;CLDN7;CLDN3;CLDN4	CLDN1;CLDN11;PATJ;CLDN5;CLDN9;CRB3;CLDN6;CLDN8;CLDN7;CLDN3;CLDN4
Nuclear Events (kinase and transcription factor activation)	-0.677034	-1.68991	0	0.0209818	62	62	RPS6KA5;F3;PPP2R5D;REST;MEF2A;NAB1;DNM2;RPS6KA2;MAPK14;TF;MEF2D;MAPK1;MAPK11;TCF12;CDK5R2;EGR4;VGF;CREB1;RPS6KA3;ATF2;PPP2R1B;ID3;NAB2;MAPKAPK2;ASCL1;PPP2CB;TPH1;VRK3;MAPK7;EP300;SH3GL3;ARC;SRF;LYL1;CDK5R1;FOSL1;RRAD;MEF2C;ELK1;EGR3;CHD4;PPP2CA;ATF1;DUSP7;MAPK3;PPP2R1A;ID4;DUSP3;EGR2;FOSB;TRIB1;CDK5;DUSP4;ID2;DUSP6;RPS6KA1;SGK1;EGR1;JUND;ID1;JUNB;FOS	CDK5R1;FOSL1;RRAD;MEF2C;ELK1;EGR3;CHD4;PPP2CA;ATF1;DUSP7;MAPK3;PPP2R1A;ID4;DUSP3;EGR2;FOSB;TRIB1;CDK5;DUSP4;ID2;DUSP6;RPS6KA1;SGK1;EGR1;JUND;ID1;JUNB;FOS
Cellular response to hypoxia	-0.668875	-1.6871	0	0.021025	75	75	PSMB11;PSMB1;PSMD5;UBB;PSMD11;PSMD13;EGLN1;UBE2D1;PSMD9;PSMC6;PSME4;CREBBP;VEGFA;PSMC5;PSMA2;PSMA8;EPO;CA9;PSMD2;CUL2;ARNT;PSMA4;PSMB5;HIF1AN;PSMB6;VHL;PSMD12;PSMA3;PSMD10;PSMD1;ELOB;EGLN3;UBE2D2;EP300;PSMD6;PSMC4;PSMD3;PSMD4;PSMB4;PSMD7;PSMA7;PSMC3;RPS27A;LIMD1;RBX1;PSME3;PSMB10;ELOC;PSMB3;HIF1A;PSMC1;PSMC2;PSMB8;EGLN2;HIF3A;PSMA1;PSMB9;PSMD8;AJUBA;EPAS1;PSMB7;PSMF1;PSMD14;PSMA6;UBE2D3;PSMB2;PSM…	UBE2D2;EP300;PSMD6;PSMC4;PSMD3;PSMD4;PSMB4;PSMD7;PSMA7;PSMC3;RPS27A;LIMD1;RBX1;PSME3;PSMB10;ELOC;PSMB3;HIF1A;PSMC1;PSMC2;PSMB8;EGLN2;HIF3A;PSMA1;PSMB9;PSMD8;AJUBA;EPAS1;PSMB7;PSMF1;PSMD14;PSMA6;UBE2D3;PSMB2;PSME2;PSMA5;WTIP;UBA52;UBC;HIGD1A;SEM1;CITED2;PSME1
Interferon Signaling	-0.588793	-1.68435	0	0.0218973	205	199	JAK1;IRF8;NUP153;RANBP2;NUP210;FLNA;NUP188;IFNGR1;NUP214;POM121C;NUP205;HERC5;ARIH1;EIF4G1;NEDD4;TYK2;NUP160;EIF4G3;NUP35;USP18;IFNGR2;ABCE1;IFI30;EIF4E3;TPR;NUP107;NUP133;TRIM45;ICAM1;UBB;HLA-DQB2;NUP155;NUP50;PPM1B;SEH1L;TRIM14;POM121;EIF4A1;PLCG1;ADAR;KPNB1;TRIM25;PTPN2;EIF2AK2;TRIM38;FLNB;UBA7;NUP43;HLA-DRB1;NUP88;NUP42;IRF6;KPNA4;RNASEL;IFNAR1;TRIM26;EIF4A3;XAF1;GBP7;USP41;PTAFR;IFNG;TRIM31;…	HLA-DQB1;NUP85;IRF3;GBP6;MX2;EIF4A2;RPS27A;TRIM6;TRIM62;VCAM1;CD44;OASL;TRIM2;IRF1;OAS3;GBP2;OAS2;EIF4E2;PRKCD;GBP5;MAPK3;TRIM68;KPNA1;TRIM21;IFITM1;CIITA;CAMK2D;IFITM2;SAMHD1;PSMB8;TRIM35;RSAD2;IP6K2;HLA-DQA1;KPNA2;HLA-F;PTPN1;IFIT2;IRF7;HLA-A;EIF4E;TRIM22;SUMO1;GBP1;IFI35;DDX58;ISG20;GBP4;SOCS3;MX1;UBA52;UBC;UBE2E1;IFIT1;CAMK2B;UBE2L6;BST2;IFIT3;IFITM3;HLA-DPB1;B2M;HLA-DRA;IRF9;HLA-DPA1;OAS1;SP…
Ribosomal scanning and start codon recognition	-0.689976	-1.67885	0	0.0231548	60	59	EIF3M;EIF3B;EIF4G1;EIF4H;RPS7;EIF3A;EIF1AX;RPS24;RPS8;RPS12;EIF4A1;RPS18;RPS20;RPS3;EIF5;RPS15A;RPS14;RPS13;RPS4Y2;RPS27L;RPS2;EIF3C;EIF3J;EIF2S1;RPS15;EIF2S3;RPS9;EIF3I;EIF4B;EIF4A2;RPS27A;EIF2S2;EIF3E;RPS11;RPS17;RPS4X;EIF3L;EIF3F;RPS23;RPS25;EIF3D;FAU;RPSA;EIF3K;RPS19;EIF4E;RPS3A;EIF3G;RPS16;EIF3H;RPS28;RPS6;RPS5;RPS4Y1;RPS10;RPS21;RPS29;RPS26;RPS27	EIF4B;EIF4A2;RPS27A;EIF2S2;EIF3E;RPS11;RPS17;RPS4X;EIF3L;EIF3F;RPS23;RPS25;EIF3D;FAU;RPSA;EIF3K;RPS19;EIF4E;RPS3A;EIF3G;RPS16;EIF3H;RPS28;RPS6;RPS5;RPS4Y1;RPS10;RPS21;RPS29;RPS26;RPS27
NGF-stimulated transcription	-0.729268	-1.67733	0	0.0233413	40	40	F3;REST;NAB1;DNM2;TF;MEF2D;TCF12;CDK5R2;EGR4;VGF;CREB1;ATF2;ID3;NAB2;ASCL1;TPH1;EP300;SH3GL3;ARC;SRF;LYL1;CDK5R1;FOSL1;RRAD;ELK1;EGR3;CHD4;ATF1;ID4;EGR2;FOSB;TRIB1;CDK5;ID2;SGK1;EGR1;JUND;ID1;JUNB;FOS	EP300;SH3GL3;ARC;SRF;LYL1;CDK5R1;FOSL1;RRAD;ELK1;EGR3;CHD4;ATF1;ID4;EGR2;FOSB;TRIB1;CDK5;ID2;SGK1;EGR1;JUND;ID1;JUNB;FOS
Influenza Viral RNA Transcription and Replication	-0.604168	-1.66401	0	0.0288961	149	137	NUP153;RANBP2;NUP210;NUP188;RPL23;NUP214;POM121C;NUP205;POLR2B;RPS7;NUP160;POLR2A;NUP35;RPL13;RPS24;TPR;NUP107;NUP133;RPL5;RPS8;RPL10A;RPL29;RPS12;NUP155;GTF2F1;IPO5;NUP50;SEH1L;POM121;RPS18;POLR2D;RPS20;RPL26;RPL31;RPL14;GTF2F2;RPL11;RPS3;RPL24;RPLP1;RPS15A;NUP43;NUP88;NUP42;RPLP2;RPL32;RPL26L1;RPS14;RPS13;RPL10L;RPS4Y2;RPL3L;RPS27L;GRSF1;RPS2;NUP58;RPL35A;AAAS;NUP54;RPS15;NUP37;RAE1;RPL22;NUP62…	NUP85;RPL36AL;RPL19;RPS27A;POLR2K;RPL7A;PARP1;RPL27A;RPL39L;RPS11;RPL15;RPL23A;POLR2H;RPS17;RPL22L1;POLR2C;RPS4X;RPL38;RPL17;RPS23;POLR2F;RPS25;POLR2J;FAU;RPL12;RPSA;RPL13A;RPL18;RPL30;RPS19;RPL9;RPL37A;RPS3A;RPLP0;RPL34;RPS16;RPL36;RPL28;RPS28;UBA52;RPL10;RPL21;RPL39;RPS6;POLR2G;RPL37;RPL3;RPL4;RPL8;RPS5;RPL35;RPL41;RPS4Y1;RPS10;RPS21;RPS29;RPL36A;RPS26;RPS27
Defensins	-0.714705	-1.66134	0.00165017	0.0291424	49	44	TLR2;CD4;DEFB121;DEFB123;DEFB124;DEFB119;DEFB116;DEFB118;DEFB115;DEFB132;DEFB129;DEFB125;DEFB126;DEFB127;DEFB128;CCR2;DEFB108B;DEFB130A;DEFB130B;DEFB134;DEFB135;DEFB136;DEFA3;DEFA1;DEFA4;DEFA6;DEFB103A;DEFB104A;DEFB106A;DEFB105A;DEFB107A;DEFB133;DEFB114;DEFB113;DEFB110;DEFB112;ART1;TLR1;CCR6;PRSS3;DEFA5;PRSS2;DEFB4A;DEFB1	TLR1;CCR6;PRSS3;DEFA5;PRSS2;DEFB4A;DEFB1
Metabolism of polyamines	-0.674641	-1.64883	0.00316456	0.0352044	59	59	PSMB11;PSMB1;PSMD5;PSMD11;PSMD13;AZIN1;PSMD9;PSMC6;AZIN2;PSME4;PSMC5;PSMA2;PSMA8;PSMD2;PSMA4;PSMB5;PSMB6;PSMD12;PSMA3;PSMD10;PSMD1;NQO1;PSMD6;PSMC4;SAT1;AGMAT;PSMD3;PSMD4;SMS;PSMB4;PSMD7;PSMA7;PSMC3;PSME3;PSMB10;AMD1;PAOX;PSMB3;PSMC1;PSMC2;PSMB8;OAZ3;PSMA1;PSMB9;PSMD8;OAZ2;PSMB7;PSMF1;SMOX;PSMD14;PSMA6;PSMB2;OAZ1;PSME2;PSMA5;SRM;ODC1;SEM1;PSME1	PSMD6;PSMC4;SAT1;AGMAT;PSMD3;PSMD4;SMS;PSMB4;PSMD7;PSMA7;PSMC3;PSME3;PSMB10;AMD1;PAOX;PSMB3;PSMC1;PSMC2;PSMB8;OAZ3;PSMA1;PSMB9;PSMD8;OAZ2;PSMB7;PSMF1;SMOX;PSMD14;PSMA6;PSMB2;OAZ1;PSME2;PSMA5;SRM;ODC1;SEM1;PSME1
Oxygen-dependent proline hydroxylation of Hypoxia-inducible Factor Alpha	-0.658552	-1.64721	0	0.0352669	66	66	PSMB11;PSMB1;PSMD5;UBB;PSMD11;PSMD13;EGLN1;UBE2D1;PSMD9;PSMC6;PSME4;PSMC5;PSMA2;PSMA8;PSMD2;CUL2;PSMA4;PSMB5;PSMB6;VHL;PSMD12;PSMA3;PSMD10;PSMD1;ELOB;EGLN3;UBE2D2;PSMD6;PSMC4;PSMD3;PSMD4;PSMB4;PSMD7;PSMA7;PSMC3;RPS27A;LIMD1;RBX1;PSME3;PSMB10;ELOC;PSMB3;HIF1A;PSMC1;PSMC2;PSMB8;EGLN2;HIF3A;PSMA1;PSMB9;PSMD8;AJUBA;EPAS1;PSMB7;PSMF1;PSMD14;PSMA6;UBE2D3;PSMB2;PSME2;PSMA5;WTIP;UBA52;UBC;SEM1;PSME1	UBE2D2;PSMD6;PSMC4;PSMD3;PSMD4;PSMB4;PSMD7;PSMA7;PSMC3;RPS27A;LIMD1;RBX1;PSME3;PSMB10;ELOC;PSMB3;HIF1A;PSMC1;PSMC2;PSMB8;EGLN2;HIF3A;PSMA1;PSMB9;PSMD8;AJUBA;EPAS1;PSMB7;PSMF1;PSMD14;PSMA6;UBE2D3;PSMB2;PSME2;PSMA5;WTIP;UBA52;UBC;SEM1;PSME1
Regulation of RUNX3 expression and activity	-0.669134	-1.63735	0.00159744	0.0398923	55	55	PSMB1;MDM2;PSMD5;SRC;UBB;TGFB1;PSMD11;PSMD13;SMURF1;PSMD9;PSMC6;PSMC5;PSMA2;PSMD2;PSMA4;PSMB5;PSMB6;PSMD12;PSMA3;PSMD10;PSMD1;EP300;PSMD6;PSMC4;PSMD3;PSMD4;PSMB4;PSMD7;PSMA7;PSMC3;RPS27A;PSME3;PSMB10;PSMB3;SMURF2;PSMC1;CBFB;RUNX3;PSMC2;PSMB8;PSMA1;PSMB9;PSMD8;PSMB7;PSMF1;PSMD14;PSMA6;PSMB2;PSME2;PSMA5;UBA52;UBC;CDKN2A;SEM1;PSME1	EP300;PSMD6;PSMC4;PSMD3;PSMD4;PSMB4;PSMD7;PSMA7;PSMC3;RPS27A;PSME3;PSMB10;PSMB3;SMURF2;PSMC1;CBFB;RUNX3;PSMC2;PSMB8;PSMA1;PSMB9;PSMD8;PSMB7;PSMF1;PSMD14;PSMA6;PSMB2;PSME2;PSMA5;UBA52;UBC;CDKN2A;SEM1;PSME1
Influenza Infection	-0.581446	-1.62465	0	0.0491504	169	157	CANX;CALR;NUP153;RANBP2;NUP210;XPO1;NUP188;RPL23;NUP214;POM121C;NUP205;POLR2B;RPS7;NUP160;POLR2A;NUP35;RPL13;RPS24;TPR;NUP107;NUP133;RPL5;RPS8;RPL10A;RPL29;RPS12;NUP155;TGFB1;GTF2F1;IPO5;NUP50;SEH1L;POM121;RPS18;POLR2D;RPS20;KPNB1;RPL26;RPL31;RPL14;GTF2F2;RPL11;RPS3;RPL24;EIF2AK2;RPLP1;RPS15A;NUP43;HSPA1A;NUP88;NUP42;KPNA4;RPLP2;RPL32;RPL26L1;RPS14;RPS13;CLTC;RPL10L;RPS4Y2;RPL3L;KPNA7;RPS27L;GRSF…	NUP85;RPL36AL;RPL19;RPS27A;POLR2K;RPL7A;PARP1;RPL27A;RPL39L;RPS11;RPL15;RPL23A;POLR2H;KPNA1;RPS17;RPL22L1;POLR2C;RPS4X;RPL38;RPL17;RPS23;POLR2F;RPS25;KPNA2;POLR2J;FAU;RPL12;RPSA;CLTA;RPL13A;RPL18;RPL30;RPS19;RPL9;RAN;RPL37A;RPS3A;RPLP0;RPL34;RPS16;RPL36;RPL28;RPS28;UBA52;RPL10;RPL21;RPL39;RPS6;POLR2G;RPL37;RPL3;RPL4;SLC25A6;RPL8;RPS5;RPL35;RPL41;RPS4Y1;RPS10;RPS21;RPS29;RPL36A;ISG15;RPS26;RPS27
Negative regulation of NOTCH4 signaling	-0.676833	-1.61756	0.00151976	0.054194	54	54	FBXW7;PSMB1;PSMD5;UBB;PSMD11;PSMD13;CUL1;PSMD9;PSMC6;PSMC5;PSMA2;PSMD2;PSMA4;PSMB5;PSMB6;PSMD12;PSMA3;PSMD10;PSMD1;NOTCH4;PSMD6;PSMC4;PSMD3;PSMD4;TACC3;PSMB4;PSMD7;PSMA7;PSMC3;RPS27A;RBX1;PSME3;PSMB10;PSMB3;PSMC1;PSMC2;SKP1;PSMB8;PSMA1;PSMB9;PSMD8;YWHAZ;PSMB7;PSMF1;PSMD14;PSMA6;AKT1;PSMB2;PSME2;PSMA5;UBA52;UBC;SEM1;PSME1	PSMD6;PSMC4;PSMD3;PSMD4;TACC3;PSMB4;PSMD7;PSMA7;PSMC3;RPS27A;RBX1;PSME3;PSMB10;PSMB3;PSMC1;PSMC2;SKP1;PSMB8;PSMA1;PSMB9;PSMD8;YWHAZ;PSMB7;PSMF1;PSMD14;PSMA6;AKT1;PSMB2;PSME2;PSMA5;UBA52;UBC;SEM1;PSME1
Beta defensins	-0.710081	-1.60993	0	0.0589629	39	35	TLR2;DEFB121;DEFB123;DEFB124;DEFB119;DEFB116;DEFB118;DEFB115;DEFB132;DEFB129;DEFB125;DEFB126;DEFB127;DEFB128;CCR2;DEFB108B;DEFB130A;DEFB130B;DEFB134;DEFB135;DEFB136;DEFB103A;DEFB104A;DEFB106A;DEFB105A;DEFB107A;DEFB133;DEFB114;DEFB113;DEFB110;DEFB112;TLR1;CCR6;DEFB4A;DEFB1	TLR1;CCR6;DEFB4A;DEFB1
AUF1 (hnRNP D0) binds and destabilizes mRNA	-0.654796	-1.59534	0	0.0709708	55	55	PSMB11;PSMB1;EIF4G1;PSMD5;UBB;PSMD11;PSMD13;PSMD9;HNRNPD;PSMC6;PSME4;HSPA1A;PSMC5;PSMA2;PSMA8;PSMD2;PSMA4;PSMB5;PSMB6;PSMD12;PSMA3;PSMD10;PSMD1;PSMD6;PSMC4;PSMD3;PSMD4;PSMB4;PSMD7;PSMA7;PSMC3;RPS27A;PSME3;PSMB10;HSPA8;PSMB3;PSMC1;PSMC2;PSMB8;PSMA1;PSMB9;PSMD8;PSMB7;PSMF1;PSMD14;PSMA6;PSMB2;PSME2;PSMA5;UBA52;UBC;SEM1;PABPC1;PSME1;HSPB1	PSMB4;PSMD7;PSMA7;PSMC3;RPS27A;PSME3;PSMB10;HSPA8;PSMB3;PSMC1;PSMC2;PSMB8;PSMA1;PSMB9;PSMD8;PSMB7;PSMF1;PSMD14;PSMA6;PSMB2;PSME2;PSMA5;UBA52;UBC;SEM1;PABPC1;PSME1;HSPB1
Defective GALNT3 causes familial hyperphosphatemic tumoral calcinosis (HFTC)	-0.824099	-1.59554	0.00346021	0.0722419	19	18	MUC7;MUC6;MUC5AC;MUC21;MUC16;MUC17;MUCL1;MUC13;MUC2;MUC19;MUC12;MUC5B;MUC3A;GALNT3;MUC20;MUC4;MUC15;MUC1	MUC5B;MUC3A;GALNT3;MUC20;MUC4;MUC15;MUC1
Regulation of ornithine decarboxylase (ODC)	-0.654271	-1.59186	0.00471698	0.0734079	51	51	PSMB11;PSMB1;PSMD5;PSMD11;PSMD13;AZIN1;PSMD9;PSMC6;PSME4;PSMC5;PSMA2;PSMA8;PSMD2;PSMA4;PSMB5;PSMB6;PSMD12;PSMA3;PSMD10;PSMD1;NQO1;PSMD6;PSMC4;PSMD3;PSMD4;PSMB4;PSMD7;PSMA7;PSMC3;PSME3;PSMB10;PSMB3;PSMC1;PSMC2;PSMB8;OAZ3;PSMA1;PSMB9;PSMD8;OAZ2;PSMB7;PSMF1;PSMD14;PSMA6;PSMB2;OAZ1;PSME2;PSMA5;ODC1;SEM1;PSME1	PSMD6;PSMC4;PSMD3;PSMD4;PSMB4;PSMD7;PSMA7;PSMC3;PSME3;PSMB10;PSMB3;PSMC1;PSMC2;PSMB8;OAZ3;PSMA1;PSMB9;PSMD8;OAZ2;PSMB7;PSMF1;PSMD14;PSMA6;PSMB2;OAZ1;PSME2;PSMA5;ODC1;SEM1;PSME1
SCF(Skp2)-mediated degradation of p27/p21	-0.638039	-1.58444	0.00506757	0.0802179	60	60	CDKN1B;PSMB1;CCNE1;PSMD5;UBB;PSMD11;PSMD13;CUL1;CCNE2;PSMD9;PSMC6;PSMC5;PSMA2;SKP2;PSMD2;PSMA4;PSMB5;PSMB6;PSMD12;PSMA3;PSMD10;CKS1B;PSMD1;CCNA1;CDKN1A;PSMD6;CCND1;PSMC4;PSMD3;PSMD4;CDK2;PTK6;PSMB4;PSMD7;PSMA7;PSMC3;CCNA2;RPS27A;PSME3;PSMB10;PSMB3;PSMC1;PSMC2;SKP1;PSMB8;PSMA1;PSMB9;PSMD8;PSMB7;PSMF1;PSMD14;PSMA6;PSMB2;CDK4;PSME2;PSMA5;UBA52;UBC;SEM1;PSME1	PSMD6;CCND1;PSMC4;PSMD3;PSMD4;CDK2;PTK6;PSMB4;PSMD7;PSMA7;PSMC3;CCNA2;RPS27A;PSME3;PSMB10;PSMB3;PSMC1;PSMC2;SKP1;PSMB8;PSMA1;PSMB9;PSMD8;PSMB7;PSMF1;PSMD14;PSMA6;PSMB2;CDK4;PSME2;PSMA5;UBA52;UBC;SEM1;PSME1
Regulation of mRNA stability by proteins that bind AU-rich elements	-0.604829	-1.57697	0	0.0841926	89	89	PSMB11;EXOSC6;XPO1;NUP214;PSMB1;EIF4G1;PSMD5;PARN;UBB;PSMD11;EXOSC8;PSMD13;XRN1;EXOSC5;TNPO1;PSMD9;PRKCA;MAPK14;HNRNPD;PSMC6;PSME4;EXOSC3;HSPA1A;DCP1A;DCP2;ZFP36L1;EXOSC7;MAPK11;PSMC5;PSMA2;PSMA8;PSMD2;EXOSC4;ELAVL1;PSMA4;EXOSC1;DIS3;PSMB5;PSMB6;KHSRP;PSMD12;MAPKAPK2;PSMA3;PSMD10;SET;PSMD1;PSMD6;EXOSC2;PSMC4;PSMD3;PSMD4;PSMB4;PSMD7;PSMA7;PSMC3;RPS27A;PSME3;PSMB10;HSPA8;PSMB3;PRKCD;ANP32A;ENPP2;PS…	PSMB4;PSMD7;PSMA7;PSMC3;RPS27A;PSME3;PSMB10;HSPA8;PSMB3;PRKCD;ANP32A;ENPP2;PSMC1;EXOSC9;PSMC2;PSMB8;PSMA1;PSMB9;PSMD8;YWHAZ;PSMB7;PSMF1;PSMD14;PSMA6;AKT1;PSMB2;YWHAB;PSME2;PSMA5;TNFSF13;UBA52;UBC;SEM1;GPRC5A;PABPC1;PSME1;ZFP36;HSPB1
Regulation of RUNX2 expression and activity	-0.620623	-1.57702	0.00315956	0.0859091	73	73	PSMB11;FBXW7;PSMB1;PPARGC1B;PSMD5;ESR1;UBB;PSMD11;PSMD13;CUL1;SMURF1;PSMD9;TWIST1;RUNX2;PSMC6;GSK3B;PSME4;NR3C1;PSMC5;PSMA2;PSMA8;MSX2;NKX3-2;SKP2;PSMD2;PSMA4;PSMB5;PSMB6;PSMD12;PSMA3;PSMD10;PSMD1;DLX6;PSMD6;PSMC4;PSMD3;PSMD4;WWP1;PSMB4;PSMD7;PSMA7;PSMC3;RPS27A;BMP2;STUB1;RBX1;PSME3;PSMB10;PSMB3;PSMC1;CBFB;PSMC2;SKP1;PSMB8;DLX5;PSMA1;HIVEP3;PSMB9;PSMD8;PSMB7;PSMF1;PSMD14;PPARGC1A;PSMA6;PSMB2;PSME…	PSMD6;PSMC4;PSMD3;PSMD4;WWP1;PSMB4;PSMD7;PSMA7;PSMC3;RPS27A;BMP2;STUB1;RBX1;PSME3;PSMB10;PSMB3;PSMC1;CBFB;PSMC2;SKP1;PSMB8;DLX5;PSMA1;HIVEP3;PSMB9;PSMD8;PSMB7;PSMF1;PSMD14;PPARGC1A;PSMA6;PSMB2;PSME2;PSMA5;ESRRA;UBA52;UBC;STAT1;SEM1;PSME1
Ubiquitin-dependent degradation of Cyclin D	-0.652881	-1.57795	0.00654664	0.0862475	52	52	PSMB11;PSMB1;PSMD5;UBB;PSMD11;PSMD13;PSMD9;PSMC6;GSK3B;PSME4;PSMC5;PSMA2;PSMA8;PSMD2;PSMA4;PSMB5;PSMB6;PSMD12;PSMA3;PSMD10;PSMD1;PSMD6;CCND1;PSMC4;PSMD3;PSMD4;PSMB4;PSMD7;PSMA7;PSMC3;RPS27A;PSME3;PSMB10;PSMB3;PSMC1;PSMC2;PSMB8;PSMA1;PSMB9;PSMD8;PSMB7;PSMF1;PSMD14;PSMA6;PSMB2;CDK4;PSME2;PSMA5;UBA52;UBC;SEM1;PSME1	PSMD6;CCND1;PSMC4;PSMD3;PSMD4;PSMB4;PSMD7;PSMA7;PSMC3;RPS27A;PSME3;PSMB10;PSMB3;PSMC1;PSMC2;PSMB8;PSMA1;PSMB9;PSMD8;PSMB7;PSMF1;PSMD14;PSMA6;PSMB2;CDK4;PSME2;PSMA5;UBA52;UBC;SEM1;PSME1
Sealing of the nuclear envelope (NE) by ESCRT-III	-0.721175	-1.57107	0.0033557	0.0868722	32	31	VPS4A;SPAST;CHMP6;IST1;LEMD2;CC2D1B;TUBA4B;TUBA8;TUBA3D;TUBA3E;TUBA3C;TUBB4A;TUBB8;TUBB1;TUBAL3;TUBB6;CHMP4A;TUBB3;TUBB2B;TUBA1B;TUBA1A;CHMP2A;CHMP2B;CHMP7;TUBB2A;CHMP4B;TUBA1C;TUBA4A;CHMP4C;CHMP3;TUBB4B	CHMP4A;TUBB3;TUBB2B;TUBA1B;TUBA1A;CHMP2A;CHMP2B;CHMP7;TUBB2A;CHMP4B;TUBA1C;TUBA4A;CHMP4C;CHMP3;TUBB4B
Autodegradation of the E3 ubiquitin ligase COP1	-0.650518	-1.57362	0.00495868	0.0869247	52	51	PSMB11;PSMB1;PSMD5;UBB;PSMD11;PSMD13;PSMD9;PSMC6;ATM;PSME4;PSMC5;PSMA2;PSMA8;PSMD2;PSMA4;PSMB5;PSMB6;PSMD12;PSMA3;PSMD10;PSMD1;PSMD6;PSMC4;PSMD3;PSMD4;PSMB4;PSMD7;PSMA7;PSMC3;RPS27A;PSME3;PSMB10;PSMB3;PSMC1;PSMC2;PSMB8;PSMA1;PSMB9;PSMD8;PSMB7;PSMF1;PSMD14;PSMA6;PSMB2;TP53;PSME2;PSMA5;UBA52;UBC;SEM1;PSME1	PSMD6;PSMC4;PSMD3;PSMD4;PSMB4;PSMD7;PSMA7;PSMC3;RPS27A;PSME3;PSMB10;PSMB3;PSMC1;PSMC2;PSMB8;PSMA1;PSMB9;PSMD8;PSMB7;PSMF1;PSMD14;PSMA6;PSMB2;TP53;PSME2;PSMA5;UBA52;UBC;SEM1;PSME1
Formation of tubulin folding intermediates by CCT/TriC	-0.743589	-1.57206	0.00505051	0.0872966	26	26	CCT8;CCT5;CCT2;CCT7;TUBA4B;TUBA8;TUBA3D;TUBA3E;TUBA3C;TUBB4A;CCT6A;CCT3;CCT6B;CCT4;TUBB1;TUBAL3;TUBB6;TCP1;TUBB3;TUBB2B;TUBA1B;TUBA1A;TUBB2A;TUBA1C;TUBA4A;TUBB4B	TUBB6;TCP1;TUBB3;TUBB2B;TUBA1B;TUBA1A;TUBB2A;TUBA1C;TUBA4A;TUBB4B
Phosphorylation of CD3 and TCR zeta chains	-0.734066	-1.56507	0.0134907	0.0928221	29	27	HLA-DQB2;PAG1;CD247;HLA-DRB1;CD4;TRAV19;TRAV8-4;TRAV29DV5;PTPN22;TRBV12-3;TRBV7-9;CSK;CD3D;PTPRC;LCK;PTPRJ;TRBC1;HLA-DQB1;CD3E;TRAC;CD3G;HLA-DQA1;HLA-DPB1;HLA-DRA;HLA-DPA1;HLA-DRB5;HLA-DQA2	CD3E;TRAC;CD3G;HLA-DQA1;HLA-DPB1;HLA-DRA;HLA-DPA1;HLA-DRB5;HLA-DQA2
Negative regulation of MAPK pathway	-0.672842	-1.56037	0.00664452	0.0965788	43	43	RAF1;PPP2R5D;UBB;KSR1;PPP2R5A;HRAS;DUSP16;PEBP1;MAPK1;MARK3;PPP2R5C;NRAS;PTPN3;PPP2R1B;KRAS;PPP2CB;MAP2K1;BRAF;PPP5C;BRAP;PTPN7;MAPK12;MAP2K2;DUSP9;PPP2R5E;RPS27A;DUSP10;ARAF;PPP2CA;DUSP5;DUSP7;MAPK3;PAQR3;DUSP8;PPP2R5B;PPP2R1A;DUSP2;DUSP4;YWHAB;DUSP6;UBA52;UBC;DUSP1	MAPK12;MAP2K2;DUSP9;PPP2R5E;RPS27A;DUSP10;ARAF;PPP2CA;DUSP5;DUSP7;MAPK3;PAQR3;DUSP8;PPP2R5B;PPP2R1A;DUSP2;DUSP4;YWHAB;DUSP6;UBA52;UBC;DUSP1
Cyclin E associated events during G1/S transition	-0.597229	-1.55073	0.00149925	0.10656	83	83	RB1;CDKN1B;PSMB1;CCNE1;PSMD5;UBB;LIN9;PSMD11;PSMD13;CUL1;CDK7;E2F1;CCNE2;RBL2;TFDP1;PSMD9;PSMC6;LIN52;CABLES1;RBBP4;LIN37;MNAT1;PSMC5;PSMA2;CDC25A;SKP2;PSMD2;PSMA4;TFDP2;E2F5;PSMB5;PSMB6;PSMD12;CCNH;PSMA3;PSMD10;CKS1B;PSMD1;CCNA1;CDKN1A;MAX;PSMD6;CCND1;PSMC4;PSMD3;PSMD4;CDK2;PTK6;AKT2;PSMB4;PSMD7;PSMA7;PSMC3;CCNA2;RPS27A;AKT3;PSME3;PSMB10;PSMB3;PSMC1;WEE1;PSMC2;SKP1;PSMB8;LIN54;PSMA1;PSMB9;PSMD8;…	CDKN1A;MAX;PSMD6;CCND1;PSMC4;PSMD3;PSMD4;CDK2;PTK6;AKT2;PSMB4;PSMD7;PSMA7;PSMC3;CCNA2;RPS27A;AKT3;PSME3;PSMB10;PSMB3;PSMC1;WEE1;PSMC2;SKP1;PSMB8;LIN54;PSMA1;PSMB9;PSMD8;PSMB7;PSMF1;PSMD14;PSMA6;AKT1;PSMB2;E2F4;CDK4;PSME2;PSMA5;UBA52;UBC;MYC;SEM1;PSME1
Regulation of activated PAK-2p34 by proteasome mediated degradation	-0.649855	-1.55161	0.01	0.107144	50	50	PSMB11;PSMB1;PSMD5;UBB;PSMD11;PSMD13;PSMD9;PSMC6;PSME4;PSMC5;PSMA2;PSMA8;PSMD2;PSMA4;PSMB5;PSMB6;PSMD12;PSMA3;PSMD10;PSMD1;PSMD6;PSMC4;PSMD3;PAK2;PSMD4;PSMB4;PSMD7;PSMA7;PSMC3;RPS27A;PSME3;PSMB10;PSMB3;PSMC1;PSMC2;PSMB8;PSMA1;PSMB9;PSMD8;PSMB7;PSMF1;PSMD14;PSMA6;PSMB2;PSME2;PSMA5;UBA52;UBC;SEM1;PSME1	PSMD6;PSMC4;PSMD3;PAK2;PSMD4;PSMB4;PSMD7;PSMA7;PSMC3;RPS27A;PSME3;PSMB10;PSMB3;PSMC1;PSMC2;PSMB8;PSMA1;PSMB9;PSMD8;PSMB7;PSMF1;PSMD14;PSMA6;PSMB2;PSME2;PSMA5;UBA52;UBC;SEM1;PSME1
rRNA processing in the mitochondrion	0.807193	1.73033	0.00242718	0.108471	38	22	MT-ND4;MT-ATP6;MT-ND5;MT-CO2;MTERF4;MT-CYB;MT-CO3;MT-ND1;MT-CO1;TRMT10C;TFB1M;MT-ND3;MT-ND2;ELAC2;MT-ND4L;MT-ATP8;MRM2;MRM3;HSD17B10;NSUN4;MRM1;PRORP	MT-ND4;MT-ATP6;MT-ND5;MT-CO2;MTERF4;MT-CYB;MT-CO3;MT-ND1;MT-CO1;TRMT10C;TFB1M;MT-ND3;MT-ND2
Major pathway of rRNA processing in the nucleolus and cytosol	-0.547244	-1.54792	0	0.109033	189	181	NCL;CSNK1E;EXOSC6;RIOK1;RPL23;RBM28;NOP56;TEX10;BMS1;RRP1;MPHOSPH10;RPS7;NOP14;WDR43;DDX47;RPL13;RPS24;BYSL;RPL5;RPS8;UTP15;RCL1;RPL10A;RPL29;FCF1;RPS12;NOL9;UTP6;RIOK2;UTP4;KRR1;EXOSC8;WDR75;EXOSC5;NOL11;RPS18;UTP11;HEATR1;NOP58;WDR18;EXOSC10;UTP3;RPP25;CSNK1D;RPS20;RPL26;RPL31;RPL14;RPL11;WDR12;UTP20;IMP3;RPS3;RRP9;RIOK3;WDR46;RRP7A;RPL24;DHX37;MTREX;PELP1;RPP30;RPLP1;NIP7;ERI1;RPS15A;EXOSC3;UT…	RPL36AL;ISG20L2;RPL19;RPS27A;PNO1;RRP36;RPL7A;LTV1;RPL27A;RPL39L;RPS11;RPL15;RPL23A;IMP4;EXOSC9;RPS17;RPL22L1;RPP14;BOP1;RPS4X;RPL38;RPL17;RPS23;RPS25;FAU;RPL12;RPSA;TBL3;RPL13A;RPL18;RPL30;RPS19;RPL9;SNU13;RPL37A;RPS3A;RPLP0;RPL34;RPS16;RPL36;RPL28;RPS28;UBA52;RPL10;RPL21;RPL39;RPS6;RPL37;RPL3;RPL4;RPL8;RPS5;RPL35;RPL41;RPS4Y1;RPS10;RPS21;RPS29;RPL36A;RPS26;RPS27
Pyroptosis	-0.71934	-1.54524	0.0102564	0.111275	27	27	HMGB1;TP63;CHMP6;CASP1;GZMB;IL1A;CASP5;ELANE;IRF2;BAK1;IL18;GSDMD;CASP3;BAX;IL1B;IRF1;CHMP4A;GSDME;CHMP2A;CHMP2B;CHMP7;TP53;CHMP4B;CHMP4C;CHMP3;CASP4;CYCS	IRF1;CHMP4A;GSDME;CHMP2A;CHMP2B;CHMP7;TP53;CHMP4B;CHMP4C;CHMP3;CASP4;CYCS
Dectin-1 mediated noncanonical NF-kB signaling	-0.628562	-1.54358	0.00161812	0.111721	62	62	PSMB11;BTRC;PSMB1;PSMD5;UBB;PSMD11;PSMD13;CUL1;PSMD9;PSMC6;PSME4;MAP3K14;FBXW11;UBA3;PSMC5;PSMA2;PSMA8;CCL22;PSMD2;PSMA4;PSMB5;CHUK;PSMB6;RELA;PSMD12;PSMA3;PSMD10;PSMD1;PSMD6;PSMC4;PSMD3;PSMD4;CCL17;PSMB4;PSMD7;PSMA7;PSMC3;RPS27A;PSME3;PSMB10;RELB;PSMB3;UBE2M;PSMC1;PSMC2;SKP1;PSMB8;PSMA1;PSMB9;PSMD8;NFKB2;PSMB7;PSMF1;PSMD14;PSMA6;PSMB2;PSME2;PSMA5;UBA52;UBC;SEM1;PSME1	PSMD6;PSMC4;PSMD3;PSMD4;CCL17;PSMB4;PSMD7;PSMA7;PSMC3;RPS27A;PSME3;PSMB10;RELB;PSMB3;UBE2M;PSMC1;PSMC2;SKP1;PSMB8;PSMA1;PSMB9;PSMD8;NFKB2;PSMB7;PSMF1;PSMD14;PSMA6;PSMB2;PSME2;PSMA5;UBA52;UBC;SEM1;PSME1
Termination of O-glycan biosynthesis	-0.731008	-1.54135	0.0116473	0.113047	26	25	ST3GAL2;ST6GALNAC3;MUC7;MUC6;MUC5AC;MUC21;MUC16;MUC17;ST3GAL3;MUCL1;MUC13;MUC2;ST6GALNAC2;MUC19;MUC12;ST6GALNAC4;ST6GAL1;MUC5B;ST3GAL1;MUC3A;ST3GAL4;MUC20;MUC4;MUC15;MUC1	MUCL1;MUC13;MUC2;ST6GALNAC2;MUC19;MUC12;ST6GALNAC4;ST6GAL1;MUC5B;ST3GAL1;MUC3A;ST3GAL4;MUC20;MUC4;MUC15;MUC1
Triglyceride catabolism	-0.737235	-1.53811	0.0186441	0.11353	24	24	ABHD5;LIPE;PNPLA5;FABP4;PRKACG;FABP7;PRKACB;PPP1CA;PLIN3;FABP1;FABP12;FABP9;FABP2;FABP3;PLIN1;FABP6;PRKACA;PPP1CC;PNPLA4;MGLL;GPD2;CAV1;FABP5;PPP1CB	FABP1;FABP12;FABP9;FABP2;FABP3;PLIN1;FABP6;PRKACA;PPP1CC;PNPLA4;MGLL;GPD2;CAV1;FABP5;PPP1CB
Vif-mediated degradation of APOBEC3G	-0.630258	-1.53653	0.00969305	0.114101	55	54	PSMB11;PSMB1;PSMD5;CUL5;UBB;PSMD11;PSMD13;PSMD9;PSMC6;PSME4;PSMC5;PSMA2;PSMA8;PSMD2;PSMA4;PSMB5;PSMB6;PSMD12;PSMA3;PSMD10;PSMD1;ELOB;APOBEC3G;PSMD6;PSMC4;PSMD3;PSMD4;PSMB4;PSMD7;PSMA7;PSMC3;RPS27A;RBX1;PSME3;PSMB10;ELOC;PSMB3;PSMC1;PSMC2;PSMB8;PSMA1;PSMB9;PSMD8;PSMB7;PSMF1;PSMD14;PSMA6;PSMB2;PSME2;PSMA5;UBA52;UBC;SEM1;PSME1	PSMD6;PSMC4;PSMD3;PSMD4;PSMB4;PSMD7;PSMA7;PSMC3;RPS27A;RBX1;PSME3;PSMB10;ELOC;PSMB3;PSMC1;PSMC2;PSMB8;PSMA1;PSMB9;PSMD8;PSMB7;PSMF1;PSMD14;PSMA6;PSMB2;PSME2;PSMA5;UBA52;UBC;SEM1;PSME1
NIK-->noncanonical NF-kB signaling	-0.62832	-1.53904	0.00324149	0.114133	59	59	PSMB11;BTRC;PSMB1;PSMD5;UBB;PSMD11;PSMD13;CUL1;PSMD9;PSMC6;PSME4;MAP3K14;FBXW11;UBA3;PSMC5;PSMA2;PSMA8;PSMD2;PSMA4;PSMB5;CHUK;PSMB6;PSMD12;PSMA3;PSMD10;PSMD1;PSMD6;PSMC4;PSMD3;PSMD4;PSMB4;PSMD7;PSMA7;PSMC3;RPS27A;PSME3;PSMB10;RELB;PSMB3;UBE2M;PSMC1;PSMC2;SKP1;PSMB8;PSMA1;PSMB9;PSMD8;NFKB2;PSMB7;PSMF1;PSMD14;PSMA6;PSMB2;PSME2;PSMA5;UBA52;UBC;SEM1;PSME1	PSMD6;PSMC4;PSMD3;PSMD4;PSMB4;PSMD7;PSMA7;PSMC3;RPS27A;PSME3;PSMB10;RELB;PSMB3;UBE2M;PSMC1;PSMC2;SKP1;PSMB8;PSMA1;PSMB9;PSMD8;NFKB2;PSMB7;PSMF1;PSMD14;PSMA6;PSMB2;PSME2;PSMA5;UBA52;UBC;SEM1;PSME1
The role of GTSE1 in G2/M progression after G2 checkpoint	-0.621995	-1.52961	0.00620155	0.114136	60	60	PSMB11;HSP90AB1;PSMB1;PSMD5;UBB;PSMD11;PSMD13;FKBPL;PSMD9;PSMC6;PSME4;PSMC5;PSMA2;PSMA8;GTSE1;PSMD2;PSMA4;PSMB5;PSMB6;PSMD12;PSMA3;PSMD10;PSMD1;CCNB1;CDKN1A;PSMD6;PSMC4;PSMD3;HSP90AA1;PSMD4;PSMB4;PSMD7;PSMA7;PLK1;CCNB2;PSMC3;RPS27A;MAPRE1;PSME3;PSMB10;PSMB3;PSMC1;PSMC2;PSMB8;CDK1;PSMA1;PSMB9;PSMD8;PSMB7;PSMF1;PSMD14;PSMA6;PSMB2;TP53;PSME2;PSMA5;UBA52;UBC;SEM1;PSME1	CCNB1;CDKN1A;PSMD6;PSMC4;PSMD3;HSP90AA1;PSMD4;PSMB4;PSMD7;PSMA7;PLK1;CCNB2;PSMC3;RPS27A;MAPRE1;PSME3;PSMB10;PSMB3;PSMC1;PSMC2;PSMB8;CDK1;PSMA1;PSMB9;PSMD8;PSMB7;PSMF1;PSMD14;PSMA6;PSMB2;TP53;PSME2;PSMA5;UBA52;UBC;SEM1;PSME1
Degradation of GLI2 by the proteasome	-0.62352	-1.52853	0.00838926	0.114419	60	60	PSMB11;BTRC;PSMB1;PSMD5;UBB;PSMD11;PSMD13;CUL1;PSMD9;SUFU;PSMC6;GSK3B;PSME4;PSMC5;PSMA2;PSMA8;PRKACG;PSMD2;PSMA4;PSMB5;PRKACB;PSMB6;GLI2;PSMD12;PSMA3;PSMD10;PSMD1;PSMD6;PSMC4;PSMD3;PSMD4;PSMB4;PSMD7;PSMA7;PSMC3;RPS27A;RBX1;PSME3;PSMB10;PSMB3;PRKACA;PSMC1;PSMC2;SKP1;PSMB8;CSNK1A1;PSMA1;PSMB9;PSMD8;PSMB7;PSMF1;PSMD14;PSMA6;PSMB2;PSME2;PSMA5;UBA52;UBC;SEM1;PSME1	PSMD6;PSMC4;PSMD3;PSMD4;PSMB4;PSMD7;PSMA7;PSMC3;RPS27A;RBX1;PSME3;PSMB10;PSMB3;PRKACA;PSMC1;PSMC2;SKP1;PSMB8;CSNK1A1;PSMA1;PSMB9;PSMD8;PSMB7;PSMF1;PSMD14;PSMA6;PSMB2;PSME2;PSMA5;UBA52;UBC;SEM1;PSME1
ER-Phagosome pathway	-0.585263	-1.53397	0.0046729	0.114437	93	90	PSMB11;CALR;HMGB1;TAP2;SEC61A1;PSMB1;PDIA3;TAPBP;PSMD5;UBB;TLR4;PSMD11;PSMD13;SEC61A2;CD14;PSMD9;PSMC6;TLR2;PSME4;PSMC5;PSMA2;PSMA8;FGG;FGA;FGB;PSMD2;PSMA4;PSMB5;CHUK;PSMB6;STX4;SNAP23;PSMD12;VAMP3;PSMA3;PSMD10;PSMD1;IKBKB;HLA-G;IKBKG;TLR1;TLR6;BTK;LY96;PSMD6;MYD88;PSMC4;PSMD3;TIRAP;PSMD4;PSMB4;PSMD7;PSMA7;PSMC3;RPS27A;PSME3;PSMB10;PSMB3;TAP1;SEC22B;PSMC1;PSMC2;PSMB8;SEC61G;SEC61B;PSMA1;PSMB9;PSM…	PSMB4;PSMD7;PSMA7;PSMC3;RPS27A;PSME3;PSMB10;PSMB3;TAP1;SEC22B;PSMC1;PSMC2;PSMB8;SEC61G;SEC61B;PSMA1;PSMB9;PSMD8;HLA-F;PSMB7;PSMF1;HLA-A;PSMD14;PSMA6;CD36;PSMB2;S100A1;PSME2;PSMA5;UBA52;UBC;VAMP8;S100A8;B2M;S100A9;SEM1;HLA-E;HLA-C;HLA-B;PSME1
Defective GALNT12 causes colorectal cancer 1 (CRCS1)	-0.776864	-1.53499	0.0130933	0.114709	19	18	MUC7;MUC6;MUC5AC;MUC21;MUC16;MUC17;MUCL1;MUC13;MUC2;MUC19;MUC12;GALNT12;MUC5B;MUC3A;MUC20;MUC4;MUC15;MUC1	MUCL1;MUC13;MUC2;MUC19;MUC12;GALNT12;MUC5B;MUC3A;MUC20;MUC4;MUC15;MUC1
Defective C1GALT1C1 causes Tn polyagglutination syndrome (TNPS)	-0.782977	-1.53117	0.01	0.115143	20	19	C1GALT1;MUC7;MUC6;MUC5AC;MUC21;MUC16;MUC17;C1GALT1C1;MUCL1;MUC13;MUC2;MUC19;MUC12;MUC5B;MUC3A;MUC20;MUC4;MUC15;MUC1	MUC5B;MUC3A;MUC20;MUC4;MUC15;MUC1
Cyclin A:Cdk2-associated events at S phase entry	-0.594847	-1.52555	0.00313972	0.115341	85	85	RB1;CDKN1B;PSMB1;CCNE1;PSMD5;UBB;LIN9;PSMD11;PSMD13;CUL1;CDK7;E2F1;CCNE2;RBL2;TFDP1;FZR1;PSMD9;PSMC6;LIN52;CABLES1;RBBP4;LIN37;MNAT1;PSMC5;PSMA2;CDC25A;SKP2;PSMD2;PSMA4;TFDP2;E2F5;PSMB5;PSMB6;PSMD12;CCNH;PSMA3;PSMD10;CKS1B;PSMD1;CCNA1;CDKN1A;MAX;PSMD6;CCND1;PSMC4;CDC25B;PSMD3;PSMD4;CDK2;PTK6;AKT2;PSMB4;PSMD7;PSMA7;PSMC3;CCNA2;RPS27A;AKT3;PSME3;PSMB10;PSMB3;PSMC1;WEE1;PSMC2;SKP1;PSMB8;LIN54;PSMA1;…	CDKN1A;MAX;PSMD6;CCND1;PSMC4;CDC25B;PSMD3;PSMD4;CDK2;PTK6;AKT2;PSMB4;PSMD7;PSMA7;PSMC3;CCNA2;RPS27A;AKT3;PSME3;PSMB10;PSMB3;PSMC1;WEE1;PSMC2;SKP1;PSMB8;LIN54;PSMA1;PSMB9;PSMD8;PSMB7;PSMF1;PSMD14;PSMA6;AKT1;PSMB2;E2F4;CDK4;PSME2;PSMA5;UBA52;UBC;MYC;SEM1;PSME1
p53-Independent G1/S DNA damage checkpoint	-0.631489	-1.53009	0.00681431	0.11542	52	52	PSMB11;PSMB1;CHEK2;PSMD5;UBB;PSMD11;PSMD13;PSMD9;PSMC6;PSME4;PSMC5;PSMA2;PSMA8;CDC25A;PSMD2;PSMA4;PSMB5;PSMB6;PSMD12;PSMA3;PSMD10;PSMD1;PSMD6;PSMC4;PSMD3;CHEK1;PSMD4;PSMB4;PSMD7;PSMA7;PSMC3;RPS27A;PSME3;PSMB10;PSMB3;PSMC1;PSMC2;PSMB8;PSMA1;PSMB9;PSMD8;PSMB7;PSMF1;PSMD14;PSMA6;PSMB2;PSME2;PSMA5;UBA52;UBC;SEM1;PSME1	PSMD6;PSMC4;PSMD3;CHEK1;PSMD4;PSMB4;PSMD7;PSMA7;PSMC3;RPS27A;PSME3;PSMB10;PSMB3;PSMC1;PSMC2;PSMB8;PSMA1;PSMB9;PSMD8;PSMB7;PSMF1;PSMD14;PSMA6;PSMB2;PSME2;PSMA5;UBA52;UBC;SEM1;PSME1
rRNA processing in the nucleus and cytosol	-0.538563	-1.5266	0	0.115514	199	191	NCL;CSNK1E;EXOSC6;RIOK1;RPL23;RBM28;NOP56;TEX10;NAT10;BMS1;RRP1;MPHOSPH10;RPS7;NOP14;WDR43;DDX47;RPL13;RPS24;BYSL;RPL5;RPS8;THUMPD1;UTP15;RCL1;RPL10A;RPL29;FCF1;RPS12;NOL9;UTP6;RIOK2;UTP4;KRR1;EXOSC8;WDR75;EXOSC5;NOL11;RPS18;UTP11;HEATR1;NOP58;WDR18;EXOSC10;UTP3;RPP25;CSNK1D;RPS20;RPL26;RPL31;RPL14;RPL11;WDR12;UTP20;IMP3;RPS3;RRP9;RIOK3;WDR46;RRP7A;RPL24;DHX37;MTREX;PELP1;RPP30;RPLP1;NIP7;NOP2;DK…	RPL36AL;NHP2;ISG20L2;RPL19;RPS27A;PNO1;RRP36;RPL7A;LTV1;RPL27A;RPL39L;RPS11;TRMT112;RPL15;RPL23A;IMP4;EXOSC9;RPS17;RPL22L1;RPP14;BOP1;RPS4X;RPL38;RPL17;RPS23;RPS25;NOP10;FAU;RPL12;RPSA;TBL3;RPL13A;RPL18;RPL30;RPS19;RPL9;SNU13;RPL37A;RPS3A;RPLP0;RPL34;RPS16;RPL36;RPL28;RPS28;UBA52;RPL10;RPL21;RPL39;RPS6;RPL37;RPL3;RPL4;RPL8;RPS5;RPL35;RPL41;RPS4Y1;RPS10;RPS21;RPS29;RPL36A;RPS26;RPS27
Autodegradation of Cdh1 by Cdh1:APC/C	-0.623203	-1.53188	0.0030581	0.115779	64	64	ANAPC5;ANAPC7;PSMB1;PSMD5;UBB;PSMD11;PSMD13;UBE2D1;FZR1;PSMD9;ANAPC15;PSMC6;ANAPC1;UBE2S;PSMC5;PSMA2;PSMD2;PSMA4;PSMB5;PSMB6;ANAPC10;PSMD12;CDC16;CDC23;ANAPC16;PSMA3;PSMD10;PSMD1;ANAPC4;PSMD6;PSMC4;CDC27;CDC26;PSMD3;ANAPC2;PSMD4;PSMB4;PSMD7;PSMA7;UBE2C;PSMC3;ANAPC11;RPS27A;PSME3;PSMB10;PSMB3;PSMC1;PSMC2;PSMB8;PSMA1;PSMB9;PSMD8;PSMB7;PSMF1;PSMD14;PSMA6;PSMB2;PSME2;PSMA5;UBA52;UBC;UBE2E1;SEM1;PSME1	PSMD6;PSMC4;CDC27;CDC26;PSMD3;ANAPC2;PSMD4;PSMB4;PSMD7;PSMA7;UBE2C;PSMC3;ANAPC11;RPS27A;PSME3;PSMB10;PSMB3;PSMC1;PSMC2;PSMB8;PSMA1;PSMB9;PSMD8;PSMB7;PSMF1;PSMD14;PSMA6;PSMB2;PSME2;PSMA5;UBA52;UBC;UBE2E1;SEM1;PSME1
tRNA processing in the mitochondrion	0.824698	1.70129	0.00253807	0.116374	42	18	MT-ND4;MT-ATP6;MT-ND5;MT-CO2;MT-CYB;MT-CO3;MT-ND1;MT-CO1;TRMT10C;MT-ND3;TRNT1;MT-ND2;MT-ND6;ELAC2;MT-ND4L;MT-ATP8;HSD17B10;PRORP	MT-ND4;MT-ATP6;MT-ND5;MT-CO2;MT-CYB;MT-CO3;MT-ND1;MT-CO1;TRMT10C;MT-ND3;TRNT1;MT-ND2
Cross-presentation of soluble exogenous antigens (endosomes)	-0.635599	-1.52328	0.00494234	0.116898	50	50	PSMB11;PSMB1;PSMD5;PSMD11;PSMD13;PSMD9;PSMC6;PSME4;PSMC5;PSMA2;PSMA8;CD207;FCGR1B;FCGR1A;PSMD2;PSMA4;PSMB5;PSMB6;PSMD12;PSMA3;PSMD10;PSMD1;MRC1;PSMD6;PSMC4;PSMD3;PSMD4;PSMB4;PSMD7;PSMA7;PSMC3;PSME3;PSMB10;PSMB3;PSMC1;PSMC2;PSMB8;MRC2;PSMA1;PSMB9;PSMD8;PSMB7;PSMF1;PSMD14;PSMA6;PSMB2;PSME2;PSMA5;SEM1;PSME1	PSMD6;PSMC4;PSMD3;PSMD4;PSMB4;PSMD7;PSMA7;PSMC3;PSME3;PSMB10;PSMB3;PSMC1;PSMC2;PSMB8;MRC2;PSMA1;PSMB9;PSMD8;PSMB7;PSMF1;PSMD14;PSMA6;PSMB2;PSME2;PSMA5;SEM1;PSME1
p53-Independent DNA Damage Response	-0.631489	-1.52023	0.00331126	0.118063	52	52	PSMB11;PSMB1;CHEK2;PSMD5;UBB;PSMD11;PSMD13;PSMD9;PSMC6;PSME4;PSMC5;PSMA2;PSMA8;CDC25A;PSMD2;PSMA4;PSMB5;PSMB6;PSMD12;PSMA3;PSMD10;PSMD1;PSMD6;PSMC4;PSMD3;CHEK1;PSMD4;PSMB4;PSMD7;PSMA7;PSMC3;RPS27A;PSME3;PSMB10;PSMB3;PSMC1;PSMC2;PSMB8;PSMA1;PSMB9;PSMD8;PSMB7;PSMF1;PSMD14;PSMA6;PSMB2;PSME2;PSMA5;UBA52;UBC;SEM1;PSME1	PSMD6;PSMC4;PSMD3;CHEK1;PSMD4;PSMB4;PSMD7;PSMA7;PSMC3;RPS27A;PSME3;PSMB10;PSMB3;PSMC1;PSMC2;PSMB8;PSMA1;PSMB9;PSMD8;PSMB7;PSMF1;PSMD14;PSMA6;PSMB2;PSME2;PSMA5;UBA52;UBC;SEM1;PSME1
Translocation of ZAP-70 to Immunological synapse	-0.730786	-1.52081	0.0197694	0.118733	26	24	ZAP70;HLA-DQB2;CD247;HLA-DRB1;CD4;TRAV19;TRAV8-4;TRAV29DV5;PTPN22;TRBV12-3;TRBV7-9;CD3D;LCK;TRBC1;HLA-DQB1;CD3E;TRAC;CD3G;HLA-DQA1;HLA-DPB1;HLA-DRA;HLA-DPA1;HLA-DRB5;HLA-DQA2	CD3E;TRAC;CD3G;HLA-DQA1;HLA-DPB1;HLA-DRA;HLA-DPA1;HLA-DRB5;HLA-DQA2
Vpu mediated degradation of CD4	-0.629703	-1.51657	0.00810373	0.120618	53	52	PSMB11;BTRC;PSMB1;PSMD5;UBB;PSMD11;PSMD13;PSMD9;PSMC6;PSME4;CD4;PSMC5;PSMA2;PSMA8;PSMD2;PSMA4;PSMB5;PSMB6;PSMD12;PSMA3;PSMD10;PSMD1;PSMD6;PSMC4;PSMD3;PSMD4;PSMB4;PSMD7;PSMA7;PSMC3;RPS27A;PSME3;PSMB10;PSMB3;PSMC1;PSMC2;SKP1;PSMB8;PSMA1;PSMB9;PSMD8;PSMB7;PSMF1;PSMD14;PSMA6;PSMB2;PSME2;PSMA5;UBA52;UBC;SEM1;PSME1	PSMD6;PSMC4;PSMD3;PSMD4;PSMB4;PSMD7;PSMA7;PSMC3;RPS27A;PSME3;PSMB10;PSMB3;PSMC1;PSMC2;SKP1;PSMB8;PSMA1;PSMB9;PSMD8;PSMB7;PSMF1;PSMD14;PSMA6;PSMB2;PSME2;PSMA5;UBA52;UBC;SEM1;PSME1
Signaling by NTRK1 (TRKA)	-0.562565	-1.5167	0.00471698	0.121945	116	116	KIDINS220;RPS6KA5;AP2A2;F3;RALB;IRS1;SOS1;PPP2R5D;SRC;REST;MEF2A;NAB1;STAT3;DNM2;AP2A1;PLCG1;FRS2;SHC1;RHOA;RPS6KA2;MAPK14;PIK3CA;HRAS;RAPGEF1;TF;CRKL;MEF2D;AP2M1;MAPK1;MAPK11;CLTC;TCF12;DNM3;CDK5R2;ADCYAP1;RIT2;ADORA2A;EGR4;ADCYAP1R1;VGF;SHC3;MAP2K5;NRAS;IRS2;CREB1;RPS6KA3;ATF2;PPP2R1B;ID3;NAB2;MAPKAPK2;KRAS;ASCL1;PPP2CB;AP2B1;MAP2K1;RALA;RALGDS;BRAF;MAPKAPK3;GRB2;NGF;DNM1;NTRK2;TPH1;NTRK1;VRK3;…	SH3GL3;ARC;CRK;SRF;SHC2;PIK3R2;LYL1;PIK3R1;MAPK12;MAP2K2;SH3GL2;CDK5R1;FOSL1;RRAD;MEF2C;ELK1;EGR3;CHD4;PPP2CA;ATF1;DUSP7;MAPK3;PPP2R1A;RAP1A;ID4;DUSP3;EGR2;PIK3CB;FOSB;DNAL4;TRIB1;CLTA;CDK5;MAPK13;AP2S1;RIT1;DUSP4;YWHAB;ID2;DUSP6;RPS6KA1;SGK1;EGR1;JUND;ID1;JUNB;FOS
Collagen chain trimerization	0.709233	1.7363	0	0.124184	44	44	COL17A1;COL6A1;COL27A1;COL6A2;COL4A2;COL18A1;COL12A1;COL4A1;COL9A3;COL2A1;COL5A1;COL8A2;COL1A1;COL19A1;COL14A1;COL6A3;COL26A1;COL23A1;COL4A6;COL7A1;COL13A1;COL11A2;COL4A5;COL28A1;COL20A1;COL9A1;COL6A6;COL6A5;COL15A1;COL10A1;COL3A1;COL22A1;COL8A1;COL5A2;COL24A1;COL5A3;COL21A1;COL25A1;COL9A2;COL16A1;COL11A1;COL1A2;COL4A4;COL4A3	COL17A1;COL6A1;COL27A1;COL6A2;COL4A2;COL18A1;COL12A1;COL4A1;COL9A3;COL2A1;COL5A1;COL8A2;COL1A1;COL19A1;COL14A1;COL6A3
Degradation of AXIN	-0.611935	-1.51234	0.00978793	0.125522	55	55	PSMB11;AXIN2;PSMB1;TNKS;PSMD5;UBB;TNKS2;PSMD11;PSMD13;PSMD9;PSMC6;PSME4;AXIN1;PSMC5;PSMA2;PSMA8;PSMD2;PSMA4;PSMB5;PSMB6;PSMD12;PSMA3;PSMD10;PSMD1;PSMD6;PSMC4;PSMD3;PSMD4;PSMB4;PSMD7;PSMA7;PSMC3;RPS27A;PSME3;PSMB10;PSMB3;SMURF2;PSMC1;PSMC2;PSMB8;PSMA1;PSMB9;PSMD8;RNF146;PSMB7;PSMF1;PSMD14;PSMA6;PSMB2;PSME2;PSMA5;UBA52;UBC;SEM1;PSME1	PSMD6;PSMC4;PSMD3;PSMD4;PSMB4;PSMD7;PSMA7;PSMC3;RPS27A;PSME3;PSMB10;PSMB3;SMURF2;PSMC1;PSMC2;PSMB8;PSMA1;PSMB9;PSMD8;RNF146;PSMB7;PSMF1;PSMD14;PSMA6;PSMB2;PSME2;PSMA5;UBA52;UBC;SEM1;PSME1
Laminin interactions	0.798888	1.7546	0	0.129132	23	23	ITGA6;LAMB1;COL18A1;ITGB1;LAMA5;ITGA2;LAMC1;LAMC2;ITGAV;LAMB2;HSPG2;LAMA2;ITGB4;ITGA7;LAMC3;NID1;ITGA1;ITGA3;LAMA3;LAMA1;LAMB3;NID2;LAMA4	ITGA6;LAMB1;COL18A1;ITGB1;LAMA5;ITGA2;LAMC1;LAMC2;ITGAV
Degradation of GLI1 by the proteasome	-0.618893	-1.50685	0.0110759	0.132586	60	60	PSMB11;BTRC;PSMB1;PSMD5;UBB;PSMD11;PSMD13;CUL1;PSMD9;SUFU;PSMC6;PSME4;NUMB;PSMC5;PSMA2;PSMA8;GLI1;PRKACG;PSMD2;PSMA4;PSMB5;PRKACB;PSMB6;PSMD12;ITCH;PSMA3;PSMD10;PSMD1;PSMD6;PSMC4;PSMD3;PSMD4;PSMB4;PSMD7;PSMA7;PSMC3;RPS27A;RBX1;PSME3;PSMB10;PSMB3;PRKACA;PSMC1;PSMC2;SKP1;PSMB8;PSMA1;PSMB9;PSMD8;PSMB7;PSMF1;PSMD14;PSMA6;PSMB2;PSME2;PSMA5;UBA52;UBC;SEM1;PSME1	PSMD6;PSMC4;PSMD3;PSMD4;PSMB4;PSMD7;PSMA7;PSMC3;RPS27A;RBX1;PSME3;PSMB10;PSMB3;PRKACA;PSMC1;PSMC2;SKP1;PSMB8;PSMA1;PSMB9;PSMD8;PSMB7;PSMF1;PSMD14;PSMA6;PSMB2;PSME2;PSMA5;UBA52;UBC;SEM1;PSME1
Signaling by NODAL	0.823623	1.70206	0.00248756	0.133718	21	20	PCSK6;TDGF1;ACVR1C;CFC1;ACVR2B;FURIN;FOXO3;SMAD4;SMAD3;ACVR2A;ACVR1B;LEFTY1;LEFTY2;FOXH1;CER1;DAND5;GDF1;NODAL;SMAD2;DRAP1	PCSK6;TDGF1;ACVR1C;CFC1;ACVR2B;FURIN;FOXO3;SMAD4
Ubiquitin Mediated Degradation of Phosphorylated Cdc25A	-0.631489	-1.49723	0.0168919	0.147855	52	52	PSMB11;PSMB1;CHEK2;PSMD5;UBB;PSMD11;PSMD13;PSMD9;PSMC6;PSME4;PSMC5;PSMA2;PSMA8;CDC25A;PSMD2;PSMA4;PSMB5;PSMB6;PSMD12;PSMA3;PSMD10;PSMD1;PSMD6;PSMC4;PSMD3;CHEK1;PSMD4;PSMB4;PSMD7;PSMA7;PSMC3;RPS27A;PSME3;PSMB10;PSMB3;PSMC1;PSMC2;PSMB8;PSMA1;PSMB9;PSMD8;PSMB7;PSMF1;PSMD14;PSMA6;PSMB2;PSME2;PSMA5;UBA52;UBC;SEM1;PSME1	PSMD6;PSMC4;PSMD3;CHEK1;PSMD4;PSMB4;PSMD7;PSMA7;PSMC3;RPS27A;PSME3;PSMB10;PSMB3;PSMC1;PSMC2;PSMB8;PSMA1;PSMB9;PSMD8;PSMB7;PSMF1;PSMD14;PSMA6;PSMB2;PSME2;PSMA5;UBA52;UBC;SEM1;PSME1
SCF-beta-TrCP mediated degradation of Emi1	-0.621273	-1.49314	0.00650407	0.153642	55	55	PSMB11;BTRC;PSMB1;PSMD5;UBB;PSMD11;PSMD13;CUL1;FZR1;PSMD9;PSMC6;PSME4;PSMC5;PSMA2;PSMA8;PSMD2;PSMA4;PSMB5;PSMB6;PSMD12;PSMA3;PSMD10;PSMD1;PSMD6;FBXO5;PSMC4;PSMD3;PSMD4;CDC20;PSMB4;PSMD7;PSMA7;PSMC3;RPS27A;PSME3;PSMB10;PSMB3;PSMC1;PSMC2;SKP1;PSMB8;PSMA1;PSMB9;PSMD8;PSMB7;PSMF1;PSMD14;PSMA6;PSMB2;PSME2;PSMA5;UBA52;UBC;SEM1;PSME1	PSMD6;FBXO5;PSMC4;PSMD3;PSMD4;CDC20;PSMB4;PSMD7;PSMA7;PSMC3;RPS27A;PSME3;PSMB10;PSMB3;PSMC1;PSMC2;SKP1;PSMB8;PSMA1;PSMB9;PSMD8;PSMB7;PSMF1;PSMD14;PSMA6;PSMB2;PSME2;PSMA5;UBA52;UBC;SEM1;PSME1
Cooperation of Prefoldin and TriC/CCT in actin and tubulin folding	-0.667886	-1.49184	0.023569	0.154394	33	33	PFDN1;PFDN6;CCT8;PFDN4;CCT5;PFDN2;CCT2;CCT7;VBP1;TUBA4B;TUBA8;TUBA3D;TUBA3E;TUBA3C;TUBB4A;CCT6A;CCT3;CCT6B;PFDN5;CCT4;TUBB1;TUBAL3;TUBB6;TCP1;TUBB3;TUBB2B;TUBA1B;TUBA1A;TUBB2A;TUBA1C;TUBA4A;ACTB;TUBB4B	TUBB6;TCP1;TUBB3;TUBB2B;TUBA1B;TUBA1A;TUBB2A;TUBA1C;TUBA4A;ACTB;TUBB4B
FBXL7 down-regulates AURKA during mitotic entry and in early mitosis	-0.618354	-1.48441	0.00958466	0.161335	55	55	PSMB11;FBXL7;PSMB1;PSMD5;UBB;FBXL18;PSMD11;PSMD13;CUL1;PSMD9;PSMC6;PSME4;PSMC5;PSMA2;PSMA8;PSMD2;PSMA4;PSMB5;PSMB6;PSMD12;PSMA3;PSMD10;PSMD1;PSMD6;PSMC4;AURKA;PSMD3;PSMD4;PSMB4;PSMD7;PSMA7;PSMC3;RPS27A;RBX1;PSME3;PSMB10;PSMB3;PSMC1;PSMC2;SKP1;PSMB8;PSMA1;PSMB9;PSMD8;PSMB7;PSMF1;PSMD14;PSMA6;PSMB2;PSME2;PSMA5;UBA52;UBC;SEM1;PSME1	PSMD6;PSMC4;AURKA;PSMD3;PSMD4;PSMB4;PSMD7;PSMA7;PSMC3;RPS27A;RBX1;PSME3;PSMB10;PSMB3;PSMC1;PSMC2;SKP1;PSMB8;PSMA1;PSMB9;PSMD8;PSMB7;PSMF1;PSMD14;PSMA6;PSMB2;PSME2;PSMA5;UBA52;UBC;SEM1;PSME1
Assembly of collagen fibrils and other multimeric structures	0.654147	1.66436	0	0.161837	57	57	COL6A1;ITGA6;COL27A1;COL6A2;COL4A2;CTSB;CTSL;COL18A1;PXDN;COL4A1;COL9A3;COL2A1;COL5A1;PLEC;COL8A2;BMP1;LAMC2;COL1A1;COL6A3;CTSV;LOXL1;TLL2;COL7A1;LOXL4;COL11A2;CD151;ITGB4;COL4A5;LOXL3;COL9A1;COL6A6;COL6A5;MMP20;MMP3;COL15A1;COL10A1;LAMA3;COL3A1;LAMB3;MMP13;COL8A1;COL5A2;LOXL2;COL24A1;COL5A3;DST;COL9A2;COL11A1;COL1A2;MMP7;CTSS;MMP9;TLL1;LOX;PCOLCE;COL4A4;COL4A3	COL6A1;ITGA6;COL27A1;COL6A2;COL4A2;CTSB;CTSL;COL18A1;PXDN;COL4A1;COL9A3;COL2A1;COL5A1;PLEC;COL8A2;BMP1;LAMC2;COL1A1
PD-1 signaling	-0.686268	-1.48288	0.0180921	0.16239	30	28	CD274;HLA-DQB2;CD247;HLA-DRB1;CD4;TRAV19;TRAV8-4;TRAV29DV5;PDCD1;TRBV12-3;TRBV7-9;PTPN6;CSK;CD3D;LCK;PTPN11;TRBC1;HLA-DQB1;PDCD1LG2;CD3E;TRAC;CD3G;HLA-DQA1;HLA-DPB1;HLA-DRA;HLA-DPA1;HLA-DRB5;HLA-DQA2	PTPN11;TRBC1;HLA-DQB1;PDCD1LG2;CD3E;TRAC;CD3G;HLA-DQA1;HLA-DPB1;HLA-DRA;HLA-DPA1;HLA-DRB5;HLA-DQA2
Scavenging of heme from plasma	-0.568795	-1.4846	0.0091047	0.162935	92	89	LRP1;JCHAIN;IGLV1-36;IGLV3-21;IGLV3-22;IGLV2-23;IGLV1-40;IGLC6;IGLC7;IGLV3-1;IGLV4-3;IGLV3-19;IGLV2-18;IGLV7-43;IGLV2-33;IGLV3-27;IGLV3-25;IGLV1-44;IGLV5-37;IGLV1-51;IGLV1-47;IGLV7-46;IGLV5-45;IGLV3-16;IGLV2-14;IGLV3-12;IGLV4-69;IGLV10-54;IGLV6-57;IGLV11-55;IGLV2-8;IGLV2-11;IGLV8-61;IGLV4-60;IGKV4-1;IGKV5-2;IGKV1-16;IGKV2-28;IGKV1-5;IGKV3-15;IGKV1-12;IGKV2-29;IGKV3-20;IGKV2-30;IGKV1D-16;IGKV1D-12…	IGLC3;IGKC;APOA1;IGLC2;CD163;IGKV1-17;HBA1;APOL1;HBB;IGLC1;IGHA1
MAPK targets/ Nuclear events mediated by MAP kinases	-0.68752	-1.48634	0.0225694	0.163277	31	31	RPS6KA5;PPP2R5D;MEF2A;RPS6KA2;MAPK14;MAPK1;MAPK11;CREB1;RPS6KA3;ATF2;PPP2R1B;MAPK10;MAPKAPK2;MAPK8;PPP2CB;VRK3;MAPK7;MEF2C;ELK1;MAPK9;PPP2CA;ATF1;DUSP7;MAPK3;PPP2R1A;DUSP3;DUSP4;DUSP6;RPS6KA1;JUN;FOS	MEF2C;ELK1;MAPK9;PPP2CA;ATF1;DUSP7;MAPK3;PPP2R1A;DUSP3;DUSP4;DUSP6;RPS6KA1;JUN;FOS
ROS sensing by NFE2L2	-0.605092	-1.48504	0.0143312	0.163938	57	57	PSMB11;CSNK2A2;PSMB1;CUL3;PSMD5;UBB;PSMD11;PSMD13;PSMD9;PSMC6;PSME4;PSMC5;PSMA2;PSMA8;PSMD2;PSMA4;PSMB5;PSMB6;CSNK2A1;PSMD12;PSMA3;PSMD10;PSMD1;CSNK2B;NFE2L2;PSMD6;PSMC4;PSMD3;PSMD4;PSMB4;PSMD7;PSMA7;KEAP1;PSMC3;RPS27A;RBX1;PSME3;PSMB10;PSMB3;PRKCD;PSMC1;PSMC2;PSMB8;PSMA1;PSMB9;PSMD8;PSMB7;PSMF1;PSMD14;PSMA6;PSMB2;PSME2;PSMA5;UBA52;UBC;SEM1;PSME1	NFE2L2;PSMD6;PSMC4;PSMD3;PSMD4;PSMB4;PSMD7;PSMA7;KEAP1;PSMC3;RPS27A;RBX1;PSME3;PSMB10;PSMB3;PRKCD;PSMC1;PSMC2;PSMB8;PSMA1;PSMB9;PSMD8;PSMB7;PSMF1;PSMD14;PSMA6;PSMB2;PSME2;PSMA5;UBA52;UBC;SEM1;PSME1
Stabilization of p53	-0.60812	-1.48006	0.00798722	0.164055	57	56	PSMB11;MDM4;PSMB1;CHEK2;MDM2;PSMD5;UBB;PSMD11;PSMD13;PSMD9;PSMC6;ATM;PSME4;PHF20;PSMC5;PSMA2;PSMA8;PSMD2;PSMA4;PSMB5;PSMB6;PSMD12;PSMA3;PSMD10;PSMD1;PSMD6;PSMC4;PSMD3;PSMD4;PSMB4;PSMD7;PSMA7;PSMC3;RPS27A;PSME3;PSMB10;PSMB3;PSMC1;PSMC2;PSMB8;PSMA1;PSMB9;PSMD8;PSMB7;PSMF1;PSMD14;PSMA6;PSMB2;TP53;PSME2;PSMA5;UBA52;UBC;CDKN2A;SEM1;PSME1	PSMB4;PSMD7;PSMA7;PSMC3;RPS27A;PSME3;PSMB10;PSMB3;PSMC1;PSMC2;PSMB8;PSMA1;PSMB9;PSMD8;PSMB7;PSMF1;PSMD14;PSMA6;PSMB2;TP53;PSME2;PSMA5;UBA52;UBC;CDKN2A;SEM1;PSME1
APC/C:Cdc20 mediated degradation of Securin	-0.584555	-1.4804	0.010687	0.165321	68	68	PSMB11;ANAPC5;ANAPC7;PSMB1;PSMD5;UBB;PSMD11;PSMD13;UBE2D1;PSMD9;ANAPC15;PSMC6;PSME4;ANAPC1;UBE2S;PSMC5;PSMA2;PSMA8;PSMD2;PSMA4;PSMB5;PSMB6;ANAPC10;PSMD12;CDC16;CDC23;ANAPC16;PSMA3;PSMD10;PSMD1;ANAPC4;PTTG1;PSMD6;PSMC4;CDC27;CDC26;PSMD3;ANAPC2;PSMD4;CDC20;PSMB4;PSMD7;PSMA7;UBE2C;PSMC3;ANAPC11;RPS27A;PSME3;PSMB10;PSMB3;PSMC1;PSMC2;PSMB8;PSMA1;PSMB9;PSMD8;PSMB7;PSMF1;PSMD14;PSMA6;PSMB2;PSME2;PSMA5;U…	PSMD6;PSMC4;CDC27;CDC26;PSMD3;ANAPC2;PSMD4;CDC20;PSMB4;PSMD7;PSMA7;UBE2C;PSMC3;ANAPC11;RPS27A;PSME3;PSMB10;PSMB3;PSMC1;PSMC2;PSMB8;PSMA1;PSMB9;PSMD8;PSMB7;PSMF1;PSMD14;PSMA6;PSMB2;PSME2;PSMA5;UBA52;UBC;UBE2E1;SEM1;PSME1
RAB geranylgeranylation	-0.589079	-1.47474	0.0163666	0.171855	65	65	RAB42;CHM;RAB5B;RAB35;RAB3B;RAB1A;RAB12;RAB4A;RAB9B;RABGGTA;RAB40C;CHML;RAB36;RAB40A;RAB33A;RAB41;RAB39B;RAB44;RAB3C;RAB6B;RAB33B;RAB8A;RAB21;RAB2B;RAB10;RAB38;RAB40B;RAB22A;RAB19;RAB3D;RAB39A;RAB26;RAB29;RAB30;RAB23;RABGGTB;RAB17;RAB43;RAB34;RAB2A;RAB7B;RAB18;RAB15;RAB1B;RAB6A;RAB31;RAB20;RAB5C;RAB8B;RAB7A;RAB3A;RAB14;RAB5A;RAB4B;RAB9A;RAB25;RAB27B;RAB11B;RAB37;RAB24;RAB11A;RAB27A;RAB32;PTP4A2;R…	RAB3D;RAB39A;RAB26;RAB29;RAB30;RAB23;RABGGTB;RAB17;RAB43;RAB34;RAB2A;RAB7B;RAB18;RAB15;RAB1B;RAB6A;RAB31;RAB20;RAB5C;RAB8B;RAB7A;RAB3A;RAB14;RAB5A;RAB4B;RAB9A;RAB25;RAB27B;RAB11B;RAB37;RAB24;RAB11A;RAB27A;RAB32;PTP4A2;RAB13
GLI3 is processed to GLI3R by the proteasome	-0.609273	-1.47124	0.00958466	0.17555	60	60	PSMB11;BTRC;PSMB1;GLI3;PSMD5;UBB;PSMD11;PSMD13;CUL1;PSMD9;SUFU;PSMC6;GSK3B;PSME4;PSMC5;PSMA2;PSMA8;PRKACG;PSMD2;PSMA4;PSMB5;PRKACB;PSMB6;PSMD12;PSMA3;PSMD10;PSMD1;PSMD6;PSMC4;PSMD3;PSMD4;PSMB4;PSMD7;PSMA7;PSMC3;RPS27A;RBX1;PSME3;PSMB10;PSMB3;PRKACA;PSMC1;PSMC2;SKP1;PSMB8;CSNK1A1;PSMA1;PSMB9;PSMD8;PSMB7;PSMF1;PSMD14;PSMA6;PSMB2;PSME2;PSMA5;UBA52;UBC;SEM1;PSME1	PSMB4;PSMD7;PSMA7;PSMC3;RPS27A;RBX1;PSME3;PSMB10;PSMB3;PRKACA;PSMC1;PSMC2;SKP1;PSMB8;CSNK1A1;PSMA1;PSMB9;PSMD8;PSMB7;PSMF1;PSMD14;PSMA6;PSMB2;PSME2;PSMA5;UBA52;UBC;SEM1;PSME1
Degradation of beta-catenin by the destruction complex	-0.573431	-1.47206	0.00642055	0.175781	85	85	PSMB11;TCF7L1;AXIN2;BTRC;PSMB1;TLE3;TCF7L2;PSMD5;TCF7;PPP2R5D;UBB;HDAC1;PSMD11;PSMD13;CUL1;TLE4;PSMD9;CTBP1;PPP2R5A;PSMC6;GSK3B;FRAT1;PSME4;ZRANB1;AXIN1;TLE1;PSMC5;PSMA2;PSMA8;PPP2R5C;APC;PSMD2;PSMA4;PSMB5;PSMB6;PPP2R1B;PSMD12;PPP2CB;PSMA3;PSMD10;PSMD1;PSMD6;PSMC4;PSMD3;PSMD4;AMER1;CTBP2;PSMB4;PSMD7;PSMA7;PSMC3;PPP2R5E;RPS27A;PPP2CA;RBX1;PSME3;PSMB10;LEF1;PSMB3;PSMC1;PPP2R5B;PSMC2;PPP2R1A;TLE5;SK…	PSMD4;AMER1;CTBP2;PSMB4;PSMD7;PSMA7;PSMC3;PPP2R5E;RPS27A;PPP2CA;RBX1;PSME3;PSMB10;LEF1;PSMB3;PSMC1;PPP2R5B;PSMC2;PPP2R1A;TLE5;SKP1;PSMB8;CSNK1A1;PSMA1;FRAT2;PSMB9;PSMD8;PSMB7;PSMF1;PSMD14;PSMA6;CTNNB1;PSMB2;PSME2;PSMA5;UBA52;UBC;TLE2;MYC;SEM1;PSME1
Mitochondrial translation termination	-0.55971	-1.46898	0.00792393	0.177949	91	88	MRPS6;MRPL14;MRPL20;MRPL48;MRPS18A;MRPL36;MRPL28;ERAL1;MRPS27;MRPL41;MRPS5;MRPS10;MRPS18C;MRPL2;PTCD3;MRPL27;MRPL42;MRPL51;MRPS9;MRPS28;MRPL39;MRPS30;GADD45GIP1;MRPL32;MRPS31;MRPL49;MRPS7;OXA1L;MRPS18B;MRPS2;MRPL57;MRPL13;MRPL16;MRPL10;MRPS25;MRPS22;MRPS35;AURKAIP1;CHCHD1;MRPS34;MRPS36;MRPL45;MRPS12;MRPL38;MRPL4;MRPL50;MRPL30;MRPL53;MRPL52;MRPL1;MRPS16;MRPL3;MRPL12;MRPL15;MRPL17;MRPL11;MRPL19;MRP…	MRPL53;MRPL52;MRPL1;MRPS16;MRPL3;MRPL12;MRPL15;MRPL17;MRPL11;MRPL19;MRPS15;MRPL55;MRPS14;MRPL21;MRPL58;MRPS21;MRPS23;MRPL46;MRRF;MRPL47;MRPL40;MRPL34;MRPL24;MRPL44;MRPL9;GFM2;MTRF1L;MRPL35;MRPL18;MRPS11;MRPS26;DAP3;MRPS24;MRPS17;MRPS33;MRPL43;MRPL33;MRPL23;MRPL54;MRPL22;MRPL37
Regulation of HMOX1 expression and activity	-0.587391	-1.46634	0.00653595	0.181368	70	65	PSMB11;CSNK2A2;PSMB1;CUL3;BACH1;PSMD5;UBB;PSMD11;PSMD13;CUL1;PSMD9;PSMC6;PSME4;PSMC5;PSMA2;PSMA8;SKP2;PSMD2;PSMA4;PSMB5;FBXL17;PSMB6;CSNK2A1;PSMD12;MAFK;PSMA3;PSMD10;HM13;PSMD1;CSNK2B;NFE2L2;PSMD6;PSMC4;PSMD3;PSMD4;PSMB4;PSMD7;PSMA7;KEAP1;PSMC3;RPS27A;RBX1;PSME3;PSMB10;PSMB3;PRKCD;HMOX1;PSMC1;PSMC2;SKP1;PSMB8;PSMA1;PSMB9;PSMD8;PSMB7;PSMF1;PSMD14;PSMA6;PSMB2;PSME2;PSMA5;UBA52;UBC;SEM1;PSME1	PSMB4;PSMD7;PSMA7;KEAP1;PSMC3;RPS27A;RBX1;PSME3;PSMB10;PSMB3;PRKCD;HMOX1;PSMC1;PSMC2;SKP1;PSMB8;PSMA1;PSMB9;PSMD8;PSMB7;PSMF1;PSMD14;PSMA6;PSMB2;PSME2;PSMA5;UBA52;UBC;SEM1;PSME1
Gluconeogenesis	-0.661926	-1.46534	0.0219595	0.181372	34	34	PGAM2;G6PC3;GOT2;SLC25A12;ENO3;SLC25A10;SLC25A13;SLC37A4;G6PC;G6PC2;PGK2;SLC37A2;ALDOB;GAPDHS;FBP2;ENO2;SLC25A11;PCK2;ALDOC;PC;SLC37A1;MDH1;GOT1;PCK1;SLC25A1;MDH2;GPI;ENO1;PGK1;TPI1;ALDOA;FBP1;PGAM1;GAPDH	PCK2;ALDOC;PC;SLC37A1;MDH1;GOT1;PCK1;SLC25A1;MDH2;GPI;ENO1;PGK1;TPI1;ALDOA;FBP1;PGAM1;GAPDH
Programmed Cell Death	-0.510124	-1.46268	0	0.185177	216	202	DSP;UACA;PSMB11;OPA1;ADD1;HMGB1;ACIN1;TP73;TP63;DSG2;LMNB1;CDC37;PLEC;BCAP31;ARHGAP10;PSMB1;CASP9;OGT;APPL1;CASP8;SATB1;PPP3R1;PSMD5;CHMP6;UBB;DAPK1;STAT3;TLR4;PKP1;PSMD11;FLOT2;PSMD13;APIP;CFLAR;E2F1;C1QBP;DFFB;STK24;BCL2;BIRC2;FNTA;PRKCQ;TFDP1;FADD;TNFRSF10B;CD14;KPNB1;TICAM1;PSMD9;NMT1;PPP3CC;DBNL;APAF1;PSMC6;PSME4;AVEN;PTK2;CARD8;DNM1L;CASP7;FLOT1;CASP1;MAPK1;DAPK2;TNFRSF10A;PSMC5;PSMA2;GZMB;…	PAK2;DSG1;HSP90AA1;PSMD4;UNC5A;ROCK1;AKT2;DIABLO;XIAP;PSMB4;PSMD7;PSMA7;OMA1;PSMC3;RPS27A;AKT3;STUB1;SEPTIN4;TJP1;PSME3;PSMB10;IRF1;PELI1;CHMP4A;YWHAQ;PSMB3;PRKCD;MAGED1;DYNLL2;PSMC1;MAPK3;KPNA1;PSMC2;YWHAG;PDCD6IP;PSMB8;GSDME;CASP6;PSMA1;YWHAE;PSMB9;PSMD8;YWHAZ;STK26;PSMB7;YWHAH;PSMF1;PSMD14;PMAIP1;PSMA6;AKT1;SDCBP;CTNNB1;CHMP2A;DAPK3;PSMB2;CHMP2B;CHMP7;TP53;TNFSF10;YWHAB;BAD;CHMP4B;PSME2;PSMA5;…
Collagen biosynthesis and modifying enzymes	0.664166	1.7557	0	0.190077	67	67	COL17A1;COL6A1;COL27A1;COL6A2;COL4A2;COL18A1;COL12A1;COL4A1;COL9A3;COL2A1;COL5A1;PLOD2;SERPINH1;COLGALT1;COL8A2;BMP1;ADAMTS2;COL1A1;COL19A1;COL14A1;COL6A3;COL26A1;COL23A1;COL4A6;PLOD3;TLL2;COL7A1;COL13A1;P4HA2;P3H3;COL11A2;ADAMTS3;PLOD1;P3H1;COL4A5;COL28A1;COL20A1;P4HA3;COL9A1;COL6A6;COL6A5;COL15A1;COLGALT2;COL10A1;ADAMTS14;P4HA1;PPIB;CRTAP;P4HB;COL3A1;COL22A1;COL8A1;COL5A2;COL24A1;COL5A3;PCOLCE2…	COL17A1;COL6A1;COL27A1;COL6A2;COL4A2;COL18A1;COL12A1;COL4A1;COL9A3;COL2A1;COL5A1;PLOD2;SERPINH1;COLGALT1;COL8A2;BMP1;ADAMTS2;COL1A1;COL19A1;COL14A1;COL6A3
Antigen processing-Cross presentation	-0.547634	-1.45881	0.00622084	0.19143	109	106	CTSL;PSMB11;CALR;HMGB1;TAP2;SEC61A1;LNPEP;PSMB1;PDIA3;ITGAV;TAPBP;PSMD5;CTSV;UBB;ITGB5;TLR4;PSMD11;PSMD13;SEC61A2;CD14;PSMD9;PSMC6;TLR2;PSME4;PSMC5;PSMA2;PSMA8;CYBB;CD207;FCGR1B;FCGR1A;FGG;FGA;FGB;PSMD2;PSMA4;PSMB5;CHUK;PSMB6;STX4;SNAP23;PSMD12;VAMP3;PSMA3;PSMD10;PSMD1;IKBKB;HLA-G;IKBKG;TLR1;TLR6;BTK;MRC1;LY96;PSMD6;MYD88;PSMC4;PSMD3;TIRAP;PSMD4;NCF2;PSMB4;PSMD7;PSMA7;NCF4;PSMC3;RPS27A;PSME3;PSMB…	PSMB4;PSMD7;PSMA7;NCF4;PSMC3;RPS27A;PSME3;PSMB10;PSMB3;NCF1;TAP1;SEC22B;PSMC1;PSMC2;PSMB8;CTSS;SEC61G;SEC61B;MRC2;PSMA1;PSMB9;PSMD8;HLA-F;CYBA;PSMB7;PSMF1;HLA-A;PSMD14;PSMA6;CD36;PSMB2;S100A1;PSME2;PSMA5;UBA52;UBC;VAMP8;S100A8;B2M;S100A9;SEM1;HLA-E;HLA-C;HLA-B;PSME1
Smooth Muscle Contraction	-0.632932	-1.44886	0.0252525	0.191769	39	36	TLN1;CALD1;ITGB5;MYL6B;DYSF;GUCY1A2;MYL9;MYL5;CALM1;ACTA2;ACTG2;TRIM72;CAV3;MYL7;MYL10;TPM3;ITGA1;ANXA6;PAK1;VCL;SORBS3;LMOD1;MYLK;PAK2;TPM2;MYH11;MYLPF;SORBS1;PXN;MYL12A;MYL12B;TPM1;MYL6;TPM4;ANXA1;ANXA2	TPM2;MYH11;MYLPF;SORBS1;PXN;MYL12A;MYL12B;TPM1;MYL6;TPM4;ANXA1;ANXA2
Hh mutants are degraded by ERAD	-0.599009	-1.44691	0.0133779	0.192176	56	56	PSMB11;OS9;SYVN1;PSMB1;PSMD5;UBB;PSMD11;PSMD13;SEL1L;PSMD9;PSMC6;PSME4;PSMC5;ERLEC1;PSMA2;PSMA8;SHH;PSMD2;PSMA4;PSMB5;PSMB6;DERL2;PSMD12;PSMA3;PSMD10;PSMD1;PSMD6;PSMC4;PSMD3;PSMD4;PSMB4;PSMD7;PSMA7;PSMC3;RPS27A;VCP;PSME3;PSMB10;PSMB3;PSMC1;PSMC2;PSMB8;PSMA1;PSMB9;PSMD8;PSMB7;PSMF1;PSMD14;PSMA6;PSMB2;PSME2;PSMA5;UBA52;UBC;SEM1;PSME1	PSMD6;PSMC4;PSMD3;PSMD4;PSMB4;PSMD7;PSMA7;PSMC3;RPS27A;VCP;PSME3;PSMB10;PSMB3;PSMC1;PSMC2;PSMB8;PSMA1;PSMB9;PSMD8;PSMB7;PSMF1;PSMD14;PSMA6;PSMB2;PSME2;PSMA5;UBA52;UBC;SEM1;PSME1
Collagen formation	0.647773	1.79874	0	0.192611	90	90	COL17A1;COL6A1;ITGA6;COL27A1;COL6A2;COL4A2;CTSB;CTSL;COL18A1;COL12A1;PXDN;COL4A1;COL9A3;COL2A1;COL5A1;PLOD2;SERPINH1;COLGALT1;PLEC;COL8A2;BMP1;ADAMTS2;LAMC2;COL1A1;COL19A1;COL14A1;COL6A3;COL26A1;CTSV;COL23A1;COL4A6;PLOD3;LOXL1;TLL2;COL7A1;COL13A1;LOXL4;P4HA2;P3H3;COL11A2;CD151;ADAMTS3;ITGB4;PLOD1;P3H1;COL4A5;COL28A1;COL20A1;LOXL3;P4HA3;COL9A1;COL6A6;COL6A5;MMP20;MMP3;COL15A1;COLGALT2;COL10A1;ADAM…	COL17A1;COL6A1;ITGA6;COL27A1;COL6A2;COL4A2;CTSB;CTSL;COL18A1;COL12A1;PXDN;COL4A1;COL9A3;COL2A1;COL5A1;PLOD2;SERPINH1;COLGALT1;PLEC;COL8A2;BMP1;ADAMTS2;LAMC2;COL1A1;COL19A1;COL14A1
Nucleotide salvage	-0.6905	-1.44742	0.0421053	0.192935	23	23	UCK1;ADA;GMPR;TK2;UPP2;AMPD1;AMPD3;PUDP;TYMP;APRT;CDA;UCKL1;UCK2;TK1;DCK;AMPD2;ADAL;ADK;HPRT1;DGUOK;GMPR2;UPP1;PNP	UCK2;TK1;DCK;AMPD2;ADAL;ADK;HPRT1;DGUOK;GMPR2;UPP1;PNP
Degradation of DVL	-0.59715	-1.44918	0.0249169	0.193036	57	57	PSMB11;DACT1;PSMB1;CUL3;PSMD5;UBB;PSMD11;PSMD13;PSMD9;PSMC6;PSME4;PSMC5;PSMA2;PSMA8;HECW1;PSMD2;PSMA4;PSMB5;PSMB6;DVL3;PSMD12;PSMA3;PSMD10;PSMD1;KLHL12;DVL1;PSMD6;PSMC4;PSMD3;PSMD4;DVL2;PSMB4;PSMD7;PSMA7;PSMC3;RPS27A;RBX1;PSME3;PSMB10;PSMB3;PSMC1;PSMC2;PSMB8;PSMA1;PSMB9;PSMD8;PSMB7;PSMF1;PSMD14;PSMA6;PSMB2;PSME2;PSMA5;UBA52;UBC;SEM1;PSME1	DVL1;PSMD6;PSMC4;PSMD3;PSMD4;DVL2;PSMB4;PSMD7;PSMA7;PSMC3;RPS27A;RBX1;PSME3;PSMB10;PSMB3;PSMC1;PSMC2;PSMB8;PSMA1;PSMB9;PSMD8;PSMB7;PSMF1;PSMD14;PSMA6;PSMB2;PSME2;PSMA5;UBA52;UBC;SEM1;PSME1
Prefoldin mediated transfer of substrate to CCT/TriC	-0.67071	-1.44994	0.0383973	0.193736	28	28	PFDN1;PFDN6;CCT8;PFDN4;CCT5;PFDN2;CCT2;CCT7;VBP1;TUBA3D;TUBA3C;TUBB4A;CCT6A;CCT3;CCT6B;PFDN5;CCT4;TUBB1;TUBB6;TCP1;TUBB3;TUBB2B;TUBA1A;TUBB2A;TUBA1C;TUBA4A;ACTB;TUBB4B	TUBB6;TCP1;TUBB3;TUBB2B;TUBA1A;TUBB2A;TUBA1C;TUBA4A;ACTB;TUBB4B
Cdc20:Phospho-APC/C mediated degradation of Cyclin A	-0.569673	-1.45044	0.0156006	0.194539	73	73	PSMB11;ANAPC5;ANAPC7;PSMB1;PSMD5;UBB;BUB3;BUB1B;PSMD11;MAD2L1;PSMD13;UBE2D1;PSMD9;ANAPC15;PSMC6;PSME4;ANAPC1;UBE2S;PSMC5;PSMA2;PSMA8;PSMD2;PSMA4;PSMB5;PSMB6;ANAPC10;PSMD12;CDC16;CDC23;ANAPC16;PSMA3;PSMD10;PSMD1;ANAPC4;CCNA1;PSMD6;PSMC4;CDC27;CDC26;PSMD3;ANAPC2;PSMD4;CDC20;PSMB4;PSMD7;PSMA7;UBE2C;PSMC3;ANAPC11;CCNA2;RPS27A;PSME3;PSMB10;PSMB3;PSMC1;PSMC2;PSMB8;CDK1;PSMA1;PSMB9;PSMD8;PSMB7;PSMF1;PSM…	PSMD6;PSMC4;CDC27;CDC26;PSMD3;ANAPC2;PSMD4;CDC20;PSMB4;PSMD7;PSMA7;UBE2C;PSMC3;ANAPC11;CCNA2;RPS27A;PSME3;PSMB10;PSMB3;PSMC1;PSMC2;PSMB8;CDK1;PSMA1;PSMB9;PSMD8;PSMB7;PSMF1;PSMD14;PSMA6;PSMB2;PSME2;PSMA5;UBA52;UBC;UBE2E1;SEM1;PSME1
RHO GTPases activate PKNs	-0.651448	-1.45122	0.0324675	0.194629	63	35	PKN2;NCOA2;PDPK1;MYH9;PPP1R14A;PPP1R12A;KDM4C;RHOA;MYL9;KDM1A;CDC25C;PKN3;KLK3;RAC1;MYH10;PAK1;RHOC;AR;KLK2;MYH11;PKN1;YWHAQ;H2AFX;YWHAG;YWHAE;PPP1R12B;YWHAZ;YWHAH;YWHAB;PPP1CB;MYH14;MYL12B;MYL6;SFN;RHOB	PKN1;YWHAQ;H2AFX;YWHAG;YWHAE;PPP1R12B;YWHAZ;YWHAH;YWHAB;PPP1CB;MYH14;MYL12B;MYL6;SFN;RHOB
Regulation of Apoptosis	-0.596564	-1.45559	0.0207006	0.194642	53	53	PSMB11;OPA1;ARHGAP10;PSMB1;PSMD5;UBB;PSMD11;PSMD13;PSMD9;PSMC6;PSME4;PSMC5;PSMA2;PSMA8;PSMD2;PSMA4;PSMB5;PSMB6;PSMD12;PSMA3;PSMD10;PSMD1;PSMD6;PSMC4;PSMD3;PAK2;PSMD4;PSMB4;PSMD7;PSMA7;OMA1;PSMC3;RPS27A;PSME3;PSMB10;PSMB3;PSMC1;PSMC2;PSMB8;PSMA1;PSMB9;PSMD8;PSMB7;PSMF1;PSMD14;PSMA6;PSMB2;PSME2;PSMA5;UBA52;UBC;SEM1;PSME1	PSMD6;PSMC4;PSMD3;PAK2;PSMD4;PSMB4;PSMD7;PSMA7;OMA1;PSMC3;RPS27A;PSME3;PSMB10;PSMB3;PSMC1;PSMC2;PSMB8;PSMA1;PSMB9;PSMD8;PSMB7;PSMF1;PSMD14;PSMA6;PSMB2;PSME2;PSMA5;UBA52;UBC;SEM1;PSME1
Post-chaperonin tubulin folding pathway	-0.696582	-1.44123	0.0204082	0.194741	23	23	TBCD;TBCC;TBCE;TBCB;ARL2;TUBA4B;TUBA8;TUBA3D;TUBA3E;TUBA3C;TUBB4A;TUBB1;TUBAL3;TBCA;TUBB6;TUBB3;TUBB2B;TUBA1B;TUBA1A;TUBB2A;TUBA1C;TUBA4A;TUBB4B	TBCA;TUBB6;TUBB3;TUBB2B;TUBA1B;TUBA1A;TUBB2A;TUBA1C;TUBA4A;TUBB4B
Activation of BAD and translocation to mitochondria	-0.76589	-1.44462	0.0353357	0.19514	15	15	PPP3R1;BCL2;PPP3CC;BID;AKT2;AKT3;YWHAQ;YWHAG;YWHAE;YWHAZ;YWHAH;AKT1;YWHAB;BAD;SFN	AKT2;AKT3;YWHAQ;YWHAG;YWHAE;YWHAZ;YWHAH;AKT1;YWHAB;BAD;SFN
Striated Muscle Contraction	-0.648683	-1.45356	0.0221843	0.195145	34	34	MYBPC2;MYH6;TTN;DMD;DES;MYL1;ACTN2;MYL4;MYL2;ACTN3;MYBPC3;TMOD4;TPM3;TMOD1;TNNI1;MYH3;TCAP;TNNI2;TNNI3;NEB;MYBPC1;TPM2;MYL3;TNNT1;TNNC2;MYH8;TMOD2;TMOD3;TNNT3;VIM;TNNC1;TPM1;TNNT2;TPM4	NEB;MYBPC1;TPM2;MYL3;TNNT1;TNNC2;MYH8;TMOD2;TMOD3;TNNT3;VIM;TNNC1;TPM1;TNNT2;TPM4
Mitochondrial translation	-0.551923	-1.45435	0.0060423	0.195494	97	94	MRPS6;MRPL14;MRPL20;MRPL48;MRPS18A;MTIF2;MRPL36;MRPL28;ERAL1;MRPS27;MRPL41;MRPS5;MRPS10;MRPS18C;MRPL2;PTCD3;MRPL27;MRPL42;MRPL51;MRPS9;MRPS28;MRPL39;MRPS30;GADD45GIP1;MRPL32;MRPS31;MRPL49;MRPS7;OXA1L;MRPS18B;MRPS2;MRPL57;MRPL13;MRPL16;MRPL10;MRPS25;MRPS22;MRPS35;TSFM;AURKAIP1;MTFMT;GFM1;CHCHD1;MRPS34;MRPS36;MRPL45;MRPS12;MRPL38;MRPL4;MRPL50;MRPL30;MRPL53;MRPL52;MRPL1;MRPS16;MRPL3;MRPL12;MRPL15;MR…	MRPL53;MRPL52;MRPL1;MRPS16;MRPL3;MRPL12;MRPL15;MRPL17;MRPL11;MRPL19;MRPS15;MRPL55;MRPS14;MRPL21;MRPL58;MRPS21;TUFM;MRPS23;MRPL46;MRRF;MRPL47;MRPL40;MRPL34;MRPL24;MRPL44;MRPL9;GFM2;MTRF1L;MRPL35;MRPL18;MRPS11;MRPS26;MTIF3;DAP3;MRPS24;MRPS17;MRPS33;MRPL43;MRPL33;MRPL23;MRPL54;MRPL22;MRPL37
p53-Dependent G1 DNA Damage Response	-0.576482	-1.44336	0.0159236	0.195663	66	65	PSMB11;CDKN1B;MDM4;PSMB1;CHEK2;MDM2;CCNE1;PSMD5;UBB;PSMD11;PSMD13;CCNE2;PSMD9;PSMC6;ATM;PSME4;PHF20;PSMC5;PSMA2;PSMA8;PSMD2;PSMA4;PSMB5;PSMB6;PSMD12;PSMA3;PSMD10;PSMD1;CCNA1;CDKN1A;PSMD6;PSMC4;PSMD3;PSMD4;CDK2;PSMB4;PSMD7;PSMA7;PSMC3;CCNA2;RPS27A;PSME3;PSMB10;PSMB3;PSMC1;PSMC2;PSMB8;PSMA1;PSMB9;PSMD8;PSMB7;PSMF1;PSMD14;PSMA6;PCBP4;PSMB2;TP53;PSME2;PSMA5;ZNF385A;UBA52;UBC;CDKN2A;SEM1;PSME1	PSMD6;PSMC4;PSMD3;PSMD4;CDK2;PSMB4;PSMD7;PSMA7;PSMC3;CCNA2;RPS27A;PSME3;PSMB10;PSMB3;PSMC1;PSMC2;PSMB8;PSMA1;PSMB9;PSMD8;PSMB7;PSMF1;PSMD14;PSMA6;PCBP4;PSMB2;TP53;PSME2;PSMA5;ZNF385A;UBA52;UBC;CDKN2A;SEM1;PSME1
O-linked glycosylation of mucins	-0.579573	-1.45153	0.0112903	0.195825	65	64	GALNT11;GALNT9;GALNT4;B3GNTL1;ST3GAL2;GCNT1;GALNT5;GALNT18;B4GALT5;C1GALT1;B4GALT6;GALNT2;GCNT3;ST6GALNAC3;GCNT7;GALNT16;CHST4;GALNT6;A4GNT;B3GNT6;MUC7;MUC6;MUC5AC;MUC21;GALNT8;MUC16;GALNTL5;MUC17;GALNT7;C1GALT1C1;ST3GAL3;MUCL1;MUC13;GALNT13;B3GNT8;B3GNT4;MUC2;ST6GALNAC2;MUC19;MUC12;GALNT14;GALNT15;ST6GALNAC4;ST6GAL1;GALNT12;GALNT1;GALNTL6;GCNT4;GALNT17;B3GNT5;B3GNT3;B3GNT9;MUC5B;GALNT10;ST3GAL1;…	GALNT14;GALNT15;ST6GALNAC4;ST6GAL1;GALNT12;GALNT1;GALNTL6;GCNT4;GALNT17;B3GNT5;B3GNT3;B3GNT9;MUC5B;GALNT10;ST3GAL1;MUC3A;GALNT3;ST3GAL4;B3GNT7;MUC20;B3GNT2;MUC4;MUC15;MUC1
Regulated Necrosis	-0.591829	-1.44155	0.0230263	0.195946	62	56	HMGB1;TP63;CDC37;OGT;CASP8;CHMP6;UBB;FLOT2;CFLAR;BIRC2;FADD;TNFRSF10B;FLOT1;CASP1;TNFRSF10A;GZMB;IL1A;CASP5;FASLG;ELANE;BIRC3;TRAF2;IRF2;BAK1;IL18;GSDMD;CASP3;FAS;BAX;MLKL;RIPK3;IL1B;RIPK1;HSP90AA1;XIAP;RPS27A;STUB1;IRF1;PELI1;CHMP4A;PDCD6IP;GSDME;SDCBP;CHMP2A;CHMP2B;CHMP7;TP53;TNFSF10;CHMP4B;TRADD;UBA52;UBC;CHMP4C;CHMP3;CASP4;CYCS	XIAP;RPS27A;STUB1;IRF1;PELI1;CHMP4A;PDCD6IP;GSDME;SDCBP;CHMP2A;CHMP2B;CHMP7;TP53;TNFSF10;CHMP4B;TRADD;UBA52;UBC;CHMP4C;CHMP3;CASP4;CYCS
Downstream TCR signaling	-0.54448	-1.44233	0.00587372	0.196104	104	102	NFKB1;PSMB11;BTRC;PSMB1;TRAT1;TAB2;PTEN;TRAF6;PSMD5;PDPK1;UBB;HLA-DQB2;PSMD11;PSMD13;CUL1;MALT1;NFKBIA;UBE2D1;CD247;PRKCQ;PSMD9;PIK3CA;PSMC6;PSME4;HLA-DRB1;RIPK2;CARD11;FBXW11;CD4;PSMC5;PSMA2;TRAV19;TRAV8-4;TRAV29DV5;PSMA8;TRBV12-3;TRBV7-9;PSMD2;PSMA4;PSMB5;CHUK;MAP3K7;PSMB6;RELA;PSMD12;UBE2V1;CD3D;PSMA3;PSMD10;PSMD1;IKBKB;INPP5D;IKBKG;LCK;UBE2N;UBE2D2;PSMD6;CDC34;PSMC4;BCL10;PSMD3;PIK3R2;PSMD4;P…	UBE2D2;PSMD6;CDC34;PSMC4;BCL10;PSMD3;PIK3R2;PSMD4;PIK3R1;TRBC1;PSMB4;PSMD7;PSMA7;PSMC3;HLA-DQB1;RPS27A;PSME3;PSMB10;PSMB3;PSMC1;PSMC2;SKP1;PSMB8;CD3E;TRAC;CD3G;HLA-DQA1;PSMA1;PSMB9;PSMD8;PIK3CB;PSMB7;PSMF1;PSMD14;PSMA6;PSMB2;PSME2;PSMA5;UBA52;UBC;HLA-DPB1;HLA-DRA;HLA-DPA1;SEM1;HLA-DRB5;HLA-DQA2;PSME1
MAPK6/MAPK4 signaling	-0.555766	-1.45575	0.00610687	0.196286	94	91	PSMB11;SEPTIN7;MOV10;XPO1;PSMB1;TNRC6A;FOXO3;PSMD5;MAPKAPK5;FOXO1;UBB;RAG1;PSMD11;PSMD13;CDC42;AGO2;PSMD9;CDC42EP5;PSMC6;KALRN;PSME4;MAPK4;TNRC6B;AGO1;PSMC5;PSMA2;PSMA8;ETV4;PRKACG;PSMD2;RAC1;PSMA4;PSMB5;PRKACB;PSMB6;TNRC6C;CDC14B;NCOA3;PSMD12;AGO4;AGO3;PAK1;PSMA3;PSMD10;PSMD1;PAK3;MMP2;RAG2;CCND3;PSMD6;PSMC4;PSMD3;IGF2BP1;CDC42EP2;PAK2;PSMD4;PSMB4;PSMD7;PSMA7;PSMC3;RPS27A;PSME3;PSMB10;MMP10;PSMB…	CCND3;PSMD6;PSMC4;PSMD3;IGF2BP1;CDC42EP2;PAK2;PSMD4;PSMB4;PSMD7;PSMA7;PSMC3;RPS27A;PSME3;PSMB10;MMP10;PSMB3;PRKACA;PSMC1;CDC14A;PSMC2;PSMB8;CDK1;PSMA1;PSMB9;PSMD8;PSMB7;PSMF1;PSMD14;PSMA6;PSMB2;PSME2;PSMA5;CDC42EP3;DNAJB1;UBA52;UBC;MYC;MAPK6;SEM1;JUN;PSME1;HSPB1
p53-Dependent G1/S DNA damage checkpoint	-0.576482	-1.45191	0.0152672	0.196719	66	65	PSMB11;CDKN1B;MDM4;PSMB1;CHEK2;MDM2;CCNE1;PSMD5;UBB;PSMD11;PSMD13;CCNE2;PSMD9;PSMC6;ATM;PSME4;PHF20;PSMC5;PSMA2;PSMA8;PSMD2;PSMA4;PSMB5;PSMB6;PSMD12;PSMA3;PSMD10;PSMD1;CCNA1;CDKN1A;PSMD6;PSMC4;PSMD3;PSMD4;CDK2;PSMB4;PSMD7;PSMA7;PSMC3;CCNA2;RPS27A;PSME3;PSMB10;PSMB3;PSMC1;PSMC2;PSMB8;PSMA1;PSMB9;PSMD8;PSMB7;PSMF1;PSMD14;PSMA6;PCBP4;PSMB2;TP53;PSME2;PSMA5;ZNF385A;UBA52;UBC;CDKN2A;SEM1;PSME1	PSMD6;PSMC4;PSMD3;PSMD4;CDK2;PSMB4;PSMD7;PSMA7;PSMC3;CCNA2;RPS27A;PSME3;PSMB10;PSMB3;PSMC1;PSMC2;PSMB8;PSMA1;PSMB9;PSMD8;PSMB7;PSMF1;PSMD14;PSMA6;PCBP4;PSMB2;TP53;PSME2;PSMA5;ZNF385A;UBA52;UBC;CDKN2A;SEM1;PSME1
Mitotic G1 phase and G1/S transition	-0.519662	-1.439	0.00302572	0.197493	149	149	PPP2R3B;ORC6;RB1;CCND2;CDKN1B;MCM4;PSMB1;CCNE1;CDC6;TYMS;PSMD5;ORC4;MCM10;RRM2;SRC;UBB;LIN9;HDAC1;ABL1;PSMD11;CDT1;ORC3;PSMD13;CUL1;CDK7;E2F1;E2F3;CCNE2;RPA1;ORC5;RBL2;TFDP1;RBL1;PSMD9;DYRK1A;PSMC6;LIN52;CABLES1;RBBP4;MCM2;LIN37;MNAT1;POLA1;MCM6;PSMC5;PSMA2;MYBL2;CDC25A;SKP2;PSMD2;ORC1;MCM8;PSMA4;TFDP2;E2F5;PSMB5;PCNA;PSMB6;PPP2R1B;PSMD12;PRIM2;CCNH;PPP2CB;PSMA3;PSMD10;CKS1B;RPA2;PSMD1;MCM5;JAK2;…	CCNB1;CDKN1A;MAX;LYN;CCND3;PSMD6;FBXO5;CCND1;PSMC4;PSMD3;POLE;RPA3;RPA4;ORC2;DHFR;PSMD4;CDK2;POLA2;PTK6;AKT2;POLE3;PSMB4;PSMD7;PSMA7;PRIM1;PSMC3;CDKN2C;TK1;CCNA2;RPS27A;AKT3;PPP2CA;MCM7;PSME3;PSMB10;PSMB3;TOP2A;CDC7;CDKN1C;PSMC1;E2F6;WEE1;PSMC2;PPP2R1A;SKP1;PSMB8;CDK1;LIN54;PSMA1;PSMB9;PSMD8;CDKN2D;CDKN2B;PPP2R2A;PSMB7;PSMF1;PSMD14;POLE4;PSMA6;DBF4;AKT1;PSMB2;GMNN;E2F4;CDK4;PSME2;PSMA5;UBA52;UBC;…
RHO GTPases Activate NADPH Oxidases	-0.694107	-1.43784	0.0348837	0.197892	24	24	PIK3R4;PRKCA;MAPK14;PIK3C3;MAPK1;MAPK11;NOX1;CYBB;NOX3;RAC1;PIN1;PRKCZ;NOXA1;NOXO1;NCF2;NCF4;PRKCB;NCF1;PRKCD;MAPK3;RAC2;CYBA;S100A8;S100A9	NCF2;NCF4;PRKCB;NCF1;PRKCD;MAPK3;RAC2;CYBA;S100A8;S100A9
TP53 Regulates Transcription of Genes Involved in G2 Cell Cycle Arrest	-0.737075	-1.43637	0.0497427	0.199297	18	18	RBL2;TFDP1;RBL1;CARM1;CDC25C;TFDP2;PCNA;BAX;CCNB1;EP300;AURKA;GADD45A;PRMT1;CDK1;TP53;E2F4;ZNF385A;SFN	GADD45A;PRMT1;CDK1;TP53;E2F4;ZNF385A;SFN
Respiratory electron transport, ATP synthesis by chemiosmotic coupling, and heat production by uncoupling proteins.	-0.528439	-1.43451	0.0135747	0.199297	127	127	MT-ND4;MT-ATP6;MT-ND5;ATP5PF;COX19;MT-CO2;MT-CYB;MT-CO3;TRAP1;MT-ND1;MT-CO1;ATP5MC1;ETFB;COX11;COX4I1;MT-ND3;NDUFV3;UQCRC2;MT-ND2;SDHA;NDUFA12;ETFDH;ACAD9;MT-ND6;UQCRC1;NDUFS1;COX18;SCO2;NDUFAF4;NUBPL;ATP5PO;LRPPRC;MT-ATP8;NDUFAB1;TMEM186;SLC25A27;COA1;NDUFB8;NDUFS4;COQ10A;PM20D1;UCP1;CYC1;NDUFA13;NDUFAF6;NDUFB5;COX20;NDUFB10;NDUFA7;SURF1;NDUFAF7;TMEM126B;NDUFAF3;NDUFAF1;COX7A2L;ATP5F1C;NDUFA9;ND…	ATP5PB;TIMMDC1;TACO1;NDUFV2;COX14;SDHD;ATP5MC2;NDUFS6;NDUFB7;COQ10B;NDUFA2;NDUFS2;COX6A1;SDHC;NDUFB2;COX5B;ETFA;UQCRQ;SLC25A14;SDHB;ATP5ME;NDUFA4;NDUFB3;NDUFC1;UQCR10;NDUFS8;NDUFA11;UQCRFS1;NDUFS3;UCP2;NDUFAF5;NDUFB6;ATP5F1D;NDUFA3;NDUFB4;NDUFA6;ATP5PD;NDUFB9;COX8A;COX5A;UQCRH;ATP5F1B;COX6B1;ATP5MC3;UQCRB;NDUFS7;NDUFB11;NDUFB1;ATP5MF;COX6C;UQCR11;COX7C;COX7B;CYCS;ATP5F1E
APC:Cdc20 mediated degradation of cell cycle proteins prior to satisfation of the cell cycle checkpoint	-0.566049	-1.43231	0.012966	0.200131	74	74	PSMB11;ANAPC5;ANAPC7;PSMB1;PSMD5;UBB;BUB3;BUB1B;PSMD11;MAD2L1;PSMD13;UBE2D1;PSMD9;NEK2;ANAPC15;PSMC6;PSME4;ANAPC1;UBE2S;PSMC5;PSMA2;PSMA8;PSMD2;PSMA4;PSMB5;PSMB6;ANAPC10;PSMD12;CDC16;CDC23;ANAPC16;PSMA3;PSMD10;PSMD1;ANAPC4;CCNA1;PSMD6;PSMC4;CDC27;CDC26;PSMD3;ANAPC2;PSMD4;CDC20;PSMB4;PSMD7;PSMA7;UBE2C;PSMC3;ANAPC11;CCNA2;RPS27A;PSME3;PSMB10;PSMB3;PSMC1;PSMC2;PSMB8;CDK1;PSMA1;PSMB9;PSMD8;PSMB7;PSMF…	PSMD6;PSMC4;CDC27;CDC26;PSMD3;ANAPC2;PSMD4;CDC20;PSMB4;PSMD7;PSMA7;UBE2C;PSMC3;ANAPC11;CCNA2;RPS27A;PSME3;PSMB10;PSMB3;PSMC1;PSMC2;PSMB8;CDK1;PSMA1;PSMB9;PSMD8;PSMB7;PSMF1;PSMD14;PSMA6;PSMB2;PSME2;PSMA5;UBA52;UBC;UBE2E1;SEM1;PSME1
PINK1-PRKN Mediated Mitophagy	-0.70758	-1.43467	0.0369128	0.200718	22	21	UBB;TOMM70;MFN1;SQSTM1;MTERF3;TOMM6;ATG12;TOMM20;ATG5;PINK1;RPS27A;TOMM40;TOMM22;MAP1LC3B;TOMM7;TOMM5;MFN2;VDAC1;UBA52;UBC;MAP1LC3A	PINK1;RPS27A;TOMM40;TOMM22;MAP1LC3B;TOMM7;TOMM5;MFN2;VDAC1;UBA52;UBC;MAP1LC3A
G1/S DNA Damage Checkpoints	-0.579055	-1.43288	0.0231023	0.200831	68	67	PSMB11;CDKN1B;MDM4;PSMB1;CHEK2;MDM2;CCNE1;PSMD5;UBB;PSMD11;PSMD13;CCNE2;PSMD9;PSMC6;ATM;PSME4;PHF20;PSMC5;PSMA2;PSMA8;CDC25A;PSMD2;PSMA4;PSMB5;PSMB6;PSMD12;PSMA3;PSMD10;PSMD1;CCNA1;CDKN1A;PSMD6;PSMC4;PSMD3;CHEK1;PSMD4;CDK2;PSMB4;PSMD7;PSMA7;PSMC3;CCNA2;RPS27A;PSME3;PSMB10;PSMB3;PSMC1;PSMC2;PSMB8;PSMA1;PSMB9;PSMD8;PSMB7;PSMF1;PSMD14;PSMA6;PCBP4;PSMB2;TP53;PSME2;PSMA5;ZNF385A;UBA52;UBC;CDKN2A;SEM1;…	PSMD6;PSMC4;PSMD3;CHEK1;PSMD4;CDK2;PSMB4;PSMD7;PSMA7;PSMC3;CCNA2;RPS27A;PSME3;PSMB10;PSMB3;PSMC1;PSMC2;PSMB8;PSMA1;PSMB9;PSMD8;PSMB7;PSMF1;PSMD14;PSMA6;PCBP4;PSMB2;TP53;PSME2;PSMA5;ZNF385A;UBA52;UBC;CDKN2A;SEM1;PSME1
Signaling by NOTCH4	-0.558319	-1.43002	0.0194175	0.203238	82	82	HEY1;DLL4;KAT2A;FBXW7;PSMB1;APH1A;PSMD5;UBB;SMAD3;PSMD11;PSMD13;CUL1;PSMD9;RBPJ;PSMC6;SNW1;CREBBP;JAG1;ACTA2;MAML3;APH1B;NOTCH1;MAML1;NOTCH2;PSMC5;PSMA2;HES5;PSMD2;PSMA4;NCSTN;PSMB5;PSMB6;KAT2B;HES1;PSEN2;PSMD12;MAMLD1;PSMA3;PSMD10;PSMD1;FLT4;NOTCH4;ADAM10;EP300;PSMD6;PSMC4;PSMD3;PSMD4;PSENEN;TACC3;PSMB4;PSMD7;PSMA7;MAML2;PSMC3;RPS27A;RBX1;PSME3;PSMB10;PSMB3;PSMC1;PSMC2;SKP1;PSMB8;PSEN1;PSMA1;PSM…	ADAM10;EP300;PSMD6;PSMC4;PSMD3;PSMD4;PSENEN;TACC3;PSMB4;PSMD7;PSMA7;MAML2;PSMC3;RPS27A;RBX1;PSME3;PSMB10;PSMB3;PSMC1;PSMC2;SKP1;PSMB8;PSEN1;PSMA1;PSMB9;PSMD8;YWHAZ;PSMB7;PSMF1;PSMD14;HEY2;PSMA6;AKT1;PSMB2;PSME2;PSMA5;UBA52;UBC;SEM1;PSME1
Hedgehog ligand biogenesis	-0.57048	-1.42811	0.0170279	0.204082	65	65	PSMB11;HHAT;OS9;SYVN1;PSMB1;PSMD5;DISP2;UBB;PSMD11;PSMD13;SEL1L;PSMD9;PSMC6;PSME4;PSMC5;ERLEC1;PSMA2;IHH;GPC5;PSMA8;NOTUM;DHH;SHH;ADAM17;PSMD2;PSMA4;PSMB5;PSMB6;P4HB;DERL2;PSMD12;PSMA3;PSMD10;PSMD1;PSMD6;PSMC4;PSMD3;PSMD4;PSMB4;PSMD7;PSMA7;PSMC3;RPS27A;VCP;PSME3;PSMB10;PSMB3;PSMC1;PSMC2;PSMB8;SCUBE2;PSMA1;PSMB9;PSMD8;PSMB7;PSMF1;PSMD14;PSMA6;PSMB2;PSME2;PSMA5;UBA52;UBC;SEM1;PSME1	PSMB4;PSMD7;PSMA7;PSMC3;RPS27A;VCP;PSME3;PSMB10;PSMB3;PSMC1;PSMC2;PSMB8;SCUBE2;PSMA1;PSMB9;PSMD8;PSMB7;PSMF1;PSMD14;PSMA6;PSMB2;PSME2;PSMA5;UBA52;UBC;SEM1;PSME1
Activation of APC/C and APC/C:Cdc20 mediated degradation of mitotic proteins	-0.561518	-1.42855	0.0106383	0.20474	77	77	PSMB11;ANAPC5;ANAPC7;PSMB1;PSMD5;UBB;BUB3;BUB1B;PSMD11;MAD2L1;PSMD13;UBE2D1;PSMD9;NEK2;ANAPC15;PSMC6;PSME4;ANAPC1;UBE2S;PSMC5;PSMA2;PSMA8;PSMD2;PSMA4;PSMB5;PSMB6;ANAPC10;PSMD12;CDC16;CDC23;ANAPC16;PSMA3;PSMD10;PSMD1;ANAPC4;CCNA1;CCNB1;PTTG1;PSMD6;PSMC4;CDC27;CDC26;PSMD3;ANAPC2;PSMD4;CDC20;PSMB4;PSMD7;PSMA7;PLK1;UBE2C;PSMC3;ANAPC11;CCNA2;RPS27A;PSME3;PSMB10;PSMB3;PSMC1;PSMC2;PSMB8;CDK1;PSMA1;PSMB9…	CCNB1;PTTG1;PSMD6;PSMC4;CDC27;CDC26;PSMD3;ANAPC2;PSMD4;CDC20;PSMB4;PSMD7;PSMA7;PLK1;UBE2C;PSMC3;ANAPC11;CCNA2;RPS27A;PSME3;PSMB10;PSMB3;PSMC1;PSMC2;PSMB8;CDK1;PSMA1;PSMB9;PSMD8;PSMB7;PSMF1;PSMD14;PSMA6;PSMB2;PSME2;PSMA5;UBA52;UBC;UBE2E1;SEM1;PSME1
CDT1 association with the CDC6:ORC:origin complex	-0.574511	-1.42558	0.0189274	0.205607	59	59	PSMB11;ORC6;PSMB1;CDC6;PSMD5;ORC4;UBB;PSMD11;CDT1;ORC3;PSMD13;ORC5;PSMD9;PSMC6;PSME4;PSMC5;PSMA2;PSMA8;PSMD2;ORC1;MCM8;PSMA4;PSMB5;PSMB6;PSMD12;PSMA3;PSMD10;PSMD1;PSMD6;PSMC4;PSMD3;ORC2;PSMD4;PSMB4;PSMD7;PSMA7;PSMC3;RPS27A;PSME3;PSMB10;PSMB3;PSMC1;PSMC2;PSMB8;PSMA1;PSMB9;PSMD8;PSMB7;PSMF1;PSMD14;PSMA6;PSMB2;GMNN;PSME2;PSMA5;UBA52;UBC;SEM1;PSME1	PSMD6;PSMC4;PSMD3;ORC2;PSMD4;PSMB4;PSMD7;PSMA7;PSMC3;RPS27A;PSME3;PSMB10;PSMB3;PSMC1;PSMC2;PSMB8;PSMA1;PSMB9;PSMD8;PSMB7;PSMF1;PSMD14;PSMA6;PSMB2;GMNN;PSME2;PSMA5;UBA52;UBC;SEM1;PSME1
G2/M Checkpoints	-0.513041	-1.42465	0.0015456	0.206083	151	133	PSMB11;ORC6;MCM4;PSMB1;RAD50;TOPBP1;CHEK2;BARD1;CDC6;PSMD5;DNA2;WRN;ORC4;MCM10;UBB;MDC1;TOP3A;MRE11;RFC5;NSD2;PSMD11;ORC3;PSMD13;BRCC3;HUS1;RPA1;BRCA1;ORC5;PSMD9;RMI2;RAD9A;UIMC1;PSMC6;ATM;PSME4;ATR;RNF8;RAD1;MCM2;HERC2;NBN;MCM6;PSMC5;PSMA2;PSMA8;BRIP1;CLSPN;GTSE1;CDC25A;CDC25C;EXO1;PSMD2;ORC1;MCM8;PSMA4;PSMB5;TP53BP1;PIAS4;PSMB6;RNF168;PSMD12;KAT5;RFC4;PSMA3;PSMD10;RPA2;PSMD1;MCM5;MCM3;RAD17;BLM…	RAD9B;CDC45;CCNB1;UBE2N;ATRIP;RFC3;PKMYT1;PSMD6;PSMC4;PSMD3;CHEK1;RPA3;ORC2;PSMD4;CDK2;RBBP8;PSMB4;PSMD7;PSMA7;CCNB2;PSMC3;RFC2;RPS27A;MCM7;PSME3;PSMB10;YWHAQ;PSMB3;CDC7;H2AFX;PSMC1;BABAM1;WEE1;PSMC2;YWHAG;PSMB8;CDK1;UBE2V2;PSMA1;YWHAE;PSMB9;PSMD8;RHNO1;YWHAZ;PSMB7;YWHAH;PSMF1;PSMD14;PSMA6;DBF4;PSMB2;RMI1;SUMO1;TP53;YWHAB;PSME2;PSMA5;UBA52;UBC;SEM1;SFN;PSME1
The citric acid (TCA) cycle and respiratory electron transport	-0.506201	-1.42599	0.00435414	0.206492	178	178	MT-ND4;MT-ATP6;MT-ND5;ATP5PF;BSG;COX19;HAGH;MT-CO2;MT-CYB;MT-CO3;TRAP1;PDPR;MT-ND1;MT-CO1;ATP5MC1;ETFB;COX11;ME1;COX4I1;MT-ND3;NDUFV3;UQCRC2;MT-ND2;SUCLA2;PDHA1;SDHA;NDUFA12;ETFDH;ACAD9;MT-ND6;UQCRC1;NNT;MPC2;NDUFS1;COX18;PDP1;SCO2;NDUFAF4;D2HGDH;NUBPL;ATP5PO;PDK3;LRPPRC;DLST;MT-ATP8;FAHD1;FH;PDHX;DLAT;ADHFE1;RXRA;NDUFAB1;GSTZ1;TMEM186;SLC25A27;COA1;NDUFB8;NDUFS4;COQ10A;SLC16A8;LDHAL6B;PDHA2;LDHC…	ATP5PB;TIMMDC1;TACO1;NDUFV2;COX14;CS;SDHD;PDK1;ATP5MC2;NDUFS6;NDUFB7;COQ10B;NDUFA2;NDUFS2;COX6A1;SDHC;NDUFB2;SLC16A3;COX5B;ETFA;UQCRQ;SLC25A14;SDHB;ATP5ME;PDP2;NDUFA4;NDUFB3;SUCLG2;NDUFC1;UQCR10;MDH2;IDH2;NDUFS8;NDUFA11;UQCRFS1;NDUFS3;SUCLG1;UCP2;NDUFAF5;NDUFB6;ATP5F1D;NDUFA3;LDHB;NDUFB4;NDUFA6;ATP5PD;VDAC1;NDUFB9;COX8A;COX5A;UQCRH;ATP5F1B;COX6B1;ATP5MC3;UQCRB;NDUFS7;NDUFB11;NDUFB1;SLC16A1;ATP5MF…
DNA Replication Pre-Initiation	-0.54161	-1.4225	0.0114192	0.208805	85	85	PSMB11;ORC6;MCM4;PSMB1;CDC6;PSMD5;ORC4;MCM10;UBB;PSMD11;CDT1;ORC3;PSMD13;E2F1;E2F3;RPA1;ORC5;PSMD9;PSMC6;PSME4;MCM2;POLA1;MCM6;PSMC5;PSMA2;PSMA8;PSMD2;ORC1;MCM8;PSMA4;PSMB5;PSMB6;PSMD12;PRIM2;PSMA3;PSMD10;RPA2;PSMD1;MCM5;MCM3;POLE2;E2F2;CDC45;PSMD6;PSMC4;PSMD3;POLE;RPA3;RPA4;ORC2;PSMD4;CDK2;POLA2;POLE3;PSMB4;PSMD7;PSMA7;PRIM1;PSMC3;RPS27A;MCM7;PSME3;PSMB10;PSMB3;CDC7;PSMC1;PSMC2;PSMB8;PSMA1;PSMB9…	PSMD6;PSMC4;PSMD3;POLE;RPA3;RPA4;ORC2;PSMD4;CDK2;POLA2;POLE3;PSMB4;PSMD7;PSMA7;PRIM1;PSMC3;RPS27A;MCM7;PSME3;PSMB10;PSMB3;CDC7;PSMC1;PSMC2;PSMB8;PSMA1;PSMB9;PSMD8;PSMB7;PSMF1;PSMD14;POLE4;PSMA6;DBF4;PSMB2;GMNN;PSME2;PSMA5;UBA52;UBC;SEM1;PSME1
Detoxification of Reactive Oxygen Species	-0.637509	-1.42101	0.0345964	0.210113	37	36	CAT;GPX7;CCS;TXNRD1;NUDT2;PRDX1;PRDX5;TXN;GSR;GPX8;CYBB;AQP8;GPX5;GPX6;PRDX3;P4HB;SOD1;ATP7A;ERO1A;NOX4;NCF2;NOX5;NCF4;TXNRD2;NCF1;TXN2;SOD2;CYBA;GPX3;GPX2;PRDX2;ATOX1;SOD3;PRDX6;CYCS;GSTP1	ERO1A;NOX4;NCF2;NOX5;NCF4;TXNRD2;NCF1;TXN2;SOD2;CYBA;GPX3;GPX2;PRDX2;ATOX1;SOD3;PRDX6;CYCS;GSTP1
APC/C:Cdc20 mediated degradation of mitotic proteins	-0.558507	-1.4171	0.0175159	0.216127	76	76	PSMB11;ANAPC5;ANAPC7;PSMB1;PSMD5;UBB;BUB3;BUB1B;PSMD11;MAD2L1;PSMD13;UBE2D1;PSMD9;NEK2;ANAPC15;PSMC6;PSME4;ANAPC1;UBE2S;PSMC5;PSMA2;PSMA8;PSMD2;PSMA4;PSMB5;PSMB6;ANAPC10;PSMD12;CDC16;CDC23;ANAPC16;PSMA3;PSMD10;PSMD1;ANAPC4;CCNA1;CCNB1;PTTG1;PSMD6;PSMC4;CDC27;CDC26;PSMD3;ANAPC2;PSMD4;CDC20;PSMB4;PSMD7;PSMA7;UBE2C;PSMC3;ANAPC11;CCNA2;RPS27A;PSME3;PSMB10;PSMB3;PSMC1;PSMC2;PSMB8;CDK1;PSMA1;PSMB9;PSMD…	CCNB1;PTTG1;PSMD6;PSMC4;CDC27;CDC26;PSMD3;ANAPC2;PSMD4;CDC20;PSMB4;PSMD7;PSMA7;UBE2C;PSMC3;ANAPC11;CCNA2;RPS27A;PSME3;PSMB10;PSMB3;PSMC1;PSMC2;PSMB8;CDK1;PSMA1;PSMB9;PSMD8;PSMB7;PSMF1;PSMD14;PSMA6;PSMB2;PSME2;PSMA5;UBA52;UBC;UBE2E1;SEM1;PSME1
CDK-mediated phosphorylation and removal of Cdc6	-0.55497	-1.41599	0.00315457	0.21683	73	73	PSMB11;ANAPC5;ANAPC7;PSMB1;CCNE1;CDC6;PSMD5;UBB;PSMD11;PSMD13;UBE2D1;CCNE2;FZR1;PSMD9;ANAPC15;PSMC6;PSME4;ANAPC1;UBE2S;PSMC5;PSMA2;PSMA8;PSMD2;PSMA4;PSMB5;PSMB6;ANAPC10;PSMD12;CDC16;CDC23;ANAPC16;PSMA3;PSMD10;PSMD1;ANAPC4;CCNA1;PSMD6;PSMC4;CDC27;CDC26;PSMD3;ANAPC2;PSMD4;CDK2;PSMB4;PSMD7;PSMA7;UBE2C;PSMC3;ANAPC11;CCNA2;RPS27A;PSME3;PSMB10;PSMB3;PSMC1;PSMC2;PSMB8;PSMA1;PSMB9;PSMD8;PSMB7;PSMF1;PSMD1…	PSMD6;PSMC4;CDC27;CDC26;PSMD3;ANAPC2;PSMD4;CDK2;PSMB4;PSMD7;PSMA7;UBE2C;PSMC3;ANAPC11;CCNA2;RPS27A;PSME3;PSMB10;PSMB3;PSMC1;PSMC2;PSMB8;PSMA1;PSMB9;PSMD8;PSMB7;PSMF1;PSMD14;PSMA6;PSMB2;PSME2;PSMA5;UBA52;UBC;UBE2E1;SEM1;PSME1
RAF/MAP kinase cascade	-0.484473	-1.41502	0.00140056	0.217071	276	276	PSMB11;JAK1;EGFR;PDGFA;FGFR1;TLN1;APBB1IP;SPRED2;RASA3;FGF10;TGFA;FGF17;ARTN;ICMT;PSMB1;CUL3;RAF1;KL;WDR83;SYNGAP1;IRS1;SOS1;SPTBN1;PSMD5;RASGEF1A;DLG1;MRAS;PDGFRA;DAB2IP;PPP2R5D;RASAL1;SRC;NRG4;UBB;FN1;GFRA1;RCE1;PSMD11;NRG1;PSMD13;RASGRP1;SHOC2;RGL1;NRTN;FRS2;SHC1;MAP3K11;FNTA;PRKCQ;RASA2;PSMD9;FGF2;FGF7;KSR1;PIK3CA;NF1;PPP2R5A;PTPRA;LAT;PSMC6;RASA1;CNKSR1;HRAS;PSME4;DUSP16;PEBP1;FYN;PTK2;SPTBN…	PSMD3;PSPN;PDGFB;SHC2;PTPN7;PIK3R2;FGF20;FGF9;PSMD4;ARRB1;ERBB4;RASAL3;SPTB;PIK3R1;MAPK12;HBEGF;MAP2K2;IQGAP1;RASA4;PSMB4;PSMD7;PSMA7;DUSP9;PSMC3;FGF22;PPP2R5E;ITGA2B;LAMTOR3;MET;RPS27A;PDGFRB;EREG;DUSP10;ARAF;EPGN;PPP2CA;DUSP5;RBX1;PSME3;DUSP7;PSMB10;FLT3LG;BTC;FGF5;PSMB3;HGF;PSMC1;ANGPT1;MAPK3;PAQR3;ERBB2;PEA15;DUSP8;PPP2R5B;PSMC2;IL17RD;PPP2R1A;RAP1A;NRG2;CAMK2D;PSMB8;PPP1CC;CSF2RA;FGFR2;KITLG…
Regulation of APC/C activators between G1/S and early anaphase	-0.553217	-1.41412	0.0126183	0.217219	81	81	PSMB11;ANAPC5;ANAPC7;BTRC;PSMB1;PSMD5;UBB;BUB3;BUB1B;PSMD11;MAD2L1;PSMD13;CUL1;UBE2D1;FZR1;PSMD9;ANAPC15;PSMC6;PSME4;ANAPC1;UBE2S;PSMC5;PSMA2;PSMA8;PSMD2;PSMA4;PSMB5;PSMB6;ANAPC10;PSMD12;CDC16;CDC23;ANAPC16;PSMA3;PSMD10;PSMD1;ANAPC4;CCNA1;CCNB1;PSMD6;FBXO5;PSMC4;CDC27;CDC26;PSMD3;ANAPC2;PSMD4;CDK2;CDC20;PSMB4;PSMD7;PSMA7;PLK1;UBE2C;PSMC3;ANAPC11;CCNA2;RPS27A;PSME3;PSMB10;PSMB3;PSMC1;PSMC2;SKP1;PS…	PSMD6;FBXO5;PSMC4;CDC27;CDC26;PSMD3;ANAPC2;PSMD4;CDK2;CDC20;PSMB4;PSMD7;PSMA7;PLK1;UBE2C;PSMC3;ANAPC11;CCNA2;RPS27A;PSME3;PSMB10;PSMB3;PSMC1;PSMC2;SKP1;PSMB8;CDK1;PSMA1;PSMB9;PSMD8;PSMB7;PSMF1;PSMD14;PSMA6;PSMB2;PSME2;PSMA5;UBA52;UBC;UBE2E1;SEM1;PSME1
Transcriptional regulation by RUNX3	-0.54081	-1.4133	0.00772798	0.217226	96	95	TCF7L1;KAT2A;TEAD1;PSMB1;HDAC4;MDM2;FOXO3;TCF7L2;PSMD5;TCF7;SMAD4;SRC;UBB;TGFB1;SMAD3;PSMD11;YAP1;PSMD13;SMURF1;ITGA4;PSMD9;RBPJ;ZFHX3;PSMC6;TEAD3;SNW1;CREBBP;JAG1;MAML3;NOTCH1;MAML1;PSMC5;BRD2;PSMA2;SPP1;PSMD2;PSMA4;PSMB5;PSMB6;KAT2B;HES1;PSMD12;KRAS;MAMLD1;TEAD2;BCL2L11;PSMA3;PSMD10;PSMD1;CDKN1A;EP300;PSMD6;CCND1;PSMC4;PSMD3;PSMD4;ITGAL;RUNX1;RORC;PSMB4;PSMD7;PSMA7;MAML2;PSMC3;RPS27A;PSME3;PSMB…	EP300;PSMD6;CCND1;PSMC4;PSMD3;PSMD4;ITGAL;RUNX1;RORC;PSMB4;PSMD7;PSMA7;MAML2;PSMC3;RPS27A;PSME3;PSMB10;LEF1;PSMB3;SMURF2;PSMC1;CBFB;RUNX3;PSMC2;PSMB8;WWTR1;PSMA1;PSMB9;TEAD4;PSMD8;PSMB7;PSMF1;PSMD14;PSMA6;CTNNB1;PSMB2;TP53;PSME2;PSMA5;UBA52;UBC;MYC;CDKN2A;SEM1;PSME1
Neutrophil degranulation	-0.464537	-1.41128	0	0.219872	479	471	DSP;CST3;PDXK;NFKB1;C3;CTSB;RNASET2;ATP6V0C;ATP11B;LGALS3;TXNDC5;CSTB;PGRMC1;CEP290;HSP90AB1;CD63;DYNC1H1;CREG1;HMGB1;MLEC;GAA;GRN;CD59;HEXB;CPPED1;PTX3;IQGAP2;CAT;AP2A2;TMEM30A;PSMB1;PRDX4;RAB5B;COMMD3;COPB1;PYGL;TMEM179B;ERP44;LPCAT1;PSAP;DDOST;XRCC5;NHLRC3;ITGAV;COMMD9;CD93;C6orf120;CMTM6;TMBIM1;CAND1;ARSB;SLC44A2;FUCA1;PTPRN2;ARMC8;STK11IP;UBR4;PTPRB;FAF2;FCN1;FLG2;SIGLEC5;TNFAIP6;TMEM63A;HMO…	S100A7;DGAT1;PECAM1;CEACAM1;ACTR10;TBC1D10C;IMPDH2;ADAM10;RHOG;NDUFC2;TUBB;TNFRSF1B;GLIPR1;PSMD6;DNAJC3;AP1M1;PTPRJ;FGL2;MMP25;C5AR1;OSTF1;PSMD3;HBB;DSN1;BST1;HSPA1B;FTH1;DSG1;HSP90AA1;LRG1;ITGAL;FCER1G;PRSS2;ALDH3B1;SERPINA3;ROCK1;CYFIP1;MAGT1;IQGAP1;HEBP2;TYROBP;ARPC5;PSMD7;PSMC3;FCGR2A;GMFG;FCGR3B;GHDC;SERPINA1;SERPINB3;XRCC6;ACTR2;LAMTOR3;ALDOC;SLC11A1;CTSA;OLFM4;QPCT;VCP;LAIR1;NAPRT;MOSPD2;P…
MAPK1/MAPK3 signaling	-0.474145	-1.39825	0.00141844	0.22825	282	282	IL6ST;PSMB11;JAK1;EGFR;PDGFA;FGFR1;TLN1;APBB1IP;SPRED2;RASA3;FGF10;TGFA;FGF17;ARTN;ICMT;PSMB1;CUL3;RAF1;TYK2;KL;WDR83;SYNGAP1;IRS1;SOS1;SPTBN1;PSMD5;RASGEF1A;DLG1;MRAS;PDGFRA;DAB2IP;PPP2R5D;RASAL1;SRC;NRG4;UBB;FN1;GFRA1;RCE1;PSMD11;NRG1;PSMD13;RASGRP1;SHOC2;RGL1;NRTN;FRS2;SHC1;MAP3K11;FNTA;PRKCQ;RASA2;PSMD9;FGF2;FGF7;KSR1;PIK3CA;NF1;PPP2R5A;PTPRA;LAT;PSMC6;RASA1;CNKSR1;HRAS;PSME4;DUSP16;PEBP1;FYN…	PSMD3;PSPN;PDGFB;PTPN11;SHC2;PTPN7;PIK3R2;FGF20;FGF9;PSMD4;ARRB1;ERBB4;RASAL3;IL6;SPTB;PIK3R1;MAPK12;HBEGF;MAP2K2;IQGAP1;RASA4;PSMB4;PSMD7;PSMA7;DUSP9;PSMC3;FGF22;PPP2R5E;ITGA2B;LAMTOR3;MET;RPS27A;PDGFRB;EREG;DUSP10;ARAF;EPGN;PPP2CA;DUSP5;RBX1;PSME3;DUSP7;PSMB10;FLT3LG;BTC;FGF5;PSMB3;HGF;PSMC1;ANGPT1;MAPK3;PAQR3;ERBB2;PEA15;DUSP8;PPP2R5B;PSMC2;IL17RD;PPP2R1A;RAP1A;NRG2;CAMK2D;PSMB8;PPP1CC;CSF2RA;…
APC/C:Cdh1 mediated degradation of Cdc20 and other APC/C:Cdh1 targeted proteins in late mitosis/early G1	-0.556323	-1.39915	0.0226904	0.229458	74	74	PSMB11;RB1;ANAPC5;ANAPC7;PSMB1;PSMD5;UBB;PSMD11;PSMD13;UBE2D1;FZR1;PSMD9;ANAPC15;PSMC6;PSME4;ANAPC1;UBE2S;PSMC5;PSMA2;PSMA8;SKP2;PSMD2;PSMA4;PSMB5;PSMB6;ANAPC10;PSMD12;CDC16;CDC23;ANAPC16;PSMA3;PSMD10;PSMD1;ANAPC4;AURKB;PTTG1;PSMD6;PSMC4;CDC27;AURKA;CDC26;PSMD3;ANAPC2;PSMD4;CDC20;PSMB4;PSMD7;PSMA7;PLK1;UBE2C;PSMC3;ANAPC11;RPS27A;PSME3;PSMB10;PSMB3;PSMC1;PSMC2;PSMB8;PSMA1;PSMB9;PSMD8;PSMB7;PSMF1;P…	PSMD6;PSMC4;CDC27;AURKA;CDC26;PSMD3;ANAPC2;PSMD4;CDC20;PSMB4;PSMD7;PSMA7;PLK1;UBE2C;PSMC3;ANAPC11;RPS27A;PSME3;PSMB10;PSMB3;PSMC1;PSMC2;PSMB8;PSMA1;PSMB9;PSMD8;PSMB7;PSMF1;PSMD14;PSMA6;PSMB2;PSME2;PSMA5;UBA52;UBC;UBE2E1;SEM1;PSME1
Transcriptional regulation by RUNX2	-0.514602	-1.39832	0.0149701	0.229637	120	120	PSMB11;LGALS3;HEY1;RB1;FBXW7;PSMB1;GLI3;HDAC4;COL1A1;PPARGC1B;MAF;PSMD5;SMAD4;ESR1;SRC;UBB;ABL1;PSMD11;YAP1;PSMD13;CUL1;ITGA5;SMURF1;PSMD9;TWIST1;HDAC3;RUNX2;PSMC6;GSK3B;PSME4;MAPK1;NR3C1;PSMC5;PSMA2;IHH;PSMA8;TWIST2;SP7;MSX2;NKX3-2;HAND2;UCMA;SKP2;SMAD1;PSMD2;ZNF521;PPM1D;PSMA4;PSMB5;PSMB6;RBM14;GLI2;HES1;PSMD12;BAX;PSMA3;PSMD10;PSMD1;YES1;AR;ITGBL1;DLX6;MMP13;CCNB1;CDKN1A;PSMD6;CCND1;PSMC4;BGLA…	PSMD6;CCND1;PSMC4;BGLAP;PSMD3;SATB2;PSMD4;WWP1;RUNX1;AKT2;PSMB4;PSMD7;PSMA7;PSMC3;HDAC6;RPS27A;AKT3;BMP2;STUB1;RBX1;PSME3;PSMB10;PSMB3;PSMC1;MAPK3;CBFB;PSMC2;SKP1;PSMB8;WWTR1;DLX5;CDK1;SMAD6;PSMA1;HIVEP3;PSMB9;PSMD8;PSMB7;PSMF1;PSMD14;PPARGC1A;HEY2;PSMA6;AKT1;PSMB2;CDK4;PSME2;PSMA5;ESRRA;SOX9;UBA52;UBC;STAT1;SEM1;PSME1
Mitochondrial translation elongation	-0.54256	-1.40486	0.0199336	0.229978	91	88	MRPS6;MRPL14;MRPL20;MRPL48;MRPS18A;MRPL36;MRPL28;ERAL1;MRPS27;MRPL41;MRPS5;MRPS10;MRPS18C;MRPL2;PTCD3;MRPL27;MRPL42;MRPL51;MRPS9;MRPS28;MRPL39;MRPS30;GADD45GIP1;MRPL32;MRPS31;MRPL49;MRPS7;OXA1L;MRPS18B;MRPS2;MRPL57;MRPL13;MRPL16;MRPL10;MRPS25;MRPS22;MRPS35;TSFM;AURKAIP1;GFM1;CHCHD1;MRPS34;MRPS36;MRPL45;MRPS12;MRPL38;MRPL4;MRPL50;MRPL30;MRPL53;MRPL52;MRPL1;MRPS16;MRPL3;MRPL12;MRPL15;MRPL17;MRPL11;…	MRPL53;MRPL52;MRPL1;MRPS16;MRPL3;MRPL12;MRPL15;MRPL17;MRPL11;MRPL19;MRPS15;MRPL55;MRPS14;MRPL21;MRPL58;MRPS21;TUFM;MRPS23;MRPL46;MRPL47;MRPL40;MRPL34;MRPL24;MRPL44;MRPL9;MRPL35;MRPL18;MRPS11;MRPS26;DAP3;MRPS24;MRPS17;MRPS33;MRPL43;MRPL33;MRPL23;MRPL54;MRPL22;MRPL37
UCH proteinases	-0.541335	-1.39955	0.0223285	0.230164	96	85	PSMB11;INO80;YY1;USP15;TGFBR2;PSMB1;OGT;BARD1;PSMD5;UBB;INO80D;TGFB1;MBD5;PSMD11;PSMD13;RUVBL1;FOXK1;UCHL5;PSMD9;MBD6;PSMC6;NFRKB;HCFC1;PSME4;SMAD7;TGFBR1;PSMC5;PSMA2;PSMA8;PSMD2;MCRS1;ADRM1;PSMA4;PSMB5;KDM1B;INO80E;PSMB6;PSMD12;TFPT;UCHL1;ASXL2;PSMA3;PSMD10;PSMD1;INO80C;ACTL6A;PSMD6;PSMC4;PSMD3;PSMD4;PSMB4;PSMD7;PSMA7;PSMC3;RPS27A;ACTR8;ACTR5;PSME3;PSMB10;PSMB3;SENP8;PSMC1;PSMC2;FOXK2;NEDD8;PSMB…	PSMB4;PSMD7;PSMA7;PSMC3;RPS27A;ACTR8;ACTR5;PSME3;PSMB10;PSMB3;SENP8;PSMC1;PSMC2;FOXK2;NEDD8;PSMB8;BAP1;ASXL1;INO80B;PSMA1;PSMB9;PSMD8;PSMB7;PSMF1;PSMD14;PSMA6;PSMB2;UCHL3;PSME2;PSMA5;UBA52;UBC;SEM1;PSME1;ACTB
Cellular response to chemical stress	-0.508353	-1.40559	0.00441176	0.230307	164	158	PSMB11;NCOR1;COX19;MT-CO2;MT-CO3;TBL1X;MT-CO1;COX11;CAT;TXNIP;CSNK2A2;PSMB1;CUL3;TBL1XR1;NCOA2;ABCC1;COX4I1;GPX7;BACH1;CCS;PSMD5;SIN3B;TXNRD1;HELZ2;NUDT2;HMOX2;UBB;STAT3;PSMD11;PSMD13;CUL1;COX18;SCO2;PRDX1;PRDX5;LRPPRC;PSMD9;SMARCD3;SIN3A;HDAC3;TXN;PSMC6;RXRA;GSR;PSME4;TGS1;CREBBP;CHD9;NCOA1;GPX8;PSMC5;CARM1;PSMA2;PSMA8;NLRP3;CYBB;AQP8;GPX5;GPX6;ALB;SKP2;PSMD2;PSMA4;COX20;PSMB5;FBXL17;PSMB6;PRDX3…	PSMC4;ERO1A;COX16;PSMD3;HBB;NOX4;PSMD4;NCF2;NOX5;PTK6;SCO1;MED1;PPARA;PSMB4;PSMD7;BLVRA;PSMA7;NCF4;KEAP1;PSMC3;RPS27A;TACO1;COX14;TXNRD2;RBX1;PSME3;PSMB10;PSMB3;NCF1;PRKCD;COX6A1;HMOX1;PSMC1;TXN2;SOD2;PSMC2;COX5B;SKP1;PSMB8;STAP2;NCOR2;NDUFA4;PSMA1;PSMB9;PSMD8;CYBA;GPX3;PSMB7;PSMF1;PSMD14;PSMA6;GPX2;PRDX2;PSMB2;ATOX1;PSME2;PSMA5;UBA52;COX8A;SOD3;UBC;COX5A;COX6B1;COX6C;SEM1;PRDX6;COX7C;COX7B;CYCS;…
Defective CFTR causes cystic fibrosis	-0.570468	-1.40312	0.015625	0.230506	61	61	PSMB11;ERLIN2;OS9;PSMB1;DERL1;PSMD5;UBB;ERLIN1;PSMD11;PSMD13;SEL1L;PSMD9;PSMC6;PSME4;PSMC5;ERLEC1;DERL3;PSMA2;PSMA8;CFTR;PSMD2;PSMA4;PSMB5;PSMB6;DERL2;PSMD12;PSMA3;PSMD10;PSMD1;RNF185;PSMD6;PSMC4;PSMD3;PSMD4;PSMB4;PSMD7;PSMA7;PSMC3;RPS27A;VCP;PSME3;PSMB10;PSMB3;RNF5;PSMC1;PSMC2;PSMB8;PSMA1;PSMB9;PSMD8;PSMB7;PSMF1;PSMD14;PSMA6;PSMB2;PSME2;PSMA5;UBA52;UBC;SEM1;PSME1	PSMD6;PSMC4;PSMD3;PSMD4;PSMB4;PSMD7;PSMA7;PSMC3;RPS27A;VCP;PSME3;PSMB10;PSMB3;RNF5;PSMC1;PSMC2;PSMB8;PSMA1;PSMB9;PSMD8;PSMB7;PSMF1;PSMD14;PSMA6;PSMB2;PSME2;PSMA5;UBA52;UBC;SEM1;PSME1
Hh mutants abrogate ligand secretion	-0.577477	-1.39996	0.0304	0.230904	59	59	PSMB11;HHAT;OS9;SYVN1;PSMB1;PSMD5;UBB;PSMD11;PSMD13;SEL1L;PSMD9;PSMC6;PSME4;PSMC5;ERLEC1;PSMA2;IHH;PSMA8;DHH;SHH;PSMD2;PSMA4;PSMB5;PSMB6;DERL2;PSMD12;PSMA3;PSMD10;PSMD1;PSMD6;PSMC4;PSMD3;PSMD4;PSMB4;PSMD7;PSMA7;PSMC3;RPS27A;VCP;PSME3;PSMB10;PSMB3;PSMC1;PSMC2;PSMB8;PSMA1;PSMB9;PSMD8;PSMB7;PSMF1;PSMD14;PSMA6;PSMB2;PSME2;PSMA5;UBA52;UBC;SEM1;PSME1	PSMD6;PSMC4;PSMD3;PSMD4;PSMB4;PSMD7;PSMA7;PSMC3;RPS27A;VCP;PSME3;PSMB10;PSMB3;PSMC1;PSMC2;PSMB8;PSMA1;PSMB9;PSMD8;PSMB7;PSMF1;PSMD14;PSMA6;PSMB2;PSME2;PSMA5;UBA52;UBC;SEM1;PSME1
Asymmetric localization of PCP proteins	-0.563497	-1.40364	0.0272873	0.231089	64	64	PSMB11;WNT5A;FZD3;PSMB1;PSMD5;UBB;FZD8;SCRIB;PSMD11;PSMD13;VANGL2;SMURF1;FZD4;PSMD9;PSMC6;PSME4;FZD5;PARD6A;PSMC5;PSMA2;PSMA8;PSMD2;PSMA4;PRICKLE1;PSMB5;PSMB6;PSMD12;FZD7;PSMA3;PSMD10;PSMD1;PSMD6;PSMC4;PSMD3;PSMD4;DVL2;PSMB4;PSMD7;PSMA7;PSMC3;RPS27A;PSME3;PSMB10;PSMB3;SMURF2;PSMC1;PSMC2;FZD2;PSMB8;PSMA1;PSMB9;PSMD8;PSMB7;PSMF1;PSMD14;PSMA6;PSMB2;FZD1;PSME2;PSMA5;UBA52;UBC;SEM1;PSME1	PSMD6;PSMC4;PSMD3;PSMD4;DVL2;PSMB4;PSMD7;PSMA7;PSMC3;RPS27A;PSME3;PSMB10;PSMB3;SMURF2;PSMC1;PSMC2;FZD2;PSMB8;PSMA1;PSMB9;PSMD8;PSMB7;PSMF1;PSMD14;PSMA6;PSMB2;FZD1;PSME2;PSMA5;UBA52;UBC;SEM1;PSME1
Mitochondrial translation initiation	-0.537355	-1.40021	0.0163132	0.231936	91	88	MRPS6;MRPL14;MRPL20;MRPL48;MRPS18A;MTIF2;MRPL36;MRPL28;ERAL1;MRPS27;MRPL41;MRPS5;MRPS10;MRPS18C;MRPL2;PTCD3;MRPL27;MRPL42;MRPL51;MRPS9;MRPS28;MRPL39;MRPS30;GADD45GIP1;MRPL32;MRPS31;MRPL49;MRPS7;OXA1L;MRPS18B;MRPS2;MRPL57;MRPL13;MRPL16;MRPL10;MRPS25;MRPS22;MRPS35;AURKAIP1;MTFMT;CHCHD1;MRPS34;MRPS36;MRPL45;MRPS12;MRPL38;MRPL4;MRPL50;MRPL30;MRPL53;MRPL52;MRPL1;MRPS16;MRPL3;MRPL12;MRPL15;MRPL17;MRPL1…	MRPL53;MRPL52;MRPL1;MRPS16;MRPL3;MRPL12;MRPL15;MRPL17;MRPL11;MRPL19;MRPS15;MRPL55;MRPS14;MRPL21;MRPL58;MRPS21;MRPS23;MRPL46;MRPL47;MRPL40;MRPL34;MRPL24;MRPL44;MRPL9;MRPL35;MRPL18;MRPS11;MRPS26;MTIF3;DAP3;MRPS24;MRPS17;MRPS33;MRPL43;MRPL33;MRPL23;MRPL54;MRPL22;MRPL37
G1/S Transition	-0.513212	-1.40054	0.00916031	0.232974	131	131	PPP2R3B;ORC6;RB1;CDKN1B;MCM4;PSMB1;CCNE1;CDC6;TYMS;PSMD5;ORC4;MCM10;RRM2;UBB;LIN9;HDAC1;PSMD11;CDT1;ORC3;PSMD13;CUL1;CDK7;E2F1;CCNE2;RPA1;ORC5;RBL2;TFDP1;RBL1;PSMD9;PSMC6;LIN52;CABLES1;RBBP4;MCM2;LIN37;MNAT1;POLA1;MCM6;PSMC5;PSMA2;CDC25A;SKP2;PSMD2;ORC1;MCM8;PSMA4;TFDP2;E2F5;PSMB5;PCNA;PSMB6;PPP2R1B;PSMD12;PRIM2;CCNH;PPP2CB;PSMA3;PSMD10;CKS1B;RPA2;PSMD1;MCM5;MCM3;POLE2;CCNA1;CDC45;CCNB1;CDKN1A;MA…	CCNB1;CDKN1A;MAX;PSMD6;FBXO5;CCND1;PSMC4;PSMD3;POLE;RPA3;RPA4;ORC2;DHFR;PSMD4;CDK2;POLA2;PTK6;AKT2;POLE3;PSMB4;PSMD7;PSMA7;PRIM1;PSMC3;TK1;CCNA2;RPS27A;AKT3;PPP2CA;MCM7;PSME3;PSMB10;PSMB3;CDC7;PSMC1;E2F6;WEE1;PSMC2;PPP2R1A;SKP1;PSMB8;CDK1;LIN54;PSMA1;PSMB9;PSMD8;PSMB7;PSMF1;PSMD14;POLE4;PSMA6;DBF4;AKT1;PSMB2;GMNN;E2F4;CDK4;PSME2;PSMA5;UBA52;UBC;MYC;SEM1;PSME1
MAPK family signaling cascades	-0.469342	-1.40091	0.00135685	0.233784	326	323	IL6ST;PSMB11;JAK1;EGFR;PDGFA;SEPTIN7;MOV10;FGFR1;TLN1;XPO1;APBB1IP;SPRED2;RASA3;FGF10;TGFA;FGF17;ARTN;ICMT;PSMB1;CUL3;RAF1;TYK2;KL;TNRC6A;FOXO3;WDR83;SYNGAP1;IRS1;SOS1;SPTBN1;PSMD5;MAPKAPK5;RASGEF1A;DLG1;FOXO1;MRAS;PDGFRA;DAB2IP;PPP2R5D;RASAL1;SRC;NRG4;UBB;FN1;GFRA1;RAG1;RCE1;PSMD11;NRG1;PSMD13;RASGRP1;CDC42;SHOC2;RGL1;NRTN;FRS2;SHC1;AGO2;MAP3K11;FNTA;PRKCQ;RASA2;PSMD9;FGF2;FGF7;KSR1;PIK3CA;CDC42…	PSMD3;PSPN;PDGFB;PTPN11;IGF2BP1;SHC2;PTPN7;CDC42EP2;PAK2;PIK3R2;FGF20;FGF9;PSMD4;ARRB1;ERBB4;RASAL3;IL6;SPTB;PIK3R1;MAPK12;HBEGF;MAP2K2;IQGAP1;RASA4;PSMB4;PSMD7;PSMA7;DUSP9;PSMC3;FGF22;PPP2R5E;ITGA2B;LAMTOR3;MET;RPS27A;PDGFRB;EREG;DUSP10;ARAF;EPGN;PPP2CA;DUSP5;RBX1;PSME3;DUSP7;PSMB10;FLT3LG;BTC;FGF5;MMP10;PSMB3;PRKACA;HGF;PSMC1;ANGPT1;MAPK3;PAQR3;ERBB2;PEA15;DUSP8;PPP2R5B;CDC14A;PSMC2;IL17RD;PPP2…
TNFR2 non-canonical NF-kB pathway	-0.53099	-1.39276	0.00927357	0.236847	101	100	PSMB11;CD40;TNFRSF14;BTRC;PSMB1;TRAF3;EDA;TNFRSF6B;LTBR;PSMD5;TNFRSF13B;UBB;TNFRSF1A;LTB;PSMD11;PSMD13;CUL1;TNFRSF4;BIRC2;PSMD9;PSMC6;EDA2R;EDARADD;PSME4;MAP3K14;FBXW11;UBA3;TNFRSF11A;PSMC5;TNFRSF25;PSMA2;PSMA8;CD40LG;TNFRSF8;TNFRSF13C;TNFSF11;TNFRSF11B;TNF;TNFSF18;BIRC3;TRAF2;PSMD2;PSMA4;PSMB5;CHUK;PSMB6;EDAR;PSMD12;PSMA3;PSMD10;PSMD1;LTA;TNFSF15;TNFSF8;TNFRSF9;TNFRSF1B;PSMD6;PSMC4;PSMD3;TNFSF4;…	TNFRSF9;TNFRSF1B;PSMD6;PSMC4;PSMD3;TNFSF4;PSMD4;CD70;CD27;TNFSF14;TNFSF9;TNFSF13B;PSMB4;PSMD7;PSMA7;PSMC3;RPS27A;TNFRSF17;PSME3;PSMB10;RELB;PSMB3;UBE2M;PSMC1;PSMC2;TNFRSF18;SKP1;PSMB8;PSMA1;PSMB9;PSMD8;NFKB2;PSMB7;PSMF1;PSMD14;PSMA6;TNFSF12;PSMB2;PSME2;PSMA5;TNFSF13;UBA52;UBC;SEM1;TNFRSF12A;PSME1
TCR signaling	-0.508873	-1.39319	0.00772798	0.237418	126	123	NFKB1;PSMB11;PLCG2;ZAP70;BTRC;PSMB1;TRAT1;TAB2;PTEN;TRAF6;PSMD5;PDPK1;UBB;HLA-DQB2;PSMD11;PSMD13;CUL1;MALT1;NFKBIA;PAG1;UBE2D1;PLCG1;CD247;PRKCQ;PSMD9;PIK3CA;LAT;PSMC6;NCK1;PSME4;HLA-DRB1;RIPK2;CARD11;FBXW11;CD4;PSMC5;PSMA2;TRAV19;TRAV8-4;TRAV29DV5;PSMA8;PTPN22;CD101;TRBV12-3;TRBV7-9;PSMD2;PSMA4;PSMB5;CHUK;MAP3K7;PSMB6;RELA;PSMD12;UBE2V1;CSK;CD3D;PAK1;PSMA3;PSMD10;PSMD1;PTPRC;IKBKB;INPP5D;IKBKG;L…	EVL;UBE2D2;PSMD6;PTPRJ;CDC34;PSMC4;BCL10;PSMD3;PAK2;PIK3R2;PSMD4;PIK3R1;TRBC1;PSMB4;PSMD7;PSMA7;WAS;PSMC3;HLA-DQB1;VASP;RPS27A;GRAP2;PSME3;PSMB10;PSMB3;PSMC1;PSMC2;SKP1;PSMB8;CD3E;TRAC;CD3G;HLA-DQA1;PSMA1;PSMB9;PSMD8;PIK3CB;PSMB7;PSMF1;PSMD14;PSMA6;PSMB2;PSME2;PSMA5;ENAH;UBA52;UBC;HLA-DPB1;HLA-DRA;HLA-DPA1;SEM1;HLA-DRB5;HLA-DQA2;PSME1
Unblocking of NMDA receptors, glutamate binding and activation	-0.677435	-1.38982	0.0687285	0.241373	21	21	DLG1;CALM1;GRIA3;LRRC7;ACTN2;GRIA1;GRIN2B;CAMK2A;GRIA4;GRIN2D;GRIN1;GRIA2;CAMK2G;DLG2;GRIN2C;DLG4;GRIN2A;CAMK2D;DLG3;CAMK2B;NEFL	GRIN2C;DLG4;GRIN2A;CAMK2D;DLG3;CAMK2B;NEFL
Metabolism of Angiotensinogen to Angiotensins	-0.702426	-1.38791	0.0783972	0.24347	18	18	CES1;ATP6AP2;CTSG;CMA1;GZMH;CPB2;CPA3;REN;MME;ACE;ACE2;AGT;CPB1;CTSD;ANPEP;AOPEP;ENPEP;CTSZ	ACE2;AGT;CPB1;CTSD;ANPEP;AOPEP;ENPEP;CTSZ
Respiratory electron transport	-0.522689	-1.38699	0.0147929	0.243866	103	103	MT-ND4;MT-ND5;COX19;MT-CO2;MT-CYB;MT-CO3;TRAP1;MT-ND1;MT-CO1;ETFB;COX11;COX4I1;MT-ND3;NDUFV3;UQCRC2;MT-ND2;SDHA;NDUFA12;ETFDH;ACAD9;MT-ND6;UQCRC1;NDUFS1;COX18;SCO2;NDUFAF4;NUBPL;LRPPRC;NDUFAB1;TMEM186;COA1;NDUFB8;NDUFS4;COQ10A;CYC1;NDUFA13;NDUFAF6;NDUFB5;COX20;NDUFB10;NDUFA7;SURF1;NDUFAF7;TMEM126B;NDUFAF3;NDUFAF1;COX7A2L;NDUFA9;NDUFAF2;NDUFV1;NDUFC2;NDUFA5;NDUFA8;NDUFA10;COX16;NDUFS5;ECSIT;NDUFA1…	TIMMDC1;TACO1;NDUFV2;COX14;SDHD;NDUFS6;NDUFB7;COQ10B;NDUFA2;NDUFS2;COX6A1;SDHC;NDUFB2;COX5B;ETFA;UQCRQ;SDHB;NDUFA4;NDUFB3;NDUFC1;UQCR10;NDUFS8;NDUFA11;UQCRFS1;NDUFS3;NDUFAF5;NDUFB6;NDUFA3;NDUFB4;NDUFA6;NDUFB9;COX8A;COX5A;UQCRH;COX6B1;UQCRB;NDUFS7;NDUFB11;NDUFB1;COX6C;UQCR11;COX7C;COX7B;CYCS
Activation of BH3-only proteins	-0.639769	-1.38596	0.065	0.244609	30	30	TP73;TP63;PPP3R1;E2F1;BCL2;TFDP1;PPP3CC;TFDP2;PPP1R13B;MAPK8;BCL2L11;BID;TP53BP2;BMF;AKT2;AKT3;YWHAQ;DYNLL2;YWHAG;YWHAE;YWHAZ;YWHAH;PMAIP1;AKT1;TP53;YWHAB;BAD;BBC3;DYNLL1;SFN	AKT3;YWHAQ;DYNLL2;YWHAG;YWHAE;YWHAZ;YWHAH;PMAIP1;AKT1;TP53;YWHAB;BAD;BBC3;DYNLL1;SFN
Regulation of mitotic cell cycle	-0.529546	-1.38287	0.0129241	0.249263	88	88	PSMB11;RB1;ANAPC5;ANAPC7;BTRC;PSMB1;PSMD5;UBB;BUB3;BUB1B;PSMD11;MAD2L1;PSMD13;CUL1;UBE2D1;FZR1;PSMD9;NEK2;ANAPC15;PSMC6;PSME4;ANAPC1;UBE2S;PSMC5;PSMA2;PSMA8;SKP2;PSMD2;PSMA4;PSMB5;PSMB6;ANAPC10;PSMD12;CDC16;CDC23;ANAPC16;PSMA3;PSMD10;PSMD1;ANAPC4;AURKB;CCNA1;CCNB1;PTTG1;PSMD6;FBXO5;PSMC4;CDC27;AURKA;CDC26;PSMD3;ANAPC2;PSMD4;CDK2;CDC20;PSMB4;PSMD7;PSMA7;PLK1;UBE2C;PSMC3;ANAPC11;CCNA2;RPS27A;PSME3;…	CCNB1;PTTG1;PSMD6;FBXO5;PSMC4;CDC27;AURKA;CDC26;PSMD3;ANAPC2;PSMD4;CDK2;CDC20;PSMB4;PSMD7;PSMA7;PLK1;UBE2C;PSMC3;ANAPC11;CCNA2;RPS27A;PSME3;PSMB10;PSMB3;PSMC1;CDC14A;PSMC2;SKP1;PSMB8;CDK1;PSMA1;PSMB9;PSMD8;PSMB7;PSMF1;PSMD14;PSMA6;PSMB2;PSME2;PSMA5;UBA52;UBC;UBE2E1;SEM1;PSME1
Assembly of active LPL and LIPC lipase complexes	0.774074	1.60309	0.0188679	0.259301	19	19	PCSK6;MBTPS1;MBTPS2;FURIN;LMF1;LIPC;LMF2;ANGPTL3;CIDEC;APOA4;APOA5;APOC2;CREB3L3;FGF21;LPL;PCSK5;ANGPTL8;GPIHBP1;ANGPTL4	PCSK6;MBTPS1;MBTPS2;FURIN;LMF1;LIPC;LMF2
APC/C-mediated degradation of cell cycle proteins	-0.529546	-1.37749	0.0268562	0.259326	88	88	PSMB11;RB1;ANAPC5;ANAPC7;BTRC;PSMB1;PSMD5;UBB;BUB3;BUB1B;PSMD11;MAD2L1;PSMD13;CUL1;UBE2D1;FZR1;PSMD9;NEK2;ANAPC15;PSMC6;PSME4;ANAPC1;UBE2S;PSMC5;PSMA2;PSMA8;SKP2;PSMD2;PSMA4;PSMB5;PSMB6;ANAPC10;PSMD12;CDC16;CDC23;ANAPC16;PSMA3;PSMD10;PSMD1;ANAPC4;AURKB;CCNA1;CCNB1;PTTG1;PSMD6;FBXO5;PSMC4;CDC27;AURKA;CDC26;PSMD3;ANAPC2;PSMD4;CDK2;CDC20;PSMB4;PSMD7;PSMA7;PLK1;UBE2C;PSMC3;ANAPC11;CCNA2;RPS27A;PSME3;…	CCNB1;PTTG1;PSMD6;FBXO5;PSMC4;CDC27;AURKA;CDC26;PSMD3;ANAPC2;PSMD4;CDK2;CDC20;PSMB4;PSMD7;PSMA7;PLK1;UBE2C;PSMC3;ANAPC11;CCNA2;RPS27A;PSME3;PSMB10;PSMB3;PSMC1;CDC14A;PSMC2;SKP1;PSMB8;CDK1;PSMA1;PSMB9;PSMD8;PSMB7;PSMF1;PSMD14;PSMA6;PSMB2;PSME2;PSMA5;UBA52;UBC;UBE2E1;SEM1;PSME1
Orc1 removal from chromatin	-0.54486	-1.37579	0.0301109	0.261023	71	71	PSMB11;ORC6;MCM4;PSMB1;CDC6;PSMD5;ORC4;UBB;PSMD11;CDT1;ORC3;PSMD13;CUL1;ORC5;PSMD9;PSMC6;PSME4;MCM2;MCM6;PSMC5;PSMA2;PSMA8;SKP2;PSMD2;ORC1;MCM8;PSMA4;PSMB5;PSMB6;PSMD12;PSMA3;PSMD10;PSMD1;MCM5;MCM3;CCNA1;PSMD6;PSMC4;PSMD3;ORC2;PSMD4;CDK2;PSMB4;PSMD7;PSMA7;PSMC3;CCNA2;RPS27A;MCM7;RBX1;PSME3;PSMB10;PSMB3;PSMC1;PSMC2;SKP1;PSMB8;PSMA1;PSMB9;PSMD8;PSMB7;PSMF1;PSMD14;PSMA6;PSMB2;PSME2;PSMA5;UBA52;UBC;S…	PSMD6;PSMC4;PSMD3;ORC2;PSMD4;CDK2;PSMB4;PSMD7;PSMA7;PSMC3;CCNA2;RPS27A;MCM7;RBX1;PSME3;PSMB10;PSMB3;PSMC1;PSMC2;SKP1;PSMB8;PSMA1;PSMB9;PSMD8;PSMB7;PSMF1;PSMD14;PSMA6;PSMB2;PSME2;PSMA5;UBA52;UBC;SEM1;PSME1
Regulation of Insulin-like Growth Factor (IGF) transport and uptake by Insulin-like Growth Factor Binding Proteins (IGFBPs)	0.562683	1.61228	0	0.26116	124	123	GAS6;IGFBP7;IGFBP2;GOLM1;CST3;APP;APLP2;MBTPS1;C3;LAMB1;HSP90B1;PDIA6;KTN1;CDH2;MIA3;LAMC1;RCN1;PAPPA;FBN1;PRKCSH;IGFALS;ANO8;EVA1A;CSF1;TGOLN2;PRSS23;MFGE8;NUCB1;CHRDL1;TMEM132A;SHISA5;FAM20C;DMP1;FN1;IGFBP4;SCG3;SDC2;SPARCL1;LAMB2;FUCA2;C4A;IGF1;CKAP4;VWA1;PROC;TF;GPC3;MGAT4A;MEN1;BPIFB2;CTSG;GZMH;PCSK9;SERPIND1;NOTUM;BMP15;AMELX;APOB;MATN3;SCG2;SPP2;SPP1;MEPE;F2;ALB;AFP;AMBN;ENAM;FGF23;APOA5;M…	GAS6;IGFBP7;IGFBP2;GOLM1;CST3;APP;APLP2;MBTPS1;C3;LAMB1;HSP90B1;PDIA6;KTN1;CDH2;MIA3;LAMC1;RCN1;PAPPA;FBN1;PRKCSH;IGFALS;ANO8;EVA1A;CSF1;TGOLN2;PRSS23;MFGE8;NUCB1;CHRDL1;TMEM132A;SHISA5;FAM20C
HCMV Early Events	0.611262	1.5913	0.00259067	0.264956	187	60	NFKB1;ITGB1;NCOR1;EGFR;DYNC1I2;DYNC1H1;NUP153;RANBP2;NUP210;TBL1X;NUP188;SUZ12;NUP214;POM121C;NUP205;TBL1XR1;NUP160;EED;DBP;DYNC1LI2;NUP35;IRS1;TPR;NUP107;NUP133;NUP155;NUP50;SEH1L;POM121;GPS2;HDAC3;RBBP7;RBBP4;NUP43;NUP88;NUP42;CBX1;NUP58;CREB1;DYNC1LI1;AAAS;NUP54;NUP37;RAE1;NUP62;EZH2;NUP98;PML;SEC13;NUP93;TRIM28;NDC1;NUP85;ELK1;DYNLL2;DAXX;NCOR2;DYNC1I1;DUT;DYNLL1	NFKB1;ITGB1;NCOR1;EGFR;DYNC1I2;DYNC1H1;NUP153;RANBP2;NUP210;TBL1X;NUP188;SUZ12;NUP214;POM121C;NUP205;TBL1XR1;NUP160;EED;DBP;DYNC1LI2;NUP35;IRS1;TPR;NUP107;NUP133
Regulation of gene expression in beta cells	-0.681594	-1.37065	0.0829187	0.270988	21	21	FOXO1;FOXA2;NKX2-2;HNF4A;IAPP;NEUROD1;HNF1A;PDX1;NKX6-1;MAFA;GCK;INS;SLC2A2;PAX6;PKLR;FOXA3;RFX6;HNF4G;AKT2;AKT3;AKT1	HNF4G;AKT2;AKT3;AKT1
Hedgehog 'on' state	-0.531347	-1.36714	0.028436	0.275579	86	86	PSMB11;IQCE;CDON;PSMB1;GLI3;CUL3;DZIP1;PSMD5;KIF3A;UBB;PSMD11;PSMD13;SMURF1;PTCH1;EVC;GRK2;PSMD9;HHIP;SUFU;PSMC6;PSME4;ARRB2;SMO;NUMB;PSMC5;PSMA2;IHH;PSMA8;GLI1;DHH;SHH;PSMD2;CDC73;PSMA4;PSMB5;BOC;PSMB6;GLI2;GPR161;PSMD12;ITCH;PSMA3;PSMD10;PSMD1;EFCAB7;EVC2;ULK3;SPOP;PTCH2;PSMD6;PSMC4;PSMD3;PSMD4;ARRB1;GAS8;PSMB4;PSMD7;PSMA7;PSMC3;RPS27A;RBX1;PSME3;PSMB10;KIF7;PSMB3;SMURF2;PSMC1;PSMC2;PSMB8;CSNK1…	PSMD6;PSMC4;PSMD3;PSMD4;ARRB1;GAS8;PSMB4;PSMD7;PSMA7;PSMC3;RPS27A;RBX1;PSME3;PSMB10;KIF7;PSMB3;SMURF2;PSMC1;PSMC2;PSMB8;CSNK1A1;PSMA1;PSMB9;PSMD8;PSMB7;PSMF1;PSMD14;PSMA6;SPOPL;PSMB2;PSME2;PSMA5;UBA52;UBC;SEM1;GAS1;PSME1
Regulation of PTEN stability and activity	-0.546058	-1.36784	0.0375204	0.27581	69	69	PSMB11;OTUD3;CSNK2A2;PSMB1;NEDD4;TRIM27;PTEN;TNKS;PSMD5;PREX2;USP13;UBB;TNKS2;PSMD11;PSMD13;WWP2;PSMD9;PSMC6;PSME4;PSMC5;PSMA2;PSMA8;PSMD2;PSMA4;PSMB5;PSMB6;CSNK2A1;PSMD12;PSMA3;PSMD10;PSMD1;CSNK2B;PSMD6;PSMC4;PSMD3;PSMD4;AKT2;XIAP;PSMB4;PSMD7;PSMA7;MKRN1;PSMC3;RPS27A;AKT3;STUB1;PSME3;PSMB10;PSMB3;PSMC1;FRK;PSMC2;PSMB8;PSMA1;PSMB9;PSMD8;RNF146;PSMB7;PSMF1;PSMD14;PSMA6;AKT1;PSMB2;PSME2;PSMA5;UBA52…	PSMD6;PSMC4;PSMD3;PSMD4;AKT2;XIAP;PSMB4;PSMD7;PSMA7;MKRN1;PSMC3;RPS27A;AKT3;STUB1;PSME3;PSMB10;PSMB3;PSMC1;FRK;PSMC2;PSMB8;PSMA1;PSMB9;PSMD8;RNF146;PSMB7;PSMF1;PSMD14;PSMA6;AKT1;PSMB2;PSME2;PSMA5;UBA52;UBC;SEM1;PSME1
Regulation of TP53 Expression and Degradation	-0.595607	-1.36608	0.0642504	0.27629	37	37	MDM4;CHEK2;MDM2;PDPK1;UBB;MAPKAP1;RICTOR;ATM;PHF20;RFFL;PRDM1;PPP2R5C;PPP2R1B;USP2;PPP2CB;RNF34;USP7;CCNA1;MTOR;CDK2;AKT2;CCNG1;CCNA2;RPS27A;AKT3;PPP2CA;PRR5;DAXX;PPP2R1A;MLST8;CDK1;AKT1;TP53;UBA52;UBC;SGK1;CDKN2A	MTOR;CDK2;AKT2;CCNG1;CCNA2;RPS27A;AKT3;PPP2CA;PRR5;DAXX;PPP2R1A;MLST8;CDK1;AKT1;TP53;UBA52;UBC;SGK1;CDKN2A
Costimulation by the CD28 family	-0.541519	-1.36447	0.0241158	0.276758	76	74	CD274;TNFRSF14;CD86;PDPK1;PPP2R5D;VAV1;SRC;MAP3K8;HLA-DQB2;MAPKAP1;RICTOR;CDC42;CD247;PIK3CA;PPP2R5A;FYN;MAP3K14;HLA-DRB1;CD4;PIK3R3;ICOS;CTLA4;TRAV19;TRAV8-4;TRAV29DV5;PDCD1;CD80;TRBV12-3;TRBV7-9;PPP2R5C;RAC1;PTPN6;PPP2R1B;CSK;CD3D;PAK1;PPP2CB;YES1;GRB2;LCK;PAK3;CD28;BTLA;LYN;PTPN11;MTOR;PAK2;PIK3R2;PIK3R1;AKT2;TRBC1;HLA-DQB1;PPP2R5E;AKT3;PPP2CA;ICOSLG;GRAP2;PDCD1LG2;THEM4;PPP2R5B;PRR5;PPP2R1A;T…	PTPN11;MTOR;PAK2;PIK3R2;PIK3R1;AKT2;TRBC1;HLA-DQB1;PPP2R5E;AKT3;PPP2CA;ICOSLG;GRAP2;PDCD1LG2;THEM4;PPP2R5B;PRR5;PPP2R1A;TRIB3;MLST8;CD3E;TRAC;CD3G;HLA-DQA1;AKT1;HLA-DPB1;HLA-DRA;HLA-DPA1;HLA-DRB5;HLA-DQA2
Apoptosis	-0.487646	-1.36359	0.00444444	0.277254	181	173	DSP;UACA;PSMB11;OPA1;ADD1;HMGB1;ACIN1;TP73;TP63;DSG2;LMNB1;PLEC;BCAP31;ARHGAP10;PSMB1;CASP9;APPL1;CASP8;SATB1;PPP3R1;PSMD5;UBB;DAPK1;STAT3;TLR4;PKP1;PSMD11;PSMD13;APIP;CFLAR;E2F1;C1QBP;DFFB;STK24;BCL2;BIRC2;FNTA;PRKCQ;TFDP1;FADD;TNFRSF10B;CD14;KPNB1;TICAM1;PSMD9;NMT1;PPP3CC;DBNL;APAF1;PSMC6;PSME4;AVEN;PTK2;CARD8;DNM1L;CASP7;MAPK1;DAPK2;TNFRSF10A;PSMC5;PSMA2;GZMB;DCC;PSMA8;CLSPN;BMX;FASLG;BCL2L1;A…	TJP2;LY96;GAS2;MAPT;RIPK1;PSMD6;BMF;PSMC4;PSMD3;PAK2;DSG1;PSMD4;UNC5A;ROCK1;AKT2;DIABLO;XIAP;PSMB4;PSMD7;PSMA7;OMA1;PSMC3;RPS27A;AKT3;SEPTIN4;TJP1;PSME3;PSMB10;YWHAQ;PSMB3;PRKCD;MAGED1;DYNLL2;PSMC1;MAPK3;KPNA1;PSMC2;YWHAG;PSMB8;GSDME;CASP6;PSMA1;YWHAE;PSMB9;PSMD8;YWHAZ;STK26;PSMB7;YWHAH;PSMF1;PSMD14;PMAIP1;PSMA6;AKT1;CTNNB1;DAPK3;PSMB2;TP53;TNFSF10;YWHAB;BAD;PSME2;PSMA5;TRADD;OCLN;BBC3;DYNLL1;LMN…
Activation of NF-kappaB in B cells	-0.544376	-1.36488	0.0235849	0.277348	67	67	NFKB1;PSMB11;BTRC;PSMB1;PSMD5;UBB;PSMD11;PSMD13;CUL1;MALT1;NFKBIA;NFKBIB;PSMD9;PSMC6;PSME4;CARD11;FBXW11;PSMC5;PSMA2;PSMA8;PSMD2;REL;PSMA4;PSMB5;CHUK;MAP3K7;PSMB6;RELA;PSMD12;PSMA3;PSMD10;PSMD1;IKBKB;IKBKG;PSMD6;PSMC4;BCL10;PSMD3;PSMD4;PSMB4;PSMD7;PSMA7;PSMC3;RPS27A;PRKCB;PSME3;PSMB10;PSMB3;PSMC1;NFKBIE;PSMC2;SKP1;PSMB8;PSMA1;PSMB9;PSMD8;PSMB7;PSMF1;PSMD14;PSMA6;PSMB2;PSME2;PSMA5;UBA52;UBC;SEM1;P…	PSMD6;PSMC4;BCL10;PSMD3;PSMD4;PSMB4;PSMD7;PSMA7;PSMC3;RPS27A;PRKCB;PSME3;PSMB10;PSMB3;PSMC1;NFKBIE;PSMC2;SKP1;PSMB8;PSMA1;PSMB9;PSMD8;PSMB7;PSMF1;PSMD14;PSMA6;PSMB2;PSME2;PSMA5;UBA52;UBC;SEM1;PSME1
Budding and maturation of HIV virion	-0.643066	-1.36195	0.0551839	0.279152	36	28	VPS4A;VPS28;CHMP6;UBB;MVB12B;UBAP1;MVB12A;NEDD4L;VPS37A;VPS37B;VPS4B;VPS37C;VPS37D;RPS27A;CHMP4A;VTA1;TSG101;PDCD6IP;CHMP5;PPIA;CHMP2A;CHMP2B;CHMP7;CHMP4B;UBA52;UBC;CHMP4C;CHMP3	VPS37D;RPS27A;CHMP4A;VTA1;TSG101;PDCD6IP;CHMP5;PPIA;CHMP2A;CHMP2B;CHMP7;CHMP4B;UBA52;UBC;CHMP4C;CHMP3
Triglyceride metabolism	-0.587721	-1.35875	0.0587248	0.284857	38	38	LPIN1;GK;GPAM;ABHD5;LIPE;PNPLA5;MOGAT1;MOGAT2;GK2;GK3P;FABP4;MOGAT3;PRKACG;FABP7;AGMO;LPIN3;LPIN2;PRKACB;PPP1CA;PLIN3;FABP1;FABP12;FABP9;FABP2;FABP3;DGAT1;PLIN1;GPAT2;FABP6;DGAT2;PRKACA;PPP1CC;PNPLA4;MGLL;GPD2;CAV1;FABP5;PPP1CB	FABP1;FABP12;FABP9;FABP2;FABP3;DGAT1;PLIN1;GPAT2;FABP6;DGAT2;PRKACA;PPP1CC;PNPLA4;MGLL;GPD2;CAV1;FABP5;PPP1CB
Regulation of TP53 Degradation	-0.595611	-1.35735	0.0477759	0.286382	36	36	MDM4;CHEK2;MDM2;PDPK1;UBB;MAPKAP1;RICTOR;ATM;PHF20;RFFL;PPP2R5C;PPP2R1B;USP2;PPP2CB;RNF34;USP7;CCNA1;MTOR;CDK2;AKT2;CCNG1;CCNA2;RPS27A;AKT3;PPP2CA;PRR5;DAXX;PPP2R1A;MLST8;CDK1;AKT1;TP53;UBA52;UBC;SGK1;CDKN2A	MTOR;CDK2;AKT2;CCNG1;CCNA2;RPS27A;AKT3;PPP2CA;PRR5;DAXX;PPP2R1A;MLST8;CDK1;AKT1;TP53;UBA52;UBC;SGK1;CDKN2A
Generation of second messenger molecules	-0.59229	-1.35402	0.0652529	0.288742	41	38	PLCG2;ZAP70;HLA-DQB2;PLCG1;CD247;LAT;NCK1;HLA-DRB1;CD4;TRAV19;TRAV8-4;TRAV29DV5;CD101;TRBV12-3;TRBV7-9;CD3D;PAK1;LCK;PAK3;ITK;LCP2;EVL;PAK2;TRBC1;WAS;HLA-DQB1;VASP;GRAP2;CD3E;TRAC;CD3G;HLA-DQA1;ENAH;HLA-DPB1;HLA-DRA;HLA-DPA1;HLA-DRB5;HLA-DQA2	TRBC1;WAS;HLA-DQB1;VASP;GRAP2;CD3E;TRAC;CD3G;HLA-DQA1;ENAH;HLA-DPB1;HLA-DRA;HLA-DPA1;HLA-DRB5;HLA-DQA2
Mitophagy	-0.637165	-1.35237	0.081862	0.289184	29	28	CSNK2A2;SRC;UBB;TOMM70;MFN1;SQSTM1;MTERF3;TOMM6;ATG12;CSNK2A1;TOMM20;ULK1;CSNK2B;ATG5;PINK1;RPS27A;TOMM40;TOMM22;MAP1LC3B;FUNDC1;PGAM5;TOMM7;TOMM5;MFN2;VDAC1;UBA52;UBC;MAP1LC3A	PINK1;RPS27A;TOMM40;TOMM22;MAP1LC3B;FUNDC1;PGAM5;TOMM7;TOMM5;MFN2;VDAC1;UBA52;UBC;MAP1LC3A
Downstream signaling events of B Cell Receptor (BCR)	-0.522231	-1.35503	0.0263975	0.289926	81	81	NFKB1;PSMB11;BTRC;PSMB1;NFATC1;PPP3R1;PSMD5;UBB;PSMD11;PSMD13;CUL1;RASGRP1;MALT1;NFKBIA;NFKBIB;PSMD9;PSMC6;HRAS;PSME4;CALM1;CARD11;FBXW11;PSMC5;PSMA2;PSMA8;RASGRP3;PPP3CB;PSMD2;NRAS;REL;PSMA4;PSMB5;CHUK;MAP3K7;PSMB6;RELA;NFATC2;PSMD12;KRAS;PSMA3;PSMD10;PSMD1;IKBKB;NFATC3;IKBKG;PSMD6;PSMC4;BCL10;PSMD3;PSMD4;PSMB4;PSMD7;PSMA7;PSMC3;RPS27A;PRKCB;PSME3;PSMB10;PSMB3;PSMC1;NFKBIE;PSMC2;SKP1;FKBP1A;PSMB…	PSMD6;PSMC4;BCL10;PSMD3;PSMD4;PSMB4;PSMD7;PSMA7;PSMC3;RPS27A;PRKCB;PSME3;PSMB10;PSMB3;PSMC1;NFKBIE;PSMC2;SKP1;FKBP1A;PSMB8;PPIA;PSMA1;PSMB9;PSMD8;PSMB7;PSMF1;PSMD14;PSMA6;PSMB2;PSME2;PSMA5;PPP3CA;UBA52;UBC;SEM1;PSME1
Signaling by TGF-beta Receptor Complex	-0.533421	-1.35426	0.0434783	0.289938	73	73	NCOR1;XPO1;USP15;TGFBR2;FURIN;TRIM33;CCNT1;SMAD4;ZFYVE9;CCNK;UBB;TGFB1;CCNT2;HDAC1;SMAD3;TGIF2;SP1;UBE2D1;SMURF1;PARD3;RHOA;RNF111;UCHL5;TFDP1;RBL1;MTMR4;SKI;NEDD4L;SNW1;BAMBI;PARD6A;PPM1A;SMAD7;MEN1;TGFBR1;ATP1B4;CCNC;TFDP2;E2F5;SMAD2;PPP1CA;USP9X;F11R;PRKCZ;SKIL;SERPINE1;RPS27A;CDK8;STUB1;PARP1;ARHGEF18;UBE2M;SMURF2;STRAP;NEDD8;FKBP1A;WWTR1;PPP1CC;NCOR2;CDK9;CDKN2B;CBL;TGIF1;UBE2D3;E2F4;PMEPA1;…	RPS27A;CDK8;STUB1;PARP1;ARHGEF18;UBE2M;SMURF2;STRAP;NEDD8;FKBP1A;WWTR1;PPP1CC;NCOR2;CDK9;CDKN2B;CBL;TGIF1;UBE2D3;E2F4;PMEPA1;CGN;UBA52;UBC;PPP1CB;MYC;PPP1R15A;JUNB
Disassembly of the destruction complex and recruitment of AXIN to the membrane	-0.612687	-1.35238	0.0726073	0.290878	31	31	LRP5;PPP2R5D;CSNK1G2;PPP2R5A;GSK3B;FRAT1;FZD5;AXIN1;WNT3A;WNT1;WNT8B;WNT8A;PPP2R5C;APC;DVL3;PPP2R1B;LRP6;PPP2CB;DVL1;AMER1;DVL2;PPP2R5E;PPP2CA;PPP2R5B;PPP2R1A;FZD2;CSNK1A1;FRAT2;CTNNB1;FZD1;CAV1	AMER1;DVL2;PPP2R5E;PPP2CA;PPP2R5B;PPP2R1A;FZD2;CSNK1A1;FRAT2;CTNNB1;FZD1;CAV1
Ras activation upon Ca2+ influx through NMDA receptor	-0.675156	-1.35052	0.0869565	0.291811	20	20	DLG1;HRAS;CALM1;LRRC7;ACTN2;RASGRF2;GRIN2B;CAMK2A;GRIN2D;GRIN1;NRAS;KRAS;CAMK2G;DLG2;RASGRF1;DLG4;CAMK2D;DLG3;CAMK2B;NEFL	CAMK2D;DLG3;CAMK2B;NEFL
Eicosanoid ligand-binding receptors	0.784337	1.53855	0.0357995	0.299009	15	15	LTB4R;LTB4R2;PTGER2;TBXA2R;OXER1;PTGFR;CYSLTR1;GPR17;CYSLTR2;PTGDR2;PTGER1;PTGER4;PTGDR;PTGER3;PTGIR	LTB4R;LTB4R2;PTGER2;TBXA2R;OXER1
PCP/CE pathway	-0.516089	-1.34576	0.0220472	0.299608	92	92	PSMB11;WNT5B;WNT5A;ROR2;FZD3;AP2A2;PSMB1;FZD6;PSMD5;UBB;FZD8;SCRIB;PSMD11;PSMD13;AP2A1;VANGL2;SMURF1;FZD4;RHOA;PSMD9;PRKCA;PSMC6;PSME4;FZD5;PARD6A;ARRB2;AP2M1;CLTC;PSMC5;PSMA2;PSMA8;WNT1;PRKCG;PSMD2;RAC1;PSMA4;PRICKLE1;PSMB5;PSMB6;DVL3;PSMD12;WNT4;FZD7;WNT11;PSMA3;PSMD10;AP2B1;RYK;PSMD1;DVL1;PSMD6;PSMC4;PSMD3;PSMD4;DVL2;PSMB4;PSMD7;PSMA7;PSMC3;RPS27A;PRKCB;CLTB;PSME3;PSMB10;PFN1;PSMB3;SMURF2;PSMC…	DVL2;PSMB4;PSMD7;PSMA7;PSMC3;RPS27A;PRKCB;CLTB;PSME3;PSMB10;PFN1;PSMB3;SMURF2;PSMC1;PSMC2;FZD2;PSMB8;DAAM1;PSMA1;PSMB9;PSMD8;RAC2;PSMB7;PSMF1;PSMD14;ROR1;CLTA;PSMA6;RAC3;PSMB2;AP2S1;FZD1;PSME2;PSMA5;UBA52;UBC;SEM1;PSME1
EPH-Ephrin signaling	-0.515368	-1.3458	0.0376176	0.301258	92	92	EFNB2;ARHGEF28;EFNB1;EPHA4;ROCK2;AP2A2;LIMK2;TIAM1;EPHA6;ITSN1;EPHA1;APH1A;EPHB1;MYH9;SRC;SDC2;AP2A1;CDC42;EPHA7;EPHA2;ARHGEF7;RHOA;MYL9;NCK2;RASA1;HRAS;KALRN;FYN;PTK2;APH1B;AP2M1;CLTC;EPHA8;EPHA10;EFNB3;GRIN2B;GRIN1;RAC1;EPHB3;NCSTN;PSEN2;MYH10;EFNA1;PAK1;AP2B1;YES1;LIMK1;DNM1;PAK3;MMP2;EFNA3;ADAM10;LYN;WASL;PAK2;EFNA2;EPHA5;EFNA4;EPHA3;ROCK1;PSENEN;ARPC5;EFNA5;MYH11;ACTR2;CLTCL1;CLTB;ARPC4;ARPC…	WASL;PAK2;EFNA2;EPHA5;EFNA4;EPHA3;ROCK1;PSENEN;ARPC5;EFNA5;MYH11;ACTR2;CLTCL1;CLTB;ARPC4;ARPC1A;GIT1;VAV2;EPHB4;PSEN1;ARPC3;EPHB2;MMP9;ACTR3;CLTA;NGEF;SDCBP;AP2S1;MYL12A;EPHB6;VAV3;MYH14;ARPC2;MYL12B;CFL1;ARPC1B;MYL6;ACTB;ACTG1
Plasma lipoprotein remodeling	0.679387	1.54383	0.0218447	0.303109	32	32	PLTP;PCSK6;MBTPS1;ABCG1;MBTPS2;FURIN;LMF1;LIPC;LMF2;LCAT;ANGPTL3;APOB;APOF;CIDEC;CETP;ALB;APOA4;APOA5;APOC2;CREB3L3;FGF21;LPL;LPA;PCSK5;APOA1;ANGPTL8;APOA2;GPIHBP1;APOC3;LIPG;ANGPTL4;APOE	PLTP;PCSK6;MBTPS1;ABCG1;MBTPS2;FURIN;LMF1;LIPC;LMF2;LCAT
Defective TPR may confer susceptibility towards thyroid papillary carcinoma (TPC)	0.66477	1.55043	0.0123153	0.305726	32	32	NUP153;RANBP2;NUP210;NUP188;NUP214;POM121C;NUP205;NUP160;NUP35;TPR;NUP107;NUP133;NUP155;NUP50;SEH1L;POM121;NUP43;NUP88;NUP42;GCKR;GCK;NUP58;AAAS;NUP54;NUP37;RAE1;NUP62;NUP98;SEC13;NUP93;NDC1;NUP85	NUP153;RANBP2;NUP210;NUP188;NUP214;POM121C;NUP205;NUP160;NUP35;TPR;NUP107;NUP133;NUP155;NUP50;SEH1L;POM121
Post-translational protein phosphorylation	0.559538	1.56676	0	0.307502	107	106	GAS6;IGFBP7;GOLM1;CST3;APP;APLP2;MBTPS1;C3;LAMB1;HSP90B1;PDIA6;KTN1;CDH2;MIA3;LAMC1;RCN1;FBN1;PRKCSH;ANO8;EVA1A;CSF1;TGOLN2;PRSS23;MFGE8;NUCB1;CHRDL1;TMEM132A;SHISA5;FAM20C;DMP1;FN1;IGFBP4;SCG3;SDC2;SPARCL1;LAMB2;FUCA2;C4A;CKAP4;VWA1;PROC;TF;GPC3;MGAT4A;MEN1;BPIFB2;PCSK9;SERPIND1;NOTUM;BMP15;AMELX;APOB;MATN3;SCG2;SPP2;SPP1;MEPE;ALB;AFP;AMBN;ENAM;FGF23;APOA5;SERPINC1;HRC;FGG;FGA;VGF;PENK;KNG1;AHSG…	GAS6;IGFBP7;GOLM1;CST3;APP;APLP2;MBTPS1;C3;LAMB1;HSP90B1;PDIA6;KTN1;CDH2;MIA3;LAMC1;RCN1;FBN1;PRKCSH;ANO8;EVA1A;CSF1;TGOLN2;PRSS23;MFGE8;NUCB1;CHRDL1;TMEM132A;SHISA5;FAM20C
RUNX1 regulates transcription of genes involved in differentiation of HSCs	-0.539413	-1.34118	0.0572831	0.308822	99	71	PSMB11;KMT2A;TP73;LMO1;PSMB1;PSMD5;UBB;GATA3;ABL1;PSMD11;YAP1;LMO2;PSMD13;TCF3;CDK7;PSMD9;PSMC6;PSME4;MYB;SPI1;MNAT1;TCF12;PSMC5;PSMA2;TAL1;PSMA8;GATA1;PSMD2;PSMA4;PSMB5;PSMB6;PSMD12;CCNH;ITCH;PSMA3;PSMD10;PSMD1;PSMD6;PSMC4;PSMD3;PSMD4;RUNX1;PSMB4;PSMD7;PSMA7;PSMC3;RPS27A;PSME3;PSMB10;PSMB3;H2AFX;PSMC1;CBFB;PSMC2;PSMB8;LDB1;PSMA1;PSMB9;PSMD8;PSMB7;PSMF1;PSMD14;PSMA6;PSMB2;GATA2;PSME2;PSMA5;UBA52;…	PSMD6;PSMC4;PSMD3;PSMD4;RUNX1;PSMB4;PSMD7;PSMA7;PSMC3;RPS27A;PSME3;PSMB10;PSMB3;H2AFX;PSMC1;CBFB;PSMC2;PSMB8;LDB1;PSMA1;PSMB9;PSMD8;PSMB7;PSMF1;PSMD14;PSMA6;PSMB2;GATA2;PSME2;PSMA5;UBA52;UBC;SEM1;PSME1
FCERI mediated NF-kB activation	-0.478896	-1.33971	0.0187793	0.310318	157	154	NFKB1;PSMB11;BTRC;PSMB1;TAB2;RASGRP2;TRAF6;PSMD5;PDPK1;UBB;PSMD11;PSMD13;CUL1;RASGRP1;MALT1;NFKBIA;UBE2D1;PRKCQ;PSMD9;PSMC6;PSME4;CARD11;FBXW11;PSMC5;PSMA2;IGLV1-36;IGLV3-21;IGLV3-22;IGLV2-23;IGLV1-40;IGLC6;IGLC7;IGLV3-1;IGLV4-3;IGLV3-19;IGLV2-18;IGLV7-43;IGLV2-33;IGLV3-27;IGLV3-25;IGLV1-44;IGLV5-37;IGLV1-51;IGLV1-47;IGLV7-46;IGLV5-45;IGLV3-16;IGLV2-14;IGLV3-12;IGLV4-69;IGLV10-54;IGLV6-57;IGLV11-…	UBE2N;LYN;UBE2D2;PSMD6;CDC34;PSMC4;BCL10;PSMD3;PSMD4;PSMB4;PSMD7;PSMA7;PSMC3;RPS27A;PSME3;PSMB10;PSMB3;IGLC1;TAB1;PSMC1;PSMC2;SKP1;PSMB8;PSMA1;PSMB9;PSMD8;PSMB7;PSMF1;PSMD14;PSMA6;PSMB2;PSME2;PSMA5;UBA52;UBC;SEM1;PSME1
Response of EIF2AK1 (HRI) to heme deficiency	-0.727672	-1.33854	0.0877797	0.311288	15	15	ATF5;CEBPG;EIF2S1;EIF2S3;EIF2AK1;ATF4;DDIT3;EIF2S2;ASNS;GRB10;CHAC1;TRIB3;ATF3;PPP1R15A;CEBPB	EIF2S2;ASNS;GRB10;CHAC1;TRIB3;ATF3;PPP1R15A;CEBPB
Xenobiotics	-0.640053	-1.33559	0.088586	0.312808	24	24	CYP2C8;CYP2D6;CYP1A2;CYP1A1;AHRR;CYP3A7;CYP2C9;CYP2C19;CYP2A6;CYP2A7;CYP2A13;CYP2F1;ARNT;CYP2C18;CYP2J2;CYP2B6;CYP3A43;CYP2E1;CYP3A5;CYP3A4;ARNT2;AHR;CYP2S1;CYP2W1	CYP2C18;CYP2J2;CYP2B6;CYP3A43;CYP2E1;CYP3A5;CYP3A4;ARNT2;AHR;CYP2S1;CYP2W1
Intrinsic Pathway for Apoptosis	-0.549742	-1.33599	0.0536585	0.313665	55	55	UACA;TP73;TP63;CASP9;CASP8;PPP3R1;STAT3;APIP;E2F1;C1QBP;BCL2;TFDP1;NMT1;PPP3CC;APAF1;AVEN;CARD8;CASP7;MAPK1;GZMB;BCL2L1;TFDP2;BAK1;GSDMD;PPP1R13B;CASP3;BAX;MAPK8;BCL2L11;BID;TP53BP2;BMF;AKT2;DIABLO;XIAP;AKT3;SEPTIN4;YWHAQ;DYNLL2;MAPK3;YWHAG;GSDME;YWHAE;YWHAZ;YWHAH;PMAIP1;AKT1;TP53;YWHAB;BAD;BBC3;DYNLL1;CDKN2A;CYCS;SFN	AKT2;DIABLO;XIAP;AKT3;SEPTIN4;YWHAQ;DYNLL2;MAPK3;YWHAG;GSDME;YWHAE;YWHAZ;YWHAH;PMAIP1;AKT1;TP53;YWHAB;BAD;BBC3;DYNLL1;CDKN2A;CYCS;SFN
Beta-catenin phosphorylation cascade	-0.683225	-1.3364	0.0947368	0.314512	17	17	PPP2R5D;PPP2R5A;GSK3B;FRAT1;AXIN1;PPP2R5C;APC;PPP2R1B;PPP2CB;AMER1;PPP2R5E;PPP2CA;PPP2R5B;PPP2R1A;CSNK1A1;FRAT2;CTNNB1	AMER1;PPP2R5E;PPP2CA;PPP2R5B;PPP2R1A;CSNK1A1;FRAT2;CTNNB1
Glutathione conjugation	-0.60043	-1.32952	0.0745763	0.320676	37	34	GGT5;GSTO1;GSTM2;GSTO2;OPLAH;ESD;GSTK1;GSTZ1;GSTM1;GSTM5;GGT1;HPGDS;GSTA2;GSTA5;GSTA1;GSTA3;MGST2;GSTA4;GSTT2B;CNDP2;GGT6;GCLM;CHAC2;MGST3;GSTM4;GCLC;CHAC1;GSTM3;GSS;MGST1;AKR1A1;GGCT;GGT7;GSTP1	GSTM4;GCLC;CHAC1;GSTM3;GSS;MGST1;AKR1A1;GGCT;GGT7;GSTP1
FCERI mediated MAPK activation	-0.494249	-1.33009	0.0308166	0.321012	108	105	PLCG2;SYK;SOS1;VAV1;MAP2K7;PLCG1;SHC1;LAT;HRAS;MAPK1;IGLV1-36;IGLV3-21;IGLV3-22;IGLV2-23;IGLV1-40;IGLC6;IGLC7;IGLV3-1;IGLV4-3;IGLV3-19;IGLV2-18;IGLV7-43;IGLV2-33;IGLV3-27;IGLV3-25;IGLV1-44;IGLV5-37;IGLV1-51;IGLV1-47;IGLV7-46;IGLV5-45;IGLV3-16;IGLV2-14;IGLV3-12;IGLV4-69;IGLV10-54;IGLV6-57;IGLV11-55;IGLV2-8;IGLV2-11;IGLV8-61;IGLV4-60;IGKV4-1;IGKV5-2;IGKV1-16;IGKV2-28;IGKV1-5;IGKV3-15;IGKV1-12;IGKV2…	MAP2K4;MAPK9;GRAP2;MAP3K1;IGLC1;MAPK3;VAV2;VAV3;JUN;FOS
Gene and protein expression by JAK-STAT signaling after Interleukin-12 stimulation	-0.582478	-1.33045	0.0814696	0.321868	38	37	HNRNPA2B1;GSTO1;LMNB1;BOLA2;HNRNPDL;MTAP;CDC42;MSN;CAPZA1;IFNG;CA1;GSTA2;STAT4;HSPA9;HNRNPF;SOD1;RALA;RAP1B;LCP1;IL10;PAK2;ARF1;TCP1;PITPNA;PDCD4;SOD2;SERPINB2;PPIA;SNRPA1;RPLP0;PSME2;MIF;TALDO1;AIP;CNN2;CFL1;ANXA2	ARF1;TCP1;PITPNA;PDCD4;SOD2;SERPINB2;PPIA;SNRPA1;RPLP0;PSME2;MIF;TALDO1;AIP;CNN2;CFL1;ANXA2
Regulation of RAS by GAPs	-0.526677	-1.33078	0.0385852	0.322895	68	68	PSMB11;SPRED2;RASA3;PSMB1;CUL3;SYNGAP1;PSMD5;DAB2IP;RASAL1;UBB;PSMD11;PSMD13;RASA2;PSMD9;NF1;PSMC6;RASA1;HRAS;PSME4;SPRED1;PSMC5;PSMA2;PSMA8;PSMD2;NRAS;PSMA4;PSMB5;PSMB6;RASAL2;PSMD12;KRAS;KBTBD7;PSMA3;PSMD10;PSMD1;SPRED3;PSMD6;PSMC4;PSMD3;PSMD4;RASAL3;RASA4;PSMB4;PSMD7;PSMA7;PSMC3;RPS27A;RBX1;PSME3;PSMB10;PSMB3;PSMC1;PSMC2;PSMB8;PSMA1;PSMB9;PSMD8;PSMB7;PSMF1;PSMD14;PSMA6;PSMB2;PSME2;PSMA5;UBA52;…	PSMD6;PSMC4;PSMD3;PSMD4;RASAL3;RASA4;PSMB4;PSMD7;PSMA7;PSMC3;RPS27A;RBX1;PSME3;PSMB10;PSMB3;PSMC1;PSMC2;PSMB8;PSMA1;PSMB9;PSMD8;PSMB7;PSMF1;PSMD14;PSMA6;PSMB2;PSME2;PSMA5;UBA52;UBC;SEM1;PSME1
Assembly of the pre-replicative complex	-0.530516	-1.32581	0.0436137	0.327973	68	68	PSMB11;ORC6;MCM4;PSMB1;CDC6;PSMD5;ORC4;UBB;PSMD11;CDT1;ORC3;PSMD13;E2F1;E2F3;ORC5;PSMD9;PSMC6;PSME4;MCM2;MCM6;PSMC5;PSMA2;PSMA8;PSMD2;ORC1;MCM8;PSMA4;PSMB5;PSMB6;PSMD12;PSMA3;PSMD10;PSMD1;MCM5;MCM3;E2F2;PSMD6;PSMC4;PSMD3;ORC2;PSMD4;PSMB4;PSMD7;PSMA7;PSMC3;RPS27A;MCM7;PSME3;PSMB10;PSMB3;PSMC1;PSMC2;PSMB8;PSMA1;PSMB9;PSMD8;PSMB7;PSMF1;PSMD14;PSMA6;PSMB2;GMNN;PSME2;PSMA5;UBA52;UBC;SEM1;PSME1	PSMD6;PSMC4;PSMD3;ORC2;PSMD4;PSMB4;PSMD7;PSMA7;PSMC3;RPS27A;MCM7;PSME3;PSMB10;PSMB3;PSMC1;PSMC2;PSMB8;PSMA1;PSMB9;PSMD8;PSMB7;PSMF1;PSMD14;PSMA6;PSMB2;GMNN;PSME2;PSMA5;UBA52;UBC;SEM1;PSME1
Regulation of Glucokinase by Glucokinase Regulatory Protein	0.66477	1.55073	0.0151899	0.328241	32	32	NUP153;RANBP2;NUP210;NUP188;NUP214;POM121C;NUP205;NUP160;NUP35;TPR;NUP107;NUP133;NUP155;NUP50;SEH1L;POM121;NUP43;NUP88;NUP42;GCKR;GCK;NUP58;AAAS;NUP54;NUP37;RAE1;NUP62;NUP98;SEC13;NUP93;NDC1;NUP85	NUP153;RANBP2;NUP210;NUP188;NUP214;POM121C;NUP205;NUP160;NUP35;TPR;NUP107;NUP133;NUP155;NUP50;SEH1L;POM121
EGR2 and SOX10-mediated initiation of Schwann cell myelination	0.664467	1.5185	0.0125313	0.333513	29	29	PMP22;LAMB1;ADGRV1;LAMC1;TEAD1;HMGCR;CYP51A1;HDAC2;UTRN;NAB1;YAP1;SREBF2;SMARCA4;ADGRG6;LAMA2;DAG1;DRP2;SOX10;GJB1;MAG;POU3F2;NAB2;POU3F1;MBP;MPZ;PRX;WWTR1;EGR2;SCD5	PMP22;LAMB1;ADGRV1;LAMC1;TEAD1;HMGCR;CYP51A1;HDAC2;UTRN
RHO GTPases Activate ROCKs	-0.664215	-1.32016	0.100855	0.340196	19	19	ROCK2;LIMK2;MYH9;PPP1R12A;RHOA;MYL9;MYH10;PAK1;RHOC;LIMK1;ROCK1;MYH11;PPP1R12B;PPP1CB;MYH14;MYL12B;CFL1;MYL6;RHOB	PPP1R12B;PPP1CB;MYH14;MYL12B;CFL1;MYL6;RHOB
Signaling by NTRKs	-0.4793	-1.31865	0.0373134	0.34202	135	135	PCSK6;KIDINS220;NTF4;RPS6KA5;AP2A2;TIAM1;F3;FURIN;RALB;IRS1;SOS1;PTPRS;GAB1;PPP2R5D;DOCK3;SRC;REST;MEF2A;NAB1;STAT3;DNM2;AP2A1;PLCG1;FRS2;SHC1;RHOA;RPS6KA2;MAPK14;PIK3CA;HRAS;FYN;RAPGEF1;TF;CRKL;MEF2D;AP2M1;MAPK1;MAPK11;CLTC;TCF12;DNM3;CDK5R2;ADCYAP1;RIT2;ADORA2A;EGR4;PTPRO;GRIN2B;ADCYAP1R1;VGF;SHC3;MAP2K5;RAC1;NRAS;IRS2;NELFB;CREB1;PCSK5;RPS6KA3;ATF2;PPP2R1B;ID3;NAB2;MAPKAPK2;KRAS;ASCL1;BAX;PPP2…	FRS3;SH3GL3;ARC;CRK;SRF;PTPN11;SHC2;PIK3R2;LYL1;PIK3R1;MAPK12;MAP2K2;SH3GL2;BDNF;CDK5R1;FOSL1;RRAD;MEF2C;ELK1;EGR3;CHD4;PPP2CA;ATF1;DUSP7;MAPK3;PPP2R1A;RAP1A;ID4;DUSP3;EGR2;PIK3CB;FOSB;DNAL4;TRIB1;CLTA;CDK5;MAPK13;AP2S1;RIT1;DUSP4;YWHAB;ID2;DUSP6;RPS6KA1;SGK1;EGR1;JUND;ID1;JUNB;FOS
IL-6-type cytokine receptor ligand interactions	0.748345	1.50514	0.0211765	0.352316	17	17	IL6ST;JAK1;CNTFR;LIFR;OSMR;CTF1;TYK2;CRLF1;IL31;CNTF;IL11;JAK2;OSM;LIF;IL11RA;IL31RA;CLCF1	IL6ST;JAK1;CNTFR;LIFR;OSMR;CTF1;TYK2;CRLF1
Fc epsilon receptor (FCERI) signaling	-0.458991	-1.30812	0.0172911	0.359419	210	207	NFKB1;PSMB11;PLCG2;SYK;BTRC;PSMB1;NFATC1;TAB2;RASGRP2;TRAF6;SOS1;PPP3R1;PSMD5;ITPR1;PDPK1;VAV1;UBB;MAP2K7;PSMD11;PSMD13;CUL1;RASGRP1;MALT1;NFKBIA;UBE2D1;PLCG1;SHC1;PRKCQ;PSMD9;PIK3CA;LAT;PSMC6;HRAS;PSME4;FYN;CALM1;CARD11;FBXW11;MAPK1;ITPR2;PSMC5;PSMA2;IGLV1-36;IGLV3-21;IGLV3-22;IGLV2-23;IGLV1-40;IGLC6;IGLC7;IGLV3-1;IGLV4-3;IGLV3-19;IGLV2-18;IGLV7-43;IGLV2-33;IGLV3-27;IGLV3-25;IGLV1-44;IGLV5-37;IG…	LYN;UBE2D2;PSMD6;CDC34;PSMC4;BCL10;PSMD3;PAK2;PIK3R2;PSMD4;FCER1G;LAT2;PIK3R1;PSMB4;PSMD7;PSMA7;PSMC3;MAP2K4;RPS27A;MAPK9;GRAP2;PSME3;MAP3K1;PSMB10;PSMB3;IGLC1;TAB1;PSMC1;MAPK3;VAV2;PSMC2;SKP1;PSMB8;PSMA1;PSMB9;PSMD8;PIK3CB;PSMB7;PSMF1;PSMD14;PSMA6;PSMB2;PSME2;PSMA5;PPP3CA;UBA52;UBC;VAV3;SEM1;JUN;PSME1;FOS
CREB1 phosphorylation through NMDA receptor-mediated activation of RAS signaling	-0.608658	-1.30713	0.0861486	0.360502	28	28	RPS6KA6;DLG1;PDPK1;RPS6KA2;HRAS;CALM1;MAPK1;LRRC7;ACTN2;RASGRF2;GRIN2B;CAMK2A;GRIN2D;GRIN1;NRAS;CREB1;RPS6KA3;KRAS;CAMK2G;DLG2;RASGRF1;DLG4;MAPK3;CAMK2D;DLG3;RPS6KA1;CAMK2B;NEFL	MAPK3;CAMK2D;DLG3;RPS6KA1;CAMK2B;NEFL
Sialic acid metabolism	-0.588087	-1.30835	0.0846561	0.360717	33	33	ST8SIA2;ST6GALNAC5;ST3GAL2;NPL;ST3GAL6;GLB1;NEU3;SLC35A1;ST6GALNAC3;ST8SIA3;ST8SIA5;ST6GAL2;NEU2;ST8SIA6;ST3GAL5;ST3GAL3;NANS;SLC17A5;ST6GALNAC2;NEU4;GNE;ST6GALNAC4;ST6GAL1;CTSA;CMAS;ST6GALNAC6;ST6GALNAC1;NEU1;ST3GAL1;NANP;ST8SIA4;ST8SIA1;ST3GAL4	GNE;ST6GALNAC4;ST6GAL1;CTSA;CMAS;ST6GALNAC6;ST6GALNAC1;NEU1;ST3GAL1;NANP;ST8SIA4;ST8SIA1;ST3GAL4
SMAD2/SMAD3:SMAD4 heterotrimer regulates transcription	-0.593086	-1.30985	0.0971338	0.360788	32	32	CCNT1;SMAD4;CCNK;UBB;CCNT2;HDAC1;SMAD3;TGIF2;SP1;RNF111;TFDP1;RBL1;SNW1;SMAD7;MEN1;ATP1B4;CCNC;TFDP2;E2F5;SMAD2;SERPINE1;RPS27A;CDK8;WWTR1;CDK9;CDKN2B;TGIF1;E2F4;UBA52;UBC;MYC;JUNB	RPS27A;CDK8;WWTR1;CDK9;CDKN2B;TGIF1;E2F4;UBA52;UBC;MYC;JUNB
rRNA processing	-0.456592	-1.31	0.0174165	0.36232	237	213	MT-ND4;MT-ATP6;NCL;MT-ND5;CSNK1E;EXOSC6;MT-CO2;MTERF4;RIOK1;MT-CYB;MT-CO3;MT-ND1;MT-CO1;TRMT10C;RPL23;RBM28;NOP56;TFB1M;TEX10;NAT10;BMS1;RRP1;MPHOSPH10;RPS7;NOP14;MT-ND3;WDR43;DDX47;RPL13;RPS24;MT-ND2;BYSL;RPL5;RPS8;THUMPD1;UTP15;RCL1;RPL10A;RPL29;FCF1;RPS12;NOL9;UTP6;RIOK2;UTP4;KRR1;EXOSC8;WDR75;EXOSC5;NOL11;RPS18;UTP11;HEATR1;NOP58;WDR18;EXOSC10;UTP3;RPP25;CSNK1D;RPS20;RPL26;RPL31;RPL14;RPL11;W…	RPL36AL;NHP2;ISG20L2;RPL19;RPS27A;PNO1;RRP36;MRM1;RPL7A;LTV1;RPL27A;RPL39L;RPS11;TRMT112;RPL15;RPL23A;IMP4;PRORP;EXOSC9;RPS17;RPL22L1;RPP14;BOP1;RPS4X;RPL38;RPL17;RPS23;RPS25;NOP10;FAU;RPL12;RPSA;TBL3;RPL13A;RPL18;RPL30;RPS19;RPL9;SNU13;RPL37A;RPS3A;RPLP0;RPL34;RPS16;RPL36;RPL28;RPS28;UBA52;RPL10;RPL21;RPL39;RPS6;RPL37;RPL3;RPL4;RPL8;RPS5;RPL35;RPL41;RPS4Y1;RPS10;RPS21;RPS29;RPL36A;RPS26;RPS27
Negative regulation of NMDA receptor-mediated neuronal transmission	-0.642771	-1.30836	0.118227	0.362591	21	21	DLG1;PPM1F;CALM1;LRRC7;ACTN2;GRIN2B;CAMK2A;PPM1E;GRIN2D;GRIN1;CAMK4;CAMK2G;DLG2;GRIN2C;DLG4;GRIN2A;CAMK1;CAMK2D;DLG3;CAMK2B;NEFL	CAMK1;CAMK2D;DLG3;CAMK2B;NEFL
Negative regulation of FGFR3 signaling	-0.605136	-1.30554	0.0892562	0.36276	29	29	FGF17;SRC;MKNK1;UBB;FRS2;FGF2;MAPK1;FGF16;FGF4;FGF8;FGF1;FGF23;PPP2CB;BRAF;GRB2;PTPN11;FGF20;FGF9;RPS27A;PPP2CA;FGF5;MAPK3;PPP2R1A;FGF18;SPRY2;CBL;FGFR3;UBA52;UBC	PTPN11;FGF20;FGF9;RPS27A;PPP2CA;FGF5;MAPK3;PPP2R1A;FGF18;SPRY2;CBL;FGFR3;UBA52;UBC
Cytoprotection by HMOX1	-0.479907	-1.30184	0.0302572	0.368533	128	123	PSMB11;NCOR1;COX19;MT-CO2;MT-CO3;TBL1X;MT-CO1;COX11;TXNIP;CSNK2A2;PSMB1;CUL3;TBL1XR1;NCOA2;ABCC1;COX4I1;BACH1;PSMD5;SIN3B;HELZ2;HMOX2;UBB;STAT3;PSMD11;PSMD13;CUL1;COX18;SCO2;LRPPRC;PSMD9;SMARCD3;SIN3A;HDAC3;PSMC6;RXRA;PSME4;TGS1;CREBBP;CHD9;NCOA1;PSMC5;CARM1;PSMA2;PSMA8;NLRP3;ALB;SKP2;PSMD2;PSMA4;COX20;PSMB5;FBXL17;PSMB6;CSNK2A1;PSMD12;MAFK;SURF1;NCOA6;PSMA3;PSMD10;HM13;COX7A2L;PSMD1;BLVRB;CSNK2B…	PTK6;SCO1;MED1;PPARA;PSMB4;PSMD7;BLVRA;PSMA7;KEAP1;PSMC3;RPS27A;TACO1;COX14;RBX1;PSME3;PSMB10;PSMB3;PRKCD;COX6A1;HMOX1;PSMC1;PSMC2;COX5B;SKP1;PSMB8;STAP2;NCOR2;NDUFA4;PSMA1;PSMB9;PSMD8;PSMB7;PSMF1;PSMD14;PSMA6;PSMB2;PSME2;PSMA5;UBA52;COX8A;UBC;COX5A;COX6B1;COX6C;SEM1;COX7C;COX7B;CYCS;PSME1
RHO GTPases Activate WASPs and WAVEs	-0.577374	-1.30204	0.0945946	0.369822	36	36	WASF2;BAIAP2;WASF3;ABI2;ABL1;ABI1;WIPF1;CDC42;WASF1;NCK1;CYFIP2;PTK2;MAPK1;NCKAP1L;RAC1;WIPF2;NCKAP1;GRB2;BTK;WASL;WIPF3;CYFIP1;ARPC5;WAS;ACTR2;ARPC4;ARPC1A;MAPK3;ARPC3;NCKIPSD;ACTR3;BRK1;ARPC2;ARPC1B;ACTB;ACTG1	WIPF3;CYFIP1;ARPC5;WAS;ACTR2;ARPC4;ARPC1A;MAPK3;ARPC3;NCKIPSD;ACTR3;BRK1;ARPC2;ARPC1B;ACTB;ACTG1
C-type lectin receptors (CLRs)	-0.466861	-1.29641	0.029052	0.379649	144	142	NFKB1;PSMB11;PLCG2;SYK;RPS6KA5;BTRC;PSMB1;NFATC1;RAF1;CASP8;TAB2;TRAF6;ICAM2;PPP3R1;PSMD5;ITPR1;PDPK1;CLEC4A;SRC;UBB;PSMD11;PSMD13;CUL1;MALT1;NFKBIA;UBE2D1;PSMD9;PSMC6;HRAS;PSME4;FYN;MAP3K14;CREBBP;CALM1;CARD11;FBXW11;UBA3;ITPR2;PSMC5;PSMA2;PSMA8;CCL22;MUC7;MUC6;MUC5AC;MUC21;CLEC6A;CLEC4D;CLEC4E;CLEC4C;CD209;MUC16;MUC17;PRKACG;PPP3CB;PSMD2;PYCARD;NRAS;PSMA4;AHCYL1;PSMB5;CHUK;MAP3K7;PRKACB;PSMB6;R…	MUC19;CLEC7A;UBE2N;MUC12;LYN;UBE2D2;EP300;PSMD6;CDC34;PSMC4;BCL10;PSMD3;PAK2;PSMD4;FCER1G;CCL17;PSMB4;PSMD7;PSMA7;PSMC3;CARD9;RPS27A;PSME3;PSMB10;RELB;PSMB3;PRKACA;PRKCD;UBE2M;TAB1;PSMC1;PSMC2;SKP1;PSMB8;MUC5B;PSMA1;PSMB9;PSMD8;MUC3A;NFKB2;PSMB7;PSMF1;PSMD14;PSMA6;PSMB2;PSME2;PSMA5;PPP3CA;UBA52;UBC;MUC20;SEM1;MUC4;MUC15;MUC1;PSME1
Organic cation/anion/zwitterion transport	-0.701919	-1.29682	0.143106	0.38038	15	15	SLC22A15;RSC1A1;SLC22A6;SLC22A8;SLC22A11;SLC22A12;SLC22A7;SLC22A1;SLC22A2;SLC22A3;SLC22A16;RUNX1;SLC22A4;SLC22A18;SLC22A5	SLC22A16;RUNX1;SLC22A4;SLC22A18;SLC22A5
Switching of origins to a post-replicative state	-0.495822	-1.29473	0.0654952	0.382448	91	91	PSMB11;ORC6;ANAPC5;ANAPC7;MCM4;PSMB1;CCNE1;CDC6;PSMD5;ORC4;UBB;PSMD11;CDT1;ORC3;PSMD13;CUL1;UBE2D1;CCNE2;ORC5;FZR1;PSMD9;ANAPC15;PSMC6;PSME4;ANAPC1;MCM2;MCM6;UBE2S;PSMC5;PSMA2;PSMA8;SKP2;PSMD2;ORC1;MCM8;PSMA4;PSMB5;PSMB6;ANAPC10;PSMD12;CDC16;CDC23;ANAPC16;PSMA3;PSMD10;PSMD1;MCM5;ANAPC4;MCM3;CCNA1;PSMD6;PSMC4;CDC27;CDC26;PSMD3;ANAPC2;ORC2;PSMD4;CDK2;PSMB4;PSMD7;PSMA7;UBE2C;PSMC3;ANAPC11;CCNA2;RPS2…	PSMD6;PSMC4;CDC27;CDC26;PSMD3;ANAPC2;ORC2;PSMD4;CDK2;PSMB4;PSMD7;PSMA7;UBE2C;PSMC3;ANAPC11;CCNA2;RPS27A;MCM7;RBX1;PSME3;PSMB10;PSMB3;PSMC1;PSMC2;SKP1;PSMB8;PSMA1;PSMB9;PSMD8;PSMB7;PSMF1;PSMD14;PSMA6;PSMB2;PSME2;PSMA5;UBA52;UBC;UBE2E1;SEM1;PSME1
Signaling by NOTCH	-0.457885	-1.2936	0.0268256	0.38359	217	177	NCOR1;EGFR;MDK;HEY1;JAG2;DLL4;MOV10;TBL1X;KAT2A;ATP2A2;FBXW7;NOTCH3;PSMB1;HDAC2;ATP2A3;TLE3;FURIN;HDAC4;TBL1XR1;TNRC6A;APH1A;PSMD5;UBB;HDAC1;SMAD3;NEURL1;PSMD11;CNTN1;HDAC7;PSMD13;DLL1;CUL1;DLK1;E2F1;E2F3;SEL1L;WWP2;TLE4;AGO2;TFDP1;PSMD9;ST3GAL6;HDAC3;RBPJ;PLXND1;PSMC6;MIB2;SNW1;CREBBP;JAG1;ACTA2;ARRB2;LFNG;MAML3;APH1B;TNRC6B;AGO1;NOTCH1;MAML1;NOTCH2;NUMB;TLE1;PSMC5;PSMA2;GZMB;HES5;ATP2A1;DTX1;DN…	RUNX1;PSENEN;TMED2;TACC3;PSMB4;PSMD7;PSMA7;PBX1;MFNG;MAML2;PSMC3;MIB1;HDAC9;HDAC6;RPS27A;CDK8;NEURL1B;RBX1;PSME3;PSMB10;B4GALT1;RAB6A;PSMB3;H2AFX;HIF1A;PSMC1;POFUT1;PSMC2;SKP1;POGLUT1;PSMB8;PSEN1;HEYL;NCOR2;RFNG;PSMA1;PSMB9;PSMD8;YWHAZ;PSMB7;PSMF1;PSMD14;HEY2;PSMA6;AKT1;PSMB2;HDAC10;YBX1;TP53;WWC1;PSME2;PSMA5;ST3GAL4;UBA52;UBC;TLE2;MYC;STAT1;SEM1;JUN;PSME1;ELF3
Muscle contraction	-0.456433	-1.29167	0.0275362	0.386867	192	189	KCNIP3;SCN4B;AKAP9;FXYD6;CACNA1C;TLN1;MYBPC2;ATP2A2;ATP1A1;CALD1;SCN7A;MYH6;ATP2A3;RYR2;TTN;ORAI2;ITPR1;FGF13;SCN3A;SLC8A3;KCNK7;KCNE4;ITGB5;NPR1;KCNK12;MYL6B;DYSF;CACNA2D2;GUCY1A2;KCNK15;SCN2B;SCN9A;KCNK5;KCNJ12;MYL9;SCN8A;KCNQ1;MYL5;TRPC1;SCN2A;ATP1A2;DMD;CALM1;ACTA2;ITPR2;DES;KCNE2;KCNE1;MYL1;CACNG4;SCN4A;ACTN2;MYL4;ATP2B3;KCNJ4;NPPA;KCND1;ATP1B2;ATP2A1;ACTG2;KCNK3;TRIM72;ABCC9;SCN1A;KCNK10;KC…	ATP1A3;FGF11;CACNB1;PAK2;FGF14;NEB;FXYD4;SCN3B;RANGRF;MYBPC1;NPR2;KCNK2;ATP1B1;ORAI1;TPM2;MYH11;MYL3;TNNT1;MYLPF;SORBS1;KCND3;ATP2B4;CACNB2;SCN1B;CLIC2;TNNC2;PRKACA;HIPK2;DMPK;PXN;STIM1;CAMK2D;MYH8;WWTR1;TMOD2;KCNJ2;RYR3;TMOD3;ATP2B1;MYL12A;TNNT3;KCNH2;FXYD1;ATP1B3;KCNK1;VIM;CAMK2B;TNNC1;MYL12B;TPM1;TNNT2;MYL6;SRI;TPM4;FXYD3;ANXA1;ANXA2
DNA Replication	-0.47649	-1.28772	0.0364188	0.391971	128	128	PSMB11;ORC6;ANAPC5;ANAPC7;MCM4;PSMB1;CCNE1;CDC6;PSMD5;DNA2;ORC4;MCM10;POLD1;UBB;GINS2;RFC5;PSMD11;CDT1;ORC3;PSMD13;CUL1;UBE2D1;E2F1;E2F3;CCNE2;RPA1;ORC5;GINS4;FZR1;PSMD9;ANAPC15;PSMC6;PSME4;ANAPC1;RFC1;MCM2;LIG1;POLA1;MCM6;UBE2S;PSMC5;PSMA2;PSMA8;SKP2;PSMD2;ORC1;MCM8;PSMA4;GINS3;PSMB5;PCNA;PSMB6;ANAPC10;PSMD12;CDC16;PRIM2;CDC23;ANAPC16;RFC4;PSMA3;PSMD10;RPA2;PSMD1;MCM5;ANAPC4;MCM3;POLD2;POLE2;E2F…	RFC3;PSMD6;PSMC4;CDC27;CDC26;PSMD3;POLE;RPA3;RPA4;ANAPC2;ORC2;FEN1;PSMD4;CDK2;POLA2;POLE3;PSMB4;PSMD7;PSMA7;UBE2C;PRIM1;PSMC3;RFC2;ANAPC11;CCNA2;RPS27A;MCM7;RBX1;PSME3;PSMB10;PSMB3;CDC7;PSMC1;PSMC2;SKP1;PSMB8;PSMA1;PSMB9;PSMD8;PSMB7;PSMF1;PSMD14;POLE4;PSMA6;DBF4;PSMB2;GMNN;PSME2;PSMA5;POLD4;UBA52;UBC;UBE2E1;SEM1;PSME1
Fatty acids	-0.681835	-1.28833	0.137694	0.392146	15	15	CYP2D6;CYP4A22;CYP4A11;CYP4F2;CYP4F22;CYP4F11;CYP2A7;CYP2A13;CYP2F1;CYP4F8;CYP2J2;CYP2B6;CYP4F12;CYP4F3;CYP4B1	CYP4F8;CYP2J2;CYP2B6;CYP4F12;CYP4F3;CYP4B1
Interleukin-17 signaling	-0.514904	-1.28835	0.0842434	0.394053	71	71	NFKB1;RPS6KA5;BTRC;TAB2;TRAF6;PPP2R5D;MAP3K8;UBB;MEF2A;MAP2K7;CUL1;RPS6KA2;MAPK14;RIPK2;TNIP2;FBXW11;MAPK1;MAPK11;IL25;IL17C;NOD2;IL17A;IL17F;CREB1;CHUK;MAP3K7;RPS6KA3;ATF2;PPP2R1B;MAPK10;UBE2V1;MAPKAPK2;TAB3;MAPK8;PPP2CB;MAP2K1;IKBKB;IRAK1;MAPKAPK3;IKBKG;VRK3;UBE2N;MAPK7;IL17RC;IRAK2;IL17RA;IL17RB;MAP2K6;MAP2K4;NOD1;RPS27A;MEF2C;ELK1;MAPK9;PPP2CA;ATF1;DUSP7;TAB1;MAPK3;PPP2R1A;SKP1;IL17RE;DUSP3;D…	VRK3;UBE2N;MAPK7;IL17RC;IRAK2;IL17RA;IL17RB;MAP2K6;MAP2K4;NOD1;RPS27A;MEF2C;ELK1;MAPK9;PPP2CA;ATF1;DUSP7;TAB1;MAPK3;PPP2R1A;SKP1;IL17RE;DUSP3;DUSP4;MAP2K3;DUSP6;RPS6KA1;UBA52;UBC;JUN;FOS
Collagen degradation	0.608438	1.47209	0.0303738	0.395601	40	40	COL17A1;CTSB;CTSL;COL18A1;COL12A1;COL9A3;FURIN;MMP14;COL19A1;COL14A1;MMP11;COL26A1;CTSK;COL23A1;PHYKPL;COL13A1;COL9A1;MMP1;MMP8;MMP20;MMP3;MMP12;ELANE;COL15A1;ADAM17;TMPRSS6;MMP2;MMP13;MMP19;ADAM10;ADAM9;PRSS2;COL25A1;COL9A2;COL16A1;MMP10;MMP7;MMP9;CTSD;MMP15	COL17A1;CTSB;CTSL;COL18A1;COL12A1;COL9A3;FURIN;MMP14;COL19A1;COL14A1;MMP11;COL26A1;CTSK
NCAM signaling for neurite out-growth	0.569467	1.48458	0.00510204	0.395627	58	58	COL6A1;COL6A2;COL4A2;COL4A1;COL9A3;FGFR1;CACNA1C;CACNA1I;ARTN;RPS6KA5;ST8SIA2;COL6A3;SOS1;SPTBN1;CACNB3;CACNA1G;SRC;PRNP;GFRA1;NRTN;CACNB4;PTPRA;HRAS;FYN;PTK2;SPTBN2;SPTBN4;COL4A5;MAPK1;CACNA1H;SPTBN5;COL9A1;COL6A6;COL6A5;NCAM1;CNTN2;NCAN;SPTA1;CACNA1S;GDNF;NRAS;CREB1;KRAS;GRB2;GFRA4;CACNA1D;GFRA2;AGRN;PSPN;CACNB1;SPTB;CACNB2;COL9A2;MAPK3;COL4A4;COL4A3;ST8SIA4;SPTAN1	COL6A1;COL6A2;COL4A2;COL4A1;COL9A3;FGFR1;CACNA1C;CACNA1I;ARTN;RPS6KA5;ST8SIA2;COL6A3;SOS1;SPTBN1;CACNB3;CACNA1G;SRC;PRNP;GFRA1
SARS-CoV-1 Infection	-0.538944	-1.28501	0.0866774	0.397659	61	50	CTSL;CANX;RB1;PARP16;PRKCSH;GANAB;CHMP6;UBB;ST3GAL2;PIK3R4;GSK3B;PARP14;PIK3C3;ST6GALNAC3;PARP4;VHL;ST3GAL3;MGAT1;PARP8;UVRAG;ST6GALNAC2;PARP6;PARP9;ZCRB1;ACE2;ST6GALNAC4;PARP10;ST6GAL1;RPS27A;VCP;GALNT1;UBE2I;CHMP4A;GSK3A;DDX5;TMPRSS2;MOGS;MAP1LC3B;ST3GAL1;BECN1;CHMP2A;CHMP2B;CHMP7;SUMO1;CHMP4B;ST3GAL4;UBA52;UBC;CHMP4C;CHMP3	ZCRB1;ACE2;ST6GALNAC4;PARP10;ST6GAL1;RPS27A;VCP;GALNT1;UBE2I;CHMP4A;GSK3A;DDX5;TMPRSS2;MOGS;MAP1LC3B;ST3GAL1;BECN1;CHMP2A;CHMP2B;CHMP7;SUMO1;CHMP4B;ST3GAL4;UBA52;UBC;CHMP4C;CHMP3
Sensory processing of sound	-0.507695	-1.28312	0.072327	0.399022	75	73	MYO1C;TMIE;KCNQ4;SPTBN1;EPB41L3;KCNMA1;MYH9;USH1C;EZR;VAMP2;CACNA2D2;TRIOBP;ESPNL;DNAJC5;MSN;CDH23;CAPZA1;PCLO;SNAP25;WHRN;TMC2;OTOF;SLC17A8;OTOGL;XIRP2;CABP1;CABP2;KCNN2;MYO7A;OTOG;LHFPL5;GRXCR2;GRXCR1;TMC1;SLC26A5;RDX;ESPN;LRRC52;MYO15A;CHRNA9;PCDH15;STRC;MYO3B;KCNMB1;CACNA1D;SYN1;ATP2B2;USH1G;SYP;FSCN2;BSN;CHRNA10;CTBP2;PLS1;STX1A;CACNB2;TWF1;CASK;EPB41L1;TPRN;RAB3A;MPP1;CAPZB;MYO3A;CIB2;ATP2B…	LRRC52;MYO15A;CHRNA9;PCDH15;STRC;MYO3B;KCNMB1;CACNA1D;SYN1;ATP2B2;USH1G;SYP;FSCN2;BSN;CHRNA10;CTBP2;PLS1;STX1A;CACNB2;TWF1;CASK;EPB41L1;TPRN;RAB3A;MPP1;CAPZB;MYO3A;CIB2;ATP2B1;CLIC5;EPS8;TWF2;CAPZA2;EPS8L2;SPTAN1;GSN
Synthesis of DNA	-0.473133	-1.28358	0.0425532	0.399747	120	120	PSMB11;ORC6;ANAPC5;ANAPC7;MCM4;PSMB1;CCNE1;CDC6;PSMD5;DNA2;ORC4;POLD1;UBB;GINS2;RFC5;PSMD11;CDT1;ORC3;PSMD13;CUL1;UBE2D1;CCNE2;RPA1;ORC5;GINS4;FZR1;PSMD9;ANAPC15;PSMC6;PSME4;ANAPC1;RFC1;MCM2;LIG1;POLA1;MCM6;UBE2S;PSMC5;PSMA2;PSMA8;SKP2;PSMD2;ORC1;MCM8;PSMA4;GINS3;PSMB5;PCNA;PSMB6;ANAPC10;PSMD12;CDC16;PRIM2;CDC23;ANAPC16;RFC4;PSMA3;PSMD10;RPA2;PSMD1;MCM5;ANAPC4;MCM3;POLD2;POLE2;CCNA1;GINS1;CDC45;P…	RFC3;PSMD6;PSMC4;CDC27;CDC26;PSMD3;POLE;RPA3;ANAPC2;ORC2;FEN1;PSMD4;CDK2;POLA2;POLE3;PSMB4;PSMD7;PSMA7;UBE2C;PRIM1;PSMC3;RFC2;ANAPC11;CCNA2;RPS27A;MCM7;RBX1;PSME3;PSMB10;PSMB3;PSMC1;PSMC2;SKP1;PSMB8;PSMA1;PSMB9;PSMD8;PSMB7;PSMF1;PSMD14;POLE4;PSMA6;PSMB2;PSME2;PSMA5;POLD4;UBA52;UBC;UBE2E1;SEM1;PSME1
NCAM1 interactions	0.628225	1.47491	0.0199005	0.405352	37	37	COL6A1;COL6A2;COL4A2;COL4A1;COL9A3;CACNA1C;CACNA1I;ARTN;ST8SIA2;COL6A3;CACNB3;CACNA1G;PRNP;GFRA1;NRTN;CACNB4;COL4A5;CACNA1H;COL9A1;COL6A6;COL6A5;NCAM1;CNTN2;NCAN;CACNA1S;GDNF;GFRA4;CACNA1D;GFRA2;AGRN;PSPN;CACNB1;CACNB2;COL9A2;COL4A4;COL4A3;ST8SIA4	COL6A1;COL6A2;COL4A2;COL4A1;COL9A3;CACNA1C;CACNA1I;ARTN;ST8SIA2;COL6A3;CACNB3;CACNA1G;PRNP;GFRA1
mTORC1-mediated signalling	-0.621432	-1.2781	0.123711	0.411522	24	24	EIF4G1;RRAGD;RRAGB;RPTOR;EEF2K;LAMTOR1;RRAGC;SLC38A9;LAMTOR5;RRAGA;MTOR;EIF4EBP1;RPS6KB1;EIF4B;LAMTOR3;AKT1S1;FKBP1A;MLST8;LAMTOR4;EIF4E;RHEB;YWHAB;RPS6;LAMTOR2	MTOR;EIF4EBP1;RPS6KB1;EIF4B;LAMTOR3;AKT1S1;FKBP1A;MLST8;LAMTOR4;EIF4E;RHEB;YWHAB;RPS6;LAMTOR2
S45 mutants of beta-catenin aren't phosphorylated	-0.674766	-1.27534	0.158261	0.413461	15	15	PPP2R5D;PPP2R5A;GSK3B;AXIN1;PPP2R5C;APC;PPP2R1B;PPP2CB;AMER1;PPP2R5E;PPP2CA;PPP2R5B;PPP2R1A;CSNK1A1;CTNNB1	AMER1;PPP2R5E;PPP2CA;PPP2R5B;PPP2R1A;CSNK1A1;CTNNB1
Assembly and cell surface presentation of NMDA receptors	-0.605311	-1.27655	0.112847	0.413957	25	25	LIN7C;DLG1;LIN7A;LRRC7;ACTN2;KIF17;GRIN2B;CAMK2A;GRIN3B;GRIN3A;GRIN2D;GRIN1;CAMK2G;NBEA;DLG2;APBA1;GRIN2C;DLG4;GRIN2A;CASK;CAMK2D;DLG3;LIN7B;CAMK2B;NEFL	CAMK2G;NBEA;DLG2;APBA1;GRIN2C;DLG4;GRIN2A;CASK;CAMK2D;DLG3;LIN7B;CAMK2B;NEFL
Transcriptional regulation of granulopoiesis	-0.584356	-1.27566	0.119869	0.414436	59	31	KMT2A;STAT3;RARA;E2F1;TFDP1;CEBPA;RXRA;MYB;SPI1;TAL1;GFI1;CEBPE;CSF3R;FLI1;TFDP2;CREB1;IL6R;PML;CDKN1A;EP300;CDK2;RUNX1;DEK;LEF1;H2AFX;CBFB;GATA2;CDK4;MYC;KLF5;CEBPB	CDKN1A;EP300;CDK2;RUNX1;DEK;LEF1;H2AFX;CBFB;GATA2;CDK4;MYC;KLF5;CEBPB
ABC transporter disorders	-0.499936	-1.2733	0.0882825	0.415413	77	77	ABCA3;PSMB11;ERLIN2;OS9;ABCD4;PSMB1;DERL1;PSMD5;ABCB4;UBB;ABCA1;ERLIN1;PSMD11;PSMD13;SEL1L;PSMD9;PSMC6;PSME4;PSMC5;ERLEC1;DERL3;PSMA2;ABCA12;PSMA8;ABCG5;ABCC9;ABCB11;KCNJ11;ABCC8;ABCC2;CFTR;PSMD2;PSMA4;ABCB6;PSMB5;PSMB6;DERL2;PSMD12;APOA1;PSMA3;PSMD10;PSMD1;ABCC6;RNF185;PSMD6;PSMC4;PSMD3;ABCD1;ABCG8;PSMD4;PSMB4;PSMD7;PSMA7;PSMC3;RPS27A;VCP;PSME3;PSMB10;PSMB3;RNF5;PSMC1;PSMC2;PSMB8;PSMA1;PSMB9;PSM…	PSMD6;PSMC4;PSMD3;ABCD1;ABCG8;PSMD4;PSMB4;PSMD7;PSMA7;PSMC3;RPS27A;VCP;PSME3;PSMB10;PSMB3;RNF5;PSMC1;PSMC2;PSMB8;PSMA1;PSMB9;PSMD8;PSMB7;PSMF1;PSMD14;PSMA6;PSMB2;PSME2;PSMA5;UBA52;UBC;SEM1;PSME1
S37 mutants of beta-catenin aren't phosphorylated	-0.674766	-1.27252	0.157522	0.415609	15	15	PPP2R5D;PPP2R5A;GSK3B;AXIN1;PPP2R5C;APC;PPP2R1B;PPP2CB;AMER1;PPP2R5E;PPP2CA;PPP2R5B;PPP2R1A;CSNK1A1;CTNNB1	AMER1;PPP2R5E;PPP2CA;PPP2R5B;PPP2R1A;CSNK1A1;CTNNB1
Metabolism of amine-derived hormones	-0.66023	-1.27371	0.153846	0.416245	18	18	SLC5A5;DIO1;AANAT;TPO;ASMT;TPH2;DIO3;DDC;TH;DBH;TSHB;IYD;TPH1;DUOX2;CGA;PNMT;DIO2;DUOX1	TPH1;DUOX2;CGA;PNMT;DIO2;DUOX1
Signaling by GSK3beta mutants	-0.674766	-1.27113	0.164931	0.417694	15	15	PPP2R5D;PPP2R5A;GSK3B;AXIN1;PPP2R5C;APC;PPP2R1B;PPP2CB;AMER1;PPP2R5E;PPP2CA;PPP2R5B;PPP2R1A;CSNK1A1;CTNNB1	AMER1;PPP2R5E;PPP2CA;PPP2R5B;PPP2R1A;CSNK1A1;CTNNB1
Regulation of actin dynamics for phagocytic cup formation	-0.461218	-1.26338	0.0559758	0.438818	143	140	MYO10;WASF2;DOCK1;HSP90AB1;MYO1C;BAIAP2;MYO5A;SYK;MYH9;VAV1;WASF3;ABI2;ABL1;ABI1;WIPF1;CDC42;WASF1;CD247;NCK1;CYFIP2;PTK2;MAPK1;IGLV1-36;IGLV3-21;IGLV3-22;IGLV2-23;IGLV1-40;IGLC6;IGLC7;IGLV3-1;IGLV4-3;IGLV3-19;IGLV2-18;IGLV7-43;IGLV2-33;IGLV3-27;IGLV3-25;IGLV1-44;IGLV5-37;IGLV1-51;IGLV1-47;IGLV7-46;IGLV5-45;IGLV3-16;IGLV2-14;IGLV3-12;IGLV4-69;IGLV10-54;IGLV6-57;IGLV11-55;IGLV2-8;IGLV2-11;IGLV8-61…	CRK;WASL;IGHG1;HSP90AA1;WIPF3;CYFIP1;NF2;ARPC5;WAS;FCGR2A;ELMO1;ACTR2;ARPC4;IGLC1;ARPC1A;MAPK3;VAV2;ARPC3;IGHG4;NCKIPSD;CD3G;ACTR3;IGHG3;ELMO2;BRK1;VAV3;ARPC2;CFL1;ARPC1B;ACTB;ACTG1
Signaling by Interleukins	-0.415628	-1.26157	0.004	0.439992	453	448	APP;SAA1;IL6ST;NFKB1;HSP90B1;ITGB1;PSMB11;JAK1;CANX;STAT6;LAMA5;CNTFR;HNRNPA2B1;LIFR;HMGB1;GSTO1;SYK;OSMR;ZEB1;SOCS2;LMNB1;RPS6KA5;POMC;BTRC;PSMB1;IL18R1;BOLA2;RORA;BRWD1;TAB2;CTF1;SOS2;TYK2;CD86;HNRNPDL;CCL2;CRLF1;CSF1;FOXO3;IRS1;TRAF6;NDN;SOS1;STAT5A;PSMD5;PTPN18;PIK3CD;FOXO1;PTPRZ1;PPP2R5D;CCL11;VAV1;CCL4;IL10RB;F13A1;MAP3K8;ICAM1;UBB;MEF2A;TNFRSF1A;FN1;GATA3;MAP2K7;TGFB1;IRAK3;IL20RA;STAT3;IL…	IL5RA;LIF;VRK3;CDKN1A;UBE2N;MAP3K3;MAPK7;IL17RC;LYN;HCK;TNFRSF1B;PSMD6;PTPN14;IRAK2;CCND1;IL17RA;MYD88;PSMC4;IL33;CRK;PSMD3;SIGIRR;PTPN20;PTPN11;PTPN7;IGHG1;PAK2;PIK3R2;PELI2;HSP90AA1;PSMD4;HAVCR2;VAMP7;IL17RB;IL6;PIK3R1;MAP2K6;IL21R;POU2F1;SDC1;BIRC5;RORC;STX3;PSMB4;IL1RN;PSMD7;PSMA7;ARF1;PSMC3;TCP1;IL11RA;IL7R;MAP2K4;NOD1;RPS27A;MEF2C;ELK1;S100B;IRAK4;STX1A;MAPK9;VCAM1;PPP2CA;ATF1;AGER;PTPN9;PI…
HSP90 chaperone cycle for steroid hormone receptors (SHR)	-0.549662	-1.26226	0.125	0.440162	38	38	DYNC1I2;HSP90AB1;DYNC1H1;DCTN1;DYNC1LI2;DNAJA4;CAPZA1;HSPA1A;STIP1;NR3C1;HSPA1L;CAPZA3;PGR;DNAJA2;FKBP5;DYNC1LI1;PTGES3;ACTR1A;AR;ACTR10;DCTN5;FKBP4;HSPA1B;HSP90AA1;DCTN2;NR3C2;HSPA8;DYNLL2;DCTN6;CAPZB;DCTN3;DYNC1I1;DNAJA1;DYNLL1;CAPZA2;DNAJB1;DCTN4;HSPA2	ACTR10;DCTN5;FKBP4;HSPA1B;HSP90AA1;DCTN2;NR3C2;HSPA8;DYNLL2;DCTN6;CAPZB;DCTN3;DYNC1I1;DNAJA1;DYNLL1;CAPZA2;DNAJB1;DCTN4;HSPA2
Peroxisomal protein import	-0.506304	-1.25967	0.0912	0.443471	63	63	CAT;PEX1;ACOX2;LONP2;HACL1;UBB;ECI2;PEX6;UBE2D1;DDO;AGPS;ACOT8;PEX13;NUDT19;PEX14;EHHADH;GSTK1;HAO1;PIPOX;NOS2;SLC27A2;AGXT;DAO;BAAT;ACOX3;AMACR;PEX26;NUDT7;ACOT4;USP9X;HMGCL;PEX12;GNPAT;PEX5;MLYCD;DHRS4;IDE;ECH1;HAO2;TYSND1;CROT;UBE2D2;PEX7;PEX2;ACOX1;PEX10;RPS27A;PECR;DECR2;ACOT2;HSD17B4;PAOX;ZFAND6;CRAT;IDH1;MPV17;ACAA1;UBE2D3;UBA52;UBC;EPHX2;PHYH;SCP2	PEX7;PEX2;ACOX1;PEX10;RPS27A;PECR;DECR2;ACOT2;HSD17B4;PAOX;ZFAND6;CRAT;IDH1;MPV17;ACAA1;UBE2D3;UBA52;UBC;EPHX2;PHYH;SCP2
Oxidative Stress Induced Senescence	-0.496278	-1.25454	0.0796748	0.446057	95	65	MOV10;CBX4;MDM4;SUZ12;MINK1;MDM2;EED;TNRC6A;MAPKAPK5;PHC1;UBB;MAP2K7;BMI1;E2F1;E2F3;TFDP1;RING1;MAPK14;TXN;RBBP7;RBBP4;MAP4K4;TNIK;TNRC6B;MAPK1;AGO1;MAPK11;CBX2;IFNB1;TFDP2;PHC3;PHC2;TNRC6C;MAPK10;MAPKAPK2;MAP3K5;AGO4;AGO3;MAPK8;EZH2;RNF2;MAPKAPK3;SCMH1;E2F2;MAP2K6;CDKN2C;MAP2K4;RPS27A;MAPK9;KDM6B;H2AFX;MAPK3;CBX8;CBX6;CDKN2D;CDKN2B;TP53;MAP2K3;CDK4;UBA52;UBC;CDK6;CDKN2A;JUN;FOS	CDKN2C;MAP2K4;RPS27A;MAPK9;KDM6B;H2AFX;MAPK3;CBX8;CBX6;CDKN2D;CDKN2B;TP53;MAP2K3;CDK4;UBA52;UBC;CDK6;CDKN2A;JUN;FOS
S33 mutants of beta-catenin aren't phosphorylated	-0.674766	-1.25289	0.199664	0.447054	15	15	PPP2R5D;PPP2R5A;GSK3B;AXIN1;PPP2R5C;APC;PPP2R1B;PPP2CB;AMER1;PPP2R5E;PPP2CA;PPP2R5B;PPP2R1A;CSNK1A1;CTNNB1	AMER1;PPP2R5E;PPP2CA;PPP2R5B;PPP2R1A;CSNK1A1;CTNNB1
DARPP-32 events	-0.609817	-1.25206	0.154362	0.447449	24	24	PRKAR1B;PPP3R1;PPP2R5D;PPP3CC;CALM1;PDE4B;PRKACG;PPP3CB;PRKAR2B;PRKACB;PPP1CA;PPP2R1B;PPP2CB;PRKAR1A;PDE4C;PRKAR2A;PPP2CA;PDE4A;PRKACA;PPP2R1A;CDK5;PPP3CA;PPP1R1B;PDE4D	PRKAR2A;PPP2CA;PDE4A;PRKACA;PPP2R1A;CDK5;PPP3CA;PPP1R1B;PDE4D
Synthesis of active ubiquitin: roles of E1 and E2 enzymes	-0.582774	-1.25683	0.130872	0.447521	30	30	UBA1;UBB;UBE2D1;UBE2B;UBE2H;OTULIN;UBE2Z;UBE2G2;UBE2W;UBE2S;UBA6;USP9X;UBE2K;USP5;USP7;UBE2G1;UBE2Q2;UBE2D2;CDC34;UBE2C;RPS27A;UBE2A;UBE2T;UBE2L3;UBE2R2;UCHL3;UBE2E3;UBA52;UBC;UBE2E1	UBE2Q2;UBE2D2;CDC34;UBE2C;RPS27A;UBE2A;UBE2T;UBE2L3;UBE2R2;UCHL3;UBE2E3;UBA52;UBC;UBE2E1
FOXO-mediated transcription	-0.503317	-1.25467	0.110932	0.447688	66	66	ATXN3;CDKN1B;CAT;TXNIP;POMC;HDAC2;STK11;FOXO3;NFYC;FOXO1;SMAD4;SREBF1;HDAC1;SMAD3;FBXO32;RBL2;SIRT1;SIN3A;SIRT3;TXN;CREBBP;NR3C1;G6PC;TRIM63;MSTN;GCK;INS;FASLG;RETN;NPY;BCL6;SMAD2;KAT2B;BCL2L11;DDIT3;AGRP;CCNG2;CDKN1A;NFYA;EP300;FOXO4;PLXNA4;AKT2;PINK1;FOXG1;FOXO6;ABCA6;AKT3;YWHAQ;SOD2;IGFBP1;YWHAG;GADD45A;PCK1;YWHAZ;NFYB;PPARGC1A;BTG1;PCBP4;AKT1;YWHAB;BBC3;CAV1;SFN;CITED2;KLF4	CCNG2;CDKN1A;NFYA;EP300;FOXO4;PLXNA4;AKT2;PINK1;FOXG1;FOXO6;ABCA6;AKT3;YWHAQ;SOD2;IGFBP1;YWHAG;GADD45A;PCK1;YWHAZ;NFYB;PPARGC1A;BTG1;PCBP4;AKT1;YWHAB;BBC3;CAV1;SFN;CITED2;KLF4
T41 mutants of beta-catenin aren't phosphorylated	-0.674766	-1.25535	0.173333	0.447729	15	15	PPP2R5D;PPP2R5A;GSK3B;AXIN1;PPP2R5C;APC;PPP2R1B;PPP2CB;AMER1;PPP2R5E;PPP2CA;PPP2R5B;PPP2R1A;CSNK1A1;CTNNB1	AMER1;PPP2R5E;PPP2CA;PPP2R5B;PPP2R1A;CSNK1A1;CTNNB1
Transcriptional activity of SMAD2/SMAD3:SMAD4 heterotrimer	-0.533879	-1.25309	0.115772	0.448426	44	44	NCOR1;TRIM33;CCNT1;SMAD4;CCNK;UBB;CCNT2;HDAC1;SMAD3;TGIF2;SP1;UBE2D1;RNF111;TFDP1;RBL1;SKI;NEDD4L;SNW1;PPM1A;SMAD7;MEN1;ATP1B4;CCNC;TFDP2;E2F5;SMAD2;USP9X;SKIL;SERPINE1;RPS27A;CDK8;PARP1;SMURF2;WWTR1;NCOR2;CDK9;CDKN2B;TGIF1;UBE2D3;E2F4;UBA52;UBC;MYC;JUNB	RPS27A;CDK8;PARP1;SMURF2;WWTR1;NCOR2;CDK9;CDKN2B;TGIF1;UBE2D3;E2F4;UBA52;UBC;MYC;JUNB
Nuclear Envelope (NE) Reassembly	-0.488444	-1.25551	0.0913386	0.449154	76	75	VPS4A;LBR;RANGAP1;NUP188;LMNB1;NUP205;SPAST;NUP160;AHCTF1;NUP35;LEMD3;NUP107;NUP133;CHMP6;NUP155;IST1;TMPO;VRK2;SEH1L;POM121;TNPO1;ANKLE2;KPNB1;LEMD2;CC2D1B;VRK1;NUP43;TUBA4B;TUBA8;TUBA3D;TUBA3E;TUBA3C;TUBB4A;TUBB8;NUP58;EMD;NUP54;NUP37;NUP62;NUP98;TUBB1;TUBAL3;CCNB1;SEC13;NUP93;SIRT2;NDC1;TUBB6;CCNB2;RCC1;NUP85;PPP2CA;UBE2I;CHMP4A;TUBB3;PPP2R1A;TUBB2B;CDK1;TUBA1B;PPP2R2A;TUBA1A;CHMP2A;CHMP2B;CHM…	TUBB6;CCNB2;RCC1;NUP85;PPP2CA;UBE2I;CHMP4A;TUBB3;PPP2R1A;TUBB2B;CDK1;TUBA1B;PPP2R2A;TUBA1A;CHMP2A;CHMP2B;CHMP7;TUBB2A;SUMO1;RAN;CHMP4B;TUBA1C;BANF1;TUBA4A;LMNA;CHMP4C;CHMP3;TUBB4B
MAP kinase activation	-0.512871	-1.25697	0.0966184	0.449251	63	63	NFKB1;RPS6KA5;BTRC;TAB2;TRAF6;PPP2R5D;MAP3K8;UBB;MEF2A;MAP2K7;CUL1;RPS6KA2;MAPK14;RIPK2;TNIP2;FBXW11;MAPK1;MAPK11;NOD2;CREB1;CHUK;MAP3K7;RPS6KA3;ATF2;PPP2R1B;MAPK10;UBE2V1;MAPKAPK2;TAB3;MAPK8;PPP2CB;MAP2K1;IKBKB;IRAK1;MAPKAPK3;IKBKG;VRK3;UBE2N;MAPK7;IRAK2;MAP2K6;MAP2K4;NOD1;RPS27A;MEF2C;ELK1;MAPK9;PPP2CA;ATF1;DUSP7;TAB1;MAPK3;PPP2R1A;SKP1;DUSP3;DUSP4;MAP2K3;DUSP6;RPS6KA1;UBA52;UBC;JUN;FOS	MAP2K4;NOD1;RPS27A;MEF2C;ELK1;MAPK9;PPP2CA;ATF1;DUSP7;TAB1;MAPK3;PPP2R1A;SKP1;DUSP3;DUSP4;MAP2K3;DUSP6;RPS6KA1;UBA52;UBC;JUN;FOS
Export of Viral Ribonucleoproteins from Nucleus	0.621457	1.43911	0.0329114	0.450331	39	33	NUP153;RANBP2;NUP210;XPO1;NUP188;NUP214;POM121C;NUP205;NUP160;NUP35;TPR;NUP107;NUP133;NUP155;NUP50;SEH1L;POM121;NUP43;HSPA1A;NUP88;NUP42;NUP58;AAAS;NUP54;NUP37;RAE1;NUP62;NUP98;SEC13;NUP93;NDC1;NUP85;RAN	NUP153;RANBP2;NUP210;XPO1;NUP188;NUP214;POM121C;NUP205;NUP160;NUP35;TPR;NUP107;NUP133;NUP155;NUP50;SEH1L;POM121
NEP/NS2 Interacts with the Cellular Export Machinery	0.626831	1.44758	0.0328283	0.460792	38	32	NUP153;RANBP2;NUP210;XPO1;NUP188;NUP214;POM121C;NUP205;NUP160;NUP35;TPR;NUP107;NUP133;NUP155;NUP50;SEH1L;POM121;NUP43;NUP88;NUP42;NUP58;AAAS;NUP54;NUP37;RAE1;NUP62;NUP98;SEC13;NUP93;NDC1;NUP85;RAN	NUP153;RANBP2;NUP210;XPO1;NUP188;NUP214;POM121C;NUP205;NUP160;NUP35;TPR;NUP107;NUP133;NUP155;NUP50;SEH1L;POM121
Transport of Ribonucleoproteins into the Host Nucleus	0.617184	1.44078	0.0505051	0.46374	37	32	NUP153;RANBP2;NUP210;NUP188;NUP214;POM121C;NUP205;NUP160;NUP35;TPR;NUP107;NUP133;NUP155;NUP50;SEH1L;POM121;KPNB1;NUP43;NUP88;NUP42;NUP58;AAAS;NUP54;NUP37;RAE1;NUP62;NUP98;SEC13;NUP93;NDC1;NUP85;KPNA1	NUP153;RANBP2;NUP210;NUP188;NUP214;POM121C;NUP205;NUP160;NUP35;TPR;NUP107;NUP133;NUP155;NUP50;SEH1L;POM121
Interleukin-4 and Interleukin-13 signaling	-0.468374	-1.24224	0.0742496	0.465155	112	111	SAA1;HSP90B1;ITGB1;JAK1;STAT6;LAMA5;ZEB1;POMC;RORA;TYK2;CCL2;FOXO3;NDN;FOXO1;CCL11;F13A1;ICAM1;FN1;GATA3;TGFB1;STAT3;IL13RA1;FSCN1;SOCS5;CEBPD;BCL2;FGF2;TWIST1;VEGFA;ITGB2;PTGS2;S1PR1;LBP;IL23R;OPRD1;NOS2;ALOX15;ITGAX;IL1A;IGHE;CCL22;CXCL8;IL17A;IL17F;TNF;IL4;IL13;IL12B;MMP1;MMP3;FASLG;FCER2;OPRM1;BCL2L1;MAOA;NANOG;BCL6;IL6R;IL23A;IL18;IL4R;SOCS1;JAK3;JAK2;ITGAM;IL10;OSM;ALOX5;MMP2;IRF4;IL1B;LIF;…	HSPA8;HMOX1;HGF;HIF1A;IL12A;COL1A2;IL13RA2;MMP9;IGHG4;IL2RG;BATF;AKT1;RHOU;CD36;PIM1;TP53;SOCS3;MCL1;LCN2;VIM;SOX2;MYC;TIMP1;STAT1;MUC1;ANXA1;JUNB;FOS
MHC class II antigen presentation	-0.468537	-1.24538	0.0631741	0.465313	108	106	CTSB;CTSL;CANX;DYNC1I2;DYNC1H1;SEC24B;AP2A2;DCTN1;HLA-DMB;DYNC1LI2;AP1G1;CTSO;IFI30;KIF3A;CTSK;KIF2C;CTSV;HLA-DQB2;SEC24C;DNM2;KLC4;AP2A1;LGMN;KLC3;RACGAP1;ACTR1B;CAPZA1;SEC24A;KIF5B;HLA-DRB1;SPTBN2;SEC24D;KLC1;AP2M1;AP1B1;CLTC;DNM3;KIF26A;KIF23;KIF15;CENPE;HLA-DOB;CAPZA3;LAG3;KIF4B;KIF2B;SAR1B;KIF3B;DYNC1LI1;HLA-DOA;AP1S3;KIF2A;ACTR1A;CTSF;AP1S1;AP2B1;DNM1;KIF4A;KIF20A;SEC13;KIF18A;AP1S2;ACTR10;…	SEC13;KIF18A;AP1S2;ACTR10;SEC31A;AP1M1;DCTN5;KIF5A;KIF3C;KIF22;SEC23A;KLC2;ARF1;SH3GL2;HLA-DQB1;AP1M2;CTSA;DCTN2;KIF11;KIF5C;CTSE;DYNLL2;RILP;DCTN6;OSBPL1A;CTSH;RAB7A;CTSC;CTSS;KIFAP3;CAPZB;HLA-DQA1;CTSD;DCTN3;DYNC1I1;CLTA;AP2S1;DYNLL1;CAPZA2;DCTN4;HLA-DMA;HLA-DPB1;HLA-DRA;HLA-DPA1;HLA-DRB5;HLA-DQA2;CD74
PTEN Regulation	-0.45277	-1.24401	0.0604651	0.465542	158	141	PSMB11;MOV10;CBX4;ATN1;OTUD3;CHD3;SUZ12;CSNK2A2;PSMB1;MTA1;HDAC2;NEDD4;TRIM27;EED;TNRC6A;PTEN;TNKS;PSMD5;RRAGD;GATAD2B;RRAGB;PREX2;PHC1;USP13;UBB;REST;RPTOR;TNKS2;HDAC1;PSMD11;HDAC7;PSMD13;BMI1;RCOR1;LAMTOR1;SALL4;WWP2;AGO2;RING1;PSMD9;HDAC3;PSMC6;RBBP7;PSME4;RBBP4;RRAGC;TNRC6B;MECOM;MAPK1;AGO1;KDM1A;MTA2;PSMC5;PSMA2;PSMA8;CBX2;PPARG;NR2E1;PSMD2;PSMA4;SLC38A9;PSMB5;LAMTOR5;PSMB6;CSNK2A1;HDAC5;PHC…	XIAP;PSMB4;PSMD7;PSMA7;MKRN1;PSMC3;LAMTOR3;RPS27A;AKT3;STUB1;CHD4;PSME3;PSMB10;PSMB3;PSMC1;MAPK3;FRK;PSMC2;PSMB8;MLST8;CBX8;CBX6;PSMA1;VAPA;PSMB9;PSMD8;RNF146;PSMB7;PSMF1;PSMD14;PSMA6;LAMTOR4;AKT1;RHEB;PSMB2;TP53;SNAI2;PSME2;PSMA5;UBA52;UBC;MAF1;LAMTOR2;EGR1;SEM1;JUN;PSME1
Olfactory Signaling Pathway	-0.416679	-1.24468	0.0159363	0.465599	432	390	REEP5;GNAL;OR2V1;OR2C1;OR7A17;REEP4;REEP3;REEP1;OR11H1;OR4E1;OR4E2;OR10G2;OR10G3;OR4N2;OR11H2;OR4N5;OR11G2;OR11H4;OR6S1;OR4Q3;OR4M1;OR4K2;OR4K5;OR4K1;OR4K15;OR4K14;OR4K13;OR4L1;OR4K17;OR5AU1;OR11H6;OR6J1;OR13H1;OR4F5;OR1E2;OR3A3;OR1E1;OR1D5;OR1D2;OR1G1;OR1A2;OR1A1;OR3A2;OR3A1;OR4F15;OR4F6;OR4F4;OR1F1;OR4M2;OR4N4;OR10AD1;OR6B2;OR6B3;RTP5;OR10A7;OR8S1;OR6C74;OR6C6;OR6C1;OR6C3;OR6C75;OR6C65;OR6C76;O…	RTP3;OR10H1;OR1N2;OR6F1;GNG13;OR52N1;OR2I1P;OR2L3;OR56A1;OR4D9;OR2L2;OR2L13;REEP6;REEP2;RTP4;GNB1
Keratinization	-0.430203	-1.24259	0.0304348	0.466005	217	216	KRT14;DSP;PCSK6;KLK8;KRT5;PKP4;KRT2;DSG2;KRTAP5-10;KRTAP5-8;FURIN;KAZN;PKP2;KRTAP5-9;PKP1;KRT9;KRT82;KRTAP10-5;KRTAP10-6;KRTAP10-4;KRTAP10-3;KRTAP10-2;KRTAP10-1;KRTAP10-7;KRTAP10-9;KRTAP10-11;KRTAP12-4;KRTAP12-3;KRTAP12-2;KRTAP12-1;KRTAP10-12;KRTAP10-10;KRTAP10-8;CELA2A;KRTAP27-1;KRTAP15-1;KRTAP13-4;KRTAP13-3;KRTAP13-1;KRTAP13-2;KRTAP23-1;KRTAP19-1;KRTAP26-1;KRTAP6-3;KRTAP20-2;KRTAP20-1;KRTAP6-1;…	KRT39;KRT72;LCE1E;KRT71;KRT1;KLK13;KRT77;KRT23;KRT4;DSG1;KRT31;KRT81;LCE1B;KLK12;KRT6B;EVPL;KRT16;KRT27;JUP;PRSS8;KRT24;KRT33B;PI3;PPL;TGM1;KRT32;PERP;SPINK5;CAPN1;ST14;DSC2;KRT17;DSC3;KRT6C;CAPNS1;KRT19;KRT13;KRT8;KRT10;CSTA;KRT18;DSG3;KRT6A;KRT7;KRT15
Keratan sulfate biosynthesis	-0.586079	-1.24318	0.166667	0.466083	28	28	B4GAT1;FMOD;B4GALT4;ST3GAL2;B4GALT5;ST3GAL6;B4GALT6;ACAN;LUM;KERA;CHST5;PRELP;OMD;OGN;B4GALT2;ST3GAL3;B3GNT4;CHST6;B4GALT1;CHST1;CHST2;B3GNT3;ST3GAL1;B4GALT3;ST3GAL4;B3GNT7;SLC35D2;B3GNT2	B4GALT1;CHST1;CHST2;B3GNT3;ST3GAL1;B4GALT3;ST3GAL4;B3GNT7;SLC35D2;B3GNT2
Signaling by CTNNB1 phospho-site mutants	-0.674766	-1.23959	0.177152	0.467444	15	15	PPP2R5D;PPP2R5A;GSK3B;AXIN1;PPP2R5C;APC;PPP2R1B;PPP2CB;AMER1;PPP2R5E;PPP2CA;PPP2R5B;PPP2R1A;CSNK1A1;CTNNB1	AMER1;PPP2R5E;PPP2CA;PPP2R5B;PPP2R1A;CSNK1A1;CTNNB1
Signaling by the B Cell Receptor (BCR)	-0.440093	-1.23997	0.0449775	0.468203	175	172	NFKB1;PSMB11;PLCG2;SYK;BTRC;PSMB1;NFATC1;IGHM;ORAI2;SOS1;PPP3R1;PSMD5;ITPR1;PIK3CD;CD79B;VAV1;UBB;PSMD11;PSMD13;CUL1;RASGRP1;MALT1;NFKBIA;NFKBIB;PSMD9;TRPC1;PSMC6;HRAS;NCK1;PSME4;FYN;CALM1;CARD11;FBXW11;ITPR2;PSMC5;PSMA2;IGLV3-21;IGLV2-23;IGLV1-40;IGLC6;IGLC7;IGLV3-1;IGLV3-19;IGLV7-43;IGLV3-27;IGLV3-25;IGLV1-44;IGLV1-51;IGLV1-47;IGLV2-14;IGLV6-57;IGLV2-8;IGLV2-11;PSMA8;RASGRP3;IGKV4-1;IGKV5-2;CD1…	LYN;PSMD6;PSMC4;BCL10;PSMD3;PSMD4;PIK3AP1;PIK3R1;PSMB4;PSMD7;PSMA7;ORAI1;PSMC3;RPS27A;PRKCB;PSME3;PSMB10;PSMB3;IGLC1;PSMC1;NFKBIE;PSMC2;DAPP1;STIM1;SKP1;FKBP1A;PSMB8;PPIA;PSMA1;PSMB9;PSMD8;PSMB7;PSMF1;PSMD14;PSMA6;PSMB2;PSME2;PSMA5;PPP3CA;UBA52;UBC;SH3KBP1;SEM1;PSME1
Long-term potentiation	-0.593227	-1.24029	0.152778	0.469153	23	23	DLG1;SRC;NRG1;CALM1;LRRC7;ACTN2;GRIA1;GRIN2B;CAMK2A;GRIN2D;GRIN1;GRIA2;CAMK2G;DLG2;NRGN;GRIN2C;DLG4;ERBB4;GRIN2A;CAMK2D;DLG3;CAMK2B;NEFL	CAMK2G;DLG2;NRGN;GRIN2C;DLG4;ERBB4;GRIN2A;CAMK2D;DLG3;CAMK2B;NEFL
Signaling by FGFR3	-0.531274	-1.23353	0.143092	0.47414	40	40	FGF17;SOS1;GAB1;SRC;MKNK1;UBB;PLCG1;FRS2;SHC1;FGF2;PIK3CA;HRAS;MAPK1;FGF16;FGF4;FGF8;FGF1;FGF23;NRAS;KRAS;PPP2CB;BRAF;GRB2;FRS3;PTPN11;FGF20;FGF9;PIK3R1;RPS27A;PPP2CA;FGF5;MAPK3;PPP2R1A;FGF18;SPRY2;CBL;GALNT3;FGFR3;UBA52;UBC	FRS3;PTPN11;FGF20;FGF9;PIK3R1;RPS27A;PPP2CA;FGF5;MAPK3;PPP2R1A;FGF18;SPRY2;CBL;GALNT3;FGFR3;UBA52;UBC
Late endosomal microautophagy	-0.554934	-1.23289	0.166129	0.47432	33	33	PCNT;VPS28;PLIN2;CHMP6;UBB;IFT88;MVB12B;UBAP1;MVB12A;VPS37A;VPS37B;CETN1;CFTR;PLIN3;VPS37C;PARK7;ARL13B;HBB;VPS37D;HDAC6;RPS27A;CHMP4A;HSPA8;RNASE1;TSG101;CHMP2A;CHMP2B;CHMP7;CHMP4B;UBA52;UBC;CHMP4C;CHMP3	PARK7;ARL13B;HBB;VPS37D;HDAC6;RPS27A;CHMP4A;HSPA8;RNASE1;TSG101;CHMP2A;CHMP2B;CHMP7;CHMP4B;UBA52;UBC;CHMP4C;CHMP3
TP53 Regulates Metabolic Genes	-0.479527	-1.23609	0.10859	0.474452	89	87	TSC2;COX19;MOV10;MT-CO2;MT-CO3;TSC1;DDIT4;MT-CO1;TP63;COX11;SESN1;TNRC6A;COX4I1;PTEN;RRAGD;RRAGB;TXNRD1;PRKAA2;RPTOR;COX18;LAMTOR1;PRKAG2;SCO2;PRDX1;GLS2;PRDX5;AGO2;LRPPRC;PRKAB1;TXN;GSR;RRAGC;GLS;TNRC6B;AGO1;PRKAG3;COX20;SLC38A9;LAMTOR5;TNRC6C;AGO4;SURF1;AGO3;COX7A2L;PRKAG1;G6PD;RRAGA;PRKAA1;COX16;MTOR;SCO1;AKT2;TIGAR;SESN2;LAMTOR3;AKT3;TACO1;COX14;RRM2B;YWHAQ;COX6A1;COX5B;YWHAG;MLST8;PRKAB2;SES…	SCO1;AKT2;TIGAR;SESN2;LAMTOR3;AKT3;TACO1;COX14;RRM2B;YWHAQ;COX6A1;COX5B;YWHAG;MLST8;PRKAB2;SESN3;NDUFA4;YWHAE;YWHAZ;YWHAH;LAMTOR4;GPX2;AKT1;PRDX2;GPI;RHEB;TP53;YWHAB;COX8A;COX5A;COX6B1;LAMTOR2;COX6C;COX7C;COX7B;CYCS;SFN
VEGFR2 mediated vascular permeability	-0.583902	-1.23673	0.161937	0.474461	27	27	CTNND1;CTNNA1;PDPK1;VAV1;MAPKAP1;RICTOR;CALM1;CDH5;NOS3;RAC1;PAK1;PAK3;MTOR;PAK2;HSP90AA1;AKT2;AKT3;JUP;THEM4;VAV2;PRR5;TRIB3;MLST8;AKT1;CTNNB1;CAV1;VAV3	MTOR;PAK2;HSP90AA1;AKT2;AKT3;JUP;THEM4;VAV2;PRR5;TRIB3;MLST8;AKT1;CTNNB1;CAV1;VAV3
Protein localization	-0.441448	-1.23405	0.0550595	0.474544	164	164	APP;ALDH3A2;COX19;ATP5MC1;PMPCA;ATAD1;CAT;GET4;PEX1;CAMLG;ACOX2;MTX2;LONP2;MTX1;SLC25A12;SAMM50;HACL1;UBB;ECI2;PRNP;PITRM1;PEX3;TOMM70;TIMM8A;PEX6;SGTA;SLC25A17;VAMP2;UBE2D1;DDO;ABCD3;GET1;AGPS;GFER;ACOT8;TAZ;PXMP4;PMPCB;PEX13;SLC25A13;CHCHD7;TOMM6;TIMM9;BCS1L;NUDT19;ACBD5;PEX14;TIMM21;PAM16;EHHADH;GSTK1;GRPEL1;TIMM17A;NDUFB8;PEX16;HSCB;COA6;BAG6;HAO1;OTC;PIPOX;NOS2;OTOF;SLC27A2;ABCD2;AGXT;DAO;LD…	CROT;UBE2D2;CHCHD2;GRPEL2;ATP5F1A;COA4;ABCD1;TIMM10B;PEX7;PEX2;ACOX1;ACO2;PEX10;COQ2;RPS27A;STX1A;TOMM40;CMC4;PECR;DECR2;CS;ACOT2;CHCHD10;HSD17B4;GDAP1;TIMM10;PAOX;TOMM22;ZFAND6;HMOX1;CRAT;IDH1;MPV17;PEX19;CHCHD3;SEC61G;SEC61B;PXMP2;VAPA;ACAA1;CMC2;SLC25A4;TOMM7;UBE2D3;TOMM5;TIMM50;CHCHD5;COX17;VDAC1;UBA52;UBC;EPHX2;GET3;ATP5F1B;PHYH;HSPD1;SLC25A6;SCP2;CYB5A
Macroautophagy	-0.458351	-1.23527	0.0771558	0.474845	117	115	TSC2;DYNC1I2;DYNC1H1;TSC1;PCNT;PLIN2;WIPI2;CSNK2A2;NBR1;ATG13;DYNC1LI2;RRAGD;RRAGB;PRKAA2;ATG4C;CHMP6;SRC;UBB;ATG4D;RPTOR;TOMM70;MFN1;IFT88;ATG7;LAMTOR1;MTMR14;PRKAG2;ATG10;SQSTM1;AMBRA1;WDR45B;PIK3R4;PRKAB1;WDR45;MTERF3;TOMM6;ATM;ATG12;RRAGC;WIPI1;PIK3C3;USP30;PRKAG3;CETN1;MAP1LC3C;CFTR;ATG9B;RB1CC1;ATG16L1;SLC38A9;DYNC1LI1;LAMTOR5;CSNK2A1;PLIN3;MTMR3;UBE2V1;ATG4B;TOMM20;GABARAPL1;PEX5;ULK1;ATG1…	PINK1;HDAC6;LAMTOR3;RPS27A;VCP;TOMM40;CHMP4A;TOMM22;GABARAPL2;ATG4A;HSPA8;DYNLL2;MAP1LC3B;MLST8;ATG3;PRKAB2;FUNDC1;PGAM5;ATG9A;EPAS1;DYNC1I1;BECN1;TOMM7;LAMTOR4;RHEB;CHMP2A;CHMP2B;CHMP7;TOMM5;CHMP4B;MFN2;DYNLL1;VDAC1;UBA52;UBC;CHMP4C;MAP1LC3A;LAMTOR2;CHMP3;GABARAP
FCGR activation	-0.472391	-1.23175	0.101089	0.475792	94	91	SYK;SRC;CD247;FYN;IGLV1-36;IGLV3-21;IGLV3-22;IGLV2-23;IGLV1-40;IGLC6;IGLC7;IGLV3-1;IGLV4-3;IGLV3-19;IGLV2-18;IGLV7-43;IGLV2-33;IGLV3-27;IGLV3-25;IGLV1-44;IGLV5-37;IGLV1-51;IGLV1-47;IGLV7-46;IGLV5-45;IGLV3-16;IGLV2-14;IGLV3-12;IGLV4-69;IGLV10-54;IGLV6-57;IGLV11-55;IGLV2-8;IGLV2-11;IGLV8-61;IGLV4-60;FGR;IGKV4-1;IGKV5-2;IGKV1-16;IGKV2-28;IGKV1-5;IGKV3-15;IGKV1-12;IGKV2-29;IGKV3-20;IGKV2-30;IGKV1D-16…	IGLC2;YES1;IGKV1-17;LYN;HCK;IGHG1;FCGR2A;IGLC1;IGHG4;CD3G;IGHG3
Signaling by PTK6	-0.513824	-1.23421	0.117371	0.476007	55	55	EGFR;DOCK1;CDKN1B;KHDRBS3;SFPQ;CCNE1;NRG4;UBB;STAT3;NRG1;RHOA;PELP1;RASA1;HRAS;LINC01139;LRRK2;NR3C1;SRMS;NRG3;DOK1;RAC1;NRAS;BCAR1;KRAS;ARHGAP35;KHDRBS1;ARAP1;KHDRBS2;EGF;CCND1;CRK;CDK2;ERBB4;PTK6;HBEGF;ELMO1;RPS27A;EREG;BTC;HIF1A;ERBB2;PXN;NRG2;STAP2;ELMO2;PTPN1;EPAS1;CBL;AKT1;CDK4;SOCS3;UBA52;UBC;GPNMB;ERBB3	CCND1;CRK;CDK2;ERBB4;PTK6;HBEGF;ELMO1;RPS27A;EREG;BTC;HIF1A;ERBB2;PXN;NRG2;STAP2;ELMO2;PTPN1;EPAS1;CBL;AKT1;CDK4;SOCS3;UBA52;UBC;GPNMB;ERBB3
Factors involved in megakaryocyte development and platelet production	-0.44822	-1.22617	0.0848214	0.477508	139	135	DOCK1;AKAP10;HDAC2;PRKAR1B;KIF12;KIF9;ZFPM2;KIF3A;PHF21A;DOCK3;KIF2C;GATA3;HDAC1;KIF1B;ABL1;KIF21A;KIF26B;MFN1;KLC4;RCOR1;CDC42;KLC3;KIF25;RACGAP1;RBSN;DOCK10;SIN3A;KIFC2;CAPZA1;CABLES1;KIF5B;JMJD1C;KLC1;MYB;EHD2;SH2B3;KDM1A;DOCK4;DOCK2;GATA5;KIF26A;KIF18B;GATA1;KIF23;KIF15;GATA4;IFNB1;IFNA21;IFNA4;IFNA7;IFNA10;IFNA16;IFNA17;IFNA14;IFNA5;IFNA6;CENPE;IFNA2;IFNA8;IFNA1;HBE1;HBG1;HBD;KIF4B;KIF2B;PRK…	CABLES2;KIF16B;KIF20B;KIF5A;KIF3C;HBB;KIF22;NFE2;KIF27;CDK2;KLC2;DOCK7;AK3;DOCK8;EHD3;KIF13B;MICAL1;PRKAR2A;VPS45;KIF1A;DOCK9;KIF11;IRF1;KIF5C;PRKACA;WEE1;KIFAP3;RAB5A;CAPZB;DOCK5;KIF19;KIF1C;GATA6;CDK5;ITPK1;GATA2;TP53;MFN2;EHD1;MAFF;ZFPM1;AKAP1;CAPZA2
Glycogen synthesis	-0.652357	-1.22777	0.190305	0.47829	16	16	GBE1;UBB;GYS1;GYG2;GYS2;NHLRC1;PPP1R3C;EPM2A;PGM2L1;RPS27A;UGP2;PGM2;GYG1;UBA52;PGM1;UBC	EPM2A;PGM2L1;RPS27A;UGP2;PGM2;GYG1;UBA52;PGM1;UBC
Beta-catenin independent WNT signaling	-0.447333	-1.23024	0.0784615	0.478533	147	146	GNG11;PSMB11;WNT5B;PRKG1;WNT5A;ROR2;MOV10;TCF7L1;FZD3;AP2A2;AXIN2;PSMB1;GNG7;NFATC1;TNRC6A;FZD6;TCF7L2;PPP3R1;PSMD5;TCF7;ITPR1;UBB;FZD8;SCRIB;PSMD11;GNG12;PSMD13;AP2A1;GNG2;VANGL2;SMURF1;NLK;FZD4;AGO2;RHOA;GNGT1;PSMD9;PRKCA;PDE6B;PSMC6;PSME4;FZD5;PARD6A;CALM1;ARRB2;PLCB1;AP2M1;TNRC6B;AGO1;CLTC;ITPR2;PSMC5;PSMA2;GNAT2;PSMA8;WNT1;GNG3;CAMK2A;PDE6A;GNB3;GNGT2;PRKCG;PPP3CB;PSMD2;RAC1;PSMA4;PRICKLE1;P…	DVL2;PSMB4;PSMD7;PSMA7;PSMC3;GNB4;RPS27A;GNG10;PRKCB;GNG5;PLCB2;CLTB;PSME3;PSMB10;PFN1;GNAO1;LEF1;PSMB3;GNB2;SMURF2;PSMC1;PSMC2;FZD2;GNB1;PSMB8;DAAM1;GNG4;PSMA1;PSMB9;PSMD8;RAC2;GNG8;PLCB3;PSMB7;PSMF1;PSMD14;ROR1;CLTA;PSMA6;CTNNB1;RAC3;PSMB2;AP2S1;FZD1;PSME2;PSMA5;PPP3CA;GNB5;UBA52;UBC;MYC;SEM1;PSME1
Complex I biogenesis	-0.504022	-1.22637	0.133005	0.478765	57	57	MT-ND4;MT-ND5;MT-ND1;MT-ND3;NDUFV3;MT-ND2;NDUFA12;ACAD9;MT-ND6;NDUFS1;NDUFAF4;NUBPL;NDUFAB1;TMEM186;COA1;NDUFB8;NDUFS4;NDUFA13;NDUFAF6;NDUFB5;NDUFB10;NDUFA7;NDUFAF7;TMEM126B;NDUFAF3;NDUFAF1;NDUFA9;NDUFAF2;NDUFV1;NDUFC2;NDUFA5;NDUFA8;NDUFA10;NDUFS5;ECSIT;NDUFA1;TIMMDC1;NDUFV2;NDUFS6;NDUFB7;NDUFA2;NDUFS2;NDUFB2;NDUFB3;NDUFC1;NDUFS8;NDUFA11;NDUFS3;NDUFAF5;NDUFB6;NDUFA3;NDUFB4;NDUFA6;NDUFB9;NDUFS7;ND…	NDUFV1;NDUFC2;NDUFA5;NDUFA8;NDUFA10;NDUFS5;ECSIT;NDUFA1;TIMMDC1;NDUFV2;NDUFS6;NDUFB7;NDUFA2;NDUFS2;NDUFB2;NDUFB3;NDUFC1;NDUFS8;NDUFA11;NDUFS3;NDUFAF5;NDUFB6;NDUFA3;NDUFB4;NDUFA6;NDUFB9;NDUFS7;NDUFB11;NDUFB1
Dectin-2 family	-0.57654	-1.22787	0.166945	0.479891	30	28	PLCG2;SYK;CLEC4A;FYN;MUC7;MUC6;MUC5AC;MUC21;CLEC6A;CLEC4D;CLEC4E;CLEC4C;MUC16;MUC17;MUCL1;MUC13;CLEC10A;MUC2;MUC19;MUC12;LYN;FCER1G;MUC5B;MUC3A;MUC20;MUC4;MUC15;MUC1	MUC5B;MUC3A;MUC20;MUC4;MUC15;MUC1
Cell-cell junction organization	-0.491525	-1.22663	0.115756	0.479907	63	63	SDK1;CDH2;NECTIN3;CDH3;SDK2;CDH8;CTNND1;CDH4;CTNNA1;CLDN10;NECTIN1;CDH10;CDH13;AFDN;PARD3;CDH24;CLDN12;PARD6A;CLDN15;CLDN23;CLDN2;CLDN14;CLDN17;CDH5;CLDN18;CDH17;CADM2;CDH9;CDH12;CDH18;CLDN20;CDH1;CADM1;F11R;PRKCI;CDH15;CLDN16;CADM3;CLDN22;PARD6B;CLDN19;MPP5;PARD6G;CDH6;PVR;JUP;CDH7;CDH11;ANG;NECTIN2;CLDN1;CLDN11;PATJ;CTNNB1;CLDN5;CLDN9;CRB3;CLDN6;CLDN8;NECTIN4;CLDN7;CLDN3;CLDN4	PARD6G;CDH6;PVR;JUP;CDH7;CDH11;ANG;NECTIN2;CLDN1;CLDN11;PATJ;CTNNB1;CLDN5;CLDN9;CRB3;CLDN6;CLDN8;NECTIN4;CLDN7;CLDN3;CLDN4
Signaling by Non-Receptor Tyrosine Kinases	-0.513824	-1.22814	0.1312	0.480838	55	55	EGFR;DOCK1;CDKN1B;KHDRBS3;SFPQ;CCNE1;NRG4;UBB;STAT3;NRG1;RHOA;PELP1;RASA1;HRAS;LINC01139;LRRK2;NR3C1;SRMS;NRG3;DOK1;RAC1;NRAS;BCAR1;KRAS;ARHGAP35;KHDRBS1;ARAP1;KHDRBS2;EGF;CCND1;CRK;CDK2;ERBB4;PTK6;HBEGF;ELMO1;RPS27A;EREG;BTC;HIF1A;ERBB2;PXN;NRG2;STAP2;ELMO2;PTPN1;EPAS1;CBL;AKT1;CDK4;SOCS3;UBA52;UBC;GPNMB;ERBB3	CCND1;CRK;CDK2;ERBB4;PTK6;HBEGF;ELMO1;RPS27A;EREG;BTC;HIF1A;ERBB2;PXN;NRG2;STAP2;ELMO2;PTPN1;EPAS1;CBL;AKT1;CDK4;SOCS3;UBA52;UBC;GPNMB;ERBB3
ERK/MAPK targets	-0.594633	-1.22869	0.175958	0.481029	22	22	RPS6KA5;PPP2R5D;MEF2A;RPS6KA2;MAPK14;MAPK1;MAPK11;RPS6KA3;PPP2R1B;PPP2CB;VRK3;MAPK7;MEF2C;ELK1;PPP2CA;DUSP7;MAPK3;PPP2R1A;DUSP3;DUSP4;DUSP6;RPS6KA1	MEF2C;ELK1;PPP2CA;DUSP7;MAPK3;PPP2R1A;DUSP3;DUSP4;DUSP6;RPS6KA1
Sema4D in semaphorin signaling	-0.591558	-1.22364	0.187063	0.483045	24	24	ROCK2;PLXNB1;LIMK2;MYH9;RND1;RHOA;MYL9;RAC1;MYH10;ARHGAP35;ARHGEF12;RHOC;LIMK1;ROCK1;SEMA4D;ARHGEF11;MYH11;MET;ERBB2;MYH14;RRAS;MYL12B;MYL6;RHOB	ROCK1;SEMA4D;ARHGEF11;MYH11;MET;ERBB2;MYH14;RRAS;MYL12B;MYL6;RHOB
SUMOylation of chromatin organization proteins	0.546828	1.40927	0.0253807	0.484011	58	57	CBX4;NUP153;RANBP2;NUP210;NUP188;CHD3;SUZ12;NUP214;POM121C;NUP205;HDAC2;HDAC4;NUP160;NUP35;SATB1;TPR;NUP107;NUP133;PHC1;NUP155;L3MBTL2;HDAC1;BMI1;NUP50;SEH1L;POM121;RING1;NUP43;NUP88;NUP42;CBX2;PIAS1;NUP58;ZBED1;AAAS;PHC3;PHC2;NUP54;NUP37;CBX5;RAE1;NUP62;NUP98;RNF2;PIAS2;SUMO3;SCMH1;SEC13;NUP93;PCGF2;SATB2;NDC1;NUP85;UBE2I;CBX8;SUMO2;SUMO1	CBX4;NUP153;RANBP2;NUP210;NUP188;CHD3;SUZ12;NUP214;POM121C;NUP205;HDAC2;HDAC4;NUP160;NUP35;SATB1;TPR;NUP107;NUP133;PHC1;NUP155;L3MBTL2;HDAC1;BMI1;NUP50;SEH1L;POM121
N-glycan antennae elongation in the medial/trans-Golgi	-0.572375	-1.22006	0.172185	0.486244	26	26	ST8SIA2;FUCA1;B4GALT4;CHST10;B4GALT5;LHB;MGAT3;B4GALT6;MGAT4A;ST8SIA3;ST8SIA6;B4GALT2;CGA;FUT3;MAN2A2;MGAT4C;ST6GAL1;MGAT2;CHST8;MGAT5;B4GALT1;MAN2A1;B4GALT3;MGAT4B;FUT8;ST3GAL4	MAN2A2;MGAT4C;ST6GAL1;MGAT2;CHST8;MGAT5;B4GALT1;MAN2A1;B4GALT3;MGAT4B;FUT8;ST3GAL4
Regulation of TLR by endogenous ligand	-0.62694	-1.22194	0.189895	0.48642	18	18	HMGB1;TLR4;CD14;TLR2;LBP;APOB;FGG;FGA;FGB;GSDMD;TLR1;TLR6;LY96;GSDME;CD36;S100A1;S100A8;S100A9	GSDME;CD36;S100A1;S100A8;S100A9
Signaling by Hippo	-0.611834	-1.22052	0.189769	0.48685	20	20	STK4;AMOT;YAP1;NPHP4;LATS1;SAV1;CASP3;AMOTL1;TJP2;DVL2;TJP1;STK3;MOB1B;LATS2;WWTR1;YWHAE;MOB1A;YWHAB;WWC1;AMOTL2	TJP1;STK3;MOB1B;LATS2;WWTR1;YWHAE;MOB1A;YWHAB;WWC1;AMOTL2
SARS-CoV-2 Infection	-0.492938	-1.2209	0.121464	0.487689	77	67	CTSL;CANX;MAN1B1;RB1;PARP16;PRKCSH;FURIN;DDOST;GANAB;EDEM2;RPN2;TUSC3;CHMP6;RPN1;UBB;ST3GAL2;PIK3R4;STT3A;GSK3B;PARP14;PIK3C3;MGAT4A;ST6GALNAC3;PARP4;VHL;ST3GAL3;MGAT1;DAD1;PARP8;UVRAG;ST6GALNAC2;PARP6;PARP9;MAGT1;ZCRB1;ACE2;MGAT4C;ST6GALNAC4;PARP10;ST6GAL1;MGAT2;RPS27A;VCP;MGAT5;GALNT1;UBE2I;CHMP4A;MAN2A1;GSK3A;DDX5;TMPRSS2;MOGS;MAP1LC3B;ST3GAL1;BECN1;CHMP2A;CHMP2B;CHMP7;SUMO1;MGAT4B;CHMP4B;FUT8…	MAGT1;ZCRB1;ACE2;MGAT4C;ST6GALNAC4;PARP10;ST6GAL1;MGAT2;RPS27A;VCP;MGAT5;GALNT1;UBE2I;CHMP4A;MAN2A1;GSK3A;DDX5;TMPRSS2;MOGS;MAP1LC3B;ST3GAL1;BECN1;CHMP2A;CHMP2B;CHMP7;SUMO1;MGAT4B;CHMP4B;FUT8;ST3GAL4;UBA52;UBC;CHMP4C;CHMP3
Citric acid cycle (TCA cycle)	-0.589763	-1.21891	0.180887	0.487857	22	22	SUCLA2;SDHA;NNT;DLST;FAHD1;FH;ME2;IDH3A;OGDH;DLD;IDH3G;ME3;ACO2;IDH3B;CS;SDHD;SDHC;SDHB;SUCLG2;MDH2;IDH2;SUCLG1	ACO2;IDH3B;CS;SDHD;SDHC;SDHB;SUCLG2;MDH2;IDH2;SUCLG1
Rev-mediated nuclear export of HIV RNA	0.615195	1.41759	0.0294118	0.490524	36	35	NUP153;RANBP2;NUP210;XPO1;RANGAP1;NUP188;NUP214;POM121C;NUP205;NUP160;NUP35;TPR;NUP107;NUP133;NUP155;NUP50;SEH1L;POM121;RANBP1;NUP43;NUP88;NUP42;NUP58;AAAS;NUP54;NUP37;RAE1;NUP62;NUP98;SEC13;NUP93;NDC1;RCC1;NUP85;RAN	NUP153;RANBP2;NUP210;XPO1;RANGAP1;NUP188;NUP214;POM121C;NUP205;NUP160;NUP35;TPR;NUP107;NUP133;NUP155;NUP50;SEH1L;POM121
Interactions of Rev with host cellular proteins	0.595851	1.4114	0.0323383	0.493972	38	37	NUP153;RANBP2;NUP210;XPO1;RANGAP1;NUP188;NUP214;POM121C;NUP205;NUP160;NUP35;TPR;NUP107;NUP133;NUP155;NUP50;SEH1L;POM121;KPNB1;RANBP1;NUP43;NUP88;NUP42;NUP58;AAAS;NUP54;NUP37;RAE1;NUP62;NUP98;NPM1;SEC13;NUP93;NDC1;RCC1;NUP85;RAN	NUP153;RANBP2;NUP210;XPO1;RANGAP1;NUP188;NUP214;POM121C;NUP205;NUP160;NUP35;TPR;NUP107;NUP133;NUP155;NUP50;SEH1L;POM121
Negative regulation of FGFR2 signaling	-0.545205	-1.21241	0.176667	0.503995	34	34	FGF10;FGF17;SRC;MKNK1;UBB;FRS2;FGF2;FGF7;MAPK1;FGF16;FGF3;FGF4;FGF8;FGF1;FGF23;FGF6;PPP2CB;BRAF;GRB2;PTPN11;FGF20;FGF9;FGF22;RPS27A;PPP2CA;FGF5;MAPK3;PPP2R1A;FGFR2;FGF18;SPRY2;CBL;UBA52;UBC	PTPN11;FGF20;FGF9;FGF22;RPS27A;PPP2CA;FGF5;MAPK3;PPP2R1A;FGFR2;FGF18;SPRY2;CBL;UBA52;UBC
Mitochondrial protein import	-0.489684	-1.21277	0.124611	0.504838	65	65	COX19;ATP5MC1;PMPCA;MTX2;MTX1;SLC25A12;SAMM50;PITRM1;TOMM70;TIMM8A;GFER;TAZ;PMPCB;SLC25A13;CHCHD7;TOMM6;TIMM9;BCS1L;TIMM21;PAM16;GRPEL1;TIMM17A;NDUFB8;HSCB;COA6;OTC;LDHD;CYC1;TIMM23;HSPA9;FXN;TIMM17B;TIMM22;DNAJC19;TOMM20;TIMM44;IDH3G;TIMM8B;CHCHD4;TIMM13;CHCHD2;GRPEL2;ATP5F1A;COA4;TIMM10B;ACO2;COQ2;TOMM40;CMC4;CS;CHCHD10;TIMM10;TOMM22;CHCHD3;CMC2;SLC25A4;TOMM7;TOMM5;TIMM50;CHCHD5;COX17;VDAC1;ATP…	CHCHD2;GRPEL2;ATP5F1A;COA4;TIMM10B;ACO2;COQ2;TOMM40;CMC4;CS;CHCHD10;TIMM10;TOMM22;CHCHD3;CMC2;SLC25A4;TOMM7;TOMM5;TIMM50;CHCHD5;COX17;VDAC1;ATP5F1B;HSPD1;SLC25A6
DAP12 interactions	-0.529559	-1.21142	0.157191	0.505038	44	39	PLCG2;SYK;SOS1;PLCG1;SIGLEC15;SHC1;PIK3CA;LAT;HRAS;FYN;SIRPB1;CD300LB;TREM1;TREM2;NCR2;KLRC2;KLRK1;KLRD1;CD300E;CLEC5A;RAC1;NRAS;KRAS;GRB2;LCK;BTK;SIGLEC14;LCP2;PIK3R2;PIK3R1;TYROBP;GRAP2;VAV2;PIK3CB;VAV3;B2M;HLA-E;HLA-C;HLA-B	PIK3R2;PIK3R1;TYROBP;GRAP2;VAV2;PIK3CB;VAV3;B2M;HLA-E;HLA-C;HLA-B
TCF dependent signaling in response to WNT	-0.427305	-1.20654	0.0824588	0.505111	203	174	KREMEN2;PSMB11;CSNK1E;WNT5A;DACT1;TCF7L1;XPO1;LRP5;AXIN2;BTRC;CSNK2A2;PSMB1;PYGO1;CUL3;ZNRF3;TLE3;FZD6;CXXC4;TCF7L2;TNKS;PSMD5;TCF7;SOX6;CHD8;PYGO2;CBY1;PPP2R5D;UBB;FZD8;SOX7;TNKS2;HDAC1;PSMD11;TCF4;PSMD13;WNT3;RNF43;KMT2D;RUVBL1;FZD4;CSNK1G2;TLE4;TERT;BCL9;PSMD9;KREMEN1;CTBP1;TRRAP;USP8;SMARCA4;PPP2R5A;WNT9A;PSMC6;GSK3B;FRAT1;PSME4;CREBBP;FZD5;LGR5;USP34;AXIN1;MEN1;TLE1;PSMC5;PSMA2;RSPO4;WNT3A;P…	EP300;DVL1;PSMD6;RBBP5;PSMC4;PSMD3;LGR6;CTNNBIP1;PSMD4;SOX13;AMER1;RSPO3;AKT2;DVL2;XIAP;PSMB4;PSMD7;PSMA7;PSMC3;PPP2R5E;RPS27A;PPP2CA;RBX1;PSME3;PSMB10;SFRP2;SFRP1;LEF1;PSMB3;SOX4;H2AFX;SMURF2;PSMC1;RUNX3;PPP2R5B;PSMC2;PPP2R1A;FZD2;PSMB8;CSNK1A1;PSMA1;FRAT2;PSMB9;PSMD8;DKK2;YWHAZ;RNF146;PSMB7;PSMF1;PSMD14;PSMA6;AKT1;CTNNB1;PSMB2;FZD1;CCDC88C;PSME2;PSMA5;SOX9;UBA52;CAV1;UBC;SOX2;TLE2;MYC;SEM1;PSME1
Negative regulation of FGFR4 signaling	-0.552035	-1.20584	0.191318	0.505532	31	31	FGF17;SRC;MKNK1;UBB;FRS2;FGF2;MAPK1;FGF16;FGF4;FGF19;FGF8;FGF1;FGF23;FGF6;FGFR4;PPP2CB;BRAF;GRB2;KLB;PTPN11;FGF20;FGF9;RPS27A;PPP2CA;MAPK3;PPP2R1A;FGF18;SPRY2;CBL;UBA52;UBC	PTPN11;FGF20;FGF9;RPS27A;PPP2CA;MAPK3;PPP2R1A;FGF18;SPRY2;CBL;UBA52;UBC
FCGR3A-mediated phagocytosis	-0.436328	-1.20661	0.0951662	0.506732	142	138	MYO10;WASF2;DOCK1;MYO1C;BAIAP2;MYO5A;SYK;MYH9;VAV1;SRC;WASF3;ABI2;ABL1;ABI1;WIPF1;CDC42;WASF1;CD247;NCK1;CYFIP2;FYN;PTK2;MAPK1;IGLV1-36;IGLV3-21;IGLV3-22;IGLV2-23;IGLV1-40;IGLC6;IGLC7;IGLV3-1;IGLV4-3;IGLV3-19;IGLV2-18;IGLV7-43;IGLV2-33;IGLV3-27;IGLV3-25;IGLV1-44;IGLV5-37;IGLV1-51;IGLV1-47;IGLV7-46;IGLV5-45;IGLV3-16;IGLV2-14;IGLV3-12;IGLV4-69;IGLV10-54;IGLV6-57;IGLV11-55;IGLV2-8;IGLV2-11;IGLV8-61;…	CRK;WASL;IGHG1;WIPF3;CYFIP1;ARPC5;WAS;ELMO1;ACTR2;ARPC4;IGLC1;ARPC1A;MAPK3;VAV2;ARPC3;IGHG4;NCKIPSD;CD3G;ACTR3;IGHG3;ELMO2;BRK1;VAV3;ARPC2;ARPC1B;ACTB;ACTG1
Sensory processing of sound by inner hair cells of the cochlea	-0.481292	-1.2042	0.139021	0.506784	67	65	MYO1C;TMIE;KCNQ4;SPTBN1;EPB41L3;KCNMA1;MYH9;USH1C;EZR;VAMP2;CACNA2D2;TRIOBP;ESPNL;DNAJC5;MSN;CDH23;CAPZA1;PCLO;SNAP25;WHRN;TMC2;OTOF;SLC17A8;XIRP2;CABP1;CABP2;MYO7A;LHFPL5;GRXCR2;GRXCR1;TMC1;RDX;ESPN;LRRC52;MYO15A;PCDH15;STRC;MYO3B;KCNMB1;CACNA1D;SYN1;ATP2B2;USH1G;SYP;FSCN2;BSN;CTBP2;PLS1;STX1A;CACNB2;TWF1;CASK;EPB41L1;TPRN;RAB3A;CAPZB;MYO3A;CIB2;ATP2B1;CLIC5;EPS8;TWF2;CAPZA2;EPS8L2;SPTAN1	LRRC52;MYO15A;PCDH15;STRC;MYO3B;KCNMB1;CACNA1D;SYN1;ATP2B2;USH1G;SYP;FSCN2;BSN;CTBP2;PLS1;STX1A;CACNB2;TWF1;CASK;EPB41L1;TPRN;RAB3A;CAPZB;MYO3A;CIB2;ATP2B1;CLIC5;EPS8;TWF2;CAPZA2;EPS8L2;SPTAN1
Interleukin-12 signaling	-0.516568	-1.2047	0.171032	0.507182	47	46	JAK1;HNRNPA2B1;GSTO1;LMNB1;BOLA2;TYK2;HNRNPDL;MTAP;CDC42;MSN;CAPZA1;IL12RB2;IFNG;CA1;GSTA2;IL12B;IL12RB1;STAT4;HSPA9;HNRNPF;P4HB;SOD1;RALA;JAK2;RAP1B;LCP1;IL10;PAK2;VAMP7;ARF1;TCP1;PITPNA;PDCD4;IL12A;SOD2;SERPINB2;PPIA;SNRPA1;RPLP0;PSME2;MIF;TALDO1;AIP;CNN2;CFL1;ANXA2	PAK2;VAMP7;ARF1;TCP1;PITPNA;PDCD4;IL12A;SOD2;SERPINB2;PPIA;SNRPA1;RPLP0;PSME2;MIF;TALDO1;AIP;CNN2;CFL1;ANXA2
TGF-beta receptor signaling activates SMADs	-0.548055	-1.20676	0.157635	0.508146	32	32	XPO1;USP15;TGFBR2;FURIN;SMAD4;ZFYVE9;UBB;TGFB1;SMAD3;SMURF1;UCHL5;MTMR4;NEDD4L;BAMBI;SMAD7;TGFBR1;SMAD2;PPP1CA;RPS27A;STUB1;UBE2M;SMURF2;STRAP;NEDD8;FKBP1A;PPP1CC;CBL;PMEPA1;UBA52;UBC;PPP1CB;PPP1R15A	RPS27A;STUB1;UBE2M;SMURF2;STRAP;NEDD8;FKBP1A;PPP1CC;CBL;PMEPA1;UBA52;UBC;PPP1CB;PPP1R15A
Hedgehog 'off' state	-0.457321	-1.20785	0.103503	0.508432	100	100	PSMB11;INTU;DYNC2H1;BTRC;PSMB1;OFD1;GLI3;IFT122;PRKAR1B;ADCY3;ADCY9;PSMD5;IFT140;KIF3A;ADCY4;ADCY6;UBB;ADCY1;WDR35;PSMD11;IFT88;PSMD13;CUL1;PTCH1;PSMD9;SUFU;RPGRIP1L;PSMC6;GSK3B;PSME4;IFT57;TULP3;SMO;NUMB;PSMC5;PSMA2;PSMA8;GLI1;ADCY8;ADCY10;PRKACG;PSMD2;PSMA4;TTC21B;PSMB5;IFT52;PRKAR2B;PRKACB;PSMB6;GLI2;GPR161;PSMD12;ADCY2;GNAS;ITCH;PSMA3;PSMD10;PSMD1;PRKAR1A;ADCY5;WDR19;PSMD6;PSMC4;PSMD3;PSMD4;P…	PSMB4;PSMD7;PSMA7;PSMC3;PRKAR2A;IFT172;RPS27A;FUZ;ADCY7;RBX1;PSME3;PSMB10;KIF7;PSMB3;PRKACA;PSMC1;PSMC2;SKP1;MKS1;PSMB8;CSNK1A1;PSMA1;PSMB9;PSMD8;PSMB7;PSMF1;PSMD14;PSMA6;PSMB2;PSME2;PSMA5;UBA52;UBC;SEM1;PSME1
HIV Infection	-0.417275	-1.20716	0.0716332	0.508815	243	231	PSIP1;PSMB11;VPS4A;NUP153;RANBP2;NUP210;XPO1;RANGAP1;NUP188;VPS28;SUPT16H;NUP214;POM121C;AP2A2;TBP;NUP205;BTRC;TAF6;PSMB1;GTF2H2;POLR2B;RNGTT;FURIN;XRCC5;NUP160;TAF3;POLR2A;TAF15;NUP35;NCBP2;CCNT1;GTF2H3;AP1G1;PSMD5;TPR;NUP107;NUP133;ELOA;TAF4;GTF2H4;CXCR4;CHMP6;SSRP1;CUL5;CD8B;CCNK;UBB;TAF7;NUP155;CCNT2;GTF2F1;PSMD11;PSMD13;NUP50;AP2A1;SEH1L;POM121;RNMT;CDK7;MVB12B;UBAP1;POLR2D;CD247;MVB12A;TAF1…	NDC1;POLR2L;VPS37D;TAF7L;PSMB4;PSMD7;PSMA7;ARF1;PSMC3;AP1M2;RCC1;XRCC4;NUP85;ELMO1;XRCC6;RPS27A;POLR2K;RBX1;TAF11;PSME3;PSMB10;TAF5;CHMP4A;TAF4B;ELOC;GTF2E2;PSMB3;VTA1;TAF12;PSMC1;POLR2H;KPNA1;PSMC2;TSG101;TAF10;POLR2C;TCEA1;SKP1;PDCD6IP;PSMB8;CHMP5;POLR2F;PPIA;CDK9;PSMA1;ERCC2;PSMB9;PSMD8;POLR2J;GTF2A2;SLC25A4;PSMB7;PSMF1;HLA-A;PSMD14;PSMA6;HMGA1;CHMP2A;PSMB2;CHMP2B;AP2S1;CHMP7;RAN;TAF9B;CHMP4B;…
Parasite infection	-0.436328	-1.20056	0.106383	0.508925	142	138	MYO10;WASF2;DOCK1;MYO1C;BAIAP2;MYO5A;SYK;MYH9;VAV1;SRC;WASF3;ABI2;ABL1;ABI1;WIPF1;CDC42;WASF1;CD247;NCK1;CYFIP2;FYN;PTK2;MAPK1;IGLV1-36;IGLV3-21;IGLV3-22;IGLV2-23;IGLV1-40;IGLC6;IGLC7;IGLV3-1;IGLV4-3;IGLV3-19;IGLV2-18;IGLV7-43;IGLV2-33;IGLV3-27;IGLV3-25;IGLV1-44;IGLV5-37;IGLV1-51;IGLV1-47;IGLV7-46;IGLV5-45;IGLV3-16;IGLV2-14;IGLV3-12;IGLV4-69;IGLV10-54;IGLV6-57;IGLV11-55;IGLV2-8;IGLV2-11;IGLV8-61;…	CRK;WASL;IGHG1;WIPF3;CYFIP1;ARPC5;WAS;ELMO1;ACTR2;ARPC4;IGLC1;ARPC1A;MAPK3;VAV2;ARPC3;IGHG4;NCKIPSD;CD3G;ACTR3;IGHG3;ELMO2;BRK1;VAV3;ARPC2;ARPC1B;ACTB;ACTG1
Bile acid and bile salt metabolism	-0.508617	-1.2011	0.167496	0.509023	43	43	CYP27A1;NCOA2;ACOX2;CYP46A1;AKR1D1;ACOT8;SLCO1A2;RXRA;OSBPL3;NCOA1;CYP7B1;HSD3B7;PTGIS;SLC10A2;SLC27A2;SLCO1B1;SLCO1B3;NR1H4;ABCB11;CYP8B1;ALB;BAAT;CYP7A1;AKR1C4;OSBP;AMACR;OSBPL9;SLC27A5;CYP39A1;SLC10A1;OSBPL7;STARD5;FABP6;CH25H;HSD17B4;AKR1C2;ABCC3;OSBPL1A;OSBPL6;OSBPL2;AKR1C1;AKR1C3;SCP2	OSBPL7;STARD5;FABP6;CH25H;HSD17B4;AKR1C2;ABCC3;OSBPL1A;OSBPL6;OSBPL2;AKR1C1;AKR1C3;SCP2
Mitotic Anaphase	-0.411198	-1.20871	0.0633284	0.509614	235	233	PSMB11;DYNC1I2;VPS4A;DYNC1H1;WAPL;LBR;ANAPC5;RAD21;RANBP2;XPO1;SPDL1;RANGAP1;NUP188;CKAP5;STAG2;ANAPC7;LMNB1;SMC1A;NUP205;PSMB1;CENPC;SPAST;SMC3;NUP160;PDS5B;AHCTF1;ZWINT;DYNC1LI2;NUP35;KNTC1;PSMD5;LEMD3;NUP107;NUP133;PAFAH1B1;CHMP6;PPP2R5D;CENPK;ESPL1;CENPU;KIF2C;UBB;INCENP;BUB3;NUP155;IST1;BUB1B;TMPO;CENPF;CENPM;PSMD11;VRK2;MAD2L1;PSMD13;ITGB3BP;SEH1L;POM121;NDE1;UBE2D1;TNPO1;ANKLE2;KNL1;CENPT;…	CDC26;PSMD3;DSN1;NSL1;SIRT2;NUDC;CENPO;ANAPC2;PSMD4;CDC20;NDC1;BIRC5;PSMB4;PSMD7;PSMA7;PLK1;UBE2C;TUBB6;CCNB2;PSMC3;RCC1;NUP85;PPP2R5E;ANAPC11;RPS27A;SGO2;MAPRE1;PPP2CA;PSME3;PSMB10;UBE2I;CHMP4A;PSMB3;MIS12;ZW10;DYNLL2;PSMC1;PPP2R5B;PSMC2;TUBB3;PPP2R1A;TUBB2B;PSMB8;PPP1CC;PMF1;CDK1;SKA2;PSMA1;PSMB9;PSMD8;TUBA1B;PPP2R2A;PSMB7;PSMF1;DYNC1I1;PSMD14;TUBA1A;PSMA6;CHMP2A;PSMB2;CHMP2B;CHMP7;TUBB2A;SUMO1…
SUMOylation of ubiquitinylation proteins	0.575791	1.41774	0.0431472	0.509652	39	39	NUP153;RANBP2;NUP210;NUP188;NUP214;POM121C;NUP205;MDM2;TRIM27;NUP160;NUP35;TPR;NUP107;NUP133;NUP155;NUP50;SEH1L;POM121;NUP43;NUP88;NUP42;PIAS1;NUP58;PIAS4;AAAS;VHL;NUP54;NUP37;RAE1;NUP62;NUP98;PML;PIAS2;SEC13;NUP93;NDC1;NUP85;UBE2I;SUMO1	NUP153;RANBP2;NUP210;NUP188;NUP214;POM121C;NUP205;MDM2;TRIM27;NUP160;NUP35;TPR;NUP107;NUP133;NUP155;NUP50;SEH1L;POM121
Infection with Mycobacterium tuberculosis	-0.55758	-1.20148	0.176174	0.509707	82	27	HGS;TRIM27;SFPQ;RNF213;UBB;KPNB1;TLR2;DUSP16;MAPK1;VPS33B;CTSG;NOS2;LTF;MRC1;ATP6V1H;RPS27A;GSK3A;MAPK3;KPNA1;RAB7A;RAB5A;CORO1A;UBA52;ENO1;UBC;PGK1;B2M	GSK3A;MAPK3;KPNA1;RAB7A;RAB5A;CORO1A;UBA52;ENO1;UBC;PGK1;B2M
Nucleotide-like (purinergic) receptors	-0.632615	-1.2093	0.212069	0.509711	16	16	P2RY1;ADORA2B;LPAR4;P2RY4;ADORA2A;GPR17;P2RY12;P2RY13;P2RY14;ADORA3;P2RY10;ADORA1;P2RY6;P2RY2;P2RY11;LPAR6	ADORA3;P2RY10;ADORA1;P2RY6;P2RY2;P2RY11;LPAR6
TP53 Regulates Transcription of Cell Cycle Genes	-0.504758	-1.20203	0.159864	0.509885	49	48	TNKS1BP1;CDKN1B;CCNE1;CNOT1;CNOT3;CNOT2;E2F1;CCNE2;RBL2;TFDP1;RBL1;ARID3A;CNOT10;CARM1;CDC25C;TFDP2;PCNA;BAX;CENPJ;CNOT11;NPM1;PLK3;E2F7;CCNA1;CCNB1;CDKN1A;CNOT7;CNOT6L;EP300;CNOT4;AURKA;CDK2;E2F8;PLAGL1;RGCC;CCNA2;PLK2;CNOT6;GADD45A;PRMT1;CDK1;PCBP4;CNOT8;TP53;E2F4;BTG2;ZNF385A;SFN	CCNB1;CDKN1A;CNOT7;CNOT6L;EP300;CNOT4;AURKA;CDK2;E2F8;PLAGL1;RGCC;CCNA2;PLK2;CNOT6;GADD45A;PRMT1;CDK1;PCBP4;CNOT8;TP53;E2F4;BTG2;ZNF385A;SFN
HSF1 activation	-0.561747	-1.20797	0.184385	0.509943	30	29	HSP90AB1;SERPINH1;UBB;COL4A6;RPA1;HSBP1;HSPA1A;DNAJB6;CRYBA4;GML;RLN1;HSPA1L;HSPA6;PTGES3;RPA2;HSF1;FKBP4;HSPA1B;RPA3;HSP90AA1;HDAC6;VCP;DEDD2;YWHAE;MRPL18;TNFRSF21;HSPH1;DNAJB1;EEF1A1	FKBP4;HSPA1B;RPA3;HSP90AA1;HDAC6;VCP;DEDD2;YWHAE;MRPL18;TNFRSF21;HSPH1;DNAJB1;EEF1A1
RHO GTPases activate CIT	-0.614256	-1.2022	0.197183	0.511203	19	19	CDKN1B;CIT;MYH9;PPP1R12A;RHOA;MYL9;RAC1;PRC1;MYH10;RHOC;DLG4;KIF14;MYH11;PPP1R12B;PPP1CB;MYH14;MYL12B;MYL6;RHOB	PPP1R12B;PPP1CB;MYH14;MYL12B;MYL6;RHOB
Ion homeostasis	-0.500434	-1.1992	0.162602	0.511421	52	52	FXYD6;ATP2A2;ATP1A1;ATP2A3;RYR2;ORAI2;ITPR1;SLC8A3;TRPC1;ATP1A2;CALM1;ITPR2;ATP2B3;ATP1B2;ATP2A1;ABCC9;NOS1;KCNJ11;CAMK2A;SLN;ATP1A4;FXYD7;PLN;AHCYL1;FKBP1B;FXYD2;ITPR3;CAMK2G;ASPH;SLC8A2;TRDN;ATP2B2;TNNI3;RYR1;SLC8A1;ATP1A3;FXYD4;ATP1B1;ORAI1;ATP2B4;CLIC2;PRKACA;DMPK;STIM1;CAMK2D;RYR3;ATP2B1;FXYD1;ATP1B3;CAMK2B;SRI;FXYD3	TRDN;ATP2B2;TNNI3;RYR1;SLC8A1;ATP1A3;FXYD4;ATP1B1;ORAI1;ATP2B4;CLIC2;PRKACA;DMPK;STIM1;CAMK2D;RYR3;ATP2B1;FXYD1;ATP1B3;CAMK2B;SRI;FXYD3
EPHB-mediated forward signaling	-0.535654	-1.1985	0.178808	0.511763	34	34	ARHGEF28;ROCK2;LIMK2;TIAM1;ITSN1;SRC;SDC2;CDC42;RHOA;RASA1;HRAS;KALRN;FYN;PTK2;GRIN2B;GRIN1;RAC1;PAK1;YES1;LIMK1;LYN;WASL;ROCK1;ARPC5;ACTR2;ARPC4;ARPC1A;ARPC3;ACTR3;ARPC2;CFL1;ARPC1B;ACTB;ACTG1	ROCK1;ARPC5;ACTR2;ARPC4;ARPC1A;ARPC3;ACTR3;ARPC2;CFL1;ARPC1B;ACTB;ACTG1
N-Glycan antennae elongation	-0.631773	-1.1973	0.225589	0.513714	15	15	ST8SIA2;B4GALT4;B4GALT5;B4GALT6;MGAT4A;ST8SIA3;ST8SIA6;B4GALT2;MGAT4C;ST6GAL1;MGAT5;B4GALT1;B4GALT3;MGAT4B;ST3GAL4	MGAT4C;ST6GAL1;MGAT5;B4GALT1;B4GALT3;MGAT4B;ST3GAL4
Mitotic Metaphase and Anaphase	-0.411988	-1.19645	0.0592486	0.514731	236	234	PSMB11;DYNC1I2;VPS4A;DYNC1H1;WAPL;LBR;ANAPC5;RAD21;RANBP2;XPO1;SPDL1;RANGAP1;NUP188;CKAP5;STAG2;ANAPC7;LMNB1;SMC1A;NUP205;PSMB1;CENPC;SPAST;SMC3;NUP160;PDS5B;AHCTF1;ZWINT;DYNC1LI2;NUP35;KNTC1;PSMD5;LEMD3;NUP107;NUP133;PAFAH1B1;CHMP6;PPP2R5D;CENPK;ESPL1;CENPU;KIF2C;UBB;INCENP;BUB3;NUP155;IST1;BUB1B;TMPO;CENPF;CENPM;PSMD11;VRK2;MAD2L1;PSMD13;ITGB3BP;SEH1L;POM121;NDE1;UBE2D1;TNPO1;ANKLE2;KNL1;CENPT;…	CCNB1;PTTG1;SEC13;KIF18A;NUP93;PSMD6;HDAC8;FBXO5;PSMC4;CDC27;CDC26;PSMD3;DSN1;NSL1;SIRT2;NUDC;CENPO;ANAPC2;PSMD4;CDC20;NDC1;BIRC5;PSMB4;PSMD7;PSMA7;PLK1;UBE2C;TUBB6;CCNB2;PSMC3;RCC1;NUP85;PPP2R5E;ANAPC11;RPS27A;SGO2;MAPRE1;PPP2CA;PSME3;PSMB10;UBE2I;CHMP4A;PSMB3;MIS12;ZW10;DYNLL2;PSMC1;PPP2R5B;PSMC2;TUBB3;PPP2R1A;TUBB2B;PSMB8;PPP1CC;PMF1;CDK1;SKA2;PSMA1;PSMB9;PSMD8;TUBA1B;PPP2R2A;PSMB7;PSMF1;DYNC1…
Ub-specific processing proteases	-0.423746	-1.19567	0.0935673	0.515303	205	179	HGS;PSMB11;RHOT1;KAT2A;USP22;USP15;MDM4;USP42;AXIN2;SUDS3;PSMB1;STAM2;MDM2;USP37;USP33;USP18;PTEN;TRAF6;TNKS;PSMD5;PTRH2;FKBP8;SMAD4;USP13;UBB;RNF123;GATA3;TOMM70;TNKS2;SMAD3;RCE1;PSMD11;OTUB1;PSMD13;USP10;NFKBIA;RUVBL1;BIRC2;ATXN7;PSMD9;USP47;TRRAP;CCP110;USP8;USP49;USP4;PSMC6;PSME4;USP48;SIAH2;ARRB2;WDR48;USP34;SNX3;SMAD7;USP30;VDAC3;USP11;AXIN1;USP20;TGFBR1;PSMC5;PSMA2;PSMA8;CLSPN;CDC25A;USP17…	CYLD;RIPK1;FOXO4;MAT2B;PSMD6;PSMC4;IL33;MUL1;PSMD3;USP25;PSMD4;ARRB1;CDC20;WDR20;PSMB4;PSMD7;PSMA7;KEAP1;PSMC3;USP21;CCNA2;RPS27A;USP44;PSME3;PSMB10;PSMB3;TAB1;SMURF2;HIF1A;PSMC1;PSMC2;TAF10;PSMB8;PSMA1;RNF128;PSMB9;PSMD8;TADA3;RNF146;PSMB7;PSMF1;PSMD14;PSMA6;USP12;BECN1;USP28;PSMB2;TP53;TAF9B;PSME2;PSMA5;DDX58;VDAC1;ADRB2;UBA52;UBC;VDAC2;MYC;SEM1;PSME1
Autophagy	-0.441242	-1.193	0.10355	0.521935	132	130	TSC2;DYNC1I2;HSP90AB1;DYNC1H1;TSC1;PCNT;VPS28;PLIN2;WIPI2;CSNK2A2;NBR1;ATG13;DYNC1LI2;RRAGD;RRAGB;PRKAA2;ATG4C;CHMP6;GFAP;SRC;UBB;ATG4D;RPTOR;TOMM70;MFN1;IFT88;ATG7;LAMTOR1;MTMR14;PRKAG2;ATG10;SQSTM1;AMBRA1;MVB12B;WDR45B;UBAP1;MVB12A;PIK3R4;LAMP2;PRKAB1;WDR45;MTERF3;TOMM6;ATM;ATG12;RRAGC;WIPI1;PIK3C3;VPS37A;USP30;VPS37B;PRKAG3;CETN1;MAP1LC3C;CFTR;ATG9B;RB1CC1;ATG16L1;SLC38A9;DYNC1LI1;LAMTOR5;CSNK…	HDAC6;LAMTOR3;RPS27A;VCP;TOMM40;CHMP4A;TOMM22;GABARAPL2;ATG4A;HSPA8;RNASE1;DYNLL2;TSG101;MAP1LC3B;MLST8;ATG3;PRKAB2;FUNDC1;PGAM5;ATG9A;EPAS1;DYNC1I1;BECN1;TOMM7;LAMTOR4;RHEB;CHMP2A;CHMP2B;CHMP7;TOMM5;CHMP4B;MFN2;DYNLL1;VDAC1;UBA52;UBC;CHMP4C;MAP1LC3A;LAMTOR2;CHMP3;GABARAP;EEF1A1
Spry regulation of FGF signaling	-0.625239	-1.18966	0.25	0.523736	16	16	SRC;MKNK1;UBB;MAPK1;PPP2CB;BRAF;GRB2;PTPN11;RPS27A;PPP2CA;MAPK3;PPP2R1A;SPRY2;CBL;UBA52;UBC	PTPN11;RPS27A;PPP2CA;MAPK3;PPP2R1A;SPRY2;CBL;UBA52;UBC
Synthesis of substrates in N-glycan biosythesis	-0.477063	-1.18884	0.159278	0.524481	63	62	GMDS;ST8SIA2;FPGT;DOLK;ST6GALNAC5;PMM1;AMDHD2;ST3GAL2;NPL;DPM3;DOLPP1;GFPT2;ALG5;ST3GAL6;GLB1;DPM2;NEU3;NUS1;GFPT1;DHDDS;SRD5A3;SLC35A1;ST6GALNAC3;ST8SIA3;ST8SIA5;ST6GAL2;NEU2;ST8SIA6;ST3GAL5;GMPPA;SLC35C1;MPI;FCSK;RENBP;ST3GAL3;NANS;SLC17A5;ST6GALNAC2;PMM2;UAP1;NEU4;DPM1;GNE;ST6GALNAC4;ST6GAL1;CTSA;CMAS;FUOM;GMPPB;NAGK;ST6GALNAC6;PGM3;GNPNAT1;ST6GALNAC1;NEU1;ST3GAL1;NANP;NUDT14;ST8SIA4;ST8SIA1;S…	DPM1;GNE;ST6GALNAC4;ST6GAL1;CTSA;CMAS;FUOM;GMPPB;NAGK;ST6GALNAC6;PGM3;GNPNAT1;ST6GALNAC1;NEU1;ST3GAL1;NANP;NUDT14;ST8SIA4;ST8SIA1;ST3GAL4;MVD
RHO GTPase Effectors	-0.409773	-1.19168	0.0625889	0.524493	274	245	ITGB1;WASF2;PKN2;KTN1;DYNC1I2;DYNC1H1;GOPC;BAIAP2;RANBP2;XPO1;CDKN1B;FLNA;SPDL1;RANGAP1;CKAP5;CIT;IQGAP2;ROCK2;LIMK2;CTNNA1;RHOQ;CENPC;NCOA2;NUP160;AHCTF1;ZWINT;DYNC1LI2;KNTC1;NUP107;NUP133;PAFAH1B1;PDPK1;MYH9;PPP2R5D;PPP1R14A;CENPK;SRC;CENPU;KIF2C;FMNL2;FMNL1;WASF3;INCENP;BUB3;PPP1R12A;ABI2;SCAI;BUB1B;CENPF;ABL1;CENPM;MAD2L1;KLC4;ABI1;ITGB3BP;WIPF1;CDC42;CTTN;SEH1L;NDE1;KLC3;WASF1;KNL1;KDM4C;CEN…	IQGAP3;SRF;DSN1;NSL1;WASL;NUDC;PAK2;CENPO;KLK2;KIF14;TAX1BP3;KLC2;NCF2;CDC20;WIPF3;ROCK1;CYFIP1;NF2;DVL2;IQGAP1;BIRC5;ARPC5;NCF4;PLK1;WAS;NUP85;RHOD;PPP2R5E;MYH11;ACTR2;SGO2;PRKCB;MAPRE1;PPP2CA;PFN1;PKN1;YWHAQ;DIAPH1;ARPC4;RHPN2;NCF1;PRKCD;MIS12;ZW10;DYNLL2;H2AFX;DIAPH3;ARPC1A;MAPK3;PPP2R5B;PPP2R1A;YWHAG;ARPC3;PPP1CC;PMF1;DAAM1;NCKIPSD;ACTR3;SKA2;YWHAE;DIAPH2;PPP1R12B;RAC2;YWHAZ;CYBA;YWHAH;DYNC1I…
Attenuation phase	-0.550262	-1.18707	0.202003	0.524593	27	26	HSP90AB1;SERPINH1;UBB;COL4A6;HSBP1;HSPA1A;CREBBP;DNAJB6;CRYBA4;GML;RLN1;HSPA1L;HSPA6;PTGES3;HSF1;EP300;FKBP4;HSPA1B;HSP90AA1;HSPA8;DEDD2;MRPL18;TNFRSF21;HSPH1;DNAJB1;HSPA2	EP300;FKBP4;HSPA1B;HSP90AA1;HSPA8;DEDD2;MRPL18;TNFRSF21;HSPH1;DNAJB1;HSPA2
Metabolism of cofactors	-0.601771	-1.18982	0.230366	0.525038	19	19	GCHFR;COQ3;CALM1;NOS3;GCH1;COQ5;PDSS2;PRKG2;COQ9;PTS;DHFR;HSP90AA1;COQ2;COQ7;PDSS1;COQ6;IDH1;SPR;AKT1	PTS;DHFR;HSP90AA1;COQ2;COQ7;PDSS1;COQ6;IDH1;SPR;AKT1
Pentose phosphate pathway	-0.631322	-1.1903	0.245763	0.52538	15	15	RPIA;TKT;RPE;RBKS;SHPK;PRPS2;RPEL1;PRPS1L1;PGLS;G6PD;PRPS1;PGD;PGM2;DERA;TALDO1	PRPS1;PGD;PGM2;DERA;TALDO1
Leishmania phagocytosis	-0.436328	-1.18776	0.118619	0.525974	142	138	MYO10;WASF2;DOCK1;MYO1C;BAIAP2;MYO5A;SYK;MYH9;VAV1;SRC;WASF3;ABI2;ABL1;ABI1;WIPF1;CDC42;WASF1;CD247;NCK1;CYFIP2;FYN;PTK2;MAPK1;IGLV1-36;IGLV3-21;IGLV3-22;IGLV2-23;IGLV1-40;IGLC6;IGLC7;IGLV3-1;IGLV4-3;IGLV3-19;IGLV2-18;IGLV7-43;IGLV2-33;IGLV3-27;IGLV3-25;IGLV1-44;IGLV5-37;IGLV1-51;IGLV1-47;IGLV7-46;IGLV5-45;IGLV3-16;IGLV2-14;IGLV3-12;IGLV4-69;IGLV10-54;IGLV6-57;IGLV11-55;IGLV2-8;IGLV2-11;IGLV8-61;…	CRK;WASL;IGHG1;WIPF3;CYFIP1;ARPC5;WAS;ELMO1;ACTR2;ARPC4;IGLC1;ARPC1A;MAPK3;VAV2;ARPC3;IGHG4;NCKIPSD;CD3G;ACTR3;IGHG3;ELMO2;BRK1;VAV3;ARPC2;ARPC1B;ACTB;ACTG1
Response to elevated platelet cytosolic Ca2+	-0.438952	-1.18716	0.121766	0.526161	133	131	GAS6;APP;APLP2;CHID1;PDGFA;CD63;HSPA5;TLN1;FLNA;LGALS3BP;SERPING1;MANF;PSAP;TTN;PCYOX1L;ISLR;ITIH4;FAM3C;F13A1;TMX3;FN1;TGFB1;SCG3;SERPINF2;PROS1;CD109;WDR1;PRKCA;IGF1;BRPF3;F8;LAMP2;CTSW;CDC37L1;NHLRC2;SYTL4;VEGFA;TF;STXBP2;CALM1;GTPBP2;OLA1;ECM1;LEFTY2;APOH;ACTN2;ITGB3;CLEC3B;SERPINA4;SPP2;ALB;PF4;LY6G6F;SELP;ORM2;ORM1;PRKCG;FGG;FGA;FGB;KNG1;HRG;AHSG;PLG;ENDOD1;ANXA5;PLEK;SCCPDH;STX4;APOOL;ABCC…	PFN1;CYB5R1;PCDH7;FERMT3;HGF;VEGFB;VEGFD;ACTN1;VTI1B;TGFB2;PPIA;RAB27B;STXBP3;HABP4;A1BG;TIMP3;CD36;IGF2;TUBA4A;VEGFC;RARRES2;THBS1;TAGLN2;QSOX1;PHACTR2;CFD;SRGN;ALDOA;CD9;TIMP1;CFL1;MAGED2;CLU;TMSB4X
Phase II - Conjugation of compounds	-0.44652	-1.19032	0.121495	0.527152	110	106	GGT5;GSTO1;MTR;SLC26A2;GSTM2;SULT1C4;COMT;TPST1;SLC26A1;UGT3A2;PAPSS1;SULT4A1;SLC35B2;N6AMT1;PAPSS2;GSTO2;NNMT;MAT2A;OPLAH;ABHD14B;SLC35D1;ESD;GSTK1;MTRR;GSTZ1;GSTM1;GSTM5;GGT1;SULT6B1;ACSM2A;ACSM2B;ACSM1;ACSM5;SULT1A4;CYP1A2;UGT1A4;UGT1A10;UGT1A9;UGT1A6;UGT1A5;UGT1A3;UGT1A8;UGT1A1;HPGDS;GLYATL1;GLYAT;GLYATL2;UGT2A2;UGT2B4;UGT2B28;UGT2B11;UGT2B15;UGT2B10;UGT2A3;GSTA2;GSTA5;GSTA1;GSTA3;ACSM4;GLYAT…	GGT6;UGT2B17;SULT1E1;UGT2A1;SULT1C2;SULT1B1;UGT1A7;NAT2;GCLM;MAT2B;AHCY;CHAC2;MGST3;SULT1A2;TPMT;SLC35B3;NAT1;SULT2B1;TRMT112;GSTM4;AS3MT;GCLC;CHAC1;UGP2;SULT1A1;GSTM3;GSS;TPST2;BPNT1;MGST1;UGT2B7;AKR1A1;GGCT;GGT7;GSTP1
Inhibition of DNA recombination at telomere	-0.585208	-1.18558	0.197917	0.527402	48	21	ATRX;POLR2B;TERF1;POLR2A;POLR2D;TERF2IP;TERF2;POLR2I;POLR2E;POLR2L;POLR2K;ACD;H2AFX;POLR2H;DAXX;POLR2C;POLR2F;POLR2J;POT1;TINF2;POLR2G	POLR2E;POLR2L;POLR2K;ACD;H2AFX;POLR2H;DAXX;POLR2C;POLR2F;POLR2J;POT1;TINF2;POLR2G
Golgi-to-ER retrograde transport	-0.439767	-1.18322	0.128743	0.533007	117	116	DYNC1I2;DYNC1H1;AGPAT3;BICD2;KDELR2;ARFGAP2;COPB1;DCTN1;NBAS;KIF12;KIF9;DYNC1LI2;RINT1;KIF3A;KDELR1;PAFAH1B1;KIF2C;TMED9;RAB3GAP1;KIF1B;KIF21A;KIF26B;KLC4;ARFGAP1;PLA2G6;RAB1A;KLC3;KIF25;RACGAP1;NAPG;KIFC2;TMED10;COPB2;NAPB;CAPZA1;TMED7;SURF4;COPG2;KIF5B;GALNT2;KLC1;BICD1;RAB3GAP2;NSF;KIF26A;KIF18B;KIF23;KIF15;CENPE;CAPZA3;KIF4B;KIF2B;KIF6;ARF3;RAB6B;KIF3B;DYNC1LI1;PAFAH1B2;KIF2A;ARFGAP3;ACTR1A;C…	KIF18A;ACTR10;KIF16B;DCTN5;KIF20B;KIF5A;KIF3C;KIF22;KIF27;KLC2;GBF1;TMED2;ARF1;KIF13B;ARCN1;KIF1A;GALNT1;DCTN2;KIF11;COPZ2;RAB18;RAB1B;RAB6A;KIF5C;ARF4;KDELR3;ZW10;DYNLL2;COPG1;SEC22B;COPE;DCTN6;COPZ1;KIFAP3;CAPZB;KIF19;PLA2G4A;KIF1C;DCTN3;DYNC1I1;STX18;TMED3;DYNLL1;CAPZA2;ARF5;PAFAH1B3;DCTN4;NAPA
HSF1-dependent transactivation	-0.533763	-1.18228	0.197368	0.534208	37	36	CRYAB;HSP90AB1;SERPINH1;UBB;RPTOR;COL4A6;HSBP1;HSPA1A;CREBBP;DNAJB6;CRYBA4;GML;RLN1;HSPA1L;CAMK2A;HSPA6;PTGES3;CAMK2G;HSF1;EP300;FKBP4;HSPA1B;MTOR;HSP90AA1;HSPA8;AKT1S1;CAMK2D;MLST8;DEDD2;MRPL18;TNFRSF21;HSPB8;HSPH1;DNAJB1;CAMK2B;HSPA2	FKBP4;HSPA1B;MTOR;HSP90AA1;HSPA8;AKT1S1;CAMK2D;MLST8;DEDD2;MRPL18;TNFRSF21;HSPB8;HSPH1;DNAJB1;CAMK2B;HSPA2
PKMTs methylate histone lysines	0.53815	1.32214	0.0963542	0.541739	47	44	NFKB1;KMT2A;NSD1;SETD6;SUZ12;KMT2B;KMT5B;DOT1L;EED;SETD1B;SETD2;WDR5;SUV39H2;NSD2;SETDB2;KMT2D;EHMT1;AEBP2;SETD1A;ATF7IP;RBBP7;RBBP4;KMT2C;MECOM;ASH1L;PRDM9;KMT2E;SETD3;RELA;KMT5A;EHMT2;SMYD2;SETDB1;KMT5C;EZH2;ASH2L;DPY30;NSD3;RBBP5;SUV39H1;PRDM16;SETD7;NFKB2;SMYD3	NFKB1;KMT2A;NSD1;SETD6;SUZ12;KMT2B;KMT5B;DOT1L;EED;SETD1B;SETD2;WDR5;SUV39H2;NSD2;SETDB2;KMT2D;EHMT1;AEBP2;SETD1A
Host Interactions of HIV factors	-0.432229	-1.17656	0.122835	0.545125	139	131	PSIP1;PSMB11;NUP153;RANBP2;NUP210;XPO1;RANGAP1;NUP188;NUP214;POM121C;AP2A2;NUP205;BTRC;PSMB1;NUP160;NUP35;CCNT1;AP1G1;PSMD5;TPR;NUP107;NUP133;CUL5;CD8B;UBB;NUP155;PSMD11;PSMD13;NUP50;AP2A1;SEH1L;POM121;CD247;KPNB1;PSMD9;PSMC6;PACS1;RANBP1;PSME4;FYN;NUP43;NUP88;NUP42;CD4;AP2M1;AP1B1;DOCK2;PSMC5;PSMA2;PSMA8;PSMD2;RAC1;PSMA4;NUP58;PSMB5;PSMB6;AAAS;AP1S3;PSMD12;NUP54;NUP37;RAE1;AP1S1;PSMA3;NUP62;PSMD…	SEC13;ATP6V1H;AP1S2;HCK;NUP93;PSMD6;AP1M1;PSMC4;PSMD3;PAK2;PSMD4;NDC1;PSMB4;PSMD7;PSMA7;ARF1;PSMC3;AP1M2;RCC1;NUP85;ELMO1;RPS27A;RBX1;PSME3;PSMB10;ELOC;PSMB3;PSMC1;KPNA1;PSMC2;SKP1;PSMB8;PPIA;CDK9;PSMA1;PSMB9;PSMD8;SLC25A4;PSMB7;PSMF1;HLA-A;PSMD14;PSMA6;HMGA1;PSMB2;AP2S1;RAN;PSME2;PSMA5;BANF1;UBA52;UBC;SLC25A5;SLC25A6;B2M;SEM1;PSME1
Transport of Mature mRNA derived from an Intron-Containing Transcript	0.480121	1.30529	0.0296496	0.546129	74	74	SRSF11;THOC3;NUP153;RANBP2;NUP210;NUP188;CASC3;NUP214;POM121C;NUP205;CDC40;U2AF1;THOC2;DDX39A;NUP160;THOC6;NUP35;NCBP2;TPR;NUP107;NUP133;NUP155;DDX39B;NUP50;SEH1L;POM121;ZC3H11A;THOC7;UPF3B;SRSF1;SRSF4;SRSF5;NXT1;SRSF7;SARNP;NUP43;NUP88;NUP42;NCBP1;SRSF6;EIF4A3;NXF2;LUZP4;THOC5;NUP58;MAGOHB;AAAS;SRRM1;U2AF2;NUP54;SRSF2;NUP37;RAE1;NUP62;CHTOP;FYTTD1;NUP98;U2AF1L4;SEC13;SLU7;NUP93;ALYREF;RNPS1;SRSF…	SRSF11;THOC3;NUP153;RANBP2;NUP210;NUP188;CASC3;NUP214;POM121C;NUP205;CDC40;U2AF1;THOC2;DDX39A;NUP160;THOC6;NUP35;NCBP2;TPR;NUP107;NUP133;NUP155;DDX39B;NUP50;SEH1L;POM121;ZC3H11A;THOC7;UPF3B;SRSF1;SRSF4
Toll Like Receptor 2 (TLR2) Cascade	-0.444672	-1.17107	0.161742	0.546609	102	100	APP;SAA1;NFKB1;HMGB1;RPS6KA5;BTRC;TAB2;TRAF6;PPP2R5D;MAP3K8;UBB;MEF2A;MAP2K7;IRAK3;TLR4;CUL1;NFKBIA;NFKBIB;CD14;RPS6KA2;MAPK14;TLR2;RIPK2;TNIP2;FBXW11;MAPK1;MAPK11;NOD2;S100A12;FGG;FGA;FGB;CREB1;CHUK;MAP3K7;RPS6KA3;ATF2;PPP2R1B;RELA;MAPK10;UBE2V1;MAPKAPK2;NKIRAS1;TAB3;MAPK8;PPP2CB;SOCS1;NKIRAS2;MAP2K1;IKBKB;IRAK1;MAPKAPK3;IKBKG;TLR1;TLR6;BTK;VRK3;UBE2N;LY96;MAPK7;IRAK2;MYD88;SIGIRR;TIRAP;ECSIT;PE…	VRK3;UBE2N;LY96;MAPK7;IRAK2;MYD88;SIGIRR;TIRAP;ECSIT;PELI2;MAP2K6;MAP2K4;NOD1;RPS27A;MEF2C;ELK1;S100B;IRAK4;MAPK9;PPP2CA;ATF1;AGER;MAP3K1;DUSP7;PELI1;TAB1;MAPK3;PPP2R1A;PELI3;SKP1;DUSP3;NFKB2;CD36;S100A1;DUSP4;MAP2K3;DUSP6;RPS6KA1;UBA52;UBC;S100A8;S100A9;JUN;FOS
Transport to the Golgi and subsequent modification	-0.421065	-1.17657	0.0932945	0.546909	167	167	GOLGB1;DYNC1I2;MIA3;DYNC1H1;TGFA;CD59;ANK3;LMAN1;MCFD2;COG5;MANEA;SEC24B;KDELR2;ARFGAP2;COPB1;STX17;DCTN1;ST8SIA2;DYNC1LI2;FUCA1;SPTBN1;B4GALT4;KDELR1;COG1;SEC22A;TMED9;SEC24C;COG8;SEC16A;ARFGAP1;LMAN2;LMAN2L;RAB1A;CHST10;TRAPPC9;GOSR1;SEC22C;B4GALT5;MAN1A2;LHB;COG7;CSNK1D;COL7A1;NAPG;TRAPPC2L;COG6;F8;MGAT3;GOSR2;TMED10;COPB2;NAPB;CAPZA1;SEC24A;TMED7;TMEM115;USO1;B4GALT6;COPG2;SPTBN2;SEC24D;SPTBN…	SEC13;COG4;TRAPPC10;ACTR10;AREG;SEC31A;TRAPPC6A;DCTN5;PPP6R3;COG2;SEC23A;SEC23IP;ANK2;F5;SPTB;GORASP1;MAN2A2;GBF1;TMED2;MGAT4C;ARF1;ST6GAL1;SERPINA1;MGAT2;TRAPPC4;CHST8;MGAT5;ARCN1;DCTN2;MAN1C1;COPZ2;BET1;B4GALT1;RAB1B;ARF4;MAN2A1;TRAPPC1;KDELR3;DYNLL2;COPG1;SEC22B;TRAPPC5;COPE;DCTN6;CTSC;COPZ1;PREB;CAPZB;BET1L;CNIH3;B4GALT3;TRAPPC3;DCTN3;DYNC1I1;PPP6C;PPP6R1;MGAT4B;CD55;FUT8;TMED3;FOLR1;DYNLL1;S…
Negative regulators of DDX58/IFIH1 signaling	-0.532839	-1.17773	0.193126	0.546956	34	34	HERC5;TRAF3;RNF135;TNFAIP3;UBB;RNF216;IKBKE;UBE2D1;TRIM25;MAVS;UBA7;ATG12;NLRX1;UBE2K;PIN1;ITCH;IFIH1;TBK1;PCBP2;ATG5;CYLD;UBE2D2;IRF3;OTUD5;RPS27A;RNF125;NLRC5;UBE2D3;TAX1BP1;DDX58;UBA52;UBC;UBE2L6;ISG15	IRF3;OTUD5;RPS27A;RNF125;NLRC5;UBE2D3;TAX1BP1;DDX58;UBA52;UBC;UBE2L6;ISG15
Glycogen metabolism	-0.546627	-1.17268	0.220104	0.547014	27	27	GAA;PYGL;GBE1;UBB;GYS1;PHKA2;CALM1;AGL;PHKA1;GYG2;GYS2;NHLRC1;PHKB;PPP1R3C;PYGM;EPM2A;PGM2L1;RPS27A;PYGB;PHKG2;UGP2;PHKG1;PGM2;GYG1;UBA52;PGM1;UBC	PYGM;EPM2A;PGM2L1;RPS27A;PYGB;PHKG2;UGP2;PHKG1;PGM2;GYG1;UBA52;PGM1;UBC
Glucuronidation	-0.558528	-1.17113	0.242583	0.548179	25	25	UGT3A2;SLC35D1;UGT1A4;UGT1A10;UGT1A9;UGT1A6;UGT1A5;UGT1A3;UGT1A8;UGT1A1;UGT2A2;UGT2B4;UGT2B28;UGT2B11;UGT2B15;UGT2B10;UGT2A3;UGT3A1;UGDH;ABHD10;UGT2B17;UGT2A1;UGT1A7;UGP2;UGT2B7	UGDH;ABHD10;UGT2B17;UGT2A1;UGT1A7;UGP2;UGT2B7
Cell recruitment (pro-inflammatory response)	0.586142	1.27546	0.131894	0.548501	25	25	NFKB1;C3;HSP90AB1;TXNIP;TXN;SUGT1;P2RX4;CASP1;CTSG;NLRP3;MEFV;IL1A;P2RX7;C3AR1;PYCARD;IL18;RELA;GSDMD;NT5E;IL1B;PSTPIP1;ENTPD1;ENTPD5;HMOX1;NFKB2	NFKB1;C3;HSP90AB1;TXNIP
Platelet degranulation	-0.439255	-1.17662	0.152104	0.548559	128	126	GAS6;APP;APLP2;CHID1;PDGFA;CD63;HSPA5;TLN1;FLNA;LGALS3BP;SERPING1;MANF;PSAP;TTN;PCYOX1L;ISLR;ITIH4;FAM3C;F13A1;TMX3;FN1;TGFB1;SCG3;SERPINF2;PROS1;CD109;WDR1;IGF1;BRPF3;F8;LAMP2;CTSW;CDC37L1;NHLRC2;SYTL4;VEGFA;TF;STXBP2;CALM1;GTPBP2;OLA1;ECM1;LEFTY2;APOH;ACTN2;ITGB3;CLEC3B;SERPINA4;SPP2;ALB;PF4;LY6G6F;SELP;ORM2;ORM1;FGG;FGA;FGB;KNG1;HRG;AHSG;PLG;ENDOD1;ANXA5;PLEK;SCCPDH;APOOL;ABCC4;APOA1;SPARC;SOD…	PFN1;CYB5R1;PCDH7;FERMT3;HGF;VEGFB;VEGFD;ACTN1;VTI1B;TGFB2;PPIA;RAB27B;HABP4;A1BG;TIMP3;CD36;IGF2;TUBA4A;VEGFC;RARRES2;THBS1;TAGLN2;QSOX1;PHACTR2;CFD;SRGN;ALDOA;CD9;TIMP1;CFL1;MAGED2;CLU;TMSB4X
Telomere Maintenance	-0.46789	-1.1699	0.177446	0.548575	93	66	ATRX;RUVBL2;POLR2B;TERF1;POLR2A;DNA2;WRN;POLD1;RFC5;CHTF8;RUVBL1;CHTF18;RPA1;TERT;POLR2D;RTEL1;DKC1;TERF2IP;RFC1;LIG1;POLA1;PIF1;ANKRD28;WRAP53;PCNA;PRIM2;GAR1;RFC4;DSCC1;TERF2;RPA2;POLR2I;POLD2;CTC1;STN1;BLM;CCNA1;POLD3;RFC3;PPP6R3;RPA3;FEN1;POLR2E;CDK2;POLA2;POLR2L;PRIM1;RFC2;NHP2;CCNA2;POLR2K;ACD;H2AFX;POLR2H;DAXX;POLR2C;POLR2F;TEN1;NOP10;POLR2J;SHQ1;POT1;TINF2;PPP6C;POLD4;POLR2G	POLD3;RFC3;PPP6R3;RPA3;FEN1;POLR2E;CDK2;POLA2;POLR2L;PRIM1;RFC2;NHP2;CCNA2;POLR2K;ACD;H2AFX;POLR2H;DAXX;POLR2C;POLR2F;TEN1;NOP10;POLR2J;SHQ1;POT1;TINF2;PPP6C;POLD4;POLR2G
CLEC7A (Dectin-1) signaling	-0.446262	-1.17275	0.144186	0.548623	100	100	NFKB1;PSMB11;PLCG2;SYK;BTRC;PSMB1;NFATC1;CASP8;TAB2;TRAF6;PPP3R1;PSMD5;ITPR1;PDPK1;SRC;UBB;PSMD11;PSMD13;CUL1;MALT1;NFKBIA;UBE2D1;PSMD9;PSMC6;PSME4;MAP3K14;CALM1;CARD11;FBXW11;UBA3;ITPR2;PSMC5;PSMA2;PSMA8;CCL22;PPP3CB;PSMD2;PYCARD;PSMA4;AHCYL1;PSMB5;CHUK;MAP3K7;PSMB6;RELA;NFATC2;PSMD12;ITPR3;UBE2V1;TAB3;PSMA3;PSMD10;PSMD1;IKBKB;NFATC3;IKBKG;IL1B;CLEC7A;UBE2N;UBE2D2;PSMD6;CDC34;PSMC4;BCL10;PSMD3;P…	CLEC7A;UBE2N;UBE2D2;PSMD6;CDC34;PSMC4;BCL10;PSMD3;PSMD4;CCL17;PSMB4;PSMD7;PSMA7;PSMC3;CARD9;RPS27A;PSME3;PSMB10;RELB;PSMB3;PRKCD;UBE2M;TAB1;PSMC1;PSMC2;SKP1;PSMB8;PSMA1;PSMB9;PSMD8;NFKB2;PSMB7;PSMF1;PSMD14;PSMA6;PSMB2;PSME2;PSMA5;PPP3CA;UBA52;UBC;SEM1;PSME1
Toll Like Receptor TLR1:TLR2 Cascade	-0.444672	-1.173	0.132622	0.549553	102	100	APP;SAA1;NFKB1;HMGB1;RPS6KA5;BTRC;TAB2;TRAF6;PPP2R5D;MAP3K8;UBB;MEF2A;MAP2K7;IRAK3;TLR4;CUL1;NFKBIA;NFKBIB;CD14;RPS6KA2;MAPK14;TLR2;RIPK2;TNIP2;FBXW11;MAPK1;MAPK11;NOD2;S100A12;FGG;FGA;FGB;CREB1;CHUK;MAP3K7;RPS6KA3;ATF2;PPP2R1B;RELA;MAPK10;UBE2V1;MAPKAPK2;NKIRAS1;TAB3;MAPK8;PPP2CB;SOCS1;NKIRAS2;MAP2K1;IKBKB;IRAK1;MAPKAPK3;IKBKG;TLR1;TLR6;BTK;VRK3;UBE2N;LY96;MAPK7;IRAK2;MYD88;SIGIRR;TIRAP;ECSIT;PE…	VRK3;UBE2N;LY96;MAPK7;IRAK2;MYD88;SIGIRR;TIRAP;ECSIT;PELI2;MAP2K6;MAP2K4;NOD1;RPS27A;MEF2C;ELK1;S100B;IRAK4;MAPK9;PPP2CA;ATF1;AGER;MAP3K1;DUSP7;PELI1;TAB1;MAPK3;PPP2R1A;PELI3;SKP1;DUSP3;NFKB2;CD36;S100A1;DUSP4;MAP2K3;DUSP6;RPS6KA1;UBA52;UBC;S100A8;S100A9;JUN;FOS
S Phase	-0.416713	-1.17353	0.106607	0.549567	162	162	PSMB11;ORC6;RB1;WAPL;ANAPC5;RAD21;CDKN1B;STAG2;ANAPC7;MCM4;SMC1A;PSMB1;SMC3;PDS5B;CCNE1;CDC6;PSMD5;DNA2;ESCO1;ORC4;POLD1;UBB;GINS2;LIN9;RFC5;PSMD11;CDT1;ORC3;PSMD13;CUL1;CDK7;UBE2D1;E2F1;CCNE2;RPA1;ORC5;RBL2;TFDP1;GINS4;FZR1;PSMD9;ANAPC15;PSMC6;LIN52;CABLES1;GSK3B;PSME4;RBBP4;ANAPC1;RFC1;MCM2;LIG1;LIN37;MNAT1;POLA1;MCM6;UBE2S;PSMC5;PSMA2;PSMA8;CDC25A;ESCO2;SKP2;PDS5A;PSMD2;ORC1;MCM8;PSMA4;TFDP2;G…	CDC45;CDCA5;CDKN1A;POLD3;MAX;RFC3;PSMD6;CCND1;PSMC4;CDC27;CDC25B;CDC26;PSMD3;POLE;RPA3;ANAPC2;ORC2;FEN1;PSMD4;CDK2;POLA2;PTK6;AKT2;POLE3;PSMB4;PSMD7;PSMA7;UBE2C;PRIM1;PSMC3;RFC2;ANAPC11;CCNA2;RPS27A;AKT3;MCM7;RBX1;PSME3;PSMB10;PSMB3;PSMC1;WEE1;PSMC2;SKP1;PSMB8;LIN54;PSMA1;PSMB9;PSMD8;PSMB7;PSMF1;PSMD14;POLE4;PSMA6;AKT1;PSMB2;E2F4;CDK4;PSME2;PSMA5;POLD4;UBA52;UBC;UBE2E1;MYC;SEM1;PSME1
Amino acid transport across the plasma membrane	-0.533375	-1.174	0.195286	0.549733	33	33	SLC36A1;SLC16A10;SLC1A4;SLC43A1;SLC43A2;SLC6A14;SLC7A3;SLC3A1;SLC6A15;SLC6A18;SLC6A19;SLC38A3;SLC36A2;SLC6A12;SLC7A1;SLC7A6;SLC25A29;SLC7A11;SLC7A10;SLC7A9;SLC6A20;SLC36A4;SLC7A5;SLC38A2;SLC7A7;SLC38A1;SLC1A5;SLC7A2;SLC3A2;SLC6A6;SLC38A4;SLC7A8;SLC38A5	SLC7A11;SLC7A10;SLC7A9;SLC6A20;SLC36A4;SLC7A5;SLC38A2;SLC7A7;SLC38A1;SLC1A5;SLC7A2;SLC3A2;SLC6A6;SLC38A4;SLC7A8;SLC38A5
Signaling by TGFB family members	-0.444228	-1.17115	0.1493	0.54985	102	102	SMAD5;NCOR1;ACVR1C;XPO1;USP15;TGFBR2;ACVR2B;ZFYVE16;FURIN;TRIM33;CCNT1;CHRDL1;SMAD4;ZFYVE9;AMHR2;CCNK;UBB;BMPR2;TGFB1;CCNT2;HDAC1;SMAD3;TGIF2;BMPR1A;SP1;AMH;UBE2D1;SMURF1;PARD3;RHOA;RNF111;UCHL5;TFDP1;RBL1;ACVRL1;MTMR4;SKI;NEDD4L;ACVR2A;SNW1;BAMBI;PARD6A;BMPR1B;PPM1A;SMAD7;ACVR1B;MEN1;TGFBR1;ATP1B4;BMP10;FOXH1;CER1;GDF2;SMAD1;CCNC;TFDP2;E2F5;SMAD2;PPP1CA;USP9X;F11R;PRKCZ;SKIL;INHBB;SMAD9;GREM2;SE…	FSTL3;RPS27A;BMP2;CDK8;STUB1;FSTL1;DRAP1;PARP1;FST;ARHGEF18;UBE2M;SMURF2;STRAP;NEDD8;FKBP1A;WWTR1;PPP1CC;NCOR2;SMAD6;CDK9;CDKN2B;CBL;TGIF1;UBE2D3;E2F4;PMEPA1;CGN;UBA52;UBC;PPP1CB;MYC;PPP1R15A;JUNB
PIP3 activates AKT signaling	-0.397774	-1.17439	0.0942029	0.550282	286	269	TSC2;PSMB11;EGFR;PDGFA;MOV10;FGFR1;CBX4;CDKN1B;FGF10;TGFA;ATN1;OTUD3;CHD3;SUZ12;FGF17;CSNK2A2;PSMB1;CASP9;TRAT1;MTA1;HDAC2;NEDD4;PIP4K2A;MDM2;TRIM27;CD86;KL;EED;TNRC6A;FOXO3;PTEN;IRS1;TRAF6;TNKS;PSMD5;RRAGD;PIK3CD;GATAD2B;RRAGB;FOXO1;PREX2;GAB1;PHC1;PDPK1;PDGFRA;PPP2R5D;ESR1;VAV1;SRC;NRG4;USP13;UBB;REST;PHLPP2;RPTOR;MAPKAP1;TNKS2;HDAC1;PSMD11;RICTOR;HDAC7;NRG1;PSMD13;BMI1;RCOR1;PIP5K1A;LAMTOR1;PI…	CNOT6L;RHOG;AREG;FOXO4;PSMD6;MYD88;PSMC4;IL33;PSMD3;PDGFB;PHLPP1;PTPN11;MTOR;PIK3R2;FGF20;FGF9;SNAI1;PSMD4;STRN;ERBB4;ESR2;PIK3AP1;PIK3R1;AKT2;HBEGF;XIAP;PSMB4;PSMD7;PSMA7;MKRN1;PSMC3;FGF22;PPP2R5E;FOXO6;LAMTOR3;MET;RPS27A;PDGFRB;AKT3;IRAK4;EREG;STUB1;CHD4;EPGN;PPP2CA;PSME3;PSMB10;FLT3LG;BTC;FGF5;THEM4;PSMB3;GSK3A;HGF;PSMC1;MAPK3;AKT1S1;ERBB2;RPS6KB2;PPP2R5B;PRR5;FRK;PSMC2;PPP2R1A;NRG2;INSR;TRIB3…
SUMOylation of SUMOylation proteins	0.555473	1.30701	0.108696	0.550303	35	35	NUP153;RANBP2;NUP210;NUP188;NUP214;POM121C;NUP205;NUP160;NUP35;TOPORS;TPR;NUP107;NUP133;NUP155;NUP50;SEH1L;POM121;NUP43;NUP88;NUP42;NUP58;PIAS4;AAAS;NUP54;NUP37;RAE1;NUP62;NUP98;SEC13;NUP93;NDC1;NUP85;UBE2I;SUMO2;SUMO1	NUP153;RANBP2;NUP210;NUP188;NUP214;POM121C;NUP205;NUP160;NUP35;TOPORS;TPR;NUP107;NUP133;NUP155;NUP50;SEH1L;POM121
MyD88:MAL(TIRAP) cascade initiated on plasma membrane	-0.444672	-1.16875	0.15512	0.550389	102	100	APP;SAA1;NFKB1;HMGB1;RPS6KA5;BTRC;TAB2;TRAF6;PPP2R5D;MAP3K8;UBB;MEF2A;MAP2K7;IRAK3;TLR4;CUL1;NFKBIA;NFKBIB;CD14;RPS6KA2;MAPK14;TLR2;RIPK2;TNIP2;FBXW11;MAPK1;MAPK11;NOD2;S100A12;FGG;FGA;FGB;CREB1;CHUK;MAP3K7;RPS6KA3;ATF2;PPP2R1B;RELA;MAPK10;UBE2V1;MAPKAPK2;NKIRAS1;TAB3;MAPK8;PPP2CB;SOCS1;NKIRAS2;MAP2K1;IKBKB;IRAK1;MAPKAPK3;IKBKG;TLR1;TLR6;BTK;VRK3;UBE2N;LY96;MAPK7;IRAK2;MYD88;SIGIRR;TIRAP;ECSIT;PE…	VRK3;UBE2N;LY96;MAPK7;IRAK2;MYD88;SIGIRR;TIRAP;ECSIT;PELI2;MAP2K6;MAP2K4;NOD1;RPS27A;MEF2C;ELK1;S100B;IRAK4;MAPK9;PPP2CA;ATF1;AGER;MAP3K1;DUSP7;PELI1;TAB1;MAPK3;PPP2R1A;PELI3;SKP1;DUSP3;NFKB2;CD36;S100A1;DUSP4;MAP2K3;DUSP6;RPS6KA1;UBA52;UBC;S100A8;S100A9;JUN;FOS
MET promotes cell motility	0.554548	1.27711	0.143564	0.552393	29	29	LAMB1;ITGB1;LAMA5;ITGA2;LAMC1;TNS3;LAMC2;GAB1;SRC;LAMB2;PTK2;RAPGEF1;LAMA2;CRKL;LAMC3;RAC1;ITGA3;LAMA3;LAMA1;LAMB3;RAP1B;GRB2;CRK;TNS4;DOCK7;MET;HGF;RAP1A;LAMA4	LAMB1;ITGB1;LAMA5;ITGA2;LAMC1;TNS3;LAMC2;GAB1;SRC
Fcgamma receptor (FCGR) dependent phagocytosis	-0.414755	-1.16619	0.116448	0.553191	168	165	MYO10;WASF2;PLCG2;DOCK1;HSP90AB1;MYO1C;BAIAP2;MYO5A;SYK;PLD3;ITPR1;MYH9;VAV1;SRC;WASF3;PRKCE;ABI2;ABL1;ABI1;PLA2G6;WIPF1;CDC42;PLCG1;WASF1;CD247;PIK3CA;NCK1;CYFIP2;FYN;PTK2;PLPP5;MAPK1;ITPR2;IGLV1-36;IGLV3-21;IGLV3-22;IGLV2-23;IGLV1-40;IGLC6;IGLC7;IGLV3-1;IGLV4-3;IGLV3-19;IGLV2-18;IGLV7-43;IGLV2-33;IGLV3-27;IGLV3-25;IGLV1-44;IGLV5-37;IGLV1-51;IGLV1-47;IGLV7-46;IGLV5-45;IGLV3-16;IGLV2-14;IGLV3-12;…	LYN;HCK;PLD4;CRK;WASL;IGHG1;PIK3R2;HSP90AA1;WIPF3;PIK3R1;CYFIP1;NF2;ARPC5;WAS;FCGR2A;ELMO1;ACTR2;ARPC4;PRKCD;IGLC1;ARPC1A;MAPK3;VAV2;ARPC3;IGHG4;NCKIPSD;CD3G;ACTR3;IGHG3;PLD2;PIK3CB;ELMO2;BRK1;VAV3;ARPC2;CFL1;ARPC1B;ACTB;ACTG1
Gap junction assembly	0.636731	1.32214	0.125926	0.553777	19	19	GJB6;GJA1;GJB5;GJB7;GJB3;GJC1;GJB4;GJB1;GJA9;GJD2;GJA3;GJD4;GJA8;GJA5;GJA10;GJC2;GJA4;GJB2;GJD3	GJB6;GJA1;GJB5;GJB7;GJB3
Digestion and absorption	-0.537091	-1.16512	0.22007	0.554688	28	27	GUCY2C;CEL;AMY1C;AMY1B;AMY1A;SLC2A5;RSC1A1;SLC5A1;LCT;ALPI;NPC1L1;SI;PNLIPRP1;SLC2A2;LIPF;CLPS;TREH;PNLIP;PNLIPRP3;CHIA;MGAM;AMY2B;CHIT1;GUCA2A;GUCA2B;AMY2A;PIR	AMY2B;CHIT1;GUCA2A;GUCA2B;AMY2A;PIR
Mitotic G2-G2/M phases	-0.408538	-1.16626	0.111268	0.554742	185	184	AKAP9;PSMB11;PPP2R3B;CSNK1E;DYNC1I2;CEP290;HSP90AB1;DYNC1H1;PCM1;PCNT;XPO1;CKAP5;TUBGCP3;CEP250;BTRC;FBXL7;PSMB1;OFD1;DCTN1;TPX2;TUBGCP2;CEP70;NINL;PSMD5;CEP135;PAFAH1B1;CDK11A;MZT2A;CEP78;UBB;NME7;PPP1R12A;FBXL18;LIN9;HMMR;CENPF;PSMD11;PSMD13;CUL1;CEP152;CDK7;NDE1;E2F1;E2F3;LCMT1;FKBPL;ALMS1;CSNK1D;PSMD9;HAUS5;CEP76;NEK2;TUBG1;CCP110;TUBGCP5;OPTN;HAUS2;CEP41;PSMC6;LIN52;CEP131;CEP63;CEP164;TUBG2…	TUBB;EP300;PKMYT1;PSMD6;CEP72;PSMC4;CDC25B;AURKA;PSMD3;HSP90AA1;TUBGCP4;PSMD4;CDK2;PHLDA1;SSNA1;PSMB4;PSMD7;PSMA7;PLK1;CEP192;CCNB2;PSMC3;MZT1;CCNA2;RPS27A;MAPRE1;PPP2CA;DCTN2;HAUS8;HAUS1;RBX1;PSME3;PSMB10;PSMB3;PRKACA;PSMC1;WEE1;PSMC2;PPP2R1A;YWHAG;SKP1;PSMB8;CDK1;LIN54;CDK11B;ODF2;TUBGCP6;PSMA1;YWHAE;PSMB9;PSMD8;PPP1R12B;HAUS4;PPP2R2A;AJUBA;DCTN3;PSMB7;PSMF1;PSMD14;TUBA1A;PSMA6;MZT2B;PSMB2;TP53…
TAK1 activates NFkB by phosphorylation and activation of IKKs complex	0.575114	1.27915	0.128878	0.555104	28	28	APP;SAA1;NFKB1;HMGB1;TAB2;TRAF6;NFKBIA;NFKBIB;RIPK2;NOD2;S100A12;CHUK;MAP3K7;RELA;UBE2V1;NKIRAS1;TAB3;NKIRAS2;IKBKB;IRAK1;IKBKG;UBE2N;IRAK2;NOD1;S100B;AGER;TAB1;NFKB2	APP;SAA1;NFKB1;HMGB1;TAB2;TRAF6
Nitric oxide stimulates guanylate cyclase	0.606919	1.28171	0.12201	0.555586	23	19	PRKG1;KCNMB4;ITPR1;KCNMB3;KCNMA1;PDE1B;PDE10A;PDE11A;GUCY1A2;PDE9A;NOS2;NOS1;PDE2A;KCNMB2;NOS3;PDE5A;PRKG2;KCNMB1;PDE1A	PRKG1;KCNMB4;ITPR1;KCNMB3;KCNMA1;PDE1B;PDE10A;PDE11A;GUCY1A2
Toll Like Receptor TLR6:TLR2 Cascade	-0.444672	-1.16645	0.176012	0.555787	102	100	APP;SAA1;NFKB1;HMGB1;RPS6KA5;BTRC;TAB2;TRAF6;PPP2R5D;MAP3K8;UBB;MEF2A;MAP2K7;IRAK3;TLR4;CUL1;NFKBIA;NFKBIB;CD14;RPS6KA2;MAPK14;TLR2;RIPK2;TNIP2;FBXW11;MAPK1;MAPK11;NOD2;S100A12;FGG;FGA;FGB;CREB1;CHUK;MAP3K7;RPS6KA3;ATF2;PPP2R1B;RELA;MAPK10;UBE2V1;MAPKAPK2;NKIRAS1;TAB3;MAPK8;PPP2CB;SOCS1;NKIRAS2;MAP2K1;IKBKB;IRAK1;MAPKAPK3;IKBKG;TLR1;TLR6;BTK;VRK3;UBE2N;LY96;MAPK7;IRAK2;MYD88;SIGIRR;TIRAP;ECSIT;PE…	VRK3;UBE2N;LY96;MAPK7;IRAK2;MYD88;SIGIRR;TIRAP;ECSIT;PELI2;MAP2K6;MAP2K4;NOD1;RPS27A;MEF2C;ELK1;S100B;IRAK4;MAPK9;PPP2CA;ATF1;AGER;MAP3K1;DUSP7;PELI1;TAB1;MAPK3;PPP2R1A;PELI3;SKP1;DUSP3;NFKB2;CD36;S100A1;DUSP4;MAP2K3;DUSP6;RPS6KA1;UBA52;UBC;S100A8;S100A9;JUN;FOS
TRAF6 mediated NF-kB activation	0.575733	1.28393	0.127711	0.557508	24	24	APP;SAA1;NFKB1;HMGB1;RNF135;TRAF6;NFKBIA;NFKBIB;TRIM25;MAVS;S100A12;TRAF2;CHUK;RELA;NKIRAS1;IFIH1;NKIRAS2;IKBKB;IKBKG;S100B;AGER;MAP3K1;NFKB2;DDX58	APP;SAA1;NFKB1;HMGB1;RNF135;TRAF6
Transport of the SLBP Dependant Mature mRNA	0.557871	1.32435	0.0782828	0.558052	36	36	NUP153;RANBP2;NUP210;NUP188;NUP214;POM121C;NUP205;NUP160;NUP35;NCBP2;TPR;NUP107;NUP133;NUP155;NUP50;SEH1L;POM121;NUP43;NUP88;NUP42;NCBP1;NUP58;AAAS;NUP54;NUP37;RAE1;NUP62;NUP98;SEC13;NUP93;ALYREF;NDC1;NXF1;NUP85;SLBP;EIF4E	NUP153;RANBP2;NUP210;NUP188;NUP214;POM121C;NUP205;NUP160;NUP35;NCBP2;TPR;NUP107;NUP133;NUP155;NUP50;SEH1L;POM121
Signaling by FGFR2	-0.462241	-1.16276	0.181818	0.559007	75	73	FGF10;FGF17;POLR2B;TIAL1;POLR2A;NCBP2;TIA1;SOS1;GAB1;SRC;MKNK1;UBB;FGFBP3;GTF2F1;PLCG1;HNRNPM;FRS2;SHC1;POLR2D;GTF2F2;FGF2;FGF7;PIK3CA;HRAS;NCBP1;MAPK1;FGF16;FGF3;FGF4;FGF8;FGF1;FGF23;FGF6;FGFBP2;NRAS;HNRNPF;ESRP2;KRAS;PPP2CB;POLR2I;RBFOX2;BRAF;GRB2;FGFBP1;FRS3;PTPN11;PTBP1;FGF20;POLR2E;FGF9;PIK3R1;POLR2L;FGF22;RPS27A;POLR2K;PPP2CA;FGF5;MAPK3;POLR2H;POLR2C;PPP2R1A;FGFR2;POLR2F;FGF18;ESRP1;POLR2J;…	FRS3;PTPN11;PTBP1;FGF20;POLR2E;FGF9;PIK3R1;POLR2L;FGF22;RPS27A;POLR2K;PPP2CA;FGF5;MAPK3;POLR2H;POLR2C;PPP2R1A;FGFR2;POLR2F;FGF18;ESRP1;POLR2J;SPRY2;CBL;HNRNPH1;UBA52;UBC;HNRNPA1;POLR2G
Signal transduction by L1	0.625535	1.33109	0.0872818	0.559059	21	21	ITGB1;EGFR;FGFR1;NRP1;CSNK2A2;ITGA9;ITGAV;ITGA5;MAPK1;ITGB3;NCAM1;RAC1;CSNK2A1;PAK1;MAP2K1;CSNK2B;L1CAM;MAP2K2;ITGA2B;MAPK3;VAV2	ITGB1;EGFR;FGFR1;NRP1;CSNK2A2;ITGA9;ITGAV
G2/M Transition	-0.412297	-1.16316	0.128613	0.55947	183	182	AKAP9;PSMB11;PPP2R3B;CSNK1E;DYNC1I2;CEP290;HSP90AB1;DYNC1H1;PCM1;PCNT;XPO1;CKAP5;TUBGCP3;CEP250;BTRC;FBXL7;PSMB1;OFD1;DCTN1;TPX2;TUBGCP2;CEP70;NINL;PSMD5;CEP135;PAFAH1B1;CDK11A;MZT2A;CEP78;UBB;NME7;PPP1R12A;FBXL18;LIN9;HMMR;CENPF;PSMD11;PSMD13;CUL1;CEP152;CDK7;NDE1;LCMT1;FKBPL;ALMS1;CSNK1D;PSMD9;HAUS5;CEP76;NEK2;TUBG1;CCP110;TUBGCP5;OPTN;HAUS2;CEP41;PSMC6;LIN52;CEP131;CEP63;CEP164;TUBG2;PSME4;RBB…	TUBB;EP300;PKMYT1;PSMD6;CEP72;PSMC4;CDC25B;AURKA;PSMD3;HSP90AA1;TUBGCP4;PSMD4;CDK2;PHLDA1;SSNA1;PSMB4;PSMD7;PSMA7;PLK1;CEP192;CCNB2;PSMC3;MZT1;CCNA2;RPS27A;MAPRE1;PPP2CA;DCTN2;HAUS8;HAUS1;RBX1;PSME3;PSMB10;PSMB3;PRKACA;PSMC1;WEE1;PSMC2;PPP2R1A;YWHAG;SKP1;PSMB8;CDK1;LIN54;CDK11B;ODF2;TUBGCP6;PSMA1;YWHAE;PSMB9;PSMD8;PPP1R12B;HAUS4;PPP2R2A;AJUBA;DCTN3;PSMB7;PSMF1;PSMD14;TUBA1A;PSMA6;MZT2B;PSMB2;TP53…
Cell Cycle Checkpoints	-0.403172	-1.1621	0.0886076	0.55959	275	255	PSMB11;DYNC1I2;ORC6;DYNC1H1;ANAPC5;RANBP2;XPO1;CDKN1B;SPDL1;RANGAP1;CKAP5;ANAPC7;MCM4;MDM4;PSMB1;RAD50;CENPC;TOPBP1;CHEK2;MDM2;NUP160;AHCTF1;BARD1;ZWINT;DYNC1LI2;CCNE1;KNTC1;CDC6;PSMD5;NUP107;NUP133;PAFAH1B1;DNA2;WRN;ORC4;PPP2R5D;MCM10;CENPK;CENPU;KIF2C;UBB;MDC1;INCENP;BUB3;TOP3A;MRE11;RFC5;BUB1B;CENPF;CENPM;NSD2;PSMD11;ORC3;MAD2L1;PSMD13;ITGB3BP;BRCC3;SEH1L;NDE1;UBE2D1;CCNE2;HUS1;KNL1;RPA1;BRCA1…	CCNB1;CDKN1A;SEC13;UBE2N;KIF18A;ATRIP;RFC3;PKMYT1;PSMD6;PSMC4;CDC27;CDC26;PSMD3;DSN1;NSL1;NUDC;CHEK1;RPA3;CENPO;ANAPC2;ORC2;PSMD4;CDK2;CDC20;RBBP8;BIRC5;PSMB4;PSMD7;PSMA7;PLK1;UBE2C;CCNB2;PSMC3;RFC2;NUP85;PPP2R5E;ANAPC11;CCNA2;RPS27A;SGO2;MAPRE1;PPP2CA;MCM7;PSME3;PSMB10;YWHAQ;PSMB3;CDC7;MIS12;ZW10;DYNLL2;H2AFX;PSMC1;BABAM1;PPP2R5B;WEE1;PSMC2;PPP2R1A;YWHAG;PSMB8;PPP1CC;PMF1;CDK1;UBE2V2;SKA2;PSMA1;…
Nuclear Envelope Breakdown	0.51823	1.30744	0.0863309	0.560174	53	53	LPIN1;NUP153;RANBP2;NUP210;NUP188;LMNB1;CNEP1R1;NUP214;POM121C;NUP205;NUP160;NUP35;LEMD3;TPR;NUP107;NUP133;NUP155;CTDNEP1;TMPO;VRK2;NUP50;SEH1L;POM121;PRKCA;LEMD2;VRK1;NEK7;NUP43;NUP88;NUP42;NEK6;NEK9;NUP58;LPIN3;LPIN2;AAAS;EMD;NUP54;NUP37;RAE1;NUP62;NUP98;CCNB1;SEC13;NUP93;NDC1;PLK1;CCNB2;NUP85;PRKCB;CDK1;BANF1;LMNA	LPIN1;NUP153;RANBP2;NUP210;NUP188;LMNB1;CNEP1R1;NUP214;POM121C;NUP205;NUP160;NUP35;LEMD3;TPR;NUP107;NUP133;NUP155;CTDNEP1;TMPO;VRK2;NUP50;SEH1L;POM121
ABC-family proteins mediated transport	-0.438022	-1.16087	0.14557	0.560207	103	103	ABCA3;PSMB11;ABCA5;ABCG1;ERLIN2;OS9;PSMB1;DERL1;ABCC1;PSMD5;ABCB7;ABCA9;ABCB4;UBB;PEX3;ABCC5;ERLIN1;PSMD11;PSMD13;ABCB10;ABCC10;SEL1L;ABCD3;PSMD9;ABCB8;PSMC6;ABCF1;PSME4;ABCA10;PSMC5;ERLEC1;DERL3;PSMA2;ABCA12;PSMA8;ABCG5;ABCD2;ABCC9;ABCB1;KCNJ11;ABCC2;ABCG4;CFTR;ABCB5;PSMD2;PSMA4;ABCB9;ABCB6;PSMB5;EIF2S1;PSMB6;DERL2;ABCC4;PSMD12;APOA1;EIF2S3;ABCA4;PSMA3;PSMD10;PSMD1;ABCC11;ABCC6;ABCA8;RNF185;PSMD…	PSMD6;PSMC4;PSMD3;ABCD1;ABCG8;PSMD4;PSMB4;PSMD7;PSMA7;PSMC3;ABCA6;RPS27A;VCP;EIF2S2;PSME3;PSMB10;PSMB3;ABCA2;RNF5;PSMC1;ABCA7;PSMC2;ABCC3;PEX19;PSMB8;PSMA1;PSMB9;PSMD8;PSMB7;PSMF1;PSMD14;PSMA6;PSMB2;PSME2;PSMA5;UBA52;UBC;SEM1;PSME1
Metabolism of carbohydrates	-0.39295	-1.161	0.102899	0.561585	292	292	GPC4;AKR1B1;PGAM2;CHSY1;NUP153;RANBP2;B4GAT1;FMOD;NUP210;GAA;NUP188;HS6ST2;HEXB;G6PC3;NUP214;POM121C;DSE;NUP205;SLC26A2;HS6ST1;PYGL;HEXA;GBE1;FUT9;NUP160;SDC3;GNPDA2;GOT2;NUP35;SLC25A12;ARSB;CHST3;GLCE;UST;TPR;NUP107;NUP133;B4GALT4;ENO3;HS2ST1;PPP2R5D;SLC26A1;PAPSS1;UBB;GALE;SLC25A10;FUT4;SLC35B2;ST3GAL2;NUP155;GNPDA1;NAGLU;ABCC5;HMMR;GYS1;B3GAT3;RPIA;CSGALNACT2;CHST15;KHK;ABO;PGP;B3GAT2;SDC2;GUS…	CRYL1;HK2;NDC1;SDC1;SLC35B3;PRPS1;RHCE;FUT1;CHST11;PCK2;NUP85;RPS27A;ALDOC;PYGB;PPP2CA;PC;PHKG2;CD44;MANBA;B4GALT1;CEMIP;PGD;PFKFB3;PRKACA;HS3ST6;SLC37A1;MDH1;DCN;FUT10;PPP2R1A;ST6GALNAC6;GOT1;CHST1;CHST2;B3GNT3;PCK1;UGP2;HAS2;PHKG1;GALK1;ST3GAL1;FUT11;SLC25A1;MDH2;PGM2;B4GALT3;SORD;EXT1;PFKFB2;GPI;CHST9;GPC6;DERA;VCAN;B3GALT4;AKR1A1;GYG1;DCXR;ST3GAL4;B3GNT7;BPGM;TALDO1;SLC35D2;HPSE;UBA52;ENO1;PG…
Downregulation of ERBB2 signaling	-0.533036	-1.15971	0.247525	0.562198	29	29	EGFR;CDC37;ERBIN;PTPN18;CUL5;NRG4;UBB;NRG1;USP8;MATK;NRG3;EGF;RNF41;HSP90AA1;ERBB4;AKT2;HBEGF;RPS27A;AKT3;EREG;STUB1;BTC;ERBB2;NRG2;PTPN12;AKT1;UBA52;UBC;ERBB3	RNF41;HSP90AA1;ERBB4;AKT2;HBEGF;RPS27A;AKT3;EREG;STUB1;BTC;ERBB2;NRG2;PTPN12;AKT1;UBA52;UBC;ERBB3
Platelet Aggregation (Plug Formation)	0.536042	1.28522	0.0960591	0.562989	37	37	GP1BB;RAPGEF4;TLN1;APBB1IP;SYK;RASGRP2;SOS1;PDPK1;SRC;FN1;ADRA2A;RASGRP1;SHC1;PTK2;MPL;ITGB3;ADRA2B;F2;GP9;FGG;FGA;FGB;GP5;THPO;BCAR1;CSK;RAP1B;GRB2;VWF;CRK;ADRA2C;GP1BA;RAPGEF3;ITGA2B;RAP1A;PTPN1;AKT1	GP1BB;RAPGEF4;TLN1;APBB1IP;SYK;RASGRP2;SOS1;PDPK1;SRC;FN1;ADRA2A;RASGRP1;SHC1
Chromatin modifying enzymes	0.427139	1.29114	0.01	0.563445	240	205	BRD1;KDM4B;NFKB1;SMARCA2;NCOR1;KMT2A;ARID1B;NSD1;ARID5B;TBL1X;KAT2A;SETD6;USP22;YEATS2;SMARCC1;PBRM1;CHD3;SUZ12;ELP5;KMT2B;KMT5B;SUDS3;DOT1L;SMARCB1;MTA1;RUVBL2;HDAC2;OGT;BRWD1;KDM2A;TBL1XR1;NCOA2;ING5;EED;CLOCK;KANSL1;DMAP1;ARID4A;PHF8;SUPT3H;SETD1B;GATAD2B;SETD2;KDM2B;WDR5;BRD8;SUV39H2;PHF21A;KDM5A;SAP18;REST;PRMT3;KDM3B;TAF5L;ATXN7L3;KDM4A;ARID2;HDAC1;NSD2;ELP6;RCOR1;ELP4;SETDB2;MSL1;KMT2D;RUV…	BRD1;KDM4B;NFKB1;SMARCA2;NCOR1;KMT2A;ARID1B;NSD1;ARID5B;TBL1X;KAT2A;SETD6;USP22;YEATS2;SMARCC1;PBRM1;CHD3;SUZ12;ELP5;KMT2B;KMT5B;SUDS3;DOT1L;SMARCB1;MTA1;RUVBL2;HDAC2;OGT;BRWD1;KDM2A;TBL1XR1;NCOA2;ING5;EED;CLOCK;KANSL1;DMAP1;ARID4A;PHF8;SUPT3H;SETD1B;GATAD2B;SETD2;KDM2B;WDR5;BRD8;SUV39H2;PHF21A;KDM5A;SAP18;REST;PRMT3;KDM3B;TAF5L;ATXN7L3;KDM4A;ARID2;HDAC1;NSD2;ELP6;RCOR1;ELP4;SETDB2;MSL1;KMT2D;RUV…
Purinergic signaling in leishmaniasis infection	0.586142	1.29383	0.106771	0.564103	25	25	NFKB1;C3;HSP90AB1;TXNIP;TXN;SUGT1;P2RX4;CASP1;CTSG;NLRP3;MEFV;IL1A;P2RX7;C3AR1;PYCARD;IL18;RELA;GSDMD;NT5E;IL1B;PSTPIP1;ENTPD1;ENTPD5;HMOX1;NFKB2	NFKB1;C3;HSP90AB1;TXNIP
Inflammasomes	0.624111	1.32625	0.114914	0.564109	25	21	APP;NFKB1;HSP90AB1;TXNIP;BCL2;TXN;SUGT1;CASP1;NLRP3;NLRC4;MEFV;P2RX7;BCL2L1;PYCARD;RELA;PSTPIP1;AIM2;NLRP1;HMOX1;PANX1;NFKB2	APP;NFKB1;HSP90AB1;TXNIP
Chromatin organization	0.427139	1.28791	0.015528	0.564431	240	205	BRD1;KDM4B;NFKB1;SMARCA2;NCOR1;KMT2A;ARID1B;NSD1;ARID5B;TBL1X;KAT2A;SETD6;USP22;YEATS2;SMARCC1;PBRM1;CHD3;SUZ12;ELP5;KMT2B;KMT5B;SUDS3;DOT1L;SMARCB1;MTA1;RUVBL2;HDAC2;OGT;BRWD1;KDM2A;TBL1XR1;NCOA2;ING5;EED;CLOCK;KANSL1;DMAP1;ARID4A;PHF8;SUPT3H;SETD1B;GATAD2B;SETD2;KDM2B;WDR5;BRD8;SUV39H2;PHF21A;KDM5A;SAP18;REST;PRMT3;KDM3B;TAF5L;ATXN7L3;KDM4A;ARID2;HDAC1;NSD2;ELP6;RCOR1;ELP4;SETDB2;MSL1;KMT2D;RUV…	BRD1;KDM4B;NFKB1;SMARCA2;NCOR1;KMT2A;ARID1B;NSD1;ARID5B;TBL1X;KAT2A;SETD6;USP22;YEATS2;SMARCC1;PBRM1;CHD3;SUZ12;ELP5;KMT2B;KMT5B;SUDS3;DOT1L;SMARCB1;MTA1;RUVBL2;HDAC2;OGT;BRWD1;KDM2A;TBL1XR1;NCOA2;ING5;EED;CLOCK;KANSL1;DMAP1;ARID4A;PHF8;SUPT3H;SETD1B;GATAD2B;SETD2;KDM2B;WDR5;BRD8;SUV39H2;PHF21A;KDM5A;SAP18;REST;PRMT3;KDM3B;TAF5L;ATXN7L3;KDM4A;ARID2;HDAC1;NSD2;ELP6;RCOR1;ELP4;SETDB2;MSL1;KMT2D;RUV…
FGFR1 ligand binding and activation	0.676334	1.34054	0.121287	0.566007	16	16	ANOS1;FGFR1;FGF10;FGF17;KL;FGF2;FGF3;FGF4;FGF8;FGF1;FGF23;FGF6;FGF20;FGF9;FGF22;FGF5	ANOS1;FGFR1;FGF10;FGF17;KL
Integrin cell surface interactions	0.5156	1.33234	0.0381679	0.567855	66	66	ITGA6;COL4A2;COL18A1;ITGB1;COL4A1;BSG;ITGA2;COL9A3;JAM2;FBN1;KDR;JAM3;ITGA9;ITGAV;ICAM2;ICAM1;COL23A1;FN1;ITGB5;ITGA10;ITGA5;ITGB7;ITGA4;COL13A1;HSPG2;ITGB2;ITGB6;ITGB3;VTN;ITGAX;ITGAD;ITGA11;LUM;ITGA7;SPP1;COL9A1;COMP;ITGA8;FGG;FGA;FGB;CDH1;ITGA1;ITGA3;F11R;ICAM3;ICAM4;ITGAM;IBSP;PECAM1;ITGAE;AGRN;ITGAL;MADCAM1;ITGA2B;ICAM5;VCAM1;CD44;COL9A2;TNC;COL16A1;COL4A4;COL4A3;CD47;THBS1;ITGB8	ITGA6;COL4A2;COL18A1;ITGB1;COL4A1;BSG;ITGA2;COL9A3;JAM2;FBN1;KDR;JAM3;ITGA9;ITGAV;ICAM2;ICAM1;COL23A1;FN1;ITGB5;ITGA10
ECM proteoglycans	0.508381	1.31135	0.059126	0.569668	56	56	LAMB1;ITGB1;LAMA5;ITGA2;COL9A3;LAMC1;FMOD;ITGA9;LRP4;ITGAV;PTPRS;DMP1;ITGB5;TGFB1;LAMB2;HSPG2;LAMA2;DAG1;ITGB6;ITGB3;VTN;MATN3;ITGAX;ACAN;LUM;ITGA7;DSPP;HAPLN1;COL9A1;NCAM1;TNN;TNR;COMP;NCAN;BCAN;ITGA8;ASPN;BGN;LAMA3;SPARC;LAMA1;MATN1;MUSK;IBSP;TNXB;TGFB3;SERPINE1;AGRN;ITGA2B;COL9A2;TNC;MATN4;DCN;TGFB2;LAMA4;VCAN	LAMB1;ITGB1;LAMA5;ITGA2;COL9A3;LAMC1;FMOD;ITGA9;LRP4;ITGAV;PTPRS;DMP1;ITGB5;TGFB1
Extracellular matrix organization	0.41363	1.29505	0.00757576	0.570244	296	296	COL17A1;COL6A1;ITGA6;COL27A1;COL6A2;COL4A2;CTSB;LAMB1;CTSL;COL18A1;ITGB1;LTBP3;SH3PXD2A;COL12A1;PXDN;COL4A1;PDGFA;LAMA5;BSG;ITGA2;COL9A3;COL2A1;CAPN7;COL5A1;LAMC1;PLOD2;FMOD;DDR1;JAM2;SERPINH1;FBN1;KDR;COLGALT1;GDF5;PLEC;COL8A2;FBN3;BMP1;ADAMTS2;SPOCK3;LAMC2;FURIN;COL1A1;JAM3;MMP14;COL19A1;ADAM12;ITGA9;SDC3;LRP4;COL14A1;ITGAV;MMP11;COL6A3;ICAM2;LTBP2;PTPRS;COL26A1;CTSK;DMP1;CAPN14;ICAM1;CTSV;COL2…	COL17A1;COL6A1;ITGA6;COL27A1;COL6A2;COL4A2;CTSB;LAMB1;CTSL;COL18A1;ITGB1;LTBP3;SH3PXD2A;COL12A1;PXDN;COL4A1;PDGFA;LAMA5;BSG;ITGA2;COL9A3;COL2A1;CAPN7;COL5A1;LAMC1;PLOD2;FMOD;DDR1;JAM2;SERPINH1;FBN1;KDR;COLGALT1;GDF5;PLEC;COL8A2;FBN3;BMP1;ADAMTS2;SPOCK3;LAMC2;FURIN;COL1A1;JAM3;MMP14;COL19A1;ADAM12;ITGA9;SDC3;LRP4;COL14A1;ITGAV;MMP11;COL6A3;ICAM2;LTBP2;PTPRS
Transport of Mature mRNA Derived from an Intronless Transcript	0.535238	1.30791	0.0789474	0.570261	42	42	NUP153;RANBP2;NUP210;NUP188;NUP214;POM121C;NUP205;NUP160;NUP35;NCBP2;TPR;NUP107;NUP133;NUP155;NUP50;SEH1L;POM121;CPSF2;NUP43;NUP88;NUP42;WDR33;NCBP1;CPSF3;NUP58;AAAS;NUP54;NUP37;SYMPK;CPSF1;RAE1;NUP62;NUP98;FIP1L1;SEC13;CPSF4;NUP93;ALYREF;NDC1;NXF1;NUP85;EIF4E	NUP153;RANBP2;NUP210;NUP188;NUP214;POM121C;NUP205;NUP160;NUP35;NCBP2;TPR;NUP107;NUP133;NUP155;NUP50;SEH1L;POM121;CPSF2
Signaling by Receptor Tyrosine Kinases	-0.376368	-1.15307	0.0619355	0.571489	493	491	COL6A1;PCSK6;COL6A2;HGS;COL4A2;LAMB1;ITGB1;ATP6V0C;ANOS1;COL4A1;NCOR1;WASF2;SPHK1;EGFR;PDGFA;STAT6;LAMA5;KIDINS220;ITGA2;COL9A3;ADAP1;DOCK1;IGF1R;FGFR1;LAMC1;BAIAP2;STAM;SPRED2;FGF10;TGFA;NRP2;NTF4;CTNND1;KDR;FGF17;ROCK2;NRP1;CDC37;RPS6KA5;AP2A2;TIAM1;TNS3;ATP6V1E2;THBS4;CTNNA1;STAM2;ATP6V1A;F3;ERBIN;NEDD4;POLR2B;TAB2;LAMC2;FURIN;TIAL1;ADAM12;KL;POLR2A;ITGAV;WWOX;RALB;NCBP2;APH1A;TIA1;MST1;IRS1;C…	LRIG1;SH3GL3;ARC;ATP6V1G1;CRK;TNS4;SPRY1;SRF;PDGFB;PTPN11;SHC2;MTOR;PDGFD;CHEK1;PAK2;PIK3R2;RNF41;PTBP1;FGF20;POLR2E;FGF9;LYL1;HSP90AA1;WWP1;ERBB4;NCF2;PTK6;ATP6V1E1;DOCK7;ROCK1;PIK3R1;CYFIP1;AKT2;CILP;MAPK12;HBEGF;POLR2L;PSENEN;MAP2K2;FER;NCF4;SH3GL2;BDNF;FGF22;ATP6V1C1;ELMO1;CDK5R1;FOSL1;RRAD;MET;RPS27A;MEF2C;PDGFRB;ELK1;AKT3;S100B;CXCL12;EREG;POLR2K;PRKCB;EGR3;STUB1;CHD4;EPGN;PPP2CA;ATF1;JUP;C…
Nuclear import of Rev protein	0.565988	1.33526	0.0623441	0.571534	34	34	NUP153;RANBP2;NUP210;NUP188;NUP214;POM121C;NUP205;NUP160;NUP35;TPR;NUP107;NUP133;NUP155;NUP50;SEH1L;POM121;KPNB1;NUP43;NUP88;NUP42;NUP58;AAAS;NUP54;NUP37;RAE1;NUP62;NUP98;NPM1;SEC13;NUP93;NDC1;RCC1;NUP85;RAN	NUP153;RANBP2;NUP210;NUP188;NUP214;POM121C;NUP205;NUP160;NUP35;TPR;NUP107;NUP133;NUP155;NUP50;SEH1L;POM121
Transcriptional regulation by the AP-2 (TFAP2) family of transcription factors	-0.51156	-1.15226	0.235099	0.572574	36	36	EGFR;TGFA;YY1;WWOX;KCTD15;ESR1;KCTD1;NOP2;CREBBP;VEGFA;MYBL2;CITED1;PITX2;TFAP2D;TFAP2B;KIT;NPM1;CGB3;CGA;KDM5B;CDKN1A;EP300;ATAD2;TFAP2E;TFAP2A;DEK;YEATS4;UBE2I;ERBB2;CITED4;TFAP2C;SUMO1;HSPD1;MYC;APOE;CITED2	KDM5B;CDKN1A;EP300;ATAD2;TFAP2E;TFAP2A;DEK;YEATS4;UBE2I;ERBB2;CITED4;TFAP2C;SUMO1;HSPD1;MYC;APOE;CITED2
Transcriptional Regulation by TP53	-0.38348	-1.15374	0.0744986	0.572679	368	361	BRD1;TSC2;TNKS1BP1;COX19;MOV10;MT-CO2;CHM;MT-CO3;TSC1;CDKN1B;DDIT4;MT-CO1;TP73;CHD3;TP63;STEAP3;MDM4;SUPT16H;COX11;TBP;TAF6;CSNK2A2;GTF2H2;HDAC2;RAD50;TOPBP1;PIP4K2A;POLR2B;CHEK2;TPX2;MDM2;STK11;MSH2;TAF3;SESN1;POLR2A;ING5;BARD1;FANCD2;TNRC6A;TAF15;COX4I1;CCNE1;PTEN;CCNT1;GTF2H3;TP53I3;MAPKAPK5;RRAGD;GATAD2B;RRAGB;ELOA;TXNRD1;DNA2;FANCI;TAF4;GTF2H4;PRKAA2;PDPK1;WRN;CNOT1;SSRP1;CCNK;UBB;TAF7;CNOT3…	SCO1;MAP2K6;AKT2;RBBP8;POLR2L;TIGAR;PLAGL1;TAF7L;IGFBP3;BIRC5;SESN2;CCNG1;RFC2;RGCC;CDK5R1;CCNA2;LAMTOR3;RPS27A;AKT3;POLR2K;TACO1;BNIP3L;CHD4;COX14;PPP2CA;PLK2;TAF11;RRM2B;TAF5;YWHAQ;TAF4B;ELOC;TP53AIP1;PRELID3A;MLH1;COX6A1;TAF12;HIPK2;CNOT6;POLR2H;PRR5;DAXX;TAF10;POLR2C;PPP2R1A;TCEA1;COX5B;YWHAG;GADD45A;PERP;PRMT1;MLST8;CDK1;POLR2F;PRKAB2;SESN3;CDK9;CASP6;NDUFA4;YWHAE;ERCC2;RHNO1;POLR2J;YWHAZ;ND…
Signaling by VEGF	-0.430702	-1.15319	0.178788	0.57285	104	104	WASF2;SPHK1;DOCK1;BAIAP2;NRP2;CTNND1;KDR;ROCK2;NRP1;CTNNA1;ITGAV;ITPR1;PDPK1;VAV1;SRC;WASF3;MAPKAP1;ABI2;RICTOR;ABI1;CDC42;PLCG1;WASF1;RHOA;NCK2;PRKCA;MAPK14;PIK3CA;RASA1;HRAS;NCK1;CYFIP2;FYN;PTK2;VEGFA;CALM1;MAPK11;ITPR2;ITGB3;CYBB;CDH5;NOS3;PRKACG;NCKAP1L;RAC1;NRAS;AHCYL1;BCAR1;PRKACB;PGF;ITPR3;NCKAP1;MAPKAPK2;KRAS;PAK1;MAPKAPK3;PRKCZ;AXL;SHB;PTK2B;PAK3;FLT4;CRK;SHC2;MTOR;PAK2;PIK3R2;HSP90AA1;N…	CRK;SHC2;MTOR;PAK2;PIK3R2;HSP90AA1;NCF2;ROCK1;PIK3R1;CYFIP1;AKT2;MAPK12;NCF4;ELMO1;AKT3;PRKCB;JUP;AAMP;THEM4;PRKACA;NCF1;PRKCD;VAV2;VEGFB;PRR5;PXN;VEGFD;TRIB3;MLST8;FLT1;SH2D2A;PIK3CB;ELMO2;CYBA;AKT1;MAPK13;CTNNB1;BRK1;VEGFC;CAV1;VAV3;HSPB1
Dual incision in TC-NER	-0.458707	-1.15164	0.205793	0.572935	65	65	POLK;DDB1;GTF2H2;POLR2B;POLR2A;GTF2H3;GTF2H4;ERCC6;POLD1;UBB;RFC5;CDK7;RPA1;POLR2D;CUL4B;CUL4A;ERCC5;RFC1;XPA;MNAT1;UVSSA;PCNA;ISY1;ZNF830;ERCC4;ERCC3;PPIE;CCNH;RFC4;RPA2;POLR2I;XAB2;USP7;POLD2;POLE2;GTF2H5;GTF2H1;POLD3;AQR;EP300;RFC3;POLE;RPA3;POLR2E;POLR2L;POLE3;RFC2;RPS27A;PRPF19;POLR2K;RBX1;ERCC8;HMGN1;ERCC1;POLR2H;POLR2C;TCEA1;POLR2F;ERCC2;POLR2J;POLE4;POLD4;UBA52;UBC;POLR2G	GTF2H5;GTF2H1;POLD3;AQR;EP300;RFC3;POLE;RPA3;POLR2E;POLR2L;POLE3;RFC2;RPS27A;PRPF19;POLR2K;RBX1;ERCC8;HMGN1;ERCC1;POLR2H;POLR2C;TCEA1;POLR2F;ERCC2;POLR2J;POLE4;POLD4;UBA52;UBC;POLR2G
Interleukin-1 signaling	-0.430702	-1.15413	0.172471	0.573132	102	102	APP;SAA1;NFKB1;PSMB11;HMGB1;BTRC;PSMB1;TAB2;TRAF6;PSMD5;MAP3K8;UBB;IRAK3;PSMD11;PSMD13;CUL1;NFKBIA;SQSTM1;NFKBIB;PSMD9;PSMC6;PSME4;RIPK2;TNIP2;IL1R2;FBXW11;IL1R1;PSMC5;PSMA2;PSMA8;IL1A;NOD2;S100A12;PSMD2;PSMA4;PSMB5;CHUK;MAP3K7;PSMB6;RELA;PSMD12;UBE2V1;NKIRAS1;TAB3;TOLLIP;PSMA3;PSMD10;PSMD1;NKIRAS2;MAP2K1;IKBKB;IRAK1;IKBKG;IL1RAP;IL1B;UBE2N;MAP3K3;PSMD6;IRAK2;MYD88;PSMC4;PSMD3;PELI2;PSMD4;MAP2K6;…	UBE2N;MAP3K3;PSMD6;IRAK2;MYD88;PSMC4;PSMD3;PELI2;PSMD4;MAP2K6;PSMB4;IL1RN;PSMD7;PSMA7;PSMC3;MAP2K4;NOD1;RPS27A;S100B;IRAK4;AGER;RBX1;PSME3;PSMB10;PELI1;PSMB3;TAB1;PSMC1;PSMC2;PELI3;SKP1;PSMB8;PSMA1;PSMB9;PSMD8;NFKB2;PSMB7;PSMF1;PSMD14;PSMA6;PSMB2;PSME2;PSMA5;UBA52;UBC;SEM1;PSME1
Oncogene Induced Senescence	-0.517271	-1.15449	0.2257	0.573775	35	33	MOV10;RB1;MDM4;ETS2;MDM2;TNRC6A;UBB;SP1;ETS1;E2F1;E2F3;TFDP1;TNRC6B;MAPK1;AGO1;TFDP2;TNRC6C;AGO4;AGO3;E2F2;CDKN2C;RPS27A;ERF;MAPK3;CDKN2D;CDKN2B;TP53;CDK4;UBA52;UBC;CDK6;CDKN2A;ID1	CDKN2C;RPS27A;ERF;MAPK3;CDKN2D;CDKN2B;TP53;CDK4;UBA52;UBC;CDK6;CDKN2A;ID1
Formation of Fibrin Clot (Clotting Cascade)	0.521409	1.26519	0.108597	0.574739	39	39	GP1BB;F2R;SERPING1;F3;F7;F13A1;KLKB1;PROS1;C1QBP;F8;SERPINE2;PROC;F10;SERPIND1;F9;SERPINA5;F2;PF4V1;PF4;F11;GP9;SERPINC1;PRTN3;CD177;F13B;FGG;FGA;FGB;GP5;KNG1;VWF;PROCR;A2M;F5;GP1BA;F12;THBD;PRCP;TFPI	GP1BB;F2R;SERPING1;F3;F7;F13A1;KLKB1;PROS1;C1QBP
Class I MHC mediated antigen processing & presentation	-0.384663	-1.1546	0.0765172	0.57525	380	374	CTSL;PSMB11;CANX;CALR;HSPA5;ANAPC5;BLMH;HMGB1;ZBTB16;TAP2;FBXO22;UFL1;SEC61A1;WSB1;ERAP2;KLHL13;ERAP1;LNPEP;LONRF1;FBXW7;MGRN1;ANAPC7;RNF130;FBXO44;SEC24B;FBXL19;THOP1;BTRC;FBXL7;ASB3;HERC5;KLHL9;PSMB1;CUL3;NEDD4;PDIA3;ITGAV;TAPBP;RNF213;SPSB1;FBXL20;MEX3C;FBXO4;PSMD5;KLHL3;ARIH2;UBA1;UBR4;KBTBD6;UBA5;UBR2;CCNF;CUL5;TPP2;FBXO11;CTSV;UBB;PJA2;RNF123;HERC3;ITGB5;HUWE1;DET1;UBOX5;FBXL18;FBXL22;UBAC1…	SEC13;UBE2N;RNF7;LY96;UBE2Q2;RNF114;UBE2D2;PSMD6;SEC31A;FBXL12;NPEPPS;FBXL15;MYD88;CDC34;PSMC4;CDC27;RNF25;CDC26;PSMD3;TRIM9;KLHL41;SEC23A;TIRAP;RNF182;ASB9;UBE3B;ANAPC2;RNF41;PSMD4;WWP1;NCF2;CDC20;FBXL14;UBE2Q1;RNF138;HECW2;TRIM41;LRR1;PSMB4;PSMD7;PSMA7;NCF4;UBE2C;KEAP1;MKRN1;PSMC3;RLIM;ANAPC11;FBXL8;RNF220;GAN;RPS27A;UBE2D4;UBE2A;FBXO2;BTBD6;STUB1;RNF19B;KLHL11;FBXW8;RBX1;PSME3;PSMB10;ASB8;ELOC…
Metabolism of nitric oxide: NOS3 activation and regulation	-0.620031	-1.15477	0.274306	0.57652	15	15	ZDHHC21;CYGB;DNM2;CALM1;NOSTRIN;NOS3;LYPLA1;WASL;HSP90AA1;NOSIP;DDAH1;SPR;AKT1;DDAH2;CAV1	WASL;HSP90AA1;NOSIP;DDAH1;SPR;AKT1;DDAH2;CAV1
Neddylation	-0.39543	-1.14879	0.129078	0.578464	235	233	NEURL2;PSMB11;ZBTB16;FBXO22;DCAF8;WSB1;COPS7B;KLHL13;FBXW7;SOCS2;DDB1;FBXO44;CUL9;FBXL19;BTRC;FBXL7;ASB3;KLHL9;PSMB1;COMMD3;CUL3;CCDC8;COMMD9;SPSB1;CAND1;FBXL20;FBXO4;PSMD5;KLHL3;KBTBD6;WDR5;DCAF16;CCNF;COPS5;DCAF6;UBXN7;CUL5;FBXO11;UBB;FBXL18;DCAF7;FBXL22;KLHL5;PSMD11;OBSL1;PSMD13;CUL1;ASB1;PUM2;COPS4;UBE2D1;LRRC41;DCUN1D3;SOCS5;DCUN1D2;COPS7A;FBXO32;COMMD2;CUL4B;FBXL13;PSMD9;FBXO15;FBXL3;CUL4A;…	FEM1B;UBE2D2;DCAF17;PSMD6;TULP4;COPS2;FBXL12;FBXL15;RBBP5;PSMC4;DCUN1D4;DCAF4;DCUN1D1;PSMD3;KLHL41;ASB9;WDTC1;PSMD4;FBXL14;BIRC5;LRR1;PSMB4;PSMD7;PSMA7;KEAP1;PSMC3;FBXL8;GAN;RPS27A;FBXO2;DCAF10;BTBD6;KLHL11;FBXW8;RBX1;PSME3;PSMB10;ASB8;ELOC;ERCC8;PSMB3;SENP8;ASB6;UBE2M;HIF1A;PSMC1;PSMC2;UBD;ANKRD9;NEDD8;FBXW9;SKP1;KCTD6;PSMB8;COMMD6;HIF3A;PSMA1;PSMB9;FBXL5;WSB2;PSMD8;FBXO17;KLHL42;EPAS1;PSMB7;PSM…
PCNA-Dependent Long Patch Base Excision Repair	-0.574147	-1.14797	0.271127	0.57941	21	21	POLD1;RFC5;RPA1;RFC1;LIG1;PCNA;RFC4;RPA2;POLB;POLD2;POLE2;POLD3;RFC3;POLE;RPA3;FEN1;POLE3;RFC2;APEX1;POLE4;POLD4	RFC4;RPA2;POLB;POLD2;POLE2;POLD3;RFC3;POLE;RPA3;FEN1;POLE3;RFC2;APEX1;POLE4;POLD4
Protein ubiquitination	-0.461377	-1.14896	0.192243	0.579613	77	65	PRKDC;HLTF;DERL1;SHPRH;SELENOS;UBA1;RNF144A;WDR61;CTR9;UBB;RNF20;RAD18;UBE2D1;UBE2B;UBE2H;OTULIN;PEX13;UBE2Z;UBE2G2;UBE2W;TMEM129;RNF152;PEX14;WAC;UBE2S;CDC73;UBE2J2;UBA6;PCNA;RTF1;USP9X;UBE2K;USP5;LEO1;PEX12;PEX5;PAF1;USP7;RRAGA;UBE2G1;UBE2N;UBE2Q2;UBE2D2;CDC34;BCL10;PEX2;PEX10;UBE2C;RPS27A;UBE2A;VCP;RNF40;UBE2T;UBE2L3;UBE2V2;UBE2R2;HLA-A;UBE2D3;UCHL3;UBE2E3;RNF181;UBA52;UBC;UBE2E1;HLA-B	UBE2N;UBE2Q2;UBE2D2;CDC34;BCL10;PEX2;PEX10;UBE2C;RPS27A;UBE2A;VCP;RNF40;UBE2T;UBE2L3;UBE2V2;UBE2R2;HLA-A;UBE2D3;UCHL3;UBE2E3;RNF181;UBA52;UBC;UBE2E1;HLA-B
MET activates PTK2 signaling	0.664898	1.34069	0.0956072	0.580349	18	18	LAMB1;ITGB1;LAMA5;ITGA2;LAMC1;LAMC2;SRC;LAMB2;PTK2;LAMA2;LAMC3;ITGA3;LAMA3;LAMA1;LAMB3;MET;HGF;LAMA4	LAMB1;ITGB1;LAMA5;ITGA2;LAMC1;LAMC2
Blood group systems biosynthesis	-0.556271	-1.14702	0.256014	0.58075	22	22	FUT9;FUT4;ABO;ST3GAL6;RHD;B4GALNT2;B3GALT2;FUT5;FUT7;B3GALT5;ST3GAL3;B3GALT1;FUT6;FUT3;FUT2;RHCE;FUT1;FUT10;ST6GALNAC6;FUT11;B3GALT4;ST3GAL4	B3GALT1;FUT6;FUT3;FUT2;RHCE;FUT1;FUT10;ST6GALNAC6;FUT11;B3GALT4;ST3GAL4
Transport of the SLBP independent Mature mRNA	0.585555	1.37445	0.0540541	0.581744	35	35	NUP153;RANBP2;NUP210;NUP188;NUP214;POM121C;NUP205;NUP160;NUP35;NCBP2;TPR;NUP107;NUP133;NUP155;NUP50;SEH1L;POM121;NUP43;NUP88;NUP42;NCBP1;NUP58;AAAS;NUP54;NUP37;RAE1;NUP62;NUP98;SEC13;NUP93;ALYREF;NDC1;NXF1;NUP85;EIF4E	NUP153;RANBP2;NUP210;NUP188;NUP214;POM121C;NUP205;NUP160;NUP35;NCBP2;TPR;NUP107;NUP133;NUP155;NUP50;SEH1L;POM121
Endogenous sterols	0.605521	1.36074	0.0643564	0.583209	27	27	CYP1B1;CYP27A1;POMC;CYP51A1;NCOA2;CYP46A1;FDX2;FDX1;RXRA;NCOA1;CYP7B1;PTGIS;CYP11A1;NR1H4;CYP8B1;AHRR;CYP11B2;CYP11B1;CYP7A1;ARNT;CYP4V2;CYP39A1;CYP19A1;CYP21A2;ARNT2;FDXR;AHR	CYP1B1;CYP27A1;POMC;CYP51A1;NCOA2
RAB GEFs exchange GTP for GDP on RABs	-0.439794	-1.14346	0.181388	0.58377	90	90	ST5;CHM;HPS4;DENND5B;RAB5B;DENND5A;RAB3IL1;SBF2;ALS2CL;ANKRD27;RAB35;RAB3GAP1;TRAPPC8;RAB1A;TRAPPC9;RAB3IP;SBF1;GDI2;RIN3;GDI1;RAB12;RABGEF1;DENND3;TRAPPC2L;RAB9B;DENND1C;RGP1;TRAPPC13;RINL;DENND4A;DENND6B;CHML;DENND1A;RIC1;RAB3GAP2;RAB39B;DENND6A;RAB6B;CCZ1B;TRAPPC2;DENND2D;GAPVD1;MON1B;RAB8A;RAB21;DENND4C;DENND1B;ULK1;RAB10;TRAPPC6B;RAB38;DENND4B;DENND2A;TRAPPC11;TRAPPC10;RAB39A;TRAPPC6A;CCZ1;A…	CCZ1;AKT2;DENND2C;TRAPPC4;AKT3;RAB7B;RAB18;RAB1B;RAB6A;RAB31;HPS1;TRAPPC12;RAB5C;TRAPPC1;RIN1;RAB8B;TRAPPC5;MON1A;ALS2;RAB7A;RAB3A;RAB14;RAB5A;RAB9A;RAB27B;YWHAE;TRAPPC3;MADD;RAB27A;AKT1;RAB32;RIN2;RAB13
Gap-filling DNA repair synthesis and ligation in TC-NER	-0.459771	-1.1439	0.199673	0.584047	64	64	POLK;DDB1;GTF2H2;POLR2B;POLR2A;GTF2H3;GTF2H4;ERCC6;POLD1;UBB;RFC5;CDK7;LIG3;RPA1;POLR2D;CUL4B;CUL4A;RFC1;LIG1;MNAT1;UVSSA;PCNA;ISY1;ZNF830;ERCC3;PPIE;CCNH;RFC4;RPA2;POLR2I;XAB2;USP7;POLD2;POLE2;GTF2H5;GTF2H1;POLD3;AQR;EP300;RFC3;POLE;RPA3;POLR2E;POLR2L;POLE3;RFC2;RPS27A;PRPF19;POLR2K;RBX1;ERCC8;HMGN1;POLR2H;POLR2C;TCEA1;POLR2F;ERCC2;POLR2J;XRCC1;POLE4;POLD4;UBA52;UBC;POLR2G	GTF2H5;GTF2H1;POLD3;AQR;EP300;RFC3;POLE;RPA3;POLR2E;POLR2L;POLE3;RFC2;RPS27A;PRPF19;POLR2K;RBX1;ERCC8;HMGN1;POLR2H;POLR2C;TCEA1;POLR2F;ERCC2;POLR2J;XRCC1;POLE4;POLD4;UBA52;UBC;POLR2G
Deregulated CDK5 triggers multiple neurodegenerative pathways in Alzheimer's disease models	-0.555695	-1.1448	0.269027	0.584589	22	22	APP;LMNB1;FOXO3;PRDX1;CDC25A;CAPNS2;CDC25C;FASLG;BCL2L11;GOLGA2;CDC25B;CDK5R1;CAPN2;SOD2;CAPN1;YWHAE;CDK5;PRDX2;CAST;CAPNS1;LMNA;JUN	CDK5R1;CAPN2;SOD2;CAPN1;YWHAE;CDK5;PRDX2;CAST;CAPNS1;LMNA;JUN
Neurodegenerative Diseases	-0.555695	-1.14418	0.271186	0.584865	22	22	APP;LMNB1;FOXO3;PRDX1;CDC25A;CAPNS2;CDC25C;FASLG;BCL2L11;GOLGA2;CDC25B;CDK5R1;CAPN2;SOD2;CAPN1;YWHAE;CDK5;PRDX2;CAST;CAPNS1;LMNA;JUN	CDK5R1;CAPN2;SOD2;CAPN1;YWHAE;CDK5;PRDX2;CAST;CAPNS1;LMNA;JUN
IRAK4 deficiency (TLR2/4)	-0.584648	-1.14518	0.269841	0.585071	20	18	HMGB1;TLR4;CD14;TLR2;FGG;FGA;FGB;TLR1;TLR6;BTK;LY96;MYD88;TIRAP;IRAK4;CD36;S100A1;S100A8;S100A9	TLR1;TLR6;BTK;LY96;MYD88;TIRAP;IRAK4;CD36;S100A1;S100A8;S100A9
NR1H3 & NR1H2 regulate gene expression linked to cholesterol transport and efflux	0.560217	1.3516	0.0509709	0.585488	44	37	PLTP;NCOR1;MOV10;ABCG1;TBL1X;TBL1XR1;TNRC6A;RXRB;ABCA1;KDM4A;AGO2;APOD;GPS2;HDAC3;RXRA;EEPD1;NR1H3;TNRC6B;NCOA1;AGO1;KDM1A;KDM3A;ABCG5;CETP;APOC4;APOC2;KDM1B;NR1H2;TNRC6C;AGO4;AGO3;EP300;ABCG8;NCOR2;ARL4C;APOC1;APOE	PLTP;NCOR1;MOV10;ABCG1;TBL1X;TBL1XR1;TNRC6A;RXRB
COPI-mediated anterograde transport	-0.445906	-1.14203	0.19462	0.586708	83	83	GOLGB1;DYNC1I2;DYNC1H1;CD59;ANK3;COG5;KDELR2;ARFGAP2;COPB1;DCTN1;DYNC1LI2;SPTBN1;KDELR1;COG1;TMED9;COG8;ARFGAP1;RAB1A;GOSR1;COG7;NAPG;COG6;GOSR2;TMED10;COPB2;NAPB;CAPZA1;TMED7;TMEM115;USO1;COPG2;SPTBN2;SPTBN4;NSF;SPTBN5;INS;CAPZA3;SPTA1;ANK1;ARF3;DYNC1LI1;COG3;ARFGAP3;ACTR1A;COPA;YKT6;GOLGA2;STX5;COG4;ACTR10;DCTN5;COG2;ANK2;SPTB;GORASP1;GBF1;TMED2;ARF1;ARCN1;DCTN2;COPZ2;BET1;RAB1B;ARF4;KDELR3;DYN…	ANK2;SPTB;GORASP1;GBF1;TMED2;ARF1;ARCN1;DCTN2;COPZ2;BET1;RAB1B;ARF4;KDELR3;DYNLL2;COPG1;COPE;DCTN6;COPZ1;CAPZB;BET1L;DCTN3;DYNC1I1;CD55;TMED3;FOLR1;DYNLL1;CAPZA2;ARF5;DCTN4;SPTAN1;NAPA
tRNA processing	0.478265	1.36865	0.00890208	0.587737	146	120	MT-ND4;MT-ATP6;MT-ND5;MT-CO2;NUP153;MT-CYB;MT-CO3;RANBP2;NUP210;MT-ND1;NUP188;MT-CO1;TRMT10C;DDX1;NUP214;POM121C;NUP205;THADA;NUP160;QTRT1;MT-ND3;NUP35;TRIT1;TRMT11;TYW1;TRNT1;MT-ND2;TPR;NUP107;NUP133;TRMT13;CLP1;NUP155;MT-ND6;TRMT1;NSUN6;TYW3;TRMT61B;C2orf49;PUS3;NUP50;SEH1L;POM121;OSGEP;TRMT10A;TRDMT1;WDR4;RPP25;ELAC2;GTPBP3;MT-ND4L;MT-ATP8;TRMU;CTU1;RPP30;FTSJ1;NUP43;TSEN2;NUP88;NUP42;TSEN54;C…	MT-ND4;MT-ATP6;MT-ND5;MT-CO2;NUP153;MT-CYB;MT-CO3;RANBP2;NUP210;MT-ND1;NUP188;MT-CO1;TRMT10C;DDX1;NUP214;POM121C;NUP205;THADA;NUP160;QTRT1;MT-ND3;NUP35;TRIT1;TRMT11;TYW1;TRNT1;MT-ND2;TPR;NUP107;NUP133;TRMT13;CLP1;NUP155;MT-ND6;TRMT1;NSUN6;TYW3;TRMT61B;C2orf49;PUS3;NUP50;SEH1L;POM121;OSGEP;TRMT10A;TRDMT1;WDR4;RPP25;ELAC2;GTPBP3;MT-ND4L;MT-ATP8;TRMU
G2/M DNA damage checkpoint	-0.47049	-1.14093	0.225424	0.588405	78	60	RAD50;TOPBP1;CHEK2;BARD1;DNA2;WRN;MDC1;TOP3A;MRE11;RFC5;NSD2;BRCC3;HUS1;RPA1;BRCA1;RMI2;RAD9A;UIMC1;ATM;ATR;RNF8;RAD1;HERC2;NBN;BRIP1;CDC25C;EXO1;TP53BP1;PIAS4;RNF168;KAT5;RFC4;RPA2;RAD17;BLM;RAD9B;CCNB1;UBE2N;ATRIP;RFC3;CHEK1;RPA3;RBBP8;RFC2;YWHAQ;H2AFX;BABAM1;WEE1;YWHAG;CDK1;UBE2V2;YWHAE;RHNO1;YWHAZ;YWHAH;RMI1;SUMO1;TP53;YWHAB;SFN	RAD9B;CCNB1;UBE2N;ATRIP;RFC3;CHEK1;RPA3;RBBP8;RFC2;YWHAQ;H2AFX;BABAM1;WEE1;YWHAG;CDK1;UBE2V2;YWHAE;RHNO1;YWHAZ;YWHAH;RMI1;SUMO1;TP53;YWHAB;SFN
Carboxyterminal post-translational modifications of tubulin	-0.496154	-1.13963	0.242373	0.591024	42	41	TTLL12;TTLL3;TTLL1;LRRC49;AGBL5;TTLL4;TTL;AGBL4;NICN1;VASH2;SVBP;AGBL3;TTLL9;TTLL8;AGBL1;TTLL13P;TUBA3D;TUBA3E;VASH1;TUBA3C;TTLL11;TTLL6;TUBB4A;TUBB8;TTLL5;TTLL2;AGBL2;TUBB1;TTLL10;TTLL7;TPGS2;AGTPBP1;TUBB6;TUBB3;TUBB2B;TUBA1B;TPGS1;TUBA1A;TUBB2A;TUBA1C;TUBB4B	TUBB3;TUBB2B;TUBA1B;TPGS1;TUBA1A;TUBB2A;TUBA1C;TUBB4B
The NLRP3 inflammasome	0.686465	1.34575	0.114286	0.591954	17	16	APP;NFKB1;HSP90AB1;TXNIP;TXN;SUGT1;CASP1;NLRP3;MEFV;P2RX7;PYCARD;RELA;PSTPIP1;HMOX1;PANX1;NFKB2	APP;NFKB1;HSP90AB1;TXNIP
Vpr-mediated nuclear import of PICs	0.569048	1.34154	0.0793201	0.592805	40	34	PSIP1;NUP153;RANBP2;NUP210;NUP188;NUP214;POM121C;NUP205;NUP160;NUP35;TPR;NUP107;NUP133;NUP155;NUP50;SEH1L;POM121;NUP43;NUP88;NUP42;NUP58;AAAS;NUP54;NUP37;RAE1;NUP62;NUP98;SEC13;NUP93;NDC1;NUP85;KPNA1;HMGA1;BANF1	PSIP1;NUP153;RANBP2;NUP210;NUP188;NUP214;POM121C;NUP205;NUP160;NUP35;TPR;NUP107;NUP133;NUP155;NUP50;SEH1L;POM121
Myogenesis	0.603661	1.35418	0.0705882	0.592805	29	29	NEO1;CDH2;CDH4;CDON;CTNNA1;SPAG9;MYF6;BNIP2;MEF2A;ABL1;TCF4;CDC42;TCF3;MAPK14;MEF2D;MAPK11;TCF12;CTNNA2;NTN3;MYF5;MYOD1;MYOG;BOC;MEF2B;CDH15;MAP2K6;MAPK12;MEF2C;CTNNB1	NEO1;CDH2;CDH4;CDON;CTNNA1;SPAG9;MYF6;BNIP2;MEF2A;ABL1;TCF4;CDC42;TCF3
Nuclear Pore Complex (NPC) Disassembly	0.577565	1.37576	0.0558252	0.59646	36	36	NUP153;RANBP2;NUP210;NUP188;NUP214;POM121C;NUP205;NUP160;NUP35;TPR;NUP107;NUP133;NUP155;NUP50;SEH1L;POM121;NEK7;NUP43;NUP88;NUP42;NEK6;NEK9;NUP58;AAAS;NUP54;NUP37;RAE1;NUP62;NUP98;CCNB1;SEC13;NUP93;NDC1;CCNB2;NUP85;CDK1	NUP153;RANBP2;NUP210;NUP188;NUP214;POM121C;NUP205;NUP160;NUP35;TPR;NUP107;NUP133;NUP155;NUP50;SEH1L;POM121
Plasma lipoprotein assembly, remodeling, and clearance	0.512462	1.36178	0.0263158	0.597475	71	71	PLTP;PCSK6;MBTPS1;ABCG1;AP2A2;BMP1;MBTPS2;FURIN;LIPA;LMF1;HDLBP;MTTP;LIPC;SCARB1;LMF2;ABCA1;LCAT;VLDLR;CUBN;AP2A1;MYLIP;LSR;SOAT1;NR1H3;NCEH1;AP2M1;CLTC;ANGPTL3;PCSK9;APOB;APOBR;APOF;CIDEC;CETP;SOAT2;ALB;APOA4;APOA5;LDLR;APOC4;APOC2;CREB3L3;FGF21;LPL;PRKACG;LPA;SAR1B;PCSK5;PRKACB;ZDHHC8;NR1H2;P4HB;NPC1;APOA1;AP2B1;ANGPTL8;APOA2;CES3;GPIHBP1;A2M;APOC3;LIPG;AMN;LDLRAP1;ANGPTL4;PRKACA;APOC1;CLTA;AP2…	PLTP;PCSK6;MBTPS1;ABCG1;AP2A2;BMP1;MBTPS2;FURIN;LIPA;LMF1;HDLBP;MTTP;LIPC;SCARB1;LMF2;ABCA1;LCAT;VLDLR;CUBN;AP2A1;MYLIP
RAF activation	-0.509859	-1.13677	0.251623	0.598602	34	34	RAF1;MRAS;PPP2R5D;SRC;SHOC2;MAP3K11;KSR1;PPP2R5A;HRAS;CALM1;PHB;CAMK2A;MARK3;PPP2R5C;NRAS;PPP2R1B;KRAS;PPP2CB;CAMK2G;MAP2K1;JAK2;BRAF;BRAP;MAP2K2;PPP2R5E;ARAF;PPP2CA;PPP2R5B;PPP2R1A;CAMK2D;PPP1CC;YWHAB;PPP1CB;CAMK2B	MAP2K2;PPP2R5E;ARAF;PPP2CA;PPP2R5B;PPP2R1A;CAMK2D;PPP1CC;YWHAB;PPP1CB;CAMK2B
Base Excision Repair	-0.48773	-1.13513	0.242038	0.60224	72	45	NEIL2;TERF1;MBD4;PARG;POLD1;RFC5;LIG3;RPA1;TDG;PARP2;TERF2IP;RFC1;LIG1;OGG1;PNKP;PCNA;RFC4;TERF2;RPA2;UNG;SMUG1;POLB;POLD2;POLE2;POLD3;RFC3;NEIL3;NTHL1;POLE;RPA3;FEN1;MPG;POLE3;RFC2;MUTYH;PARP1;ACD;H2AFX;NEIL1;APEX1;POT1;TINF2;XRCC1;POLE4;POLD4	RFC4;TERF2;RPA2;UNG;SMUG1;POLB;POLD2;POLE2;POLD3;RFC3;NEIL3;NTHL1;POLE;RPA3;FEN1;MPG;POLE3;RFC2;MUTYH;PARP1;ACD;H2AFX;NEIL1;APEX1;POT1;TINF2;XRCC1;POLE4;POLD4
Sensory processing of sound by outer hair cells of the cochlea	-0.473004	-1.1336	0.239203	0.605466	53	51	MYO1C;TMIE;KCNQ4;SPTBN1;EPB41L3;KCNMA1;MYH9;USH1C;EZR;TRIOBP;ESPNL;MSN;CDH23;WHRN;TMC2;OTOGL;XIRP2;KCNN2;MYO7A;OTOG;LHFPL5;GRXCR2;GRXCR1;TMC1;SLC26A5;RDX;ESPN;MYO15A;CHRNA9;PCDH15;STRC;MYO3B;KCNMB1;ATP2B2;USH1G;FSCN2;CHRNA10;PLS1;TWF1;CASK;EPB41L1;TPRN;MPP1;MYO3A;CIB2;CLIC5;EPS8;TWF2;EPS8L2;SPTAN1;GSN	CHRNA9;PCDH15;STRC;MYO3B;KCNMB1;ATP2B2;USH1G;FSCN2;CHRNA10;PLS1;TWF1;CASK;EPB41L1;TPRN;MPP1;MYO3A;CIB2;CLIC5;EPS8;TWF2;EPS8L2;SPTAN1;GSN
Senescence-Associated Secretory Phenotype (SASP)	-0.468536	-1.13281	0.2443	0.606349	82	53	IGFBP7;NFKB1;ANAPC5;CDKN1B;ANAPC7;UBB;STAT3;UBE2D1;EHMT1;FZR1;RPS6KA2;ANAPC15;ANAPC1;MAPK1;UBE2S;IL1A;CXCL8;VENTX;RPS6KA3;RELA;EHMT2;ANAPC10;CDC16;CDC23;ANAPC16;ANAPC4;CCNA1;CDKN1A;MAPK7;CDC27;CDC26;ANAPC2;CDK2;IL6;UBE2C;CDKN2C;ANAPC11;CCNA2;RPS27A;H2AFX;MAPK3;CDKN2D;CDKN2B;CDK4;RPS6KA1;UBA52;UBC;CDK6;UBE2E1;CDKN2A;CEBPB;JUN;FOS	CDC27;CDC26;ANAPC2;CDK2;IL6;UBE2C;CDKN2C;ANAPC11;CCNA2;RPS27A;H2AFX;MAPK3;CDKN2D;CDKN2B;CDK4;RPS6KA1;UBA52;UBC;CDK6;UBE2E1;CDKN2A;CEBPB;JUN;FOS
Heme signaling	0.497946	1.25356	0.101299	0.606844	47	46	SLC46A1;NCOR1;TBL1X;XPO1;RORA;TBL1XR1;NCOA2;CLOCK;CRTC3;BACH1;RAI1;HELZ2;TLR4;SIRT1;SMARCD3;CRTC1;HDAC3;NR1D1;ARNTL;RXRA;TGS1;CREBBP;MEF2D;CHD9;NCOA1;CARM1;NPAS2;APOB;CLEC1B;NRIP1;CREB1;ATF2;MAFK;APOA1;NCOA6;HBA1;NFE2L2;LY96;EP300;HBB;MED1;PPARA;CRTC2;MEF2C;HMOX1;PPARGC1A	SLC46A1;NCOR1;TBL1X;XPO1;RORA;TBL1XR1;NCOA2;CLOCK;CRTC3;BACH1;RAI1;HELZ2;TLR4;SIRT1;SMARCD3;CRTC1;HDAC3;NR1D1;ARNTL;RXRA;TGS1;CREBBP
Endosomal Sorting Complex Required For Transport (ESCRT)	-0.518666	-1.13128	0.268007	0.609436	31	31	HGS;VPS4A;STAM;VPS28;STAM2;CHMP6;UBB;MVB12B;UBAP1;MVB12A;VPS37A;VPS37B;VPS4B;VPS37C;SNF8;VPS37D;RPS27A;CHMP4A;VTA1;TSG101;CHMP5;VPS25;VPS36;CHMP2A;CHMP2B;CHMP7;CHMP4B;UBA52;UBC;CHMP4C;CHMP3	CHMP4A;VTA1;TSG101;CHMP5;VPS25;VPS36;CHMP2A;CHMP2B;CHMP7;CHMP4B;UBA52;UBC;CHMP4C;CHMP3
Downregulation of TGF-beta receptor signaling	-0.532245	-1.12714	0.289037	0.615948	26	26	XPO1;USP15;TGFBR2;ZFYVE9;UBB;TGFB1;SMAD3;SMURF1;UCHL5;MTMR4;NEDD4L;BAMBI;SMAD7;TGFBR1;SMAD2;PPP1CA;RPS27A;STUB1;SMURF2;STRAP;PPP1CC;PMEPA1;UBA52;UBC;PPP1CB;PPP1R15A	RPS27A;STUB1;SMURF2;STRAP;PPP1CC;PMEPA1;UBA52;UBC;PPP1CB;PPP1R15A
Intracellular signaling by second messengers	-0.382161	-1.12635	0.159888	0.61678	326	309	TSC2;PSMB11;EGFR;PDGFA;MOV10;PRKX;FGFR1;CBX4;CDKN1B;FGF10;TGFA;ATN1;OTUD3;CHD3;SUZ12;FGF17;CSNK2A2;PSMB1;CASP9;TRAT1;MTA1;HDAC2;NEDD4;PIP4K2A;PRKAR1B;ADCY3;MDM2;TRIM27;CD86;KL;EED;TNRC6A;FOXO3;PTEN;IRS1;TRAF6;ADCY9;TNKS;PSMD5;RRAGD;ITPR1;PIK3CD;GATAD2B;RRAGB;FOXO1;PREX2;GAB1;PHC1;PDPK1;ADCY4;PDGFRA;PPP2R5D;PDE1B;ESR1;VAV1;SRC;NRG4;ADCY6;USP13;UBB;REST;PHLPP2;RPTOR;ADCY1;MAPKAP1;PRKCE;CAMKK2;TNKS2…	PSMD3;PDGFB;PHLPP1;PTPN11;MTOR;PIK3R2;FGF20;FGF9;SNAI1;PSMD4;STRN;ERBB4;ESR2;PIK3AP1;PIK3R1;AKT2;HBEGF;XIAP;PSMB4;PSMD7;PSMA7;MKRN1;PSMC3;FGF22;PPP2R5E;FOXO6;PRKAR2A;LAMTOR3;MET;RPS27A;PDGFRB;AKT3;IRAK4;EREG;STUB1;CHD4;EPGN;PPP2CA;ADCY7;PSME3;PSMB10;FLT3LG;BTC;FGF5;THEM4;PSMB3;PRKACA;PRKCD;GSK3A;HGF;PSMC1;MAPK3;AKT1S1;ERBB2;RPS6KB2;PPP2R5B;PRR5;FRK;PSMC2;PPP2R1A;NRG2;INSR;CAMK2D;TRIB3;NR4A1;PSMB8…
Signaling by WNT	-0.383858	-1.12722	0.133615	0.617437	301	271	GNG11;KREMEN2;VPS35;PSMB11;WNT5B;CSNK1E;PRKG1;WNT5A;ROR2;DACT1;MOV10;TCF7L1;XPO1;FZD3;LRP5;WNT2;AP2A2;AXIN2;BTRC;CSNK2A2;PSMB1;GNG7;NFATC1;PYGO1;CUL3;ZNRF3;TLE3;TNRC6A;FZD6;CXXC4;TCF7L2;PPP3R1;TNKS;PSMD5;TCF7;ITPR1;SOX6;CHD8;PYGO2;CBY1;PPP2R5D;UBB;FZD8;SOX7;SCRIB;TNKS2;HDAC1;PSMD11;GNG12;TCF4;PSMD13;WNT3;CUL1;AP2A1;GNG2;RNF43;VANGL2;KMT2D;RUVBL1;SMURF1;NLK;FZD4;CSNK1G2;TLE4;AGO2;TERT;RHOA;BCL9;GN…	SOX13;AMER1;RSPO3;CTBP2;AKT2;DVL2;PORCN;XIAP;PSMB4;PSMD7;PSMA7;PSMC3;GNB4;PPP2R5E;RPS27A;GNG10;PRKCB;GNG5;PPP2CA;PLCB2;CLTB;RBX1;PSME3;PSMB10;SFRP2;SFRP1;PFN1;GNAO1;LEF1;PSMB3;SOX4;GNB2;H2AFX;SMURF2;PSMC1;RUNX3;PPP2R5B;PSMC2;PPP2R1A;FZD2;TLE5;GNB1;SKP1;WNT6;PSMB8;DAAM1;GNG4;CSNK1A1;PSMA1;FRAT2;PSMB9;PSMD8;DKK2;RAC2;GNG8;YWHAZ;RNF146;PLCB3;PSMB7;PSMF1;PSMD14;ROR1;CLTA;PSMA6;AKT1;CTNNB1;RAC3;PSMB2;…
ER to Golgi Anterograde Transport	-0.412149	-1.12754	0.187888	0.618111	136	136	GOLGB1;DYNC1I2;MIA3;DYNC1H1;TGFA;CD59;ANK3;LMAN1;MCFD2;COG5;SEC24B;KDELR2;ARFGAP2;COPB1;STX17;DCTN1;DYNC1LI2;SPTBN1;KDELR1;COG1;SEC22A;TMED9;SEC24C;COG8;SEC16A;ARFGAP1;LMAN2;LMAN2L;RAB1A;TRAPPC9;GOSR1;SEC22C;COG7;CSNK1D;COL7A1;NAPG;TRAPPC2L;COG6;F8;GOSR2;TMED10;COPB2;NAPB;CAPZA1;SEC24A;TMED7;TMEM115;USO1;COPG2;SPTBN2;SEC24D;SPTBN4;NSF;SPTBN5;CNIH2;INS;CAPZA3;GRIA1;SPTA1;ANK1;ANKRD28;ARF3;SAR1B;DY…	SEC13;COG4;TRAPPC10;ACTR10;AREG;SEC31A;TRAPPC6A;DCTN5;PPP6R3;COG2;SEC23A;SEC23IP;ANK2;F5;SPTB;GORASP1;GBF1;TMED2;ARF1;SERPINA1;TRAPPC4;ARCN1;DCTN2;COPZ2;BET1;RAB1B;ARF4;TRAPPC1;KDELR3;DYNLL2;COPG1;SEC22B;TRAPPC5;COPE;DCTN6;CTSC;COPZ1;PREB;CAPZB;BET1L;CNIH3;TRAPPC3;DCTN3;DYNC1I1;PPP6C;PPP6R1;CD55;TMED3;FOLR1;DYNLL1;CAPZA2;ARF5;CTSZ;DCTN4;SPTAN1;NAPA
Metabolism of nucleotides	-0.42923	-1.12524	0.211568	0.618576	99	98	AK5;DHODH;UMPS;NT5C;AK6;NUDT9;TYMS;AK9;TXNRD1;NUDT1;NT5C1B;AK8;RRM2;NUDT5;ADSSL1;PPAT;UCK1;ENTPD7;AK4;ATIC;GART;CAD;DPYD;GMPS;RRM1;TXN;LHPP;ADA;GSR;AK7;ENTPD6;GMPR;TK2;NUDT15;NT5C2;UPB1;NT5C1A;UPP2;ENTPD3;AMPD1;AGXT2;CTPS2;IMPDH1;GLRX;AMPD3;PFAS;NUDT18;PUDP;DCTD;DTYMK;ITPA;TYMP;DNPH1;GDA;ENTPD4;PAICS;NME4;DCTPP1;APRT;XDH;NT5E;CDA;NME1;ADSL;IMPDH2;ENTPD1;UCKL1;ADSS;ENTPD2;UCK2;TK1;NT5M;ENTPD5;RRM2…	ENTPD5;RRM2B;DCK;CTPS1;NT5C3A;AMPD2;NUDT13;ADAL;ADK;ENTPD8;NUDT16;HPRT1;SAMHD1;DGUOK;ADPRM;GMPR2;CMPK1;NME2;AK2;DUT;UPP1;PNP;GUK1;NME3;AK1;DPYS
Fertilization	-0.524456	-1.12338	0.273616	0.619206	26	26	OVGP1;ADAM20;HVCN1;CATSPER2;ZP4;CATSPER4;ZP2;CATSPERB;ADAM21;CATSPER1;IZUMO3;CATSPER3;ZP1;CATSPERD;ADAM30;IZUMO2;IZUMO1;KCNU1;SPAM1;ADAM2;ACR;IZUMO4;CATSPERG;ZP3;B4GALT1;CD9	ACR;IZUMO4;CATSPERG;ZP3;B4GALT1;CD9
Antigen processing: Ubiquitination & Proteasome degradation	-0.381812	-1.1277	0.131837	0.619325	309	306	PSMB11;ANAPC5;BLMH;ZBTB16;FBXO22;UFL1;WSB1;KLHL13;LNPEP;LONRF1;FBXW7;MGRN1;ANAPC7;RNF130;FBXO44;FBXL19;THOP1;BTRC;FBXL7;ASB3;HERC5;KLHL9;PSMB1;CUL3;NEDD4;RNF213;SPSB1;FBXL20;MEX3C;FBXO4;PSMD5;KLHL3;ARIH2;UBA1;UBR4;KBTBD6;UBA5;UBR2;CCNF;CUL5;TPP2;FBXO11;UBB;PJA2;RNF123;HERC3;HUWE1;DET1;UBOX5;FBXL18;FBXL22;UBAC1;KLHL5;PSMD11;TRIM39;PSMD13;UBE4A;CUL1;ATG7;ASB1;UBE2D1;LRRC41;MYLIP;RNF115;SMURF1;HERC1…	UBE2N;RNF7;UBE2Q2;RNF114;UBE2D2;PSMD6;FBXL12;NPEPPS;FBXL15;CDC34;PSMC4;CDC27;RNF25;CDC26;PSMD3;TRIM9;KLHL41;RNF182;ASB9;UBE3B;ANAPC2;RNF41;PSMD4;WWP1;CDC20;FBXL14;UBE2Q1;RNF138;HECW2;TRIM41;LRR1;PSMB4;PSMD7;PSMA7;UBE2C;KEAP1;MKRN1;PSMC3;RLIM;ANAPC11;FBXL8;RNF220;GAN;RPS27A;UBE2D4;UBE2A;FBXO2;BTBD6;STUB1;RNF19B;KLHL11;FBXW8;RBX1;PSME3;PSMB10;ASB8;ELOC;PSMB3;RNF217;ASB6;UBE2M;SMURF2;PSMC1;LRSAM1;RN…
Glucose metabolism	-0.432857	-1.12381	0.216049	0.619616	92	92	PGAM2;NUP153;RANBP2;NUP210;NUP188;G6PC3;NUP214;POM121C;NUP205;NUP160;GNPDA2;GOT2;NUP35;SLC25A12;TPR;NUP107;NUP133;ENO3;PPP2R5D;SLC25A10;NUP155;GNPDA1;PGP;NUP50;SEH1L;POM121;SLC25A13;SLC37A4;NUP43;NUP88;NUP42;PFKL;PFKFB1;G6PC;GCKR;G6PC2;GCK;PGK2;HK3;SLC37A2;ALDOB;GAPDHS;PKLR;PRKACG;FBP2;PFKM;HK1;NUP58;PRKACB;AAAS;PPP2R1B;NUP54;NUP37;PPP2CB;RAE1;NUP62;ADPGK;NUP98;PFKFB4;SEC13;PFKP;ENO2;NUP93;PGM2L1…	PCK2;NUP85;ALDOC;PPP2CA;PC;PFKFB3;PRKACA;SLC37A1;MDH1;PPP2R1A;GOT1;PCK1;SLC25A1;MDH2;PFKFB2;GPI;BPGM;ENO1;PGK1;TPI1;ALDOA;FBP1;PGAM1;GAPDH;PKM
Deubiquitination	-0.38616	-1.12212	0.149086	0.619781	282	252	HGS;PSMB11;INO80;RHOT1;ATXN3;KAT2A;STAM;OTUD7A;USP22;OTUD3;YY1;USP15;MDM4;USP42;TGFBR2;AXIN2;SUDS3;PSMB1;STAM2;TRAF3;OGT;RAD23A;MDM2;USP37;RNF135;BARD1;USP33;USP18;PTEN;TRAF6;TNKS;PSMD5;PTRH2;FKBP8;JOSD1;SMAD4;TNFAIP3;ESR1;USP13;UBB;RNF123;INO80D;GATA3;TGFB1;TOMM70;TNKS2;SMAD3;MBD5;RCE1;PSMD11;OTUB1;PSMD13;USP10;BRCC3;NFKBIA;UBE2D1;RUVBL1;BRCA1;FOXK1;YOD1;RHOA;UCHL5;BIRC2;ATXN7;TRIM25;PSMD9;MBD6;…	CYLD;RIPK1;EP300;FOXO4;MAT2B;ACTL6A;PSMD6;PSMC4;IL33;MUL1;PSMD3;USP25;PSMD4;ARRB1;TNIP3;STAMBPL1;CDC20;WDR20;STAMBP;PSMB4;PSMD7;PSMA7;KEAP1;PSMC3;USP21;OTUD5;CCNA2;NOD1;RPS27A;USP44;VCP;ACTR8;ACTR5;PSME3;PSMB10;PSMB3;SENP8;TAB1;SMURF2;HIF1A;PSMC1;BABAM1;PSMC2;TAF10;FOXK2;NEDD8;PSMB8;CDK1;BAP1;ASXL1;OTUD7B;INO80B;PSMA1;RNF128;PSMB9;PSMD8;TADA3;RNF146;PSMB7;PSMF1;JOSD2;PSMD14;PSMA6;USP12;BECN1;USP2…
Selective autophagy	-0.455528	-1.12432	0.250774	0.619876	62	61	DYNC1I2;DYNC1H1;PCNT;PLIN2;CSNK2A2;NBR1;DYNC1LI2;PRKAA2;SRC;UBB;TOMM70;MFN1;IFT88;PRKAG2;SQSTM1;PRKAB1;MTERF3;TOMM6;ATM;ATG12;USP30;PRKAG3;CETN1;CFTR;DYNC1LI1;CSNK2A1;PLIN3;UBE2V1;TOMM20;PEX5;ULK1;PRKAG1;HSF1;CSNK2B;ATG5;PARK7;UBE2N;ARL13B;HSP90AA1;PINK1;HDAC6;RPS27A;VCP;TOMM40;TOMM22;HSPA8;DYNLL2;MAP1LC3B;PRKAB2;FUNDC1;PGAM5;EPAS1;DYNC1I1;TOMM7;TOMM5;MFN2;DYNLL1;VDAC1;UBA52;UBC;MAP1LC3A	PINK1;HDAC6;RPS27A;VCP;TOMM40;TOMM22;HSPA8;DYNLL2;MAP1LC3B;PRKAB2;FUNDC1;PGAM5;EPAS1;DYNC1I1;TOMM7;TOMM5;MFN2;DYNLL1;VDAC1;UBA52;UBC;MAP1LC3A
Signaling by SCF-KIT	-0.483738	-1.12239	0.266447	0.620608	43	43	SOS1;STAT5A;VAV1;SRC;STAT3;PRKCA;PIK3CA;HRAS;FYN;SOCS6;FES;SH2B3;PIK3R3;CMA1;GRAP;KIT;RAC1;NRAS;TEC;SH2B2;PTPN6;PTPRU;KRAS;SOCS1;STAT5B;JAK2;YES1;GRB2;LCK;GAB2;LYN;PTPN11;CHEK1;PIK3R2;PIK3R1;FER;GRAP2;GRB10;MMP9;KITLG;CBL;GRB7;STAT1	PTPRU;KRAS;SOCS1;STAT5B;JAK2;YES1;GRB2;LCK;GAB2;LYN;PTPN11;CHEK1;PIK3R2;PIK3R1;FER;GRAP2;GRB10;MMP9;KITLG;CBL;GRB7;STAT1
MyD88 cascade initiated on plasma membrane	-0.433715	-1.12131	0.245455	0.6207	85	84	APP;SAA1;NFKB1;HMGB1;RPS6KA5;BTRC;TAB2;TRAF6;PPP2R5D;MAP3K8;UBB;MEF2A;MAP2K7;CUL1;NFKBIA;NFKBIB;RPS6KA2;MAPK14;RIPK2;TNIP2;FBXW11;MAPK1;MAPK11;NOD2;S100A12;TLR10;CREB1;CHUK;MAP3K7;RPS6KA3;ATF2;PPP2R1B;RELA;MAPK10;UBE2V1;MAPKAPK2;NKIRAS1;TAB3;MAPK8;PPP2CB;NKIRAS2;MAP2K1;IKBKB;IRAK1;MAPKAPK3;IKBKG;VRK3;UBE2N;MAPK7;IRAK2;MYD88;ECSIT;PELI2;MAP2K6;MAP2K4;NOD1;RPS27A;MEF2C;ELK1;S100B;IRAK4;MAPK9;PPP2CA…	MAP2K4;NOD1;RPS27A;MEF2C;ELK1;S100B;IRAK4;MAPK9;PPP2CA;ATF1;AGER;MAP3K1;DUSP7;PELI1;TAB1;MAPK3;PPP2R1A;PELI3;TLR5;SKP1;DUSP3;NFKB2;DUSP4;MAP2K3;DUSP6;RPS6KA1;UBA52;UBC;JUN;FOS
Toll Like Receptor 10 (TLR10) Cascade	-0.433715	-1.12018	0.212168	0.622614	85	84	APP;SAA1;NFKB1;HMGB1;RPS6KA5;BTRC;TAB2;TRAF6;PPP2R5D;MAP3K8;UBB;MEF2A;MAP2K7;CUL1;NFKBIA;NFKBIB;RPS6KA2;MAPK14;RIPK2;TNIP2;FBXW11;MAPK1;MAPK11;NOD2;S100A12;TLR10;CREB1;CHUK;MAP3K7;RPS6KA3;ATF2;PPP2R1B;RELA;MAPK10;UBE2V1;MAPKAPK2;NKIRAS1;TAB3;MAPK8;PPP2CB;NKIRAS2;MAP2K1;IKBKB;IRAK1;MAPKAPK3;IKBKG;VRK3;UBE2N;MAPK7;IRAK2;MYD88;ECSIT;PELI2;MAP2K6;MAP2K4;NOD1;RPS27A;MEF2C;ELK1;S100B;IRAK4;MAPK9;PPP2CA…	MAP2K4;NOD1;RPS27A;MEF2C;ELK1;S100B;IRAK4;MAPK9;PPP2CA;ATF1;AGER;MAP3K1;DUSP7;PELI1;TAB1;MAPK3;PPP2R1A;PELI3;TLR5;SKP1;DUSP3;NFKB2;DUSP4;MAP2K3;DUSP6;RPS6KA1;UBA52;UBC;JUN;FOS
Diseases of programmed cell death	-0.490535	-1.11854	0.275862	0.626416	71	43	APP;LMNB1;SUZ12;CASP8;DNMT1;EED;FOXO3;C1QBP;PRDX1;FADD;RBBP7;RBBP4;DNMT3A;POLA1;CDC25A;CAPNS2;CDC25C;FASLG;TRAF2;PRIM2;BCL2L11;EZH2;GOLGA2;RIPK1;CDC25B;DNMT3B;POLA2;PRIM1;CDK5R1;CAPN2;H2AFX;SOD2;GSDME;CAPN1;YWHAE;CDK5;PRDX2;CAST;CAPNS1;TRADD;LMNA;CDKN2A;JUN	DNMT3B;POLA2;PRIM1;CDK5R1;CAPN2;H2AFX;SOD2;GSDME;CAPN1;YWHAE;CDK5;PRDX2;CAST;CAPNS1;TRADD;LMNA;CDKN2A;JUN
Interleukin-1 family signaling	-0.405056	-1.11787	0.208655	0.626791	140	140	APP;SAA1;NFKB1;PSMB11;HMGB1;BTRC;PSMB1;IL18R1;TAB2;TRAF6;PSMD5;PTPN18;MAP3K8;UBB;IRAK3;STAT3;SMAD3;PSMD11;PSMD13;CUL1;NFKBIA;SQSTM1;NFKBIB;PTPN4;PSMD9;PTPN2;IL18BP;PSMC6;PTPN13;PSME4;RIPK2;TNIP2;IL1R2;FBXW11;IL1R1;PTPN23;CASP1;PSMC5;PSMA2;CTSG;PSMA8;IL18RAP;IL1A;IL37;IL36G;IL1F10;IL36B;IL36A;NOD2;PTPN5;IL4;IL13;S100A12;PSMD2;PSMA4;PSMB5;CHUK;MAP3K7;PSMB6;PTPN6;IL18;RELA;GSDMD;PSMD12;UBE2V1;NKIRAS…	UBE2N;MAP3K3;PSMD6;PTPN14;IRAK2;MYD88;PSMC4;IL33;PSMD3;SIGIRR;PTPN20;PTPN11;PTPN7;PELI2;PSMD4;MAP2K6;PSMB4;IL1RN;PSMD7;PSMA7;PSMC3;MAP2K4;NOD1;RPS27A;S100B;IRAK4;AGER;PTPN9;RBX1;PSME3;PSMB10;PELI1;PSMB3;TAB1;PSMC1;PSMC2;PELI3;SKP1;PSMB8;PSMA1;PTPN12;PSMB9;PSMD8;NFKB2;PSMB7;PSMF1;PSMD14;PSMA6;PSMB2;PSME2;PSMA5;UBA52;UBC;SEM1;PSME1
Transcription-Coupled Nucleotide Excision Repair (TC-NER)	-0.431851	-1.11713	0.23773	0.627335	78	78	POLK;COPS7B;DDB1;GTF2H2;POLR2B;POLR2A;GTF2H3;GTF2H4;ERCC6;COPS5;POLD1;UBB;RFC5;COPS4;CDK7;LIG3;RPA1;COPS7A;POLR2D;CUL4B;CUL4A;ERCC5;ELL;RFC1;XPA;LIG1;MNAT1;COPS8;UVSSA;PCNA;ISY1;ZNF830;ERCC4;COPS3;ERCC3;GPS1;PPIE;CCNH;RFC4;RPA2;POLR2I;XAB2;USP7;POLD2;POLE2;GTF2H5;GTF2H1;POLD3;AQR;EP300;RFC3;COPS2;POLE;RPA3;POLR2E;POLR2L;POLE3;RFC2;RPS27A;PRPF19;POLR2K;RBX1;ERCC8;HMGN1;ERCC1;POLR2H;POLR2C;TCEA1;PO…	GTF2H5;GTF2H1;POLD3;AQR;EP300;RFC3;COPS2;POLE;RPA3;POLR2E;POLR2L;POLE3;RFC2;RPS27A;PRPF19;POLR2K;RBX1;ERCC8;HMGN1;ERCC1;POLR2H;POLR2C;TCEA1;POLR2F;ERCC2;POLR2J;XRCC1;POLE4;COPS6;POLD4;UBA52;UBC;POLR2G
Toll Like Receptor 5 (TLR5) Cascade	-0.433715	-1.1161	0.245312	0.629203	85	84	APP;SAA1;NFKB1;HMGB1;RPS6KA5;BTRC;TAB2;TRAF6;PPP2R5D;MAP3K8;UBB;MEF2A;MAP2K7;CUL1;NFKBIA;NFKBIB;RPS6KA2;MAPK14;RIPK2;TNIP2;FBXW11;MAPK1;MAPK11;NOD2;S100A12;TLR10;CREB1;CHUK;MAP3K7;RPS6KA3;ATF2;PPP2R1B;RELA;MAPK10;UBE2V1;MAPKAPK2;NKIRAS1;TAB3;MAPK8;PPP2CB;NKIRAS2;MAP2K1;IKBKB;IRAK1;MAPKAPK3;IKBKG;VRK3;UBE2N;MAPK7;IRAK2;MYD88;ECSIT;PELI2;MAP2K6;MAP2K4;NOD1;RPS27A;MEF2C;ELK1;S100B;IRAK4;MAPK9;PPP2CA…	MAP2K4;NOD1;RPS27A;MEF2C;ELK1;S100B;IRAK4;MAPK9;PPP2CA;ATF1;AGER;MAP3K1;DUSP7;PELI1;TAB1;MAPK3;PPP2R1A;PELI3;TLR5;SKP1;DUSP3;NFKB2;DUSP4;MAP2K3;DUSP6;RPS6KA1;UBA52;UBC;JUN;FOS
COPI-dependent Golgi-to-ER retrograde traffic	-0.433138	-1.1153	0.240887	0.630106	83	82	KDELR2;ARFGAP2;COPB1;NBAS;KIF12;KIF9;RINT1;KIF3A;KDELR1;KIF2C;TMED9;KIF1B;KIF21A;KIF26B;KLC4;ARFGAP1;RAB1A;KLC3;KIF25;RACGAP1;NAPG;KIFC2;TMED10;COPB2;NAPB;TMED7;SURF4;COPG2;KIF5B;KLC1;NSF;KIF26A;KIF18B;KIF23;KIF15;CENPE;KIF4B;KIF2B;KIF6;ARF3;KIF3B;KIF2A;ARFGAP3;COPA;USE1;BNIP1;KIF21B;KIFC1;KIF4A;KIF20A;KIF18A;KIF16B;KIF20B;KIF5A;KIF3C;KIF22;KIF27;KLC2;GBF1;TMED2;ARF1;KIF13B;ARCN1;KIF1A;KIF11;COPZ…	KIF16B;KIF20B;KIF5A;KIF3C;KIF22;KIF27;KLC2;GBF1;TMED2;ARF1;KIF13B;ARCN1;KIF1A;KIF11;COPZ2;RAB1B;KIF5C;ARF4;KDELR3;ZW10;COPG1;SEC22B;COPE;COPZ1;KIFAP3;KIF19;KIF1C;STX18;TMED3;ARF5;NAPA
Mitochondrial Fatty Acid Beta-Oxidation	-0.492588	-1.11231	0.262799	0.636528	38	37	ACADL;ACADM;MCAT;ACAD11;MMAA;PCCB;HADHA;ACAA2;ACBD6;NDUFAB1;ACAD10;ACOT1;ACSM6;ACOT12;THEM5;MCEE;PCCA;MMUT;ACSF2;ECI1;ACOT9;ACSM3;HADH;DECR1;MECR;ACOT13;ACOT2;THEM4;ACOT11;PCTP;DBI;ACADS;ACOT7;ACBD7;ECHS1;ACADVL;HADHB	ECI1;ACOT9;ACSM3;HADH;DECR1;MECR;ACOT13;ACOT2;THEM4;ACOT11;PCTP;DBI;ACADS;ACOT7;ACBD7;ECHS1;ACADVL;HADHB
Opioid Signalling	-0.433653	-1.11271	0.237872	0.637024	90	90	GNG11;PRKX;POMC;GNG7;PRKAR1B;GNAI1;ADCY3;GNAL;ADCY9;PPP3R1;ITPR1;ADCY4;GNAQ;PPP2R5D;PDE1B;ADCY6;ADCY1;CAMKK2;GNAI3;GNG12;GNG2;GRK2;CAMKK1;GNGT1;PRKCA;PPP3CC;CALM1;PLCB1;MAPK1;ITPR2;PDYN;PDE4B;GNAT3;GNG3;ADCY8;CAMK2A;GNB3;GNGT2;PRKCG;PRKACG;OPRM1;PPP3CB;AHCYL1;CREB1;PRKAR2B;PRKACB;GNA11;PPP1CA;CAMK4;PPP2R1B;ITPR3;ADCY2;PPP2CB;CAMK2G;PRKAR1A;PDE1C;NBEA;GNA14;ADCY5;GNG13;PLCB4;PDE4C;GNB4;PRKAR2A;GNG…	GNB4;PRKAR2A;GNG10;GNG5;GNAI2;PPP2CA;PLCB2;ADCY7;PDE4A;PRKACA;PRKCD;GNB2;PPP2R1A;GNB1;CAMK2D;GNG4;PLA2G4A;KPNA2;GNG8;PLCB3;CDK5;GNA15;PPP3CA;GNB5;PDE1A;PPP1R1B;PDE4D;CAMK2B
Pyruvate metabolism and Citric Acid (TCA) cycle	-0.459551	-1.11041	0.256329	0.64087	55	55	BSG;HAGH;PDPR;ME1;SUCLA2;PDHA1;SDHA;NNT;MPC2;PDP1;D2HGDH;PDK3;DLST;FAHD1;FH;PDHX;DLAT;ADHFE1;RXRA;GSTZ1;SLC16A8;LDHAL6B;PDHA2;LDHC;LDHAL6A;ME2;IDH3A;L2HGDH;OGDH;DLD;MPC1;PDK2;IDH3G;PPARD;ME3;PDK4;PDHB;GLO1;ACO2;IDH3B;CS;SDHD;PDK1;SDHC;SLC16A3;SDHB;PDP2;SUCLG2;MDH2;IDH2;SUCLG1;LDHB;VDAC1;SLC16A1;LDHA	ACO2;IDH3B;CS;SDHD;PDK1;SDHC;SLC16A3;SDHB;PDP2;SUCLG2;MDH2;IDH2;SUCLG1;LDHB;VDAC1;SLC16A1;LDHA
O-linked glycosylation	-0.41736	-1.10859	0.241058	0.645345	114	112	GALNT11;ADAMTS17;LARGE2;B4GAT1;POMT2;LARGE1;ADAMTSL3;GALNT9;ADAMTS2;ADAMTS20;POFUT2;GALNT4;POMGNT2;SEMA5B;SPON1;B3GNTL1;ST3GAL2;THSD1;GCNT1;THSD7B;SBSPON;ADAMTS15;GALNT5;POMGNT1;GALNT18;B4GALT5;C1GALT1;POMK;ADAMTS7;B4GALT6;B3GALNT2;ADAMTS3;GALNT2;DAG1;SEMA5A;GCNT3;ST6GALNAC3;GCNT7;CFP;GALNT16;CHST4;GALNT6;A4GNT;B3GNT6;MUC7;ADAMTS16;ADAMTSL1;MUC6;MUC5AC;MUC21;GALNT8;ADAMTS8;ADAMTS19;ADAMTS4;ADAMTS…	GALNT14;GALNT15;ST6GALNAC4;ST6GAL1;GALNT12;B3GLCT;ADAMTS9;GALNT1;GALNTL6;GCNT4;GALNT17;B3GNT5;B3GNT3;B3GNT9;MUC5B;GALNT10;ST3GAL1;SPON2;MUC3A;ADAMTS18;ADAMTS1;GALNT3;ST3GAL4;THBS1;B3GNT7;ADAMTS5;MUC20;B3GNT2;MUC4;MUC15;MUC1
NR1H2 and NR1H3-mediated signaling	0.505848	1.24035	0.123037	0.645922	54	47	PLTP;NCOR1;MOV10;ABCG1;TBL1X;TBL1XR1;TNRC6A;RXRB;SREBF1;ABCA1;KDM4A;MYLIP;AGO2;APOD;GPS2;HDAC3;FASN;RXRA;EEPD1;NR1H3;TNRC6B;NCOA1;AGO1;KDM1A;KDM3A;ANGPTL3;ABCG5;CETP;UGT1A3;APOC4;APOC2;NRIP1;KDM1B;NR1H2;TNRC6C;AGO4;AGO3;SCD;EP300;PLIN1;ABCG8;FABP6;PCK1;NCOR2;ARL4C;APOC1;APOE	PLTP;NCOR1;MOV10;ABCG1;TBL1X;TBL1XR1;TNRC6A;RXRB;SREBF1;ABCA1;KDM4A;MYLIP;AGO2;APOD;GPS2;HDAC3;FASN
Digestion	-0.537126	-1.10366	0.30156	0.646793	23	22	GUCY2C;CEL;AMY1C;AMY1B;AMY1A;LCT;ALPI;SI;PNLIPRP1;LIPF;CLPS;TREH;PNLIP;PNLIPRP3;CHIA;MGAM;AMY2B;CHIT1;GUCA2A;GUCA2B;AMY2A;PIR	AMY2B;CHIT1;GUCA2A;GUCA2B;AMY2A;PIR
Platelet sensitization by LDL	-0.570498	-1.10312	0.324515	0.646992	17	17	PPP2R5D;MAPK14;PPP2R5A;FGR;APOB;PPP2R5C;PTPN6;PPP2R1B;PPP2CB;LRP8;PECAM1;PTPN11;PPP2R5E;PPP2CA;PPP2R5B;PPP2R1A;PLA2G4A	LRP8;PECAM1;PTPN11;PPP2R5E;PPP2CA;PPP2R5B;PPP2R1A;PLA2G4A
Signaling by Hedgehog	-0.403915	-1.10636	0.215569	0.647856	137	137	PSMB11;INTU;IQCE;HHAT;DYNC2H1;OS9;CDON;SYVN1;BTRC;PSMB1;OFD1;GLI3;IFT122;CUL3;PRKAR1B;ADCY3;ADCY9;DZIP1;PSMD5;IFT140;KIF3A;ADCY4;DISP2;ADCY6;UBB;ADCY1;WDR35;PSMD11;IFT88;PSMD13;CUL1;SEL1L;SMURF1;PTCH1;EVC;GRK2;PSMD9;HHIP;SUFU;RPGRIP1L;PSMC6;GSK3B;PSME4;IFT57;ARRB2;TULP3;SMO;NUMB;PSMC5;ERLEC1;PSMA2;IHH;GPC5;PSMA8;NOTUM;GLI1;DHH;ADCY8;ADCY10;SHH;PRKACG;ADAM17;PSMD2;CDC73;PSMA4;TTC21B;PSMB5;BOC;IFT5…	GAS8;PSMB4;PSMD7;PSMA7;PSMC3;PRKAR2A;IFT172;RPS27A;VCP;FUZ;ADCY7;RBX1;PSME3;PSMB10;KIF7;PSMB3;PRKACA;SMURF2;PSMC1;PSMC2;SKP1;MKS1;PSMB8;SCUBE2;CSNK1A1;PSMA1;PSMB9;PSMD8;PSMB7;PSMF1;PSMD14;PSMA6;SPOPL;PSMB2;PSME2;PSMA5;UBA52;UBC;SEM1;GAS1;PSME1
VEGFA-VEGFR2 Pathway	-0.422891	-1.10384	0.253106	0.647961	95	95	WASF2;SPHK1;DOCK1;BAIAP2;CTNND1;KDR;ROCK2;CTNNA1;ITGAV;ITPR1;PDPK1;VAV1;SRC;WASF3;MAPKAP1;ABI2;RICTOR;ABI1;CDC42;PLCG1;WASF1;RHOA;NCK2;PRKCA;MAPK14;PIK3CA;RASA1;HRAS;NCK1;CYFIP2;FYN;PTK2;VEGFA;CALM1;MAPK11;ITPR2;ITGB3;CYBB;CDH5;NOS3;PRKACG;NCKAP1L;RAC1;NRAS;AHCYL1;BCAR1;PRKACB;ITPR3;NCKAP1;MAPKAPK2;KRAS;PAK1;MAPKAPK3;PRKCZ;AXL;SHB;PTK2B;PAK3;CRK;SHC2;MTOR;PAK2;PIK3R2;HSP90AA1;NCF2;ROCK1;PIK3R1;CY…	CRK;SHC2;MTOR;PAK2;PIK3R2;HSP90AA1;NCF2;ROCK1;PIK3R1;CYFIP1;AKT2;MAPK12;NCF4;ELMO1;AKT3;PRKCB;JUP;THEM4;PRKACA;NCF1;PRKCD;VAV2;PRR5;PXN;TRIB3;MLST8;SH2D2A;PIK3CB;ELMO2;CYBA;AKT1;MAPK13;CTNNB1;BRK1;CAV1;VAV3;HSPB1
Nucleotide Excision Repair	-0.417347	-1.10584	0.237069	0.647989	110	110	INO80;POLK;COPS7B;YY1;DDB1;GTF2H2;POLR2B;RAD23A;POLR2A;XPC;GTF2H3;USP45;GTF2H4;ERCC6;COPS5;POLD1;CHD1L;UBB;INO80D;RFC5;COPS4;CDK7;LIG3;RUVBL1;RPA1;COPS7A;RNF111;POLR2D;CUL4B;PIAS3;PARP2;CUL4A;NFRKB;ERCC5;CETN2;ELL;RFC1;XPA;LIG1;MNAT1;COPS8;MCRS1;UVSSA;PIAS1;RAD23B;INO80E;PCNA;ISY1;ZNF830;ERCC4;DDB2;COPS3;TFPT;ERCC3;GPS1;PPIE;CCNH;RFC4;RPA2;POLR2I;XAB2;USP7;POLD2;INO80C;SUMO3;POLE2;GTF2H5;UBE2N;GT…	GTF2H5;UBE2N;GTF2H1;POLD3;AQR;EP300;RFC3;ACTL6A;COPS2;POLE;RPA3;POLR2E;POLR2L;POLE3;RFC2;RPS27A;PRPF19;POLR2K;ACTR8;ACTR5;PARP1;RBX1;UBE2I;ERCC8;HMGN1;ERCC1;POLR2H;POLR2C;TCEA1;UBE2V2;POLR2F;INO80B;SUMO2;ERCC2;POLR2J;XRCC1;POLE4;SUMO1;COPS6;POLD4;UBA52;UBC;POLR2G;ACTB
Signaling by FGFR	-0.429503	-1.10509	0.251932	0.648946	89	87	ANOS1;FGFR1;SPRED2;FGF10;FGF17;POLR2B;TIAL1;KL;POLR2A;NCBP2;TIA1;SOS1;GAB1;SRC;MKNK1;UBB;FGFBP3;GTF2F1;PLCG1;HNRNPM;FRS2;SHC1;POLR2D;GTF2F2;FGF2;FGF7;PIK3CA;HRAS;SPRED1;NCBP1;MAPK1;FGF16;FGF3;FGF4;FGF19;FLRT1;FGF8;FGF1;FGF23;FGF6;FGFR4;FGFBP2;NRAS;HNRNPF;ESRP2;KRAS;PPP2CB;POLR2I;RBFOX2;FLRT2;BRAF;GRB2;FGFBP1;KLB;FRS3;PTPN11;PTBP1;FGF20;POLR2E;FGF9;PIK3R1;POLR2L;FGF22;RPS27A;POLR2K;PPP2CA;FGF5;MAP…	PTPN11;PTBP1;FGF20;POLR2E;FGF9;PIK3R1;POLR2L;FGF22;RPS27A;POLR2K;PPP2CA;FGF5;MAPK3;POLR2H;POLR2C;PPP2R1A;FGFR2;POLR2F;FGF18;ESRP1;POLR2J;SPRY2;CBL;HNRNPH1;FGFRL1;FLRT3;GALNT3;FGFR3;UBA52;UBC;HNRNPA1;POLR2G
Toll Like Receptor 4 (TLR4) Cascade	-0.406891	-1.10693	0.232558	0.649282	132	130	APP;SAA1;NFKB1;PLCG2;HMGB1;RPS6KA5;BTRC;TRAF3;CASP8;TAB2;TRAF6;PPP2R5D;MAP3K8;UBB;MEF2A;MAP2K7;IRAK3;TLR4;DNM2;CUL1;IKBKE;NFKBIA;UBE2D1;NFKBIB;BIRC2;FADD;PTPN4;CD14;TICAM1;RPS6KA2;MAPK14;TLR2;TANK;RIPK2;ITGB2;TNIP2;FBXW11;MAPK1;MAPK11;DNM3;BPI;LBP;NOD2;LY86;CD180;S100A12;FGG;FGA;FGB;BIRC3;CREB1;CHUK;MAP3K7;RPS6KA3;ATF2;PPP2R1B;RELA;MAPK10;UBE2V1;MAPKAPK2;NKIRAS1;TAB3;MAPK8;TICAM2;PPP2CB;SOCS1;NKI…	VRK3;UBE2N;LY96;MAPK7;RIPK1;UBE2D2;IRAK2;SARM1;MYD88;SIGIRR;PTPN11;TIRAP;ECSIT;PELI2;MAP2K6;IRF3;MAP2K4;NOD1;RPS27A;MEF2C;ELK1;S100B;IRAK4;MAPK9;PPP2CA;ATF1;AGER;MAP3K1;DUSP7;PELI1;TAB1;MAPK3;PPP2R1A;PELI3;SKP1;DUSP3;NFKB2;IRF7;UBE2D3;CD36;S100A1;DUSP4;MAP2K3;DUSP6;RPS6KA1;UBA52;UBC;S100A8;S100A9;JUN;FOS
MyD88 deficiency (TLR2/4)	-0.573914	-1.10447	0.33506	0.649298	19	17	HMGB1;TLR4;CD14;TLR2;FGG;FGA;FGB;TLR1;TLR6;BTK;LY96;MYD88;TIRAP;CD36;S100A1;S100A8;S100A9	TLR1;TLR6;BTK;LY96;MYD88;TIRAP;CD36;S100A1;S100A8;S100A9
Sema4D induced cell migration and growth-cone collapse	-0.558088	-1.10391	0.318417	0.649488	20	20	ROCK2;PLXNB1;LIMK2;MYH9;RND1;RHOA;MYL9;MYH10;ARHGEF12;RHOC;LIMK1;ROCK1;SEMA4D;ARHGEF11;MYH11;ERBB2;MYH14;MYL12B;MYL6;RHOB	ROCK1;SEMA4D;ARHGEF11;MYH11;ERBB2;MYH14;MYL12B;MYL6;RHOB
Keratan sulfate/keratin metabolism	-0.496415	-1.10637	0.290271	0.64958	33	33	B4GAT1;FMOD;HEXB;HEXA;B4GALT4;ST3GAL2;B4GALT5;GNS;ST3GAL6;GLB1;B4GALT6;ACAN;LUM;KERA;CHST5;PRELP;OMD;OGN;B4GALT2;GLB1L;ST3GAL3;B3GNT4;CHST6;B4GALT1;CHST1;CHST2;B3GNT3;ST3GAL1;B4GALT3;ST3GAL4;B3GNT7;SLC35D2;B3GNT2	B4GALT1;CHST1;CHST2;B3GNT3;ST3GAL1;B4GALT3;ST3GAL4;B3GNT7;SLC35D2;B3GNT2
RNA Polymerase III Chain Elongation	-0.571749	-1.09995	0.326733	0.652791	18	18	POLR3F;POLR3G;POLR3H;POLR3D;POLR3E;POLR1C;POLR3A;POLR3GL;POLR1D;POLR2E;POLR3B;POLR2L;CRCP;POLR2K;POLR3K;POLR2H;POLR2F;POLR3C	POLR2E;POLR3B;POLR2L;CRCP;POLR2K;POLR3K;POLR2H;POLR2F;POLR3C
Synthesis of bile acids and bile salts	-0.491393	-1.10008	0.295935	0.654046	34	34	CYP27A1;NCOA2;ACOX2;CYP46A1;AKR1D1;ACOT8;RXRA;OSBPL3;NCOA1;CYP7B1;HSD3B7;PTGIS;SLC27A2;NR1H4;ABCB11;CYP8B1;BAAT;CYP7A1;AKR1C4;OSBP;AMACR;OSBPL9;SLC27A5;CYP39A1;OSBPL7;CH25H;HSD17B4;AKR1C2;OSBPL1A;OSBPL6;OSBPL2;AKR1C1;AKR1C3;SCP2	OSBPL7;CH25H;HSD17B4;AKR1C2;OSBPL1A;OSBPL6;OSBPL2;AKR1C1;AKR1C3;SCP2
COPI-independent Golgi-to-ER retrograde traffic	-0.49504	-1.10028	0.285235	0.655014	34	34	DYNC1I2;DYNC1H1;AGPAT3;BICD2;DCTN1;DYNC1LI2;PAFAH1B1;RAB3GAP1;PLA2G6;CAPZA1;GALNT2;BICD1;RAB3GAP2;CAPZA3;RAB6B;DYNC1LI1;PAFAH1B2;ACTR1A;ACTR10;DCTN5;GALNT1;DCTN2;RAB18;RAB6A;DYNLL2;DCTN6;CAPZB;PLA2G4A;DCTN3;DYNC1I1;DYNLL1;CAPZA2;PAFAH1B3;DCTN4	GALNT1;DCTN2;RAB18;RAB6A;DYNLL2;DCTN6;CAPZB;PLA2G4A;DCTN3;DYNC1I1;DYNLL1;CAPZA2;PAFAH1B3;DCTN4
Extension of Telomeres	-0.453327	-1.09497	0.284109	0.655895	51	51	RUVBL2;TERF1;DNA2;WRN;POLD1;RFC5;CHTF8;RUVBL1;CHTF18;RPA1;TERT;RTEL1;DKC1;TERF2IP;RFC1;LIG1;POLA1;PIF1;ANKRD28;WRAP53;PCNA;PRIM2;GAR1;RFC4;DSCC1;TERF2;RPA2;POLD2;CTC1;STN1;BLM;CCNA1;POLD3;RFC3;PPP6R3;RPA3;FEN1;CDK2;POLA2;PRIM1;RFC2;NHP2;CCNA2;ACD;TEN1;NOP10;SHQ1;POT1;TINF2;PPP6C;POLD4	PRIM2;GAR1;RFC4;DSCC1;TERF2;RPA2;POLD2;CTC1;STN1;BLM;CCNA1;POLD3;RFC3;PPP6R3;RPA3;FEN1;CDK2;POLA2;PRIM1;RFC2;NHP2;CCNA2;ACD;TEN1;NOP10;SHQ1;POT1;TINF2;PPP6C;POLD4
Termination of translesion DNA synthesis	-0.50219	-1.09508	0.308099	0.657165	32	32	POLK;REV1;POLH;POLD1;UBB;RFC5;USP10;RPA1;TRIM25;UBA7;RFC1;POLI;PCNA;RFC4;RPA2;PCLAF;POLD2;POLE2;POLD3;RFC3;POLE;RPA3;POLE3;RFC2;RPS27A;USP43;POLE4;POLD4;UBA52;UBC;UBE2L6;ISG15	POLD3;RFC3;POLE;RPA3;POLE3;RFC2;RPS27A;USP43;POLE4;POLD4;UBA52;UBC;UBE2L6;ISG15
RAS processing	-0.545781	-1.09552	0.311337	0.657345	20	20	ICMT;RCE1;FNTA;PRKCQ;HRAS;PDE6D;CALM1;ARL2;USP17L2;BCL2L1;NRAS;FNTB;KRAS;LYPLA1;ZDHHC9;PRKG2;ABHD17C;ABHD17A;ABHD17B;GOLGA7	ABHD17C;ABHD17A;ABHD17B;GOLGA7
Response of Mtb to phagocytosis	-0.547279	-1.09744	0.321725	0.657692	39	23	HGS;TRIM27;SFPQ;RNF213;UBB;KPNB1;DUSP16;MAPK1;VPS33B;CTSG;NOS2;ATP6V1H;RPS27A;GSK3A;MAPK3;KPNA1;RAB7A;RAB5A;CORO1A;UBA52;ENO1;UBC;PGK1	GSK3A;MAPK3;KPNA1;RAB7A;RAB5A;CORO1A;UBA52;ENO1;UBC;PGK1
Nucleobase catabolism	-0.497607	-1.09689	0.290429	0.657787	35	35	NT5C;NUDT9;NUDT1;NT5C1B;NUDT5;ENTPD7;DPYD;ENTPD6;NUDT15;NT5C2;UPB1;NT5C1A;UPP2;ENTPD3;AGXT2;NUDT18;ITPA;TYMP;DNPH1;GDA;ENTPD4;XDH;NT5E;ENTPD1;ENTPD2;NT5M;ENTPD5;NT5C3A;ENTPD8;NUDT16;SAMHD1;ADPRM;UPP1;PNP;DPYS	ENTPD2;NT5M;ENTPD5;NT5C3A;ENTPD8;NUDT16;SAMHD1;ADPRM;UPP1;PNP;DPYS
RAF-independent MAPK1/3 activation	-0.532681	-1.09769	0.314783	0.658522	23	23	IL6ST;JAK1;TYK2;DUSP16;MAPK1;IL6R;MAP2K1;JAK2;PTPN11;IL6;MAP2K2;DUSP9;DUSP10;DUSP5;DUSP7;MAPK3;PEA15;DUSP8;CDK1;DUSP2;DUSP4;DUSP6;DUSP1	PTPN11;IL6;MAP2K2;DUSP9;DUSP10;DUSP5;DUSP7;MAPK3;PEA15;DUSP8;CDK1;DUSP2;DUSP4;DUSP6;DUSP1
Translesion synthesis by Y family DNA polymerases bypasses lesions on DNA template	-0.475726	-1.09364	0.307953	0.658598	39	38	POLK;REV1;REV3L;NPLOC4;POLH;POLD1;UBB;RFC5;USP10;RPA1;TRIM25;RCHY1;UBA7;RFC1;SPRTN;POLI;PCNA;RFC4;RPA2;PCLAF;POLD2;POLE2;POLD3;RFC3;POLE;RPA3;POLE3;RFC2;RPS27A;VCP;USP43;MAD2L2;POLE4;POLD4;UBA52;UBC;UBE2L6;ISG15	POLD3;RFC3;POLE;RPA3;POLE3;RFC2;RPS27A;VCP;USP43;MAD2L2;POLE4;POLD4;UBA52;UBC;UBE2L6;ISG15
MTOR signalling	-0.465379	-1.09556	0.29654	0.658871	41	41	TSC2;TSC1;EIF4G1;STK11;RRAGD;RRAGB;PRKAA2;RPTOR;EEF2K;LAMTOR1;PRKAG2;STRADA;PRKAB1;PPM1A;RRAGC;PRKAG3;SLC38A9;LAMTOR5;PRKAG1;RRAGA;STRADB;PRKAA1;MTOR;AKT2;EIF4EBP1;RPS6KB1;EIF4B;LAMTOR3;CAB39L;AKT1S1;FKBP1A;MLST8;PRKAB2;LAMTOR4;AKT1;EIF4E;RHEB;YWHAB;CAB39;RPS6;LAMTOR2	PRKAA1;MTOR;AKT2;EIF4EBP1;RPS6KB1;EIF4B;LAMTOR3;CAB39L;AKT1S1;FKBP1A;MLST8;PRKAB2;LAMTOR4;AKT1;EIF4E;RHEB;YWHAB;CAB39;RPS6;LAMTOR2
HCMV Infection	0.455308	1.23432	0.092437	0.659078	241	84	NFKB1;ITGB1;NCOR1;EGFR;DYNC1I2;VPS4A;DYNC1H1;NUP153;RANBP2;NUP210;TBL1X;NUP188;VPS28;SUZ12;NUP214;POM121C;NUP205;TBL1XR1;NUP160;EED;DBP;DYNC1LI2;NUP35;IRS1;TPR;NUP107;NUP133;CHMP6;NUP155;NUP50;SEH1L;POM121;MVB12B;UBAP1;CEBPD;MVB12A;GPS2;HDAC3;RBBP7;RBBP4;NUP43;NUP88;NUP42;VPS37A;VPS37B;CBX1;NUP58;CREB1;DYNC1LI1;AAAS;VPS37C;NUP54;NUP37;SNF8;RAE1;NUP62;EZH2;NUP98;CHMP1A;PML;SEC13;NUP93;TRIM28;HNRNP…	NFKB1;ITGB1;NCOR1;EGFR;DYNC1I2;VPS4A;DYNC1H1;NUP153;RANBP2;NUP210;TBL1X;NUP188;VPS28;SUZ12;NUP214;POM121C;NUP205;TBL1XR1;NUP160;EED;DBP;DYNC1LI2;NUP35;IRS1;TPR;NUP107;NUP133;CHMP6
Lewis blood group biosynthesis	-0.565953	-1.09582	0.333333	0.659794	18	18	FUT9;FUT4;ST3GAL6;B4GALNT2;B3GALT2;FUT5;FUT7;B3GALT5;ST3GAL3;B3GALT1;FUT6;FUT3;FUT2;FUT10;ST6GALNAC6;FUT11;B3GALT4;ST3GAL4	B3GALT1;FUT6;FUT3;FUT2;FUT10;ST6GALNAC6;FUT11;B3GALT4;ST3GAL4
Telomere Extension By Telomerase	-0.528094	-1.08953	0.335582	0.667471	23	23	RUVBL2;TERF1;RUVBL1;TERT;RTEL1;DKC1;TERF2IP;PIF1;ANKRD28;WRAP53;GAR1;TERF2;CCNA1;PPP6R3;CDK2;NHP2;CCNA2;ACD;NOP10;SHQ1;POT1;TINF2;PPP6C	CCNA1;PPP6R3;CDK2;NHP2;CCNA2;ACD;NOP10;SHQ1;POT1;TINF2;PPP6C
Rab regulation of trafficking	-0.404488	-1.08987	0.272588	0.668054	123	123	TSC2;ST5;CHM;GGA2;TSC1;TBC1D17;HPS4;TBC1D14;DENND5B;RAB5B;DENND5A;RAB3IL1;SBF2;GGA1;ALS2CL;ANKRD27;GGA3;RAB35;RAB3GAP1;TBC1D10A;TRAPPC8;RAB1A;TRAPPC9;RAB3IP;SBF1;GDI2;RIN3;GDI1;RAB12;RABGEF1;TBC1D15;DENND3;TRAPPC2L;RAB4A;RAB9B;OPTN;DENND1C;RGP1;TRAPPC13;TBC1D13;RINL;DENND4A;DENND6B;RABGAP1;CHML;DENND1A;RIC1;RAB3GAP2;POLG;TBC1D3;RAB33A;RAB39B;DENND6A;RAB6B;RAB33B;CCZ1B;TRAPPC2;DENND2D;TBC1D20;GAPV…	SYTL1;CCZ1;AKT2;DENND2C;TBC1D16;TRAPPC4;AKT3;TBC1D10B;RABEP1;RAB7B;RAB18;RAB1B;RAB6A;RAB31;HPS1;TRAPPC12;RAB5C;GABARAPL2;TBC1D24;TRAPPC1;RIN1;RAB8B;TRAPPC5;MON1A;ALS2;TBC1D2;RAB7A;MAP1LC3B;RAB3A;RAB14;RAB5A;RAB9A;RAB27B;YWHAE;RAB11B;TRAPPC3;RAB11A;MADD;RAB27A;AKT1;RAB32;RIN2;ARF6;GABARAP;RAB13
G alpha (i) signalling events	-0.367591	-1.0902	0.210894	0.668678	316	313	CCL25;APP;SAA1;GNG11;C3;RGS12;PRKX;CCR10;RGS6;GPSM2;LPAR3;POMC;GNG7;PRKAR1B;GNAI1;ADCY3;PSAP;GNAL;LPAR2;OXER1;ADCY9;PPP3R1;ITPR1;ADCY4;GNAQ;CXCR4;OPRK1;PPP2R5D;TAS2R50;TAS2R20;CHRM4;PDE1B;CCL4;RGS5;TAS2R5;SRC;ADCY6;SSTR2;ADCY1;ADRA2A;CAMKK2;GNAI3;GNG12;OPRL1;CXCL2;GRM3;GNG2;CCL28;GRK2;CCR7;CAMKK1;GNGT1;TAS2R4;PRKCA;PPP3CC;BDKRB2;LPAR1;S1PR2;RGS16;CALM1;PLCB1;MAPK1;ITPR2;RGS9;RGS1;SSTR4;GNAT2;PDYN…	CCL1;GPR37;ADRA2C;NPW;SST;RGS20;ACKR3;RGS19;CNR1;GPSM1;GNB4;AGT;CXCL3;PRKAR2A;PCP2;GPSM3;GNG10;CCL27;CORT;CXCL12;DRD4;GNG5;GNAI2;PPP2CA;PLCB2;ADCY7;CCL21;NPY2R;PDE4A;RGS3;CXCL6;PRKACA;PRKCD;GNB2;NPB;C5;CXCL9;PPP2R1A;RGS4;GNB1;CAMK2D;GNG4;PLA2G4A;CCL5;KPNA2;GNG8;PLCB3;CXCL10;HEBP1;CDK5;RGS10;GNA15;CXCL16;PPP3CA;RGS14;HTR1F;GNB5;NMU;PDE1A;HCAR3;CXCL1;PPP1R1B;HCAR1;PDE4D;CAMK2B;HCAR2;NPY1R;CCL19;ANX…
Cell Cycle, Mitotic	-0.355537	-1.0881	0.155239	0.670723	530	498	AKAP9;PSMB11;PPP2R3B;CSNK1E;DYNC1I2;LPIN1;CEP290;VPS4A;HSP90AB1;ORC6;RB1;DYNC1H1;WAPL;LBR;ANAPC5;RAD21;PCM1;NUP153;CCND2;PCNT;RANBP2;NUP210;XPO1;CDKN1B;SPDL1;RANGAP1;NUP188;CKAP5;TUBGCP3;STAG2;ANAPC7;MCM4;CEP250;LMNB1;CNEP1R1;NUP214;SMC1A;POM121C;NUP205;BTRC;FBXL7;CSNK2A2;PSMB1;OFD1;CENPC;SPAST;SMC3;DCTN1;TPX2;MAU2;TUBGCP2;NUP160;PDS5B;NUMA1;AHCTF1;ZWINT;PPP2R2D;DYNC1LI2;NUP35;CCNE1;KNTC1;PHF8;NC…	CDKN1A;PTTG1;SEC13;KIF18A;POLD3;MAX;LYN;CCND3;NUP93;TUBB;EP300;RFC3;PKMYT1;PSMD6;HDAC8;FBXO5;CEP72;CCND1;PSMC4;CDC27;CDC25B;AURKA;CDC26;PSMD3;DSN1;NSL1;NCAPH2;SIRT2;NUDC;POLE;RPA3;CENPO;RPA4;ANAPC2;ORC2;FEN1;DHFR;HSP90AA1;TUBGCP4;PSMD4;CDK2;CDC20;POLA2;PTK6;NDC1;AKT2;PHLDA1;GORASP1;ENSA;BIRC5;SSNA1;POLE3;PSMB4;PSMD7;PSMA7;PLK1;UBE2C;CEP192;PRIM1;TUBB6;CCNB2;PSMC3;RFC2;CDKN2C;RCC1;NUP85;TK1;PPP2R5…
Negative regulation of FLT3	-0.586952	-1.0846	0.34471	0.673987	15	15	SOCS2;UBB;SOCS6;SH2B3;SLA2;FLT3;CSK;ABL2;PTPRJ;SLA;RPS27A;FLT3LG;CBL;UBA52;UBC	PTPRJ;SLA;RPS27A;FLT3LG;CBL;UBA52;UBC
MyD88 dependent cascade initiated on endosome	-0.417522	-1.0847	0.297214	0.675341	90	90	APP;SAA1;NFKB1;HMGB1;RPS6KA5;BTRC;TAB2;TRAF6;PPP2R5D;MAP3K8;UBB;MEF2A;MAP2K7;TLR4;CUL1;NFKBIA;NFKBIB;CD14;TICAM1;RPS6KA2;MAPK14;RIPK2;TNIP2;FBXW11;MAPK1;MAPK11;TLR7;NOD2;S100A12;CREB1;CHUK;MAP3K7;RPS6KA3;ATF2;PPP2R1B;RELA;MAPK10;UBE2V1;MAPKAPK2;NKIRAS1;TAB3;MAPK8;TICAM2;PPP2CB;NKIRAS2;MAP2K1;IKBKB;IRAK1;MAPKAPK3;IKBKG;TLR9;VRK3;UBE2N;LY96;MAPK7;IRAK2;MYD88;ECSIT;PELI2;MAP2K6;MAP2K4;NOD1;RPS27A;ME…	MAP2K4;NOD1;RPS27A;MEF2C;ELK1;S100B;IRAK4;MAPK9;PPP2CA;ATF1;AGER;MAP3K1;DUSP7;PELI1;TAB1;MAPK3;PPP2R1A;PELI3;SKP1;DUSP3;NFKB2;IRF7;DUSP4;MAP2K3;DUSP6;RPS6KA1;UBA52;UBC;JUN;FOS
Acyl chain remodelling of PE	-0.491611	-1.08599	0.331597	0.676067	29	29	PLBD1;PLA2R1;PLA2G4F;PLA2G6;MBOAT1;PNPLA8;PLAAT1;PLA2G4B;PLA2G12A;PLA2G2D;PLA2G5;PLA2G2E;PLA2G3;PLA2G4E;PLA2G1B;PLAAT5;PLAAT2;MBOAT2;LPCAT3;PLA2G4D;PLA2G2A;PLA2G2F;PLA2G10;ABHD4;PLA2G4C;PLA2G4A;PLAAT4;LPCAT4;PLAAT3	PLA2G2A;PLA2G2F;PLA2G10;ABHD4;PLA2G4C;PLA2G4A;PLAAT4;LPCAT4;PLAAT3
Amine ligand-binding receptors	-0.468988	-1.08476	0.313972	0.676834	43	42	GPR143;HTR2B;ADRA1A;CHRM4;ADRA2A;CHRM3;HRH3;ADRA1D;HRH4;HTR6;HTR1D;ADRA2B;CHRM5;DRD3;CHRM1;ADRB1;HTR7;HTR1A;HTR1B;HTR4;ADRA1B;DRD2;DRD1;DRD5;ADRB3;TAAR2;TAAR1;TAAR9;TAAR8;TAAR6;TAAR5;CHRM2;HTR5A;HTR1E;HTR2C;ADRA2C;HRH2;HRH1;DRD4;HTR2A;HTR1F;ADRB2	ADRA2C;HRH2;HRH1;DRD4;HTR2A;HTR1F;ADRB2
Polo-like kinase mediated events	-0.565996	-1.083	0.344348	0.677779	16	16	LIN9;CENPF;LIN52;RBBP4;LIN37;MYBL2;CDC25A;CDC25C;FOXM1;CCNB1;EP300;PKMYT1;PLK1;CCNB2;WEE1;LIN54	CCNB1;EP300;PKMYT1;PLK1;CCNB2;WEE1;LIN54
Toll Like Receptor 7/8 (TLR7/8) Cascade	-0.417519	-1.08486	0.278922	0.678135	91	91	APP;SAA1;NFKB1;HMGB1;RPS6KA5;BTRC;TAB2;TRAF6;PPP2R5D;MAP3K8;UBB;MEF2A;MAP2K7;TLR4;CUL1;NFKBIA;NFKBIB;CD14;TICAM1;RPS6KA2;MAPK14;RIPK2;TNIP2;FBXW11;MAPK1;MAPK11;TLR7;TLR8;NOD2;S100A12;CREB1;CHUK;MAP3K7;RPS6KA3;ATF2;PPP2R1B;RELA;MAPK10;UBE2V1;MAPKAPK2;NKIRAS1;TAB3;MAPK8;TICAM2;PPP2CB;NKIRAS2;MAP2K1;IKBKB;IRAK1;MAPKAPK3;IKBKG;TLR9;VRK3;UBE2N;LY96;MAPK7;IRAK2;MYD88;ECSIT;PELI2;MAP2K6;MAP2K4;NOD1;RPS2…	MAP2K4;NOD1;RPS27A;MEF2C;ELK1;S100B;IRAK4;MAPK9;PPP2CA;ATF1;AGER;MAP3K1;DUSP7;PELI1;TAB1;MAPK3;PPP2R1A;PELI3;SKP1;DUSP3;NFKB2;IRF7;DUSP4;MAP2K3;DUSP6;RPS6KA1;UBA52;UBC;JUN;FOS
Diseases associated with O-glycosylation of proteins	-0.432464	-1.08114	0.313291	0.679299	71	69	ADAMTS17;B4GAT1;POMT2;LARGE1;ADAMTSL3;NOTCH3;ADAMTS2;ADAMTS20;SEMA5B;SPON1;THSD1;THSD7B;SBSPON;ADAMTS15;POMGNT1;C1GALT1;ADAMTS7;ADAMTS3;DAG1;SEMA5A;LFNG;NOTCH1;NOTCH2;CFP;MUC7;ADAMTS16;ADAMTSL1;MUC6;MUC5AC;MUC21;ADAMTS8;ADAMTS19;ADAMTS4;ADAMTSL5;THBS2;ADAMTS12;MUC16;MUC17;ADAMTS14;POMT1;THSD4;C1GALT1C1;ADAMTS13;MUCL1;MUC13;ADAMTS6;NOTCH4;ADAMTS10;MUC2;MUC19;ADAMTSL2;MUC12;THSD7A;ADAMTSL4;GALNT12;…	MUC5B;SPON2;MUC3A;ADAMTS18;ADAMTS1;GALNT3;THBS1;ADAMTS5;MUC20;MUC4;MUC15;MUC1
Amyloid fiber formation	0.480565	1.2242	0.11811	0.679651	80	52	CST3;APP;SAA1;TGFBI;ITM2B;SORL1;GGA2;TSPAN15;SNCA;FURIN;APH1A;GGA1;MFGE8;GGA3;UBB;SNCAIP;BACE1;TSPAN14;HSPG2;SIAH2;APH1B;SEMG1;NPPA;NAT8;IAPP;PRL;INS;CALCA;APOA4;APCS;FGA;NCSTN;USP9X;SIAH1;APOA1;LTF;ODAM;CALB1;TTR;ADAM10;PSENEN;RPS27A;H2AFX;TSPAN33;TSPAN5;LYZ;UBA52;UBC;UBE2L6;GSN;B2M;APOE	CST3;APP;SAA1;TGFBI;ITM2B;SORL1;GGA2;TSPAN15;SNCA;FURIN;APH1A;GGA1;MFGE8
Toll Like Receptor 9 (TLR9) Cascade	-0.412502	-1.08133	0.25723	0.680382	94	94	APP;SAA1;NFKB1;HMGB1;RPS6KA5;BTRC;TAB2;TRAF6;PPP2R5D;MAP3K8;UBB;MEF2A;MAP2K7;TLR4;CUL1;NFKBIA;NFKBIB;RBSN;CD14;PIK3R4;TICAM1;RPS6KA2;MAPK14;RIPK2;TNIP2;FBXW11;PIK3C3;MAPK1;MAPK11;TLR7;NOD2;S100A12;CREB1;CHUK;MAP3K7;RPS6KA3;ATF2;PPP2R1B;RELA;MAPK10;UBE2V1;MAPKAPK2;NKIRAS1;TAB3;MAPK8;TICAM2;PPP2CB;NKIRAS2;MAP2K1;IKBKB;IRAK1;MAPKAPK3;IKBKG;TLR9;VRK3;UBE2N;LY96;MAPK7;IRAK2;MYD88;ECSIT;PELI2;MAP2K6;EE…	VRK3;UBE2N;LY96;MAPK7;IRAK2;MYD88;ECSIT;PELI2;MAP2K6;EEA1;MAP2K4;NOD1;RPS27A;MEF2C;ELK1;S100B;IRAK4;MAPK9;PPP2CA;ATF1;AGER;MAP3K1;DUSP7;PELI1;TAB1;MAPK3;PPP2R1A;PELI3;SKP1;DUSP3;NFKB2;IRF7;DUSP4;MAP2K3;DUSP6;RPS6KA1;UBA52;UBC;JUN;FOS
Translocation of SLC2A4 (GLUT4) to the plasma membrane	-0.451714	-1.07825	0.302795	0.680416	51	51	EXOC7;MYO1C;MYO5A;LNPEP;RHOQ;EXOC4;KIF3A;PRKAA2;MYH9;EXOC5;EXOC1;EXOC6;PRKAG2;VAMP2;RAB4A;PRKAB1;CALM1;EXOC3;RALGAPA2;PRKAG3;RAC1;KIF3B;RALGAPB;STX4;SNAP23;RAB8A;PRKAG1;RALA;RAB10;TBC1D4;SLC2A4;EXOC8;ASPSCR1;C2CD5;AKT2;EXOC2;TBC1D1;YWHAQ;YWHAG;RAB14;KIFAP3;PRKAB2;YWHAE;STXBP3;YWHAZ;RAB11A;YWHAH;AKT1;YWHAB;RAB13;SFN	EXOC2;TBC1D1;YWHAQ;YWHAG;RAB14;KIFAP3;PRKAB2;YWHAE;STXBP3;YWHAZ;RAB11A;YWHAH;AKT1;YWHAB;RAB13;SFN
Transport of Mature mRNAs Derived from Intronless Transcripts	0.51099	1.22635	0.131234	0.68115	43	43	NUP153;RANBP2;NUP210;NUP188;NUP214;POM121C;NUP205;NUP160;NUP35;NCBP2;TPR;NUP107;NUP133;NUP155;NUP50;SEH1L;POM121;CPSF2;NUP43;NUP88;NUP42;WDR33;NCBP1;CPSF3;NUP58;AAAS;NUP54;NUP37;SYMPK;CPSF1;RAE1;NUP62;NUP98;FIP1L1;SEC13;CPSF4;NUP93;ALYREF;NDC1;NXF1;NUP85;SLBP;EIF4E	NUP153;RANBP2;NUP210;NUP188;NUP214;POM121C;NUP205;NUP160;NUP35;NCBP2;TPR;NUP107;NUP133;NUP155;NUP50;SEH1L;POM121;CPSF2
TNF signaling	-0.46659	-1.07754	0.332203	0.681207	47	44	SPPL2A;CASP8;TAB2;SPPL2B;TNFAIP3;UBB;TNFRSF1A;CFLAR;BIRC2;FADD;NSMAF;OTULIN;USP4;RACK1;TNF;BIRC3;TRAF2;ADAM17;CHUK;MAP3K7;TAB3;USP2;IKBKB;IKBKG;RNF31;CYLD;RIPK1;TRAF1;SHARPIN;XIAP;USP21;RPS27A;BAG4;SMPD2;CLIP3;SMPD3;TAB1;OTUD7B;MADD;RBCK1;TRADD;TAX1BP1;UBA52;UBC	RNF31;CYLD;RIPK1;TRAF1;SHARPIN;XIAP;USP21;RPS27A;BAG4;SMPD2;CLIP3;SMPD3;TAB1;OTUD7B;MADD;RBCK1;TRADD;TAX1BP1;UBA52;UBC
Biosynthesis of the N-glycan precursor (dolichol lipid-linked oligosaccharide, LLO) and transfer to a nascent protein	-0.425173	-1.08154	0.298413	0.68136	78	77	GMDS;RFT1;ST8SIA2;FPGT;DOLK;ALG2;ST6GALNAC5;PMM1;AMDHD2;ALG10B;ST3GAL2;NPL;ALG3;DPM3;ALG14;DOLPP1;MPDU1;GFPT2;ALG5;ST3GAL6;GLB1;DPM2;NEU3;NUS1;ALG6;ALG12;ALG9;DPAGT1;GFPT1;DHDDS;SRD5A3;SLC35A1;ST6GALNAC3;ST8SIA3;ST8SIA5;ST6GAL2;NEU2;ST8SIA6;ST3GAL5;GMPPA;ALG11;SLC35C1;ALG10;MPI;ALG1;FCSK;RENBP;ST3GAL3;NANS;SLC17A5;ST6GALNAC2;PMM2;UAP1;NEU4;DPM1;GNE;ST6GALNAC4;ST6GAL1;CTSA;CMAS;FUOM;ALG13;GMPPB;AL…	DPM1;GNE;ST6GALNAC4;ST6GAL1;CTSA;CMAS;FUOM;ALG13;GMPPB;ALG8;NAGK;ST6GALNAC6;PGM3;GNPNAT1;ST6GALNAC1;NEU1;ST3GAL1;NANP;NUDT14;ST8SIA4;ST8SIA1;ST3GAL4;MVD
Interleukin-12 family signaling	-0.435427	-1.07827	0.302215	0.681992	57	56	IL6ST;JAK1;CANX;HNRNPA2B1;GSTO1;LMNB1;BOLA2;TYK2;HNRNPDL;CRLF1;STAT3;MTAP;IL27RA;CDC42;MSN;CAPZA1;IL12RB2;IL23R;IL27;IFNG;CA1;GSTA2;IL12B;IL12RB1;STAT4;HSPA9;HNRNPF;IL23A;P4HB;SOD1;RALA;JAK2;RAP1B;LCP1;EBI3;IL10;PAK2;VAMP7;ARF1;TCP1;PITPNA;PDCD4;IL12A;SOD2;SERPINB2;PPIA;SNRPA1;RPLP0;PSME2;MIF;TALDO1;AIP;CNN2;CFL1;STAT1;ANXA2	PITPNA;PDCD4;IL12A;SOD2;SERPINB2;PPIA;SNRPA1;RPLP0;PSME2;MIF;TALDO1;AIP;CNN2;CFL1;STAT1;ANXA2
Asparagine N-linked glycosylation	-0.366049	-1.07869	0.245014	0.682317	286	284	CANX;CALR;GOLGB1;DYNC1I2;MIA3;MAN1B1;DYNC1H1;GMDS;MLEC;TGFA;CD59;ANK3;LMAN1;MCFD2;COG5;MANEA;UGGT1;SEC24B;PRKCSH;OS9;SYVN1;KDELR2;ARFGAP2;RFT1;COPB1;PDIA3;STX17;DCTN1;DDOST;GANAB;DERL1;ST8SIA2;DYNC1LI2;EDEM2;FPGT;RPN2;TUSC3;FUCA1;TRIM13;SPTBN1;DOLK;B4GALT4;KDELR1;ALG2;COG1;ST6GALNAC5;RPN1;PMM1;SEC22A;AMDHD2;UBB;ALG10B;ST3GAL2;TMED9;SEC24C;COG8;NPL;ALG3;SEC16A;DPM3;ARFGAP1;LMAN2;LMAN2L;RAB1A;CHST1…	SEC13;RNF185;COG4;TRAPPC10;ACTR10;AREG;PMM2;UAP1;SEC31A;TRAPPC6A;DCTN5;PPP6R3;COG2;NEU4;EDEM1;SEC23A;SEC23IP;ANK2;F5;SPTB;GORASP1;MAGT1;MAN2A2;GBF1;TMED2;DPM1;MGAT4C;ARF1;GNE;ST6GALNAC4;ST6GAL1;SERPINA1;MGAT2;RPS27A;TRAPPC4;CTSA;CHST8;VCP;MGAT5;ARCN1;CMAS;FUOM;DCTN2;MAN1C1;AMFR;ALG13;COPZ2;BET1;B4GALT1;RAB1B;GMPPB;ALG8;ARF4;MAN2A1;TRAPPC1;KDELR3;DYNLL2;RNF5;COPG1;SEC22B;PSMC1;NAGK;TRAPPC5;COPE;MO…
Phase 2 - plateau phase	0.609758	1.18105	0.224096	0.683254	15	15	AKAP9;CACNA1C;KCNE4;CACNA2D2;KCNQ1;KCNE2;KCNE1;CACNG4;KCNE3;CACNG6;CACNG8;CACNG7;KCNE5;CACNB1;CACNB2	AKAP9;CACNA1C;KCNE4;CACNA2D2;KCNQ1
Post-translational modification: synthesis of GPI-anchored proteins	-0.409843	-1.07869	0.304212	0.683997	94	94	RTN4RL2;PIGQ;PGAP1;LY6K;PIGP;THY1;PIGN;PIGO;TECTA;NEGR1;CNTN4;PIGK;PIGG;DPM3;ART3;CD109;NRN1L;PIGW;CNTN3;PRSS21;RECK;PIGL;DPM2;PIGH;PIGX;GPLD1;PLAUR;PRND;MDGA2;XPNPEP2;ALPL;GP2;PRSS41;ALPI;IZUMO1R;PIGY;LY6H;SPRN;TECTB;LY6G6D;ART4;NTM;OPCML;PLET1;CNTN5;TEX101;LYPD4;CEACAM7;CEACAM5;SPACA4;VNN3;VNN1;RAET1G;PIGZ;PIGT;PIGM;GPAA1;PIGS;RTN4RL1;PIGF;NRN1;OTOA;VNN2;LSAMP;ULBP2;LYPD8;NTNG1;GPIHBP1;FOLR2;RA…	PIGF;NRN1;OTOA;VNN2;LSAMP;ULBP2;LYPD8;NTNG1;GPIHBP1;FOLR2;RAET1L;BST1;PIGV;DPM1;LY6D;PSCA;FCGR3B;MDGA1;ALPG;MELTF;PIGA;CPM;LYPD5;PIGU;PIGC;PIGB;LYPD2;CD52;LYPD1;NTNG2;LYPD3;LYPD6B;MSLN;LY6G6C;LY6E
Signaling by ERBB2	-0.453722	-1.07872	0.311688	0.685594	50	50	EGFR;CDC37;ERBIN;SOS1;PTPN18;GAB1;SRC;CUL5;NRG4;UBB;PRKCE;MEMO1;NRG1;PLCG1;SHC1;RHOA;PRKCA;USP8;PIK3CA;HRAS;FYN;MATK;NRG3;NRAS;KRAS;YES1;GRB2;EGF;RNF41;HSP90AA1;ERBB4;PTK6;PIK3R1;AKT2;HBEGF;RPS27A;AKT3;EREG;STUB1;BTC;DIAPH1;PRKCD;ERBB2;NRG2;PTPN12;AKT1;GRB7;UBA52;UBC;ERBB3	RNF41;HSP90AA1;ERBB4;PTK6;PIK3R1;AKT2;HBEGF;RPS27A;AKT3;EREG;STUB1;BTC;DIAPH1;PRKCD;ERBB2;NRG2;PTPN12;AKT1;GRB7;UBA52;UBC;ERBB3
SUMOylation	0.404646	1.21911	0.0555556	0.689164	175	174	DDX17;CBX4;RAD21;NUP153;RANBP2;NUP210;HIC1;RANGAP1;NUP188;STAG2;CHD3;SUZ12;NUP214;SMC1A;POM121C;SENP2;NUP205;SENP1;MTA1;HDAC2;RORA;SMC3;DNMT1;HDAC4;NCOA2;MDM2;TRIM27;NSMCE3;NUP160;XPC;NUP35;SATB1;TOPORS;ZNF131;TPR;NUP107;NUP133;SAFB;PHC1;UHRF2;WRN;ESR1;TOP2B;MDC1;INCENP;NUP155;L3MBTL2;NSMCE4A;HDAC1;HDAC7;ZNF350;BMI1;NUP50;RARA;IKBKE;SEH1L;NFKBIA;POM121;NOP58;RPA1;BRCA1;TDG;PIAS3;RING1;SIN3A;SMC5;…	DDX17;CBX4;RAD21;NUP153;RANBP2;NUP210;HIC1;RANGAP1;NUP188;STAG2;CHD3;SUZ12;NUP214;SMC1A;POM121C;SENP2;NUP205;SENP1;MTA1;HDAC2;RORA;SMC3;DNMT1;HDAC4;NCOA2;MDM2;TRIM27;NSMCE3;NUP160;XPC;NUP35;SATB1;TOPORS;ZNF131;TPR;NUP107;NUP133;SAFB;PHC1;UHRF2;WRN;ESR1;TOP2B;MDC1;INCENP;NUP155;L3MBTL2;NSMCE4A;HDAC1;HDAC7;ZNF350;BMI1;NUP50;RARA;IKBKE;SEH1L;NFKBIA;POM121;NOP58;RPA1;BRCA1;TDG
RHO GTPases activate PAKs	-0.532769	-1.07418	0.360656	0.68932	21	21	FLNA;MYH9;PPP1R12A;CDC42;CTTN;MYL9;CALM1;RAC1;MYH10;PAK1;LIMK1;PAK3;MYLK;PAK2;NF2;MYH11;PPP1R12B;PPP1CB;MYH14;MYL12B;MYL6	PAK2;NF2;MYH11;PPP1R12B;PPP1CB;MYH14;MYL12B;MYL6
Signaling by FGFR1 in disease	0.489778	1.18155	0.181598	0.689371	38	37	CUX1;FGFR1;ERLIN2;FGF17;LRRFIP1;TRIM24;SOS1;STAT5A;GAB1;MYO18A;STAT3;PLCG1;FRS2;BCR;CPSF6;FGF2;PIK3CA;FGFR1OP2;HRAS;CNTRL;FGF4;FGF8;FGF1;FGF23;FGF6;ZMYM2;NRAS;KRAS;STAT5B;GRB2;GAB2;FGF20;FGF9;PIK3R1;BAG4;FGF5;STAT1	CUX1;FGFR1;ERLIN2;FGF17;LRRFIP1;TRIM24;SOS1;STAT5A;GAB1;MYO18A;STAT3;PLCG1;FRS2;BCR;CPSF6;FGF2;PIK3CA;FGFR1OP2;HRAS
FGFR2 alternative splicing	-0.503712	-1.07359	0.350937	0.68959	28	26	POLR2B;TIAL1;POLR2A;NCBP2;TIA1;GTF2F1;HNRNPM;POLR2D;GTF2F2;NCBP1;HNRNPF;ESRP2;POLR2I;RBFOX2;PTBP1;POLR2E;POLR2L;POLR2K;POLR2H;POLR2C;POLR2F;ESRP1;POLR2J;HNRNPH1;HNRNPA1;POLR2G	PTBP1;POLR2E;POLR2L;POLR2K;POLR2H;POLR2C;POLR2F;ESRP1;POLR2J;HNRNPH1;HNRNPA1;POLR2G
RND1 GTPase cycle	0.495271	1.2042	0.143603	0.689854	42	42	DSP;CCDC88A;ALDH3A2;KIDINS220;PKP4;DLG5;ARHGAP5;LEMD3;WDR6;FAM83B;ANKRD26;FLOT2;EPHA2;VANGL2;FRS2;UBXN11;RND1;CPD;RBMX;VANGL1;TFRC;PLEKHG5;PTPN13;STIP1;TMEM59;PLXNA1;DEPDC1B;RASAL2;FAM135A;TXNL1;ARHGAP35;MUC13;STMN2;RRAS2;FRS3;PIK3R2;KIF14;PIK3R1;DST;GRB7;EPSTI1;CAV1	DSP;CCDC88A;ALDH3A2;KIDINS220;PKP4;DLG5;ARHGAP5;LEMD3;WDR6;FAM83B;ANKRD26;FLOT2;EPHA2;VANGL2;FRS2;UBXN11;RND1;CPD;RBMX;VANGL1;TFRC;PLEKHG5;PTPN13
Platelet activation, signaling and aggregation	-0.365745	-1.07447	0.239496	0.689993	260	257	GAS6;GP1BB;APP;GNG11;F2R;APLP2;CHID1;PDGFA;PLCG2;CD63;HSPA5;RAPGEF4;TLN1;APBB1IP;FLNA;SYK;LGALS3BP;DAGLB;SERPING1;GNG7;MANF;RAF1;GNAI1;PSAP;F2RL2;TTN;RASGRP2;PDPN;TBXA2R;SOS1;PCYOX1L;ITPR1;PDPK1;GNAQ;ISLR;ITIH4;DGKB;VAV1;SRC;FAM3C;DGKQ;F13A1;TMX3;FN1;PRKCE;ADRA2A;TGFB1;SCG3;DGKE;GNAI3;GNG12;PRKCH;RASGRP1;CDC42;SERPINF2;P2RY1;GNG2;PROS1;CD109;SHC1;RHOA;WDR1;PRKCQ;GNGT1;PRKCA;MAPK14;IGF1;BRPF3;F8;P…	GP1BA;DGKD;GNB4;RAPGEF3;SERPINA1;ITGA2B;GNG10;ABHD6;PRKCB;GNG5;GNAI2;AAMP;PFN1;CYB5R1;PRKCD;GNB2;PCDH7;FERMT3;HGF;MAPK3;VAV2;VEGFB;VEGFD;RAP1A;GNB1;ACTN1;GNG4;VTI1B;TGFB2;PLA2G4A;PPIA;RAB27B;STXBP3;PIK3CB;RAC2;GNG8;YWHAZ;PTPN1;DGKA;HABP4;AKT1;A1BG;MGLL;TIMP3;CD36;ABHD12;GNA15;IGF2;GNB5;TUBA4A;VEGFC;RARRES2;THBS1;TAGLN2;QSOX1;PHACTR2;CFD;SRGN;VAV3;ALDOA;CD9;TIMP1;CFL1;MAGED2;RHOB;CLU;TMSB4X
Negative regulation of TCF-dependent signaling by WNT ligand antagonists	0.598805	1.18793	0.223529	0.690624	15	15	KREMEN2;WNT5A;LRP5;KREMEN1;WNT9A;WNT3A;WIF1;DKK4;DKK1;LRP6;WNT4;SOST;SFRP2;SFRP1;DKK2	KREMEN2;WNT5A;LRP5
cGMP effects	0.597069	1.18309	0.226277	0.691997	16	15	PRKG1;KCNMB4;ITPR1;KCNMB3;KCNMA1;PDE1B;PDE10A;PDE11A;PDE9A;PDE2A;KCNMB2;PDE5A;PRKG2;KCNMB1;PDE1A	PRKG1;KCNMB4;ITPR1;KCNMB3;KCNMA1;PDE1B;PDE10A;PDE11A
FGFR2 mutant receptor activation	-0.485737	-1.07207	0.329412	0.693155	33	33	FGF10;FGF17;POLR2B;POLR2A;NCBP2;GTF2F1;POLR2D;GTF2F2;FGF2;FGF7;NCBP1;FGF16;FGF3;FGF4;FGF8;FGF1;FGF23;FGF6;POLR2I;FGF20;POLR2E;FGF9;POLR2L;FGF22;POLR2K;FGF5;POLR2H;POLR2C;FGFR2;POLR2F;FGF18;POLR2J;POLR2G	FGF20;POLR2E;FGF9;POLR2L;FGF22;POLR2K;FGF5;POLR2H;POLR2C;FGFR2;POLR2F;FGF18;POLR2J;POLR2G
Signaling by PDGF	0.479369	1.21525	0.128947	0.694194	53	53	COL6A1;COL6A2;COL4A2;COL4A1;PDGFA;STAT6;COL9A3;THBS4;FURIN;COL6A3;SOS1;STAT5A;PDGFRA;SRC;STAT3;PLCG1;PLAT;NCK2;PIK3CA;THBS3;RASA1;HRAS;NCK1;RAPGEF1;CRKL;COL4A5;SPP1;COL9A1;COL6A6;COL6A5;THBS2;PLG;NRAS;BCAR1;KRAS;STAT5B;PDGFC;GRB2;CRK;PDGFB;PTPN11;PDGFD;PIK3R2;PIK3R1;PDGFRB;COL9A2;COL4A4;PTPN12;PIK3CB;COL4A3;GRB7;THBS1;STAT1	COL6A1;COL6A2;COL4A2;COL4A1;PDGFA;STAT6;COL9A3;THBS4;FURIN;COL6A3;SOS1;STAT5A;PDGFRA
SLC transporter disorders	0.413558	1.17361	0.117318	0.696112	99	99	SLC20A2;BSG;NUP153;RANBP2;NUP210;SLCO2A1;NUP188;SLC6A3;NUP214;POM121C;NUP205;SLC26A2;NUP160;SLC33A1;NUP35;SLC24A1;SLC2A9;TPR;NUP107;NUP133;SLC26A4;HEPH;SLC5A5;SLC1A3;NUP155;SLC27A4;NUP50;SEH1L;POM121;SLC29A3;SLC12A6;AVPR1A;NUP43;NUP88;NUP42;SLC35A1;SLC6A14;SLC4A1;AVPR2;SLC5A1;SLC3A1;GCKR;SLC5A2;SLC5A7;SLC24A5;SLC12A1;SLCO1B1;SLCO1B3;SLC17A8;SLC24A4;SLC6A2;SLC22A12;SLC6A18;SLC6A19;GCK;SLC2A2;SLC6A…	SLC20A2;BSG;NUP153;RANBP2;NUP210;SLCO2A1;NUP188;SLC6A3;NUP214;POM121C;NUP205;SLC26A2;NUP160;SLC33A1;NUP35;SLC24A1;SLC2A9;TPR;NUP107;NUP133;SLC26A4;HEPH;SLC5A5;SLC1A3;NUP155;SLC27A4;NUP50;SEH1L;POM121;SLC29A3
Cilium Assembly	0.397311	1.19289	0.0623053	0.697542	187	181	AKAP9;TMEM67;CSNK1E;AHI1;DYNC1I2;CEP290;BBS1;DYNC1H1;EXOC7;B9D1;PCM1;NPHP3;PCNT;IFT81;CKAP5;BBS4;CEP250;DYNC2H1;IQCB1;BBS7;INPP5E;OFD1;IFT122;DCTN1;SEPTIN2;CEP97;TRIP11;ASAP1;EXOC4;CEP70;NINL;TCTN3;IFT140;CEP135;TTC26;KIF3A;PAFAH1B1;CEP83;CEP78;PKD2;TTBK2;IFT46;WDR35;DYNLRB2;ARL6;ATAT1;EXOC5;IFT88;EXOC1;CEP152;EXOC6;NDE1;TNPO1;RAB3IP;CCT8;CLUAP1;BBS9;CEP89;UNC119B;C2CD3;PKD1;TRAF3IP1;ALMS1;DYNC2L…	AKAP9;TMEM67;CSNK1E;AHI1;DYNC1I2;CEP290;BBS1;DYNC1H1;EXOC7;B9D1;PCM1;NPHP3;PCNT;IFT81;CKAP5;BBS4;CEP250;DYNC2H1;IQCB1;BBS7;INPP5E;OFD1;IFT122;DCTN1;SEPTIN2;CEP97;TRIP11;ASAP1;EXOC4;CEP70;NINL;TCTN3;IFT140;CEP135;TTC26;KIF3A;PAFAH1B1;CEP83;CEP78;PKD2;TTBK2;IFT46;WDR35;DYNLRB2;ARL6;ATAT1;EXOC5;IFT88;EXOC1;CEP152;EXOC6;NDE1;TNPO1;RAB3IP;CCT8;CLUAP1;BBS9;CEP89;UNC119B;C2CD3;PKD1;TRAF3IP1;ALMS1;DYNC2L…
Calnexin/calreticulin cycle	0.539641	1.17124	0.213777	0.697557	26	25	CANX;CALR;MAN1B1;UGGT1;PRKCSH;OS9;SYVN1;PDIA3;GANAB;EDEM2;TRIM13;UBB;EDEM3;SEL1L;RNF139;UGGT2;DERL2;RNF103;RNF185;EDEM1;RPS27A;AMFR;RNF5;UBA52;UBC	CANX;CALR;MAN1B1;UGGT1;PRKCSH;OS9;SYVN1;PDIA3;GANAB;EDEM2;TRIM13;UBB;EDEM3;SEL1L;RNF139
SUMOylation of DNA damage response and repair proteins	0.440834	1.18809	0.144809	0.698695	77	77	CBX4;RAD21;NUP153;RANBP2;NUP210;NUP188;STAG2;NUP214;SMC1A;POM121C;NUP205;SMC3;NSMCE3;NUP160;XPC;NUP35;TPR;NUP107;NUP133;PHC1;WRN;MDC1;NUP155;NSMCE4A;HDAC7;BMI1;NUP50;SEH1L;POM121;RPA1;BRCA1;TDG;RING1;SMC5;NUP43;CETN2;NUP88;NUP42;HERC2;RAD52;CBX2;SMC6;PIAS1;NUP58;PIAS4;AAAS;PHC3;PHC2;RNF168;STAG1;NUP54;NUP37;NSMCE2;RAE1;NUP62;NUP98;RNF2;PML;PIAS2;SUMO3;SCMH1;BLM;SEC13;NUP93;PCGF2;NDC1;EID3;XRCC4;N…	CBX4;RAD21;NUP153;RANBP2;NUP210;NUP188;STAG2;NUP214;SMC1A;POM121C;NUP205;SMC3;NSMCE3;NUP160;XPC;NUP35;TPR;NUP107;NUP133;PHC1;WRN;MDC1;NUP155;NSMCE4A;HDAC7;BMI1;NUP50;SEH1L;POM121;RPA1;BRCA1;TDG
SUMOylation of DNA replication proteins	0.483315	1.19497	0.163539	0.698702	46	46	NUP153;RANBP2;NUP210;RANGAP1;NUP188;NUP214;POM121C;NUP205;NUP160;NUP35;TPR;NUP107;NUP133;TOP2B;INCENP;NUP155;NUP50;SEH1L;POM121;PIAS3;NUP43;NUP88;NUP42;NUP58;PIAS4;PCNA;AAAS;NUP54;NUP37;RAE1;NUP62;NUP98;TOP1;SUMO3;CDCA8;AURKB;SEC13;NUP93;AURKA;NDC1;BIRC5;NUP85;UBE2I;TOP2A;SUMO2;SUMO1	NUP153;RANBP2;NUP210;RANGAP1;NUP188;NUP214;POM121C;NUP205;NUP160;NUP35;TPR;NUP107;NUP133;TOP2B;INCENP;NUP155;NUP50;SEH1L;POM121
HDACs deacetylate histones	0.511241	1.18351	0.188095	0.69875	60	32	NCOR1;TBL1X;CHD3;SUDS3;MTA1;HDAC2;TBL1XR1;ARID4A;GATAD2B;PHF21A;SAP18;REST;HDAC1;RCOR1;SAP30L;GPS2;HDAC3;ARID4B;RBBP7;RBBP4;KDM1A;MTA2;MTA3;HMG20B;GATAD2A;MBD3;HDAC8;CHD4;NCOR2;SAP30;BRMS1;HDAC10	NCOR1;TBL1X;CHD3;SUDS3;MTA1;HDAC2;TBL1XR1;ARID4A;GATAD2B;PHF21A;SAP18;REST;HDAC1;RCOR1;SAP30L;GPS2;HDAC3;ARID4B;RBBP7;RBBP4
SUMOylation of RNA binding proteins	0.487049	1.20429	0.141058	0.698977	47	47	CBX4;NUP153;RANBP2;NUP210;NUP188;NUP214;POM121C;NUP205;NUP160;NUP35;TPR;NUP107;NUP133;PHC1;NUP155;BMI1;NUP50;SEH1L;POM121;NOP58;RING1;NUP43;NUP88;NUP42;CBX2;NUP58;AAAS;PHC3;PHC2;NUP54;NUP37;RAE1;NUP62;NUP98;RNF2;SCMH1;SEC13;NUP93;PCGF2;HNRNPK;HNRNPC;NDC1;NUP85;UBE2I;CBX8;SUMO2;SUMO1	CBX4;NUP153;RANBP2;NUP210;NUP188;NUP214;POM121C;NUP205;NUP160;NUP35;TPR;NUP107;NUP133;PHC1;NUP155;BMI1;NUP50;SEH1L;POM121;NOP58
Formation of ATP by chemiosmotic coupling	-0.550659	-1.06968	0.369863	0.699584	18	18	MT-ATP6;ATP5PF;ATP5MC1;ATP5PO;MT-ATP8;ATP5F1C;DMAC2L;ATP5F1A;ATP5MG;ATP5PB;ATP5MC2;ATP5ME;ATP5F1D;ATP5PD;ATP5F1B;ATP5MC3;ATP5MF;ATP5F1E	DMAC2L;ATP5F1A;ATP5MG;ATP5PB;ATP5MC2;ATP5ME;ATP5F1D;ATP5PD;ATP5F1B;ATP5MC3;ATP5MF;ATP5F1E
RIPK1-mediated regulated necrosis	-0.489994	-1.06877	0.333333	0.700816	35	29	CDC37;OGT;CASP8;UBB;FLOT2;CFLAR;BIRC2;FADD;TNFRSF10B;FLOT1;TNFRSF10A;FASLG;BIRC3;TRAF2;FAS;MLKL;RIPK3;RIPK1;HSP90AA1;XIAP;RPS27A;STUB1;PELI1;PDCD6IP;SDCBP;TNFSF10;TRADD;UBA52;UBC	HSP90AA1;XIAP;RPS27A;STUB1;PELI1;PDCD6IP;SDCBP;TNFSF10;TRADD;UBA52;UBC
RNA Polymerase I Transcription Initiation	0.477955	1.17425	0.166247	0.701663	48	44	KAT2A;CHD3;TBP;GTF2H2;MTA1;HDAC2;TAF1C;UBTF;GTF2H3;GATAD2B;TAF1A;GTF2H4;ERCC6;TTF1;POLR1A;HDAC1;CDK7;POLR1B;TAF1B;RBBP7;RBBP4;POLR1E;MNAT1;TAF1D;MTA2;KAT2B;EHMT2;MTA3;ERCC3;POLR1C;GATAD2A;CCNH;MBD3;POLR1D;RRN3;GTF2H5;GTF2H1;POLR2E;POLR2L;POLR2K;CHD4;POLR2H;POLR2F;ERCC2	KAT2A;CHD3;TBP;GTF2H2;MTA1;HDAC2;TAF1C;UBTF;GTF2H3;GATAD2B;TAF1A;GTF2H4;ERCC6;TTF1;POLR1A;HDAC1;CDK7;POLR1B
Transport of Mature Transcript to Cytoplasm	0.435211	1.19657	0.127371	0.70176	83	83	SRSF11;THOC3;NUP153;RANBP2;NUP210;NUP188;CASC3;NUP214;POM121C;NUP205;CDC40;U2AF1;THOC2;DDX39A;NUP160;THOC6;NUP35;NCBP2;TPR;NUP107;NUP133;NUP155;DDX39B;NUP50;SEH1L;POM121;ZC3H11A;CPSF2;THOC7;UPF3B;SRSF1;SRSF4;SRSF5;NXT1;SRSF7;SARNP;NUP43;NUP88;NUP42;WDR33;NCBP1;SRSF6;EIF4A3;NXF2;LUZP4;THOC5;CPSF3;NUP58;MAGOHB;AAAS;SRRM1;U2AF2;NUP54;SRSF2;NUP37;SYMPK;CPSF1;RAE1;NUP62;CHTOP;FYTTD1;NUP98;U2AF1L4;FIP1…	SRSF11;THOC3;NUP153;RANBP2;NUP210;NUP188;CASC3;NUP214;POM121C;NUP205;CDC40;U2AF1;THOC2;DDX39A;NUP160;THOC6;NUP35;NCBP2;TPR;NUP107;NUP133;NUP155;DDX39B;NUP50;SEH1L;POM121;ZC3H11A;CPSF2;THOC7;UPF3B;SRSF1;SRSF4
Retinoid metabolism and transport	-0.456143	-1.06786	0.320695	0.702217	44	44	GPC4;SDC3;LRP12;LRP1;PLB1;BCO1;SDC2;HSPG2;GPC2;GPC3;RETSAT;GPC5;APOB;RBP2;CLPS;RBP4;PNLIP;APOA4;LDLR;APOC2;LPL;AKR1C4;LRAT;APOA1;RDH11;BCO2;APOA2;TTR;LRP8;GPIHBP1;APOM;GPC1;AGRN;APOC3;SDC1;LRP10;AKR1B10;GPC6;LRP2;AKR1C1;AKR1C3;SDC4;RBP1;APOE	AKR1B10;GPC6;LRP2;AKR1C1;AKR1C3;SDC4;RBP1;APOE
Resolution of AP sites via the multiple-nucleotide patch replacement pathway	-0.520809	-1.06577	0.362126	0.704152	25	24	PARG;POLD1;RFC5;RPA1;PARP2;RFC1;LIG1;PCNA;RFC4;RPA2;POLB;POLD2;POLE2;POLD3;RFC3;POLE;RPA3;FEN1;POLE3;RFC2;PARP1;APEX1;POLE4;POLD4	RFC4;RPA2;POLB;POLD2;POLE2;POLD3;RFC3;POLE;RPA3;FEN1;POLE3;RFC2;PARP1;APEX1;POLE4;POLD4
N-glycan trimming in the ER and Calnexin/Calreticulin cycle	0.503419	1.19816	0.166259	0.704513	35	34	CANX;CALR;MAN1B1;MLEC;UGGT1;PRKCSH;OS9;SYVN1;PDIA3;GANAB;DERL1;EDEM2;TRIM13;UBB;EDEM3;SEL1L;RNF139;NGLY1;UGGT2;ENGASE;RAD23B;DERL2;UBXN1;RNF103;RNF185;EDEM1;RPS27A;VCP;AMFR;RNF5;PSMC1;MOGS;UBA52;UBC	CANX;CALR;MAN1B1;MLEC;UGGT1;PRKCSH;OS9;SYVN1;PDIA3;GANAB;DERL1;EDEM2;TRIM13
Chaperonin-mediated protein folding	-0.406784	-1.06602	0.300161	0.705035	92	92	GNG11;SPHK1;RGS6;KIF13A;FBXW7;NOP56;CSNK2A2;GNG7;PFDN1;PFDN6;ARFGEF2;LONP2;CCNE1;FBXO4;GNAQ;SKIV2L;DCAF7;STAT3;GNG12;GNG2;GBA;CCNE2;CCT8;PFDN4;GNGT1;FBXL3;HDAC3;CCT5;PFDN2;FBXW4;CCT2;CCT7;USP11;RGS9;VBP1;TUBA4B;TUBA8;FBXW10;TUBA3D;TUBA3E;TUBA3C;GNG3;GNB3;GAPDHS;GNGT2;RGS7;TUBB4A;XRN2;WRAP53;GNA11;CSNK2A1;CCT6A;CCT3;FBXW5;FBXO6;CCT6B;PFDN5;FBXW2;CCT4;CSNK2B;AP3M1;GNA14;RGS11;GNG13;TUBB1;TUBAL3;KIF…	TUBB6;TCP1;GNB4;GNG10;GNG5;PDCL;GNB2;FKBP9;TUBB3;TUBB2B;GNB1;FBXW9;GNG4;FBXL5;TUBA1B;GNG8;TUBA1A;GNA15;TUBB2A;TP53;GNB5;TUBA1C;TUBA4A;ACTB;TUBB4B
Ion transport by P-type ATPases	-0.434648	-1.06435	0.335017	0.705607	55	55	ATP11B;FXYD6;ATP2A2;ATP1A1;ATP9A;ATP2A3;ATP4B;ATP13A1;ATP2C1;ATP10D;ATP13A4;ATP7B;ATP11C;ATP1A2;ATP9B;CALM1;ATP11A;ATP2B3;ATP1B2;ATP2A1;ATP8B4;CAMK2A;SLN;ATP8B3;ATP1A4;FXYD7;ATP4A;ATP13A5;PLN;FXYD2;CAMK2G;PDZD11;ATP7A;ATP8A2;ATP2C2;ATP10A;ATP2B2;ATP8B2;ATP1A3;CUTC;FXYD4;ATP1B1;ATP8B1;ATP2B4;ATP10B;CAMK2D;ATP13A2;ATP8A1;ATP2B1;ATP12A;FXYD1;ATP1B3;CAMK2B;SRI;FXYD3	ATP1A3;CUTC;FXYD4;ATP1B1;ATP8B1;ATP2B4;ATP10B;CAMK2D;ATP13A2;ATP8A1;ATP2B1;ATP12A;FXYD1;ATP1B3;CAMK2B;SRI;FXYD3
E3 ubiquitin ligases ubiquitinate target proteins	-0.454223	-1.0648	0.328616	0.70574	57	45	PRKDC;HLTF;DERL1;SHPRH;SELENOS;RNF144A;WDR61;CTR9;UBB;RNF20;RAD18;UBE2D1;UBE2B;PEX13;TMEM129;RNF152;PEX14;WAC;CDC73;UBE2J2;PCNA;RTF1;LEO1;PEX12;PEX5;PAF1;RRAGA;UBE2N;UBE2D2;BCL10;PEX2;PEX10;RPS27A;UBE2A;VCP;RNF40;UBE2L3;UBE2V2;HLA-A;UBE2D3;RNF181;UBA52;UBC;UBE2E1;HLA-B	PEX2;PEX10;RPS27A;UBE2A;VCP;RNF40;UBE2L3;UBE2V2;HLA-A;UBE2D3;RNF181;UBA52;UBC;UBE2E1;HLA-B
Gap-filling DNA repair synthesis and ligation in GG-NER	-0.498748	-1.06604	0.341544	0.706649	25	25	POLK;POLD1;UBB;RFC5;LIG3;RPA1;RFC1;LIG1;PCNA;RFC4;RPA2;POLD2;POLE2;POLD3;RFC3;POLE;RPA3;POLE3;RFC2;RPS27A;XRCC1;POLE4;POLD4;UBA52;UBC	POLD3;RFC3;POLE;RPA3;POLE3;RFC2;RPS27A;XRCC1;POLE4;POLD4;UBA52;UBC
RORA activates gene expression	0.577484	1.18831	0.206107	0.706696	18	18	TBL1X;RORA;TBL1XR1;NCOA2;HELZ2;SREBF1;SMARCD3;RXRA;TGS1;CREBBP;CHD9;NCOA1;CARM1;CPT1A;NCOA6;EP300;MED1;PPARA	TBL1X;RORA;TBL1XR1;NCOA2;HELZ2;SREBF1;SMARCD3;RXRA;TGS1;CREBBP
Non-integrin membrane-ECM interactions	0.493374	1.20446	0.154028	0.708001	42	42	ITGA6;LAMB1;ITGB1;PDGFA;LAMA5;ITGA2;LAMC1;DDR1;LAMC2;SDC3;ITGAV;ITGB5;TGFB1;SDC2;FGF2;LAMB2;PRKCA;HSPG2;DMD;LAMA2;DAG1;ITGB4;ITGB3;VTN;LAMC3;LAMA3;LAMA1;LAMB3;TTR;DDR2;AGRN;PDGFB;SDC1;TRAPPC4;TNC;CASK;ACTN1;NRXN1;LAMA4;NTN4;THBS1;SDC4	ITGA6;LAMB1;ITGB1;PDGFA;LAMA5;ITGA2;LAMC1;DDR1;LAMC2;SDC3;ITGAV
SUMO E3 ligases SUMOylate target proteins	0.402554	1.20892	0.0660661	0.710024	169	168	DDX17;CBX4;RAD21;NUP153;RANBP2;NUP210;HIC1;RANGAP1;NUP188;STAG2;CHD3;SUZ12;NUP214;SMC1A;POM121C;NUP205;MTA1;HDAC2;RORA;SMC3;DNMT1;HDAC4;NCOA2;MDM2;TRIM27;NSMCE3;NUP160;XPC;NUP35;SATB1;TOPORS;ZNF131;TPR;NUP107;NUP133;SAFB;PHC1;UHRF2;WRN;ESR1;TOP2B;MDC1;INCENP;NUP155;L3MBTL2;NSMCE4A;HDAC1;HDAC7;ZNF350;BMI1;NUP50;RARA;IKBKE;SEH1L;NFKBIA;POM121;NOP58;RPA1;BRCA1;TDG;PIAS3;RING1;SIN3A;SMC5;CTBP1;RXRA;N…	DDX17;CBX4;RAD21;NUP153;RANBP2;NUP210;HIC1;RANGAP1;NUP188;STAG2;CHD3;SUZ12;NUP214;SMC1A;POM121C;NUP205;MTA1;HDAC2;RORA;SMC3;DNMT1;HDAC4;NCOA2;MDM2;TRIM27;NSMCE3;NUP160;XPC;NUP35;SATB1;TOPORS;ZNF131;TPR;NUP107;NUP133;SAFB;PHC1;UHRF2;WRN;ESR1;TOP2B;MDC1;INCENP;NUP155;L3MBTL2;NSMCE4A;HDAC1;HDAC7;ZNF350;BMI1;NUP50;RARA;IKBKE;SEH1L;NFKBIA;POM121;NOP58;RPA1;BRCA1;TDG
Metabolic disorders of biological oxidation enzymes	0.508468	1.20575	0.160099	0.712812	34	34	CYP1B1;CYP27A1;CYP26B1;FDX2;FDX1;OPLAH;SLC35D1;CYP7B1;GGT1;CYP11A1;UGT1A4;UGT1A1;CYP11B2;CYP11B1;CYP26C1;CYP4F22;FMO3;MAT1A;MAOA;CYP2U1;ACY1;CYP2R1;CYP19A1;TBXAS1;CYP27B1;GCLM;AHCY;CYP24A1;TPMT;CYP21A2;CYP17A1;FDXR;GCLC;GSS	CYP1B1;CYP27A1;CYP26B1
TRAF6 mediated induction of NFkB and MAP kinases upon TLR7/8 or 9 activation	-0.408541	-1.05973	0.336478	0.719446	89	89	APP;SAA1;NFKB1;HMGB1;RPS6KA5;BTRC;TAB2;TRAF6;PPP2R5D;MAP3K8;UBB;MEF2A;MAP2K7;TLR4;CUL1;NFKBIA;NFKBIB;CD14;TICAM1;RPS6KA2;MAPK14;RIPK2;TNIP2;FBXW11;MAPK1;MAPK11;TLR7;NOD2;S100A12;CREB1;CHUK;MAP3K7;RPS6KA3;ATF2;PPP2R1B;RELA;MAPK10;UBE2V1;MAPKAPK2;NKIRAS1;TAB3;MAPK8;TICAM2;PPP2CB;NKIRAS2;MAP2K1;IKBKB;IRAK1;MAPKAPK3;IKBKG;TLR9;VRK3;UBE2N;LY96;MAPK7;IRAK2;MYD88;ECSIT;PELI2;MAP2K6;MAP2K4;NOD1;RPS27A;ME…	MAP2K4;NOD1;RPS27A;MEF2C;ELK1;S100B;IRAK4;MAPK9;PPP2CA;ATF1;AGER;MAP3K1;DUSP7;PELI1;TAB1;MAPK3;PPP2R1A;PELI3;SKP1;DUSP3;NFKB2;DUSP4;MAP2K3;DUSP6;RPS6KA1;UBA52;UBC;JUN;FOS
COPII-mediated vesicle transport	-0.41838	-1.05833	0.330671	0.722527	68	68	TGFA;CD59;LMAN1;MCFD2;SEC24B;STX17;SEC22A;SEC24C;SEC16A;LMAN2;LMAN2L;RAB1A;TRAPPC9;SEC22C;CSNK1D;COL7A1;NAPG;TRAPPC2L;F8;GOSR2;TMED10;NAPB;SEC24A;USO1;SEC24D;NSF;CNIH2;GRIA1;ANKRD28;SAR1B;SCFD1;TRAPPC2;TFG;TBC1D20;YKT6;CNIH1;TRAPPC6B;GOLGA2;STX5;LMAN1L;SEC16B;SEC13;TRAPPC10;AREG;SEC31A;TRAPPC6A;PPP6R3;SEC23A;SEC23IP;F5;GORASP1;TMED2;SERPINA1;TRAPPC4;BET1;RAB1B;TRAPPC1;SEC22B;TRAPPC5;CTSC;PREB;CNI…	SEC13;TRAPPC10;AREG;SEC31A;TRAPPC6A;PPP6R3;SEC23A;SEC23IP;F5;GORASP1;TMED2;SERPINA1;TRAPPC4;BET1;RAB1B;TRAPPC1;SEC22B;TRAPPC5;CTSC;PREB;CNIH3;TRAPPC3;PPP6C;PPP6R1;FOLR1;CTSZ;NAPA
Class A/1 (Rhodopsin-like receptors)	-0.35364	-1.05742	0.278393	0.724036	333	330	CCL25;APP;SAA1;F2R;C3;CCR10;EDNRA;LTB4R;LTB4R2;LPAR3;EDN3;POMC;PTGER2;GPR143;PSAP;GHRL;F2RL2;CCL2;LPAR2;TBXA2R;OXER1;HTR2B;CXCR4;OPRK1;ADRA1A;CHRM4;CCL11;F2RL1;GPR132;CCL4;GPR68;SSTR2;ADRA2A;PLPPR1;OPRL1;CHRM3;CXCL2;P2RY1;CCL28;LHB;CCR7;EDN1;XK;ADORA2B;BDKRB2;AVPR1A;LPAR1;S1PR2;PLPPR2;SSTR4;PROKR2;PLPPR5;GNRH2;OXT;S1PR1;PDYN;UTS2;AGTR2;APLN;HRH3;INSL5;PLPPR4;ADRA1D;MC3R;PTGFR;GPR18;GPR183;OXGR1;S…	ADORA3;TACR2;P2RY10;GPR35;FPR3;PROK1;KEL;INSL3;ADORA1;PLPPR3;F2RL3;CCR6;S1PR3;PPBP;P2RY6;PTGIR;GALR2;CCL20;ACKR4;CX3CR1;GPHA2;CCL3;MCHR1;CGA;CXCL13;S1PR5;PYY;EDN2;CXCL11;CCR9;RLN2;CXCR3;GPER1;GAL;C5AR1;GNRH1;CCL1;GPR37;ADRA2C;HRH2;UTS2R;NPW;CCL17;SST;CCKBR;ACKR3;CNR1;MC1R;MC5R;HRH1;AGT;TAC3;CXCL3;NPFF;ACKR1;CCL27;CORT;CXCL12;DRD4;AVP;P2RY2;HTR2A;CCL21;NPY2R;P2RY11;CXCL6;XCL1;NPB;ECE1;C5;CXCL9;NPF…
Metabolism of fat-soluble vitamins	-0.447184	-1.05628	0.342903	0.724403	48	48	GPC4;SDC3;LRP12;LRP1;PLB1;BCO1;SDC2;HSPG2;GPC2;GPC3;RETSAT;GPC5;APOB;RBP2;CLPS;RBP4;PNLIP;APOA4;LDLR;APOC2;LPL;AKR1C4;UBIAD1;VKORC1L1;LRAT;APOA1;RDH11;BCO2;APOA2;TTR;LRP8;GPIHBP1;APOM;GPC1;VKORC1;AGRN;APOC3;SDC1;LRP10;TTPA;AKR1B10;GPC6;LRP2;AKR1C1;AKR1C3;SDC4;RBP1;APOE	APOM;GPC1;VKORC1;AGRN;APOC3;SDC1;LRP10;TTPA;AKR1B10;GPC6;LRP2;AKR1C1;AKR1C3;SDC4;RBP1;APOE
Neurotransmitter receptors and postsynaptic signal transmission	-0.374401	-1.05671	0.308383	0.724697	186	186	GNG11;GABRA4;PRKX;ARHGEF9;AP2A2;GLRA3;GNG7;PRKAR1B;GNAI1;ADCY3;MDM2;GNAL;LIN7C;RPS6KA6;ADCY9;GLRB;DLG1;PRKAA2;PDPK1;ADCY4;SRC;LIN7A;ADCY6;CHRNA7;ADCY1;GRIK5;CAMKK2;GNAI3;PPM1F;GNG12;NRG1;AP2A1;PRKAG2;GNG2;ARHGEF7;MYO6;GABRB1;NPTN;KCNJ12;CAMKK1;GNGT1;RPS6KA2;PRKCA;PRKAB1;HRAS;AKAP5;CALM1;PLCB1;AP2M1;MAPK1;NSF;GRIA3;LRRC7;PRKAG3;CHRNA4;GRIK1;CACNG4;ACTN2;GABRA3;GRIK3;CACNG2;KCNJ4;GLRA2;KIF17;CACNG3…	GRIK4;KCNJ15;KCNJ6;ERBB4;GRIK2;GRIN2A;GNB4;TSPAN7;PRKAR2A;GNG10;PRKCB;GNG5;CHRNE;GNAI2;PLCB2;ADCY7;CHRNG;PRKACA;GABRG3;GNB2;GABRB2;MAPK3;GABRB3;GIT1;KCNJ5;CASK;CAMK1;EPB41L1;GNB1;CAMK2D;GNG4;NCALD;PRKAB2;KCNJ2;KPNA2;GNG8;PLCB3;DLG3;LIN7B;AP2S1;RPS6KA1;GABRA1;GABRA5;GNB5;CAMK2B;NEFL
Nucleobase biosynthesis	0.594028	1.14473	0.2575	0.724893	15	15	DHODH;UMPS;ADSSL1;PPAT;ATIC;GART;CAD;GMPS;LHPP;IMPDH1;PFAS;PAICS;ADSL;IMPDH2;ADSS	DHODH;UMPS;ADSSL1;PPAT;ATIC;GART;CAD;GMPS;LHPP
Binding and Uptake of Ligands by Scavenger Receptors	0.4029	1.1484	0.131507	0.725535	122	118	SAA1;COL4A2;HSP90B1;COL4A1;CALR;COL1A1;LRP1;HYOU1;MSR1;SCARB1;SCARA5;JCHAIN;IGLV1-36;IGLV3-21;IGLV3-22;IGLV2-23;IGLV1-40;IGLC6;IGLC7;IGLV3-1;IGLV4-3;IGLV3-19;IGLV2-18;IGLV7-43;IGLV2-33;IGLV3-27;IGLV3-25;IGLV1-44;IGLV5-37;IGLV1-51;IGLV1-47;IGLV7-46;IGLV5-45;IGLV3-16;IGLV2-14;IGLV3-12;IGLV4-69;IGLV10-54;IGLV6-57;IGLV11-55;IGLV2-8;IGLV2-11;IGLV8-61;IGLV4-60;APOB;IGKV4-1;IGKV5-2;IGKV1-16;IGKV2-28;IGK…	SAA1;COL4A2;HSP90B1;COL4A1;CALR;COL1A1;LRP1;HYOU1;MSR1;SCARB1
Common Pathway of Fibrin Clot Formation	0.534587	1.16168	0.201946	0.727324	22	22	F2R;F13A1;PROS1;F8;SERPINE2;PROC;F10;SERPIND1;SERPINA5;F2;PF4V1;PF4;SERPINC1;PRTN3;CD177;F13B;FGG;FGA;FGB;PROCR;F5;THBD	F2R;F13A1;PROS1;F8;SERPINE2;PROC
Signaling by FGFR4	-0.458958	-1.05489	0.371753	0.727378	41	41	FGF17;SOS1;GAB1;SRC;MKNK1;UBB;PLCG1;FRS2;SHC1;FGF2;PIK3CA;HRAS;MAPK1;FGF16;FGF4;FGF19;FGF8;FGF1;FGF23;FGF6;FGFR4;NRAS;KRAS;PPP2CB;BRAF;GRB2;KLB;FRS3;PTPN11;FGF20;FGF9;PIK3R1;RPS27A;PPP2CA;MAPK3;PPP2R1A;FGF18;SPRY2;CBL;UBA52;UBC	FRS3;PTPN11;FGF20;FGF9;PIK3R1;RPS27A;PPP2CA;MAPK3;PPP2R1A;FGF18;SPRY2;CBL;UBA52;UBC
Zinc transporters	0.562604	1.14975	0.26253	0.727654	17	17	SLC30A1;SLC39A10;SLC39A7;SLC30A5;SLC39A3;SLC39A1;SLC30A6;SLC39A14;SLC39A8;SLC30A3;SLC39A5;SLC30A8;SLC30A7;SLC39A4;SLC39A2;SLC39A6;SLC30A2	SLC30A1;SLC39A10;SLC39A7;SLC30A5;SLC39A3;SLC39A1;SLC30A6
Gene Silencing by RNA	0.418807	1.146	0.166667	0.727655	135	80	PLD6;NUP153;RANBP2;NUP210;MAEL;NUP188;XPO5;BCDIN3D;NUP214;POM121C;DICER1;NUP205;POLR2B;MOV10L1;NUP160;POLR2A;TNRC6A;NUP35;TPR;NUP107;NUP133;NUP155;NUP50;SEH1L;POM121;AGO2;DROSHA;POLR2D;HENMT1;ELAC2;PRKRA;TSN;NUP43;NUP88;NUP42;TNRC6B;AGO1;DGCR8;TARBP2;PIWIL1;TDRD6;TDRD1;ASZ1;PIWIL2;PIWIL4;NUP58;AAAS;TNRC6C;TDRKH;NUP54;AGO4;AGO3;NUP37;RAE1;NUP62;NUP98;POLR2I;IPO8;MYBL1;TDRD12;DDX4;SEC13;NUP93;POLR2…	PLD6;NUP153;RANBP2;NUP210;MAEL;NUP188;XPO5;BCDIN3D;NUP214;POM121C;DICER1;NUP205;POLR2B;MOV10L1;NUP160;POLR2A;TNRC6A;NUP35;TPR;NUP107;NUP133
mRNA Splicing - Minor Pathway	-0.434737	-1.05419	0.351667	0.727962	55	52	PDCD7;SNRNP200;PRPF6;POLR2B;SF3B3;POLR2A;NCBP2;SF3B1;SNRPF;GTF2F1;TXNL4A;POLR2D;SRSF1;GTF2F2;SRSF7;RNPC3;SF3B6;NCBP1;SRSF6;EFTUD2;SNRNP35;DDX42;DDX23;SF3B5;LSM2;SF3B4;SRSF2;SF3B2;POLR2I;SNRPD1;PRPF8;POLR2E;SNRPD2;POLR2L;ZCRB1;SNRNP40;ZMAT5;SNRNP48;POLR2K;ZRSR2;SNRPE;SNRPD3;SNRPG;POLR2H;POLR2C;SNRNP25;POLR2F;POLR2J;SNU13;YBX1;SNRPB;POLR2G	POLR2E;SNRPD2;POLR2L;ZCRB1;SNRNP40;ZMAT5;SNRNP48;POLR2K;ZRSR2;SNRPE;SNRPD3;SNRPG;POLR2H;POLR2C;SNRNP25;POLR2F;POLR2J;SNU13;YBX1;SNRPB;POLR2G
RHO GTPase cycle	0.357568	1.15327	0.0299145	0.729272	444	439	DSP;HGS;POTEE;UACA;ITGB1;AKAP12;SH3PXD2A;WASF2;CCDC88A;PKN2;KTN1;ARHGAP42;ALDH3A2;KIDINS220;DOCK1;CPNE8;HSP90AB1;ARHGAP21;GOPC;BASP1;GJA1;LBR;ARHGAP29;BAIAP2;ZAP70;STAM;FNBP1L;TIAM2;TRIO;ARHGEF28;SRGAP3;ARHGAP24;ARHGEF26;PKP4;CIT;MTMR1;LMAN1;STEAP3;IQGAP2;DSG2;ARHGEF9;LMNB1;FAM169A;NISCH;ROCK2;CDC37;ARHGEF10;ARHGEF17;MTR;TIAM1;BCAP31;SENP1;ARHGAP10;ARFGAP2;STAM2;TRA2B;RHOQ;DLG5;ERBIN;CUL3;PICALM;…	DSP;HGS;POTEE;UACA;ITGB1;AKAP12;SH3PXD2A;WASF2;CCDC88A;PKN2;KTN1;ARHGAP42;ALDH3A2;KIDINS220;DOCK1;CPNE8;HSP90AB1;ARHGAP21;GOPC;BASP1;GJA1;LBR;ARHGAP29;BAIAP2;ZAP70;STAM;FNBP1L;TIAM2;TRIO;ARHGEF28;SRGAP3;ARHGAP24;ARHGEF26;PKP4;CIT;MTMR1;LMAN1;STEAP3;IQGAP2;DSG2;ARHGEF9;LMNB1;FAM169A;NISCH;ROCK2;CDC37;ARHGEF10;ARHGEF17;MTR;TIAM1;BCAP31;SENP1;ARHGAP10;ARFGAP2;STAM2;TRA2B;RHOQ;DLG5;ERBIN;CUL3;PICALM;…
WNT ligand biogenesis and trafficking	0.518044	1.1417	0.248826	0.729727	26	26	VPS35;WNT5B;WNT5A;WNT2;WNT3;WLS;WNT9A;SNX3;WNT3A;WNT7A;WNT1;WNT8B;WNT8A;WNT16;TMED5;WNT4;VPS26A;WNT11;VPS29;WNT7B;WNT10B;WNT9B;WNT2B;PORCN;WNT6;WNT10A	VPS35;WNT5B;WNT5A;WNT2
VEGFR2 mediated cell proliferation	0.553719	1.13967	0.261161	0.730018	19	19	SPHK1;KDR;ITPR1;PDPK1;SRC;PLCG1;PRKCA;RASA1;HRAS;VEGFA;CALM1;ITPR2;NRAS;AHCYL1;ITPR3;KRAS;PRKCZ;PRKCB;PRKCD	SPHK1;KDR;ITPR1;PDPK1;SRC;PLCG1;PRKCA;RASA1;HRAS;VEGFA;CALM1
Transcriptional regulation by RUNX1	-0.371577	-1.05302	0.284639	0.730304	218	180	CTSL;SMARCA2;PSMB11;LGALS3;AUTS2;KMT2A;ARID1B;MOV10;CBX4;LIFR;CCND2;TP73;SMARCC1;ELF2;PBRM1;LMO1;KMT2B;CSNK2A2;PSMB1;SMARCB1;TNRC6A;SETD1B;PSMD5;SIN3B;WDR5;PHC1;CTSK;ESR1;SRC;CTSV;UBB;GATA3;ARID2;HDAC1;ABL1;PSMD11;YAP1;LMO2;PSMD13;BMI1;TCF3;CDK7;KMT2D;AGO2;PRKCQ;ARID1A;SMARCC2;RING1;MYL9;SETD1A;PSMD9;SMARCD3;SIN3A;SMARCA4;RUNX2;GPAM;SOCS4;PSMC6;PSME4;CREBBP;KMT2C;MYB;TNRC6B;SPI1;MNAT1;AGO1;AXIN1;…	CCND3;EP300;ACTL6A;PSMD6;CCND1;RBBP5;PSMC4;PSMD3;PTPN11;NFE2;PSMD4;RSPO3;RUNX1;SMARCD1;YAF2;PSMB4;PSMD7;PSMA7;PSMC3;GP1BA;ITGA2B;PRMT6;RPS27A;SMARCD2;ELF1;PRKCB;TJP1;PSME3;PSMB10;PSMB3;H2AFX;PSMC1;HIPK2;CBFB;PSMC2;TNFRSF18;KCTD6;PSMB8;PCGF5;PRMT1;CBX8;LDB1;CBX6;PSMA1;PSMB9;PSMD8;PSMB7;PSMF1;PSMD14;PSMA6;PSMB2;GATA2;CLDN5;PSME2;PSMA5;ZFPM1;OCLN;THBS1;SOCS3;UBA52;UBC;CDK6;SEM1;H19;PSME1
Interconversion of nucleotide di- and triphosphates	-0.48753	-1.05201	0.37604	0.730408	30	29	AK5;AK6;TYMS;AK9;TXNRD1;AK8;RRM2;AK4;RRM1;TXN;GSR;AK7;CTPS2;GLRX;DCTD;DTYMK;NME4;DCTPP1;NME1;RRM2B;CTPS1;NUDT13;CMPK1;NME2;AK2;DUT;GUK1;NME3;AK1	RRM2B;CTPS1;NUDT13;CMPK1;NME2;AK2;DUT;GUK1;NME3;AK1
Activation of kainate receptors upon glutamate binding	-0.479654	-1.05224	0.361204	0.731303	30	30	GNG11;GNG7;DLG1;GRIK5;GNG12;GNG2;GNGT1;CALM1;PLCB1;GRIK1;GRIK3;GNG3;GNB3;GNGT2;GNG13;DLG4;GRIK4;GRIK2;GNB4;GNG10;GNG5;PLCB2;GNB2;GNB1;GNG4;NCALD;GNG8;PLCB3;DLG3;GNB5	DLG4;GRIK4;GRIK2;GNB4;GNG10;GNG5;PLCB2;GNB2;GNB1;GNG4;NCALD;GNG8;PLCB3;DLG3;GNB5
Defects of contact activation system (CAS) and kallikrein/kinin system (KKS)	0.578921	1.15054	0.264368	0.732314	16	16	GP1BB;SERPING1;TPST1;KLKB1;F8;F10;F9;F2;F11;GP9;GP5;GGCX;VWF;GP1BA;F12;TPST2	GP1BB;SERPING1;TPST1
Epigenetic regulation of gene expression	0.412515	1.15442	0.147945	0.732807	122	86	MYO1C;JARID2;KAT2A;CHD3;SUZ12;TBP;SUDS3;GTF2H2;MTA1;HDAC2;TAF1C;DNMT1;UBTF;RRP8;EED;SF3B1;GTF2H3;TET2;GATAD2B;TAF1A;SIN3B;GTF2H4;SMARCA5;ERCC6;TTF1;SAP18;POLR1A;HDAC1;BAZ1B;CDK7;POLR1B;SAP30L;TDG;SIRT1;AEBP2;SIN3A;TAF1B;ARID4B;MYBBP1A;RBBP7;GSK3B;RBBP4;MTF2;POLR1E;UHRF1;CBX3;MNAT1;DNMT3A;TET1;TAF1D;SAP30BP;MTA2;DNMT3L;PHF1;KAT2B;EHMT2;MTA3;ERCC3;POLR1C;GATAD2A;CCNH;EZH2;MBD3;POLR1D;SAP130;GTF2H5;…	MYO1C;JARID2;KAT2A;CHD3;SUZ12;TBP;SUDS3;GTF2H2;MTA1;HDAC2;TAF1C;DNMT1;UBTF;RRP8;EED;SF3B1;GTF2H3;TET2;GATAD2B;TAF1A;SIN3B;GTF2H4;SMARCA5;ERCC6;TTF1;SAP18;POLR1A;HDAC1;BAZ1B;CDK7;POLR1B;SAP30L;TDG;SIRT1;AEBP2
SUMOylation of transcription factors	-0.52336	-1.04997	0.390288	0.733876	20	20	HIC1;MTA1;MDM2;PIAS3;FOXL2;TFAP2B;PIAS1;TP53BP1;PIAS4;SP3;PIAS2;SUMO3;MITF;TFAP2A;UBE2I;SUMO2;TFAP2C;SUMO1;TP53;CDKN2A	TFAP2A;UBE2I;SUMO2;TFAP2C;SUMO1;TP53;CDKN2A
Fanconi Anemia Pathway	-0.463469	-1.0489	0.369932	0.734231	38	36	FANCD2;DCLRE1B;DCLRE1A;FANCI;EME1;UBB;RPA1;FANCE;SLX1A;FANCM;FAN1;FANCC;EME2;ATR;WDR48;FAAP100;POLN;MUS81;ERCC4;FANCF;RPA2;ATRIP;USP1;FAAP20;RPA3;FANCA;RPS27A;FANCB;FANCG;FAAP24;ERCC1;SLX4;UBE2T;FANCL;UBA52;UBC	ATRIP;USP1;FAAP20;RPA3;FANCA;RPS27A;FANCB;FANCG;FAAP24;ERCC1;SLX4;UBE2T;FANCL;UBA52;UBC
Polymerase switching on the C-strand of the telomere	-0.499172	-1.04839	0.402397	0.734268	26	26	TERF1;POLD1;RFC5;CHTF8;CHTF18;TERF2IP;RFC1;POLA1;PCNA;PRIM2;RFC4;DSCC1;TERF2;POLD2;CTC1;STN1;POLD3;RFC3;POLA2;PRIM1;RFC2;ACD;TEN1;POT1;TINF2;POLD4	PRIM2;RFC4;DSCC1;TERF2;POLD2;CTC1;STN1;POLD3;RFC3;POLA2;PRIM1;RFC2;ACD;TEN1;POT1;TINF2;POLD4
Immunoregulatory interactions between a Lymphoid and a non-Lymphoid cell	-0.368133	-1.0503	0.324523	0.734464	217	204	C3;ITGB1;CLEC2B;CD40;LILRB5;CD200;CD96;CD1D;CD8A;ICAM2;SIGLEC10;SIGLEC5;NCR3;KLRF1;CD8B;ICAM1;PILRB;CLEC2D;ITGB7;ITGA4;CD247;HCST;ITGB2;CXADR;SIGLEC1;IGLV1-36;IGLV3-21;IGLV3-22;IGLV2-23;IGLV1-40;IGLC6;IGLC7;IGLV3-1;IGLV4-3;IGLV3-19;IGLV2-18;IGLV7-43;IGLV2-33;IGLV3-27;IGLV3-25;IGLV1-44;IGLV5-37;IGLV1-51;IGLV1-47;IGLV7-46;IGLV5-45;IGLV3-16;IGLV2-14;IGLV3-12;IGLV4-69;IGLV10-54;IGLV6-57;IGLV11-55;IGL…	CD226;COLEC12;ITGAL;TRBC1;TYROBP;MADCAM1;KLRG1;LAIR1;ICAM5;PVR;VCAM1;CD1C;CD1B;MICA;CD1A;IGLC1;IFITM1;NECTIN2;SH2D1A;CD3E;TRAC;CD3G;HLA-F;HLA-A;CD81;NPDC1;B2M;HLA-E;HLA-C;HLA-B
TNFR1-induced NFkappaB signaling pathway	-0.494015	-1.04919	0.373942	0.734892	26	26	TAB2;TNFAIP3;TNFRSF1A;BIRC2;USP4;RACK1;TNF;BIRC3;TRAF2;CHUK;MAP3K7;TAB3;USP2;IKBKB;IKBKG;RNF31;CYLD;RIPK1;TRAF1;SHARPIN;XIAP;USP21;TAB1;OTUD7B;RBCK1;TRADD	RNF31;CYLD;RIPK1;TRAF1;SHARPIN;XIAP;USP21;TAB1;OTUD7B;RBCK1;TRADD
EPHA-mediated growth cone collapse	-0.568015	-1.04668	0.385	0.736649	15	15	ROCK2;MYH9;SRC;RHOA;MYL9;FYN;MYH10;YES1;LYN;ROCK1;MYH11;NGEF;MYH14;MYL12B;MYL6	NGEF;MYH14;MYL12B;MYL6
Resolution of Abasic Sites (AP sites)	-0.465414	-1.04454	0.384868	0.737511	38	37	NEIL2;MBD4;PARG;POLD1;RFC5;LIG3;RPA1;TDG;PARP2;RFC1;LIG1;OGG1;PNKP;PCNA;RFC4;RPA2;UNG;SMUG1;POLB;POLD2;POLE2;POLD3;RFC3;NTHL1;POLE;RPA3;FEN1;MPG;POLE3;RFC2;MUTYH;PARP1;NEIL1;APEX1;XRCC1;POLE4;POLD4	RFC4;RPA2;UNG;SMUG1;POLB;POLD2;POLE2;POLD3;RFC3;NTHL1;POLE;RPA3;FEN1;MPG;POLE3;RFC2;MUTYH;PARP1;NEIL1;APEX1;XRCC1;POLE4;POLD4
RNA Polymerase III Transcription Termination	-0.500929	-1.04691	0.386643	0.737603	23	23	SSB;POLR3F;NFIA;POLR3G;POLR3H;POLR3D;NFIX;POLR3E;POLR1C;POLR3A;POLR3GL;POLR1D;NFIC;POLR2E;POLR3B;POLR2L;CRCP;POLR2K;POLR3K;POLR2H;POLR2F;POLR3C;NFIB	POLR2E;POLR3B;POLR2L;CRCP;POLR2K;POLR3K;POLR2H;POLR2F;POLR3C;NFIB
GABA synthesis, release, reuptake and degradation	-0.527139	-1.04577	0.409639	0.738196	19	19	SYT1;STXBP1;VAMP2;DNAJC5;ALDH5A1;SNAP25;SLC32A1;SLC6A11;GAD1;SLC6A12;GAD2;CPLX1;SLC6A13;RIMS1;STX1A;ABAT;HSPA8;SLC6A1;RAB3A	CPLX1;SLC6A13;RIMS1;STX1A;ABAT;HSPA8;SLC6A1;RAB3A
Regulation of necroptotic cell death	-0.489994	-1.04468	0.392	0.738638	31	29	CDC37;OGT;CASP8;UBB;FLOT2;CFLAR;BIRC2;FADD;TNFRSF10B;FLOT1;TNFRSF10A;FASLG;BIRC3;TRAF2;FAS;MLKL;RIPK3;RIPK1;HSP90AA1;XIAP;RPS27A;STUB1;PELI1;PDCD6IP;SDCBP;TNFSF10;TRADD;UBA52;UBC	HSP90AA1;XIAP;RPS27A;STUB1;PELI1;PDCD6IP;SDCBP;TNFSF10;TRADD;UBA52;UBC
TGF-beta receptor signaling in EMT (epithelial to mesenchymal transition)	-0.546261	-1.04268	0.403061	0.738759	16	16	TGFBR2;UBB;TGFB1;SMURF1;PARD3;RHOA;PARD6A;TGFBR1;F11R;PRKCZ;RPS27A;ARHGEF18;FKBP1A;CGN;UBA52;UBC	RPS27A;ARHGEF18;FKBP1A;CGN;UBA52;UBC
APC/C:Cdc20 mediated degradation of Cyclin B	-0.49622	-1.04358	0.395586	0.738989	24	24	ANAPC5;ANAPC7;UBB;UBE2D1;ANAPC15;ANAPC1;UBE2S;ANAPC10;CDC16;CDC23;ANAPC16;ANAPC4;CCNB1;CDC27;CDC26;ANAPC2;CDC20;UBE2C;ANAPC11;RPS27A;CDK1;UBA52;UBC;UBE2E1	CCNB1;CDC27;CDC26;ANAPC2;CDC20;UBE2C;ANAPC11;RPS27A;CDK1;UBA52;UBC;UBE2E1
TICAM1, RIP1-mediated IKK complex recruitment	-0.52492	-1.04504	0.386364	0.73905	19	19	TRAF6;UBB;UBE2D1;BIRC2;TICAM1;BIRC3;CHUK;UBE2V1;IKBKB;IKBKG;RIPK3;UBE2N;RIPK1;UBE2D2;RPS27A;TLR3;UBE2D3;UBA52;UBC	IKBKB;IKBKG;RIPK3;UBE2N;RIPK1;UBE2D2;RPS27A;TLR3;UBE2D3;UBA52;UBC
Intrinsic Pathway of Fibrin Clot Formation	0.538168	1.15467	0.236453	0.739881	23	23	GP1BB;SERPING1;KLKB1;PROS1;C1QBP;F8;SERPINE2;PROC;F10;SERPIND1;F9;SERPINA5;F2;F11;GP9;SERPINC1;GP5;KNG1;VWF;A2M;GP1BA;F12;PRCP	GP1BB;SERPING1;KLKB1;PROS1;C1QBP;F8;SERPINE2;PROC
Cristae formation	-0.482536	-1.04277	0.37225	0.740074	31	31	MT-ATP6;ATP5PF;ATP5MC1;MTX2;MTX1;SAMM50;TMEM11;ATP5PO;APOO;MT-ATP8;IMMT;HSPA9;APOOL;ATP5F1C;DNAJC11;DMAC2L;ATP5F1A;MICOS13;ATP5MG;ATP5PB;CHCHD6;MICOS10;ATP5MC2;CHCHD3;ATP5ME;ATP5F1D;ATP5PD;ATP5F1B;ATP5MC3;ATP5MF;ATP5F1E	DMAC2L;ATP5F1A;MICOS13;ATP5MG;ATP5PB;CHCHD6;MICOS10;ATP5MC2;CHCHD3;ATP5ME;ATP5F1D;ATP5PD;ATP5F1B;ATP5MC3;ATP5MF;ATP5F1E
Formation of TC-NER Pre-Incision Complex	-0.434612	-1.0415	0.37037	0.741119	53	53	COPS7B;DDB1;GTF2H2;POLR2B;POLR2A;GTF2H3;GTF2H4;ERCC6;COPS5;UBB;COPS4;CDK7;COPS7A;POLR2D;CUL4B;CUL4A;XPA;MNAT1;COPS8;UVSSA;ISY1;ZNF830;COPS3;ERCC3;GPS1;PPIE;CCNH;POLR2I;XAB2;USP7;GTF2H5;GTF2H1;AQR;EP300;COPS2;POLR2E;POLR2L;RPS27A;PRPF19;POLR2K;RBX1;ERCC8;HMGN1;POLR2H;POLR2C;TCEA1;POLR2F;ERCC2;POLR2J;COPS6;UBA52;UBC;POLR2G	GTF2H5;GTF2H1;AQR;EP300;COPS2;POLR2E;POLR2L;RPS27A;PRPF19;POLR2K;RBX1;ERCC8;HMGN1;POLR2H;POLR2C;TCEA1;POLR2F;ERCC2;POLR2J;COPS6;UBA52;UBC;POLR2G
Degradation of the extracellular matrix	0.398639	1.13463	0.166197	0.742355	111	111	COL17A1;CTSB;LAMB1;CTSL;COL18A1;COL12A1;LAMA5;BSG;COL9A3;CAPN7;LAMC1;BMP1;SPOCK3;LAMC2;FURIN;MMP14;COL19A1;COL14A1;MMP11;COL26A1;CTSK;CAPN14;CTSV;COL23A1;KLKB1;PHYKPL;TLL2;COL13A1;MMP17;HSPG2;MMP16;CAPN6;MMP24;CTSG;CMA1;CAPN9;CAPN13;TPSAB1;ACAN;CTRB2;CTRB1;CAPNS2;SPP1;ADAMTS16;COL9A1;ADAMTS8;MMP1;MMP8;MMP20;MMP3;MMP12;ELANE;ADAMTS4;OPTC;COL15A1;BCAN;PRSS1;PLG;ADAM17;NID1;CDH1;NCSTN;CAPN10;LAMA3;C…	COL17A1;CTSB;LAMB1;CTSL;COL18A1;COL12A1;LAMA5;BSG;COL9A3;CAPN7;LAMC1;BMP1;SPOCK3;LAMC2;FURIN;MMP14;COL19A1;COL14A1;MMP11;COL26A1;CTSK;CAPN14;CTSV;COL23A1
Mitochondrial biogenesis	-0.397811	-1.04058	0.373437	0.742571	95	92	MT-ATP6;NCOR1;ATP5PF;TBL1X;ATP5MC1;TFB1M;TBL1XR1;NCOA2;MTX2;PPARGC1B;MTX1;CRTC3;SAMM50;PRKAA2;HELZ2;TMEM11;PRKAG2;ATP5PO;APOO;SMARCD3;CRTC1;MT-ATP8;MAPK14;HDAC3;SIRT3;PRKAB1;NR1D1;RXRA;HCFC1;IMMT;TGS1;CREBBP;SSBP1;TFB2M;GABPA;CALM1;MEF2D;CHD9;NCOA1;MAPK11;CARM1;PRKAG3;POLRMT;TFAM;CREB1;HSPA9;APOOL;CAMK4;ATF2;NCOA6;MTERF1;GABPB1;ACSS2;ATP5F1C;POLG2;PRKAG1;SIRT5;DNAJC11;GLUD2;SIRT4;ALAS1;DMAC2L;ATP…	DMAC2L;ATP5F1A;MICOS13;NRF1;PERM1;MED1;MAPK12;PPARA;CRTC2;ATP5MG;MEF2C;ATP5PB;CHCHD6;MICOS10;ATP5MC2;PPRC1;SOD2;CHCHD3;ATP5ME;PRKAB2;IDH2;PPARGC1A;GLUD1;ATP5F1D;ESRRA;ATP5PD;ATP5F1B;ATP5MC3;ATP5MF;CYCS;ATP5F1E
Toll Like Receptor 3 (TLR3) Cascade	-0.398545	-1.03997	0.37156	0.743082	93	93	APP;SAA1;NFKB1;HMGB1;RPS6KA5;BTRC;TRAF3;CASP8;TAB2;TRAF6;PPP2R5D;MAP3K8;UBB;MEF2A;MAP2K7;CUL1;IKBKE;NFKBIA;UBE2D1;NFKBIB;BIRC2;FADD;TICAM1;RPS6KA2;MAPK14;TANK;RIPK2;TNIP2;FBXW11;MAPK1;MAPK11;NOD2;S100A12;BIRC3;CREB1;CHUK;MAP3K7;RPS6KA3;ATF2;PPP2R1B;RELA;MAPK10;UBE2V1;MAPKAPK2;NKIRAS1;TAB3;MAPK8;PPP2CB;NKIRAS2;MAP2K1;IKBKB;IRAK1;TBK1;MAPKAPK3;IKBKG;RIPK3;VRK3;UBE2N;MAPK7;RIPK1;UBE2D2;IRAK2;SARM1;M…	IRF3;MAP2K4;NOD1;RPS27A;MEF2C;ELK1;S100B;MAPK9;PPP2CA;ATF1;AGER;DUSP7;TAB1;MAPK3;PPP2R1A;SKP1;DUSP3;NFKB2;IRF7;TLR3;UBE2D3;DUSP4;MAP2K3;DUSP6;RPS6KA1;UBA52;UBC;JUN;FOS
Diseases of hemostasis	0.578921	1.1556	0.271605	0.744128	16	16	GP1BB;SERPING1;TPST1;KLKB1;F8;F10;F9;F2;F11;GP9;GP5;GGCX;VWF;GP1BA;F12;TPST2	GP1BB;SERPING1;TPST1
Visual phototransduction	-0.398948	-1.03861	0.356601	0.746102	100	100	GPC4;SDC3;LRP12;SLC24A1;LRP1;GUCA1B;RGS9BP;PLB1;METAP2;RDH10;BCO1;HSD17B1;SDC2;FNTA;PRKCQ;NAPEPLD;RDH5;GNGT1;NMT1;PRKCA;PDE6B;HSPG2;GPC2;CALM1;GPC3;RETSAT;RGS9;AWAT2;GRK1;GPC5;OPN1MW;OPN1LW;PPEF1;APOB;RCVRN;RLBP1;STRA6;RDH16;HSD17B6;DHRS9;RDH12;SAG;RHO;GUCA1C;MYO7A;OPN1SW;GUCA1A;RBP2;CLPS;RBP4;GNAT1;PDE6A;PNLIP;APOA4;RDH8;LDLR;APOC2;LPL;AKR1C4;RBP3;LRAT;CAMKMT;FNTB;APOA1;NMT2;ABCA4;RDH11;BCO2;CYP…	GRK7;LRP8;GPIHBP1;PDE6G;APOM;GPC1;METAP1;AGRN;CNGB1;APOC3;SDR9C7;SDC1;CNGA1;LRP10;GUCY2D;GUCY2F;GRK4;GNB1;AKR1B10;GPC6;LRP2;GNB5;DHRS3;AKR1C1;AKR1C3;SDC4;RBP1;APOE
Regulation of TNFR1 signaling	-0.462631	-1.03716	0.385762	0.749384	38	35	SPPL2A;CASP8;SPPL2B;TNFAIP3;UBB;TNFRSF1A;CFLAR;BIRC2;FADD;OTULIN;USP4;RACK1;TNF;BIRC3;TRAF2;CHUK;USP2;IKBKB;IKBKG;RNF31;CYLD;RIPK1;TRAF1;SHARPIN;XIAP;USP21;RPS27A;CLIP3;OTUD7B;MADD;RBCK1;TRADD;TAX1BP1;UBA52;UBC	RNF31;CYLD;RIPK1;TRAF1;SHARPIN;XIAP;USP21;RPS27A;CLIP3;OTUD7B;MADD;RBCK1;TRADD;TAX1BP1;UBA52;UBC
Diseases of signal transduction by growth factor receptors and second messengers	-0.342541	-1.03452	0.344218	0.754844	392	391	KREMEN2;TSC2;GOLGA4;AKAP9;PSMB11;NCOR1;EGFR;PDGFA;CUX1;GOLGB1;HEY1;JAG2;DLL4;FGFR1;TLN1;TBL1X;KANK1;CDKN1B;APBB1IP;KAT2A;SPRED2;FGF10;TGFA;HHAT;LRP5;FBXW7;ERLIN2;AP3B1;KDR;FGF17;CDC37;OS9;TGFBR2;KIAA1549;SYVN1;PSMB1;CASP9;TRAT1;HDAC2;LRRFIP1;QKI;ERBIN;POLR2B;RAF1;TRIM24;HDAC4;TBL1XR1;MDM2;CD86;KL;POLR2A;FOXO3;FZD6;NCBP2;TCF7L2;APH1A;TRIP11;PTEN;TRAK1;IRS1;SOS1;STAT5A;SPTBN1;TNKS;PSMD5;PIK3CD;FOXO…	PSMD3;PDGFB;PTPN11;MTOR;NOX4;PIK3R2;FGF20;POLR2E;FGF9;HSP90AA1;PSMD4;ARRB1;STRN;ERBB4;ESR2;AMER1;PIK3AP1;PIK3R1;CTBP2;AKT2;HBEGF;POLR2L;PSENEN;MAP2K2;IQGAP1;PORCN;PSMB4;PSMD7;PSMA7;MAML2;ETV6;DUSP9;PSMC3;FGF22;MIB1;HDAC9;HDAC6;PPP2R5E;FOXO6;ITGA2B;MET;RPS27A;PDGFRB;AKT3;BAG4;EREG;VCP;POLR2K;DUSP10;CDK8;NEURL1B;ARAF;EPGN;PPP2CA;RBX1;PSME3;DUSP7;PSMB10;FLT3LG;BTC;FGF5;PSMB3;GSK3A;HGF;PSMC1;MAPK3;AK…
Cargo trafficking to the periciliary membrane	0.439024	1.1292	0.201493	0.756367	51	51	BBS1;EXOC7;NPHP3;BBS4;BBS7;INPP5E;ASAP1;EXOC4;PKD2;ARL6;EXOC5;EXOC1;EXOC6;RAB3IP;CCT8;BBS9;UNC119B;PKD1;BBS5;CCT5;RP2;ARL3;RAB11FIP3;PDE6D;EXOC3;CCT2;SMO;CNGA2;SSTR3;RHO;CNGA4;TTC8;CCT3;LZTFL1;BBS10;BBS12;RAB8A;BBIP1;BBS2;CCT4;EXOC8;MCHR1;ARL13B;MKKS;CNGB1;GBF1;TCP1;EXOC2;ARF4;CYS1;RAB11A	BBS1;EXOC7;NPHP3;BBS4;BBS7;INPP5E;ASAP1;EXOC4;PKD2;ARL6;EXOC5;EXOC1;EXOC6;RAB3IP;CCT8;BBS9;UNC119B;PKD1;BBS5;CCT5;RP2;ARL3;RAB11FIP3;PDE6D;EXOC3
Processing of DNA double-strand break ends	-0.414776	-1.03455	0.364668	0.756428	81	63	RAD50;TOPBP1;BARD1;DNA2;WRN;UBB;MDC1;TOP3A;MRE11;RFC5;NSD2;BRCC3;HUS1;RPA1;BRCA1;RMI2;TIPIN;RAD9A;UIMC1;ATM;ATR;RNF8;RAD1;HERC2;RNF4;NBN;BRIP1;CLSPN;EXO1;TP53BP1;PIAS4;RNF168;TIMELESS;KAT5;RFC4;RPA2;SIRT6;RAD17;BLM;CCNA1;RAD9B;UBE2N;ATRIP;RFC3;PPP4R2;CHEK1;RPA3;CDK2;RBBP8;RFC2;CCNA2;RPS27A;UBE2I;H2AFX;BABAM1;UBE2V2;SUMO2;RHNO1;RMI1;SUMO1;PPP4C;UBA52;UBC	CCNA1;RAD9B;UBE2N;ATRIP;RFC3;PPP4R2;CHEK1;RPA3;CDK2;RBBP8;RFC2;CCNA2;RPS27A;UBE2I;H2AFX;BABAM1;UBE2V2;SUMO2;RHNO1;RMI1;SUMO1;PPP4C;UBA52;UBC
Negative regulation of the PI3K/AKT network	-0.38478	-1.03339	0.354642	0.756792	113	113	EGFR;PDGFA;FGFR1;FGF10;TGFA;FGF17;TRAT1;PIP4K2A;CD86;KL;PTEN;IRS1;TRAF6;PIK3CD;GAB1;PDGFRA;PPP2R5D;ESR1;VAV1;SRC;NRG4;PHLPP2;NRG1;PIP5K1A;PIP4K2C;FRS2;FGF2;FGF7;PIK3CA;PPP2R5A;PIP4K2B;FYN;MAPK1;PIK3R3;ICOS;FGF16;CD19;FLT3;CD80;FGF3;FGF4;FGF19;INS;FGF8;FGF1;FGF23;FGF6;FGFR4;PIP5K1B;KIT;NRG3;PPP2R5C;RAC1;IRS2;PPP2R1B;PPP2CB;PIP5K1C;IRAK1;GRB2;IL1RAP;LCK;IER3;KLB;EGF;GAB2;CD28;IL1RL1;RHOG;AREG;MYD88…	RHOG;AREG;MYD88;IL33;PDGFB;PHLPP1;PTPN11;PIK3R2;FGF20;FGF9;STRN;ERBB4;ESR2;PIK3AP1;PIK3R1;AKT2;HBEGF;FGF22;PPP2R5E;MET;PDGFRB;AKT3;IRAK4;EREG;EPGN;PPP2CA;FLT3LG;BTC;FGF5;THEM4;HGF;MAPK3;ERBB2;PPP2R5B;PPP2R1A;NRG2;INSR;TRIB3;FGFR2;KITLG;FGF18;PIK3CB;RAC2;AKT1;FGFR3;ERBB3
Regulation of cholesterol biosynthesis by SREBP (SREBF)	0.443556	1.12712	0.233503	0.756926	56	55	MBTPS1;SC5D;TBL1X;SCAP;SEC24B;HMGCR;CYP51A1;PMVK;MBTPS2;TBL1XR1;NCOA2;LSS;NFYC;ACACB;HELZ2;SREBF1;FDFT1;SEC24C;TM7SF2;SP1;SREBF2;KPNB1;SMARCD3;FASN;GPAM;SEC24A;RXRA;TGS1;ELOVL6;CREBBP;SEC24D;MVK;CHD9;NCOA1;CARM1;SAR1B;DHCR7;NCOA6;SCD;NFYA;INSIG1;MTF1;SEC23A;MED1;SQLE;PPARA;GGPS1;HMGCS1;INSIG2;ACACA;IDI1;FDPS;NFYB;RAN;MVD	MBTPS1;SC5D;TBL1X;SCAP;SEC24B;HMGCR;CYP51A1;PMVK;MBTPS2;TBL1XR1;NCOA2;LSS;NFYC;ACACB;HELZ2;SREBF1;FDFT1;SEC24C;TM7SF2;SP1
Viral Messenger RNA Synthesis	0.453227	1.12391	0.213033	0.763211	49	44	NUP153;RANBP2;NUP210;NUP188;NUP214;POM121C;NUP205;POLR2B;NUP160;POLR2A;NUP35;TPR;NUP107;NUP133;NUP155;GTF2F1;NUP50;SEH1L;POM121;POLR2D;GTF2F2;NUP43;NUP88;NUP42;NUP58;AAAS;NUP54;NUP37;RAE1;NUP62;NUP98;POLR2I;SEC13;NUP93;POLR2E;NDC1;POLR2L;NUP85;POLR2K;POLR2H;POLR2C;POLR2F;POLR2J;POLR2G	NUP153;RANBP2;NUP210;NUP188;NUP214;POM121C;NUP205;POLR2B;NUP160;POLR2A;NUP35;TPR;NUP107;NUP133;NUP155;GTF2F1;NUP50;SEH1L;POM121
Fatty acid metabolism	-0.367855	-1.02786	0.378613	0.77023	177	175	CYP1B1;PTGDS;ACADL;HPGD;ALDH3A2;GGT5;HACD3;ACSL3;CBR4;HACD1;ACADM;FADS1;ACOX2;ABCC1;ACSF3;PON2;HSD17B8;MORC2;HACL1;PRKAA2;MCAT;CYP2C8;AWAT1;ACAD11;ACLY;ECI2;CPT1B;ACSBG1;SLC25A17;PRKAG2;ELOVL1;FAAH;MMAA;ACOT8;PCCB;SLC27A3;FASN;HADHA;ACAA2;RXRA;PTGR2;ACBD6;NUDT19;ACBD5;ELOVL6;ELOVL4;NDUFAB1;EHHADH;HSD17B12;ACAD10;CPT2;PTGS2;CYP4A22;CYP4A11;PTGIS;GGT1;ALOX15B;ALOX12;ALOX15;DPEP2;ALOX12B;CYP1A2;CYP1…	PTGR1;HACD2;ACOX1;HADH;DECR1;MECR;OLAH;PECR;DECR2;ACOT13;ACOT2;CYP4F3;HSD17B4;TECR;SLC25A20;THEM4;ACACA;ELOVL7;ACOT11;CRAT;PCTP;ACSL1;ACSL4;CYP4B1;HACD4;CBR1;PPT1;DBI;PRKAB2;ACADS;PLA2G4A;ACBD4;ACAA1;SLC25A1;ACOT7;PRXL2B;MID1IP1;PTGES;ACBD7;ECHS1;ACADVL;GPX2;HADHB;GPX4;SLC22A5;EPHX2;PHYH;AKR1C3;SCD5;SCP2
RNA Polymerase II Transcription Pre-Initiation And Promoter Opening	-0.433595	-1.02875	0.398387	0.770565	47	47	TBP;TAF6;GTF2H2;POLR2B;TAF3;POLR2A;TAF15;GTF2H3;TAF4;GTF2H4;TAF7;GTF2F1;CDK7;POLR2D;TAF13;GTF2F2;GTF2A1;MNAT1;TAF1L;GTF2E1;ERCC3;TAF2;CCNH;TAF1;POLR2I;GTF2H5;GTF2H1;GTF2B;POLR2E;POLR2L;TAF7L;POLR2K;TAF11;TAF5;TAF4B;GTF2E2;TAF12;POLR2H;TAF10;POLR2C;POLR2F;ERCC2;POLR2J;GTF2A2;TAF9B;TAF9;POLR2G	GTF2H5;GTF2H1;GTF2B;POLR2E;POLR2L;TAF7L;POLR2K;TAF11;TAF5;TAF4B;GTF2E2;TAF12;POLR2H;TAF10;POLR2C;POLR2F;ERCC2;POLR2J;GTF2A2;TAF9B;TAF9;POLR2G
Activation of NMDA receptors and postsynaptic events	-0.400181	-1.02804	0.371248	0.771331	75	75	PRKX;PRKAR1B;LIN7C;RPS6KA6;DLG1;PRKAA2;PDPK1;SRC;LIN7A;ADCY1;CAMKK2;PPM1F;NRG1;PRKAG2;ARHGEF7;CAMKK1;RPS6KA2;PRKAB1;HRAS;CALM1;MAPK1;GRIA3;LRRC7;PRKAG3;ACTN2;KIF17;ADCY8;RASGRF2;GRIA1;GRIN2B;CAMK2A;GRIA4;GRIN3B;GRIN3A;PPM1E;GRIN2D;GRIN1;GRIA2;PRKACG;RAC1;NRAS;CREB1;PRKAR2B;RPS6KA3;PRKACB;CAMK4;KRAS;CAMK2G;PRKAR1A;PRKAG1;NBEA;DLG2;NRGN;RASGRF1;APBA1;GRIN2C;MAPT;DLG4;PRKAA1;ERBB4;GRIN2A;PRKAR2A;PRK…	CAMK2G;PRKAR1A;PRKAG1;NBEA;DLG2;NRGN;RASGRF1;APBA1;GRIN2C;MAPT;DLG4;PRKAA1;ERBB4;GRIN2A;PRKAR2A;PRKACA;MAPK3;GIT1;CASK;CAMK1;CAMK2D;PRKAB2;KPNA2;DLG3;LIN7B;RPS6KA1;CAMK2B;NEFL
Notch-HLH transcription pathway	0.485881	1.11656	0.277108	0.771331	28	28	NCOR1;TBL1X;KAT2A;NOTCH3;HDAC2;HDAC4;TBL1XR1;HDAC1;HDAC7;HDAC3;RBPJ;SNW1;CREBBP;MAML3;NOTCH1;MAML1;NOTCH2;HDAC5;KAT2B;MAMLD1;HDAC11;NOTCH4;HDAC8;MAML2;HDAC9;HDAC6;NCOR2;HDAC10	NCOR1;TBL1X;KAT2A;NOTCH3;HDAC2;HDAC4;TBL1XR1
DNA Damage Bypass	-0.432943	-1.02619	0.409539	0.772501	48	47	POLK;DDB1;REV1;REV3L;NPLOC4;POLH;POLD1;UBB;RAD18;RFC5;USP10;RPA1;UBE2B;CUL4B;TRIM25;CUL4A;RCHY1;UBA7;RFC1;SPRTN;WDR48;DTL;POLI;PCNA;RFC4;RPA2;PCLAF;POLD2;POLE2;POLD3;RFC3;USP1;POLE;RPA3;POLE3;RFC2;RPS27A;VCP;RBX1;USP43;MAD2L2;POLE4;POLD4;UBA52;UBC;UBE2L6;ISG15	POLD3;RFC3;USP1;POLE;RPA3;POLE3;RFC2;RPS27A;VCP;RBX1;USP43;MAD2L2;POLE4;POLD4;UBA52;UBC;UBE2L6;ISG15
TP53 Regulates Transcription of DNA Repair Genes	-0.414302	-1.02552	0.381729	0.772912	65	62	SUPT16H;GTF2H2;POLR2B;MSH2;POLR2A;FANCD2;CCNT1;GTF2H3;ELOA;FANCI;GTF2H4;SSRP1;CCNK;MDC1;CCNT2;GTF2F1;CDK7;BRCA1;POLR2D;GTF2F2;FANCC;NELFE;ATM;ATR;ELL;CDK13;MNAT1;CDK12;CTDP1;ELOA2;NELFB;SUPT5H;DDB2;RAD51D;ATF2;NELFA;ERCC3;PMS2;SUPT4H1;CCNH;NELFCD;ELOB;POLR2I;GTF2H5;GTF2H1;CHEK1;POLR2E;POLR2L;POLR2K;ELOC;MLH1;POLR2H;POLR2C;TCEA1;POLR2F;CDK9;ERCC2;POLR2J;TP53;POLR2G;JUN;FOS	ELOC;MLH1;POLR2H;POLR2C;TCEA1;POLR2F;CDK9;ERCC2;POLR2J;TP53;POLR2G;JUN;FOS
M Phase	-0.344772	-1.02629	0.343407	0.773894	386	354	AKAP9;PSMB11;CSNK1E;DYNC1I2;LPIN1;CEP290;VPS4A;RB1;DYNC1H1;WAPL;LBR;ANAPC5;RAD21;PCM1;NUP153;PCNT;RANBP2;NUP210;XPO1;SPDL1;RANGAP1;NUP188;CKAP5;TUBGCP3;STAG2;ANAPC7;CEP250;LMNB1;CNEP1R1;NUP214;SMC1A;POM121C;NUP205;CSNK2A2;PSMB1;OFD1;CENPC;SPAST;SMC3;DCTN1;MAU2;TUBGCP2;NUP160;PDS5B;NUMA1;AHCTF1;ZWINT;PPP2R2D;DYNC1LI2;NUP35;KNTC1;PHF8;NCAPG2;CEP70;NINL;PSMD5;CEP135;NIPBL;LEMD3;TPR;NUP107;NUP133;PAF…	NUP93;TUBB;PSMD6;HDAC8;FBXO5;CEP72;PSMC4;CDC27;CDC26;PSMD3;DSN1;NSL1;NCAPH2;SIRT2;NUDC;CENPO;ANAPC2;HSP90AA1;TUBGCP4;PSMD4;CDC20;NDC1;GORASP1;ENSA;BIRC5;SSNA1;PSMB4;PSMD7;PSMA7;PLK1;UBE2C;CEP192;TUBB6;CCNB2;PSMC3;RCC1;NUP85;PPP2R5E;ANAPC11;MZT1;RPS27A;SGO2;PRKCB;MAPRE1;MASTL;PPP2CA;DCTN2;HAUS8;RAB2A;HAUS1;PSME3;PSMB10;SMC4;RAB1B;UBE2I;CHMP4A;PSMB3;PRKACA;MIS12;ZW10;DYNLL2;H2AFX;PSMC1;MAPK3;PPP2R5…
Na+/Cl- dependent neurotransmitter transporters	-0.521919	-1.02461	0.437168	0.774424	19	19	SLC6A3;SLC6A9;SLC6A14;SLC6A11;SLC6A15;SLC6A2;SLC6A18;SLC6A19;SLC18A2;SLC6A5;SLC6A12;SLC6A7;SLC18A1;SLC22A1;SLC22A2;SLC6A20;SLC6A13;SLC6A1;SLC6A6	SLC6A20;SLC6A13;SLC6A1;SLC6A6
Association of TriC/CCT with target proteins during biosynthesis	0.459338	1.11874	0.25	0.776934	39	39	SPHK1;KIF13A;FBXW7;NOP56;ARFGEF2;LONP2;CCNE1;FBXO4;SKIV2L;DCAF7;STAT3;GBA;CCNE2;CCT8;FBXL3;HDAC3;CCT5;FBXW4;CCT2;CCT7;USP11;FBXW10;GAPDHS;XRN2;WRAP53;CCT6A;CCT3;FBXW5;FBXO6;CCT6B;FBXW2;CCT4;AP3M1;KIFC3;TCP1;FKBP9;FBXW9;FBXL5;TP53	SPHK1;KIF13A;FBXW7;NOP56;ARFGEF2;LONP2;CCNE1;FBXO4;SKIV2L;DCAF7;STAT3;GBA;CCNE2;CCT8;FBXL3;HDAC3;CCT5
RND2 GTPase cycle	0.461649	1.11684	0.252451	0.777467	43	42	KTN1;ALDH3A2;KIDINS220;PKP4;NISCH;DLG5;FNBP1;ARHGAP5;LEMD3;WDR6;FAM83B;SCRIB;ANKRD26;EPHA2;VANGL2;FRS2;UBXN11;RBMX;VANGL1;CKAP4;TFRC;PLXND1;PTPN13;GOLGA3;LRRC1;DEPDC1B;TXNL1;ARHGAP35;TNFAIP1;MUC13;FRS3;NUDC;PIK3R2;KIF14;DSG1;PIK3R1;RND2;DST;UHRF1BP1L;KCTD13;ARHGAP1;CAV1	KTN1;ALDH3A2;KIDINS220;PKP4;NISCH;DLG5;FNBP1;ARHGAP5;LEMD3;WDR6;FAM83B;SCRIB;ANKRD26;EPHA2;VANGL2;FRS2;UBXN11;RBMX;VANGL1;CKAP4;TFRC;PLXND1;PTPN13
RNA Polymerase II Transcription Initiation	-0.433595	-1.01386	0.421955	0.778268	47	47	TBP;TAF6;GTF2H2;POLR2B;TAF3;POLR2A;TAF15;GTF2H3;TAF4;GTF2H4;TAF7;GTF2F1;CDK7;POLR2D;TAF13;GTF2F2;GTF2A1;MNAT1;TAF1L;GTF2E1;ERCC3;TAF2;CCNH;TAF1;POLR2I;GTF2H5;GTF2H1;GTF2B;POLR2E;POLR2L;TAF7L;POLR2K;TAF11;TAF5;TAF4B;GTF2E2;TAF12;POLR2H;TAF10;POLR2C;POLR2F;ERCC2;POLR2J;GTF2A2;TAF9B;TAF9;POLR2G	GTF2H5;GTF2H1;GTF2B;POLR2E;POLR2L;TAF7L;POLR2K;TAF11;TAF5;TAF4B;GTF2E2;TAF12;POLR2H;TAF10;POLR2C;POLR2F;ERCC2;POLR2J;GTF2A2;TAF9B;TAF9;POLR2G
RNA Polymerase II Promoter Escape	-0.433595	-1.02304	0.415094	0.778323	47	47	TBP;TAF6;GTF2H2;POLR2B;TAF3;POLR2A;TAF15;GTF2H3;TAF4;GTF2H4;TAF7;GTF2F1;CDK7;POLR2D;TAF13;GTF2F2;GTF2A1;MNAT1;TAF1L;GTF2E1;ERCC3;TAF2;CCNH;TAF1;POLR2I;GTF2H5;GTF2H1;GTF2B;POLR2E;POLR2L;TAF7L;POLR2K;TAF11;TAF5;TAF4B;GTF2E2;TAF12;POLR2H;TAF10;POLR2C;POLR2F;ERCC2;POLR2J;GTF2A2;TAF9B;TAF9;POLR2G	GTF2H5;GTF2H1;GTF2B;POLR2E;POLR2L;TAF7L;POLR2K;TAF11;TAF5;TAF4B;GTF2E2;TAF12;POLR2H;TAF10;POLR2C;POLR2F;ERCC2;POLR2J;GTF2A2;TAF9B;TAF9;POLR2G
TP53 Regulates Transcription of Cell Death Genes	-0.438677	-1.01422	0.431746	0.778661	44	44	CHM;TP73;TP63;STEAP3;TP53I3;CASP2;TNFRSF10B;ZNF420;APAF1;TP53INP1;PIDD1;ATM;RABGGTA;CREBBP;TNFRSF10C;TNFRSF10D;TRIAP1;CASP1;CASP10;TNFRSF10A;NLRC4;CRADD;BCL6;PPP1R13B;FAS;BAX;PRELID1;BID;TP53BP2;BCL2L14;RABGGTB;IGFBP3;BIRC5;BNIP3L;TP53AIP1;PRELID3A;PERP;CASP6;NDRG1;PMAIP1;AIFM2;TP53;BBC3;TMEM219	RABGGTB;IGFBP3;BIRC5;BNIP3L;TP53AIP1;PRELID3A;PERP;CASP6;NDRG1;PMAIP1;AIFM2;TP53;BBC3;TMEM219
G1 Phase	-0.427316	-1.01425	0.417981	0.780181	47	47	PPP2R3B;RB1;CCND2;CDKN1B;CCNE1;SRC;UBB;ABL1;CUL1;CDK7;E2F1;E2F3;CCNE2;RBL2;TFDP1;RBL1;MNAT1;SKP2;TFDP2;E2F5;PPP2R1B;CCNH;PPP2CB;CKS1B;JAK2;E2F2;CDKN1A;LYN;CCND3;CCND1;CDK2;PTK6;CDKN2C;RPS27A;PPP2CA;CDKN1C;PPP2R1A;SKP1;CDKN2D;CDKN2B;PPP2R2A;E2F4;CDK4;UBA52;UBC;CDK6;CDKN2A	CDKN1A;LYN;CCND3;CCND1;CDK2;PTK6;CDKN2C;RPS27A;PPP2CA;CDKN1C;PPP2R1A;SKP1;CDKN2D;CDKN2B;PPP2R2A;E2F4;CDK4;UBA52;UBC;CDK6;CDKN2A
RNA Polymerase II HIV Promoter Escape	-0.433595	-1.01554	0.424958	0.780663	47	47	TBP;TAF6;GTF2H2;POLR2B;TAF3;POLR2A;TAF15;GTF2H3;TAF4;GTF2H4;TAF7;GTF2F1;CDK7;POLR2D;TAF13;GTF2F2;GTF2A1;MNAT1;TAF1L;GTF2E1;ERCC3;TAF2;CCNH;TAF1;POLR2I;GTF2H5;GTF2H1;GTF2B;POLR2E;POLR2L;TAF7L;POLR2K;TAF11;TAF5;TAF4B;GTF2E2;TAF12;POLR2H;TAF10;POLR2C;POLR2F;ERCC2;POLR2J;GTF2A2;TAF9B;TAF9;POLR2G	GTF2H5;GTF2H1;GTF2B;POLR2E;POLR2L;TAF7L;POLR2K;TAF11;TAF5;TAF4B;GTF2E2;TAF12;POLR2H;TAF10;POLR2C;POLR2F;ERCC2;POLR2J;GTF2A2;TAF9B;TAF9;POLR2G
SHC-mediated cascade:FGFR1	0.528506	1.11255	0.305489	0.780803	21	21	FGFR1;FGF10;FGF17;KL;SOS1;SHC1;FGF2;HRAS;FGF3;FGF4;FGF8;FGF1;FGF23;FGF6;NRAS;KRAS;GRB2;FGF20;FGF9;FGF22;FGF5	FGFR1;FGF10;FGF17;KL;SOS1
Protein folding	-0.383516	-1.01643	0.4279	0.780835	98	98	GNG11;SPHK1;RGS6;KIF13A;FBXW7;TBCD;NOP56;CSNK2A2;GNG7;PFDN1;PFDN6;ARFGEF2;LONP2;CCNE1;FBXO4;GNAQ;SKIV2L;TBCC;DCAF7;STAT3;GNG12;GNG2;GBA;CCNE2;CCT8;TBCE;PFDN4;GNGT1;FBXL3;HDAC3;CCT5;PFDN2;FBXW4;CCT2;TBCB;CCT7;USP11;RGS9;ARL2;VBP1;TUBA4B;TUBA8;FBXW10;TUBA3D;TUBA3E;TUBA3C;GNG3;GNB3;GAPDHS;GNGT2;RGS7;TUBB4A;XRN2;WRAP53;GNA11;CSNK2A1;CCT6A;CCT3;FBXW5;FBXO6;CCT6B;PFDN5;FBXW2;CCT4;CSNK2B;AP3M1;GNA14;RGS…	TUBB6;TCP1;GNB4;GNG10;GNG5;PDCL;GNB2;FKBP9;TUBB3;TUBB2B;GNB1;FBXW9;GNG4;FBXL5;TUBA1B;GNG8;TUBA1A;GNA15;TUBB2A;TP53;GNB5;TUBA1C;TUBA4A;ACTB;TUBB4B
Separation of Sister Chromatids	-0.361772	-1.01769	0.401493	0.781435	172	171	PSMB11;DYNC1I2;DYNC1H1;WAPL;ANAPC5;RAD21;RANBP2;XPO1;SPDL1;RANGAP1;CKAP5;STAG2;ANAPC7;SMC1A;PSMB1;CENPC;SMC3;NUP160;PDS5B;AHCTF1;ZWINT;DYNC1LI2;KNTC1;PSMD5;NUP107;NUP133;PAFAH1B1;PPP2R5D;CENPK;ESPL1;CENPU;KIF2C;UBB;INCENP;BUB3;BUB1B;CENPF;CENPM;PSMD11;MAD2L1;PSMD13;ITGB3BP;SEH1L;NDE1;UBE2D1;KNL1;CENPT;NDC80;CENPP;PSMD9;PPP2R5A;ANAPC15;PSMC6;PSME4;CENPH;NUP43;ANAPC1;NDEL1;RCC2;CLASP2;ZWILCH;UBE2S;…	PTTG1;SEC13;KIF18A;PSMD6;HDAC8;PSMC4;CDC27;CDC26;PSMD3;DSN1;NSL1;NUDC;CENPO;ANAPC2;PSMD4;CDC20;BIRC5;PSMB4;PSMD7;PSMA7;PLK1;UBE2C;PSMC3;NUP85;PPP2R5E;ANAPC11;RPS27A;SGO2;MAPRE1;PPP2CA;PSME3;PSMB10;PSMB3;MIS12;ZW10;DYNLL2;PSMC1;PPP2R5B;PSMC2;PPP2R1A;PSMB8;PPP1CC;PMF1;SKA2;PSMA1;PSMB9;PSMD8;PSMB7;PSMF1;DYNC1I1;PSMD14;PSMA6;PSMB2;PSME2;PSMA5;DYNLL1;UBA52;UBC;UBE2E1;SEM1;PSME1;RPS27
Surfactant metabolism	-0.47788	-1.01669	0.434635	0.781549	30	29	ABCA3;SFTPC;TTF1;ADRA2A;ADORA2B;CKAP4;CSF2RB;ADORA2A;SFTPB;PGA3;PGA4;SLC34A1;NAPSA;LMCD1;CCDC59;SFTPA1;SFTPD;DMBT1;SFTPA2;ADRA2C;PGA5;P2RY2;SFTA3;ADGRF5;CTSH;CSF2RA;GATA6;ZDHHC2;SLC34A2	SFTPA2;ADRA2C;PGA5;P2RY2;SFTA3;ADGRF5;CTSH;CSF2RA;GATA6;ZDHHC2;SLC34A2
Transmission across Chemical Synapses	-0.349127	-1.01431	0.409415	0.781585	251	251	GNG11;GABRA4;ALDH2;PRKX;PPFIA1;SYT1;ARHGEF9;SLC6A3;AP2A2;GLRA3;GNG7;CACNA1B;PRKAR1B;GNAI1;ADCY3;ACHE;MDM2;GNAL;LIN7C;RPS6KA6;ARL6IP5;ADCY9;GLRB;DLG1;COMT;PRKAA2;PDPK1;ADCY4;CACNA2D1;CACNB3;SLC1A3;SRC;LIN7A;ADCY6;CHRNA7;ADCY1;GRIK5;CAMKK2;GNAI3;STXBP1;PPM1F;GNG12;NRG1;AP2A1;PRKAG2;GNG2;VAMP2;ARHGEF7;CACNA2D2;GLS2;MYO6;GABRB1;NPTN;KCNJ12;CAMKK1;GNGT1;RPS6KA2;CACNB4;PRKCA;DNAJC5;PRKAB1;PPFIA3;NAAA;H…	DLG4;PRKAA1;CACNA2D3;CACNB1;CPLX1;GRIK4;KCNJ15;SLC6A13;KCNJ6;ERBB4;GRIK2;RIMS1;GRIN2A;GNB4;TSPAN7;PRKAR2A;GNG10;BCHE;SLC38A2;STX1A;ABAT;PRKCB;GNG5;CHRNE;CACNB2;GNAI2;PLCB2;ADCY7;SLC38A1;CHRNG;HSPA8;PRKACA;GABRG3;GNB2;GABRB2;MAPK3;GABRB3;GIT1;SLC6A1;KCNJ5;CASK;CAMK1;EPB41L1;GNB1;CAMK2D;RAB3A;GNG4;NCALD;PRKAB2;TSPOAP1;KCNJ2;KPNA2;GNG8;PLCB3;DLG3;LIN7B;AP2S1;RPS6KA1;GABRA1;GABRA5;GNB5;GLUL;CAMK2B;NE…
Nuclear Receptor transcription pathway	-0.417719	-1.01558	0.419811	0.782185	53	53	NCOR1;RORA;NRBF2;RXRB;ESR1;NR6A1;RARA;NR1D2;NR1D1;NR2C2AP;RXRA;NR1H3;NR4A2;NR3C1;HNF4A;ESRRG;NR0B2;NR0B1;NR2E3;NR1H4;PPARG;NR1I2;NR2F1;PGR;NR1I3;RXRG;NR5A1;NR4A3;NR5A2;RORB;NR2E1;NR2C1;NR1H2;THRA;PPARD;ESRRB;AR;RARG;HNF4G;ESR2;MED1;NR2F6;PPARA;RORC;VDR;THRB;NR2C2;NR3C2;NRBP1;RARB;NR4A1;NCOR2;ESRRA	HNF4G;ESR2;MED1;NR2F6;PPARA;RORC;VDR;THRB;NR2C2;NR3C2;NRBP1;RARB;NR4A1;NCOR2;ESRRA
Glycolysis	-0.398414	-1.01458	0.403454	0.78227	72	72	PGAM2;NUP153;RANBP2;NUP210;NUP188;NUP214;POM121C;NUP205;NUP160;GNPDA2;NUP35;TPR;NUP107;NUP133;ENO3;PPP2R5D;NUP155;GNPDA1;PGP;NUP50;SEH1L;POM121;NUP43;NUP88;NUP42;PFKL;PFKFB1;GCKR;GCK;PGK2;HK3;ALDOB;GAPDHS;PKLR;PRKACG;PFKM;HK1;NUP58;PRKACB;AAAS;PPP2R1B;NUP54;NUP37;PPP2CB;RAE1;NUP62;ADPGK;NUP98;PFKFB4;SEC13;PFKP;ENO2;NUP93;PGM2L1;HK2;NDC1;NUP85;ALDOC;PPP2CA;PFKFB3;PRKACA;PPP2R1A;PFKFB2;GPI;BPGM;ENO…	PFKFB4;SEC13;PFKP;ENO2;NUP93;PGM2L1;HK2;NDC1;NUP85;ALDOC;PPP2CA;PFKFB3;PRKACA;PPP2R1A;PFKFB2;GPI;BPGM;ENO1;PGK1;TPI1;ALDOA;PGAM1;GAPDH;PKM
Signaling by FGFR2 IIIa TM	-0.516615	-1.01693	0.441026	0.782442	19	19	POLR2B;POLR2A;NCBP2;GTF2F1;POLR2D;GTF2F2;FGF2;NCBP1;FGF1;POLR2I;POLR2E;POLR2L;POLR2K;POLR2H;POLR2C;FGFR2;POLR2F;POLR2J;POLR2G	POLR2E;POLR2L;POLR2K;POLR2H;POLR2C;FGFR2;POLR2F;POLR2J;POLR2G
Synthesis, secretion, and inactivation of Glucagon-like Peptide-1 (GLP-1)	-0.50931	-1.01778	0.440767	0.782771	20	20	TCF7L2;SPCS2;SPCS1;GRP;GPR119;GCG;CDX2;GNAT3;LEP;PAX6;FFAR4;GNB3;FFAR1;SPCS3;SEC11C;GNG13;DPP4;PCSK1;SEC11A;CTNNB1	DPP4;PCSK1;SEC11A;CTNNB1
RNA Polymerase II Transcription Initiation And Promoter Clearance	-0.433595	-1.02015	0.405063	0.783089	47	47	TBP;TAF6;GTF2H2;POLR2B;TAF3;POLR2A;TAF15;GTF2H3;TAF4;GTF2H4;TAF7;GTF2F1;CDK7;POLR2D;TAF13;GTF2F2;GTF2A1;MNAT1;TAF1L;GTF2E1;ERCC3;TAF2;CCNH;TAF1;POLR2I;GTF2H5;GTF2H1;GTF2B;POLR2E;POLR2L;TAF7L;POLR2K;TAF11;TAF5;TAF4B;GTF2E2;TAF12;POLR2H;TAF10;POLR2C;POLR2F;ERCC2;POLR2J;GTF2A2;TAF9B;TAF9;POLR2G	GTF2H5;GTF2H1;GTF2B;POLR2E;POLR2L;TAF7L;POLR2K;TAF11;TAF5;TAF4B;GTF2E2;TAF12;POLR2H;TAF10;POLR2C;POLR2F;ERCC2;POLR2J;GTF2A2;TAF9B;TAF9;POLR2G
Recognition of DNA damage by PCNA-containing replication complex	-0.46875	-1.02046	0.416526	0.783663	30	30	DDB1;POLD1;UBB;RAD18;RFC5;RPA1;UBE2B;CUL4B;CUL4A;RFC1;WDR48;DTL;PCNA;RFC4;RPA2;POLD2;POLE2;POLD3;RFC3;USP1;POLE;RPA3;POLE3;RFC2;RPS27A;RBX1;POLE4;POLD4;UBA52;UBC	POLD3;RFC3;USP1;POLE;RPA3;POLE3;RFC2;RPS27A;RBX1;POLE4;POLD4;UBA52;UBC
Post NMDA receptor activation events	-0.412891	-1.01787	0.410714	0.78407	62	62	PRKX;PRKAR1B;RPS6KA6;DLG1;PRKAA2;PDPK1;SRC;ADCY1;CAMKK2;NRG1;PRKAG2;ARHGEF7;CAMKK1;RPS6KA2;PRKAB1;HRAS;CALM1;MAPK1;LRRC7;PRKAG3;ACTN2;ADCY8;RASGRF2;GRIA1;GRIN2B;CAMK2A;GRIN2D;GRIN1;GRIA2;PRKACG;RAC1;NRAS;CREB1;PRKAR2B;RPS6KA3;PRKACB;CAMK4;KRAS;CAMK2G;PRKAR1A;PRKAG1;DLG2;NRGN;RASGRF1;GRIN2C;MAPT;DLG4;PRKAA1;ERBB4;GRIN2A;PRKAR2A;PRKACA;MAPK3;GIT1;CAMK1;CAMK2D;PRKAB2;KPNA2;DLG3;RPS6KA1;CAMK2B;NEFL	MAPT;DLG4;PRKAA1;ERBB4;GRIN2A;PRKAR2A;PRKACA;MAPK3;GIT1;CAMK1;CAMK2D;PRKAB2;KPNA2;DLG3;RPS6KA1;CAMK2B;NEFL
Signaling by Retinoic Acid	-0.430211	-1.01152	0.417208	0.784447	43	43	CYP26B1;RDH14;RXRB;PDHA1;RDH10;CPT1B;RARA;PDK3;RDH5;PDHX;DLAT;RXRA;RDH16;DHRS9;ADH1C;ADH1A;ADH4;PDHA2;CYP26C1;CYP26A1;RXRG;ALDH8A1;CPT1A;DLD;RDH13;RDH11;PDK2;DHRS4;PPARD;PDK4;PDHB;CRABP1;RARG;ALDH1A1;ALDH1A2;PDK1;ALDH1A3;RARB;SDR16C5;DHRS3;FABP5;AKR1C3;CRABP2	ALDH1A2;PDK1;ALDH1A3;RARB;SDR16C5;DHRS3;FABP5;AKR1C3;CRABP2
Toll-like Receptor Cascades	-0.368035	-1.02068	0.383915	0.784664	155	152	APP;SAA1;NFKB1;CTSB;CTSL;HSP90B1;PLCG2;HMGB1;RPS6KA5;BTRC;TRAF3;CASP8;TAB2;TRAF6;PPP2R5D;CTSK;MAP3K8;CTSV;UBB;MEF2A;MAP2K7;IRAK3;TLR4;DNM2;CUL1;IKBKE;NFKBIA;LGMN;UBE2D1;NFKBIB;RBSN;BIRC2;FADD;PTPN4;CD14;PIK3R4;TICAM1;RPS6KA2;MAPK14;TLR2;TANK;RIPK2;ITGB2;TNIP2;FBXW11;PIK3C3;MAPK1;MAPK11;UNC93B1;DNM3;BPI;LBP;TLR7;TLR8;APOB;NOD2;LY86;CD180;S100A12;FGG;FGA;FGB;TLR10;BIRC3;CREB1;CHUK;MAP3K7;RPS6KA3;AT…	VRK3;UBE2N;LY96;MAPK7;RIPK1;UBE2D2;IRAK2;CNPY3;SARM1;MYD88;SIGIRR;PTPN11;TIRAP;ECSIT;PELI2;MAP2K6;EEA1;IRF3;MAP2K4;NOD1;RPS27A;MEF2C;ELK1;S100B;IRAK4;MAPK9;PPP2CA;ATF1;AGER;MAP3K1;DUSP7;PELI1;TAB1;MAPK3;PPP2R1A;PELI3;TLR5;SKP1;GSDME;CTSS;DUSP3;NFKB2;IRF7;TLR3;UBE2D3;CD36;S100A1;DUSP4;MAP2K3;DUSP6;RPS6KA1;UBA52;UBC;S100A8;S100A9;JUN;FOS
Peptide ligand-binding receptors	-0.356372	-1.01866	0.394813	0.784855	198	197	CCL25;APP;SAA1;F2R;C3;CCR10;EDNRA;EDN3;POMC;PSAP;GHRL;F2RL2;CCL2;CXCR4;OPRK1;CCL11;F2RL1;CCL4;SSTR2;OPRL1;CXCL2;CCL28;CCR7;EDN1;XK;BDKRB2;AVPR1A;SSTR4;PROKR2;OXT;PDYN;UTS2;AGTR2;APLN;INSL5;MC3R;SSTR1;CXCR1;CXCR2;EDNRB;NTSR1;NPBWR2;GRP;MC4R;MC2R;CCL23;CCL3L1;CCL16;NTSR2;HCRT;PPY;CCL13;AVPR2;BRS3;OPRD1;SSTR3;GALR3;GRPR;HCRTR1;TACR1;SSTR5;NMS;CCRL2;CCR5;CCR2;CCR1;CCR3;XCR1;CXCR6;PMCH;CCL7;BDKRB1;PRL…	TACR2;FPR3;PROK1;KEL;INSL3;F2RL3;CCR6;PPBP;GALR2;CCL20;ACKR4;CX3CR1;CCL3;MCHR1;CXCL13;PYY;EDN2;CXCL11;CCR9;RLN2;CXCR3;GPER1;GAL;C5AR1;CCL1;GPR37;UTS2R;NPW;CCL17;SST;CCKBR;ACKR3;MC1R;MC5R;AGT;TAC3;CXCL3;NPFF;ACKR1;CCL27;CORT;CXCL12;AVP;CCL21;NPY2R;CXCL6;XCL1;NPB;ECE1;C5;CXCL9;NPFFR2;CCL5;ACKR2;TAC1;CXCL10;HEBP1;NMB;OXTR;CXCL16;NMU;CXCL1;NPY1R;CCL19;ANXA1
Semaphorin interactions	-0.40966	-1.01905	0.407233	0.7852	64	64	ITGB1;PLXNA2;HSP90AB1;TLN1;ROCK2;NRP1;PLXNB1;LIMK2;SEMA3E;MYH9;SEMA7A;SEMA4A;RND1;RHOA;MYL9;PLXND1;GSK3B;SEMA6A;FYN;CD72;SEMA5A;FES;PLXNA1;DPYSL5;PLXNC1;TREM2;RAC1;ITGA1;MYH10;ARHGAP35;DPYSL4;ARHGEF12;PAK1;DPYSL3;PIP5K1C;RHOC;PLXNA3;PTPRC;FARP2;LIMK1;PAK3;PLXNB3;PLXNA4;PAK2;SEMA3A;HSP90AA1;ROCK1;TYROBP;SEMA4D;ARHGEF11;CDK5R1;MYH11;MET;ERBB2;SEMA6D;CRMP1;CDK5;DPYSL2;MYH14;RRAS;MYL12B;CFL1;MYL6;RHOB	PLXNA4;PAK2;SEMA3A;HSP90AA1;ROCK1;TYROBP;SEMA4D;ARHGEF11;CDK5R1;MYH11;MET;ERBB2;SEMA6D;CRMP1;CDK5;DPYSL2;MYH14;RRAS;MYL12B;CFL1;MYL6;RHOB
Peroxisomal lipid metabolism	-0.471402	-1.01791	0.43281	0.78559	29	29	ALDH3A2;ACOX2;HACL1;ECI2;SLC25A17;ACOT8;NUDT19;ACBD5;EHHADH;ACOXL;SLC27A2;ACOT6;ACOX3;AMACR;NUDT7;ACOT4;MLYCD;HAO2;CROT;ABCD1;ACOX1;PECR;DECR2;HSD17B4;CRAT;ACBD4;ACAA1;PHYH;SCP2	CROT;ABCD1;ACOX1;PECR;DECR2;HSD17B4;CRAT;ACBD4;ACAA1;PHYH;SCP2
Estrogen-dependent gene expression	-0.388091	-1.0103	0.429688	0.786918	122	91	KDM4B;HSP90AB1;MOV10;RAD21;CXXC5;KANK1;TGFA;STAG2;YY1;SMC1A;TBP;POLR2B;SMC3;TLE3;NCOA2;POLR2A;TNRC6A;CCNT1;ESR1;GATA3;GTF2F1;HDAC1;SP1;EBAG9;BCL2;AGO2;CHD1;POLR2D;TFF3;GTF2F2;GPAM;ZNF217;GTF2A1;CREBBP;MYB;TNRC6B;NCOA1;AGO1;KDM1A;AXIN1;CARM1;CITED1;PGR;NR5A2;GREB1;NRIP1;PTGES3;KAT2B;TNRC6C;NCOA3;ATF2;USF1;STAG1;KAT5;AGO4;AGO3;POLR2I;EP300;CCND1;FKBP4;POLR2E;HSP90AA1;TFF1;ERBB4;RUNX1;MED1;POU2F1;PO…	FKBP4;POLR2E;HSP90AA1;TFF1;ERBB4;RUNX1;MED1;POU2F1;POLR2L;USF2;CXCL12;POLR2K;H2AFX;DDX5;CBFB;POLR2H;POLR2C;KCTD6;PRMT1;POLR2F;CTSD;CDK9;KPNA2;POLR2J;GTF2A2;FOSB;FOXA1;POLR2G;MYC;JUND;JUN;FOS
Resolution of D-Loop Structures	0.465607	1.09196	0.31358	0.789557	33	33	RAD50;RAD51;PALB2;BARD1;XRCC3;DNA2;WRN;EME1;TOP3A;MRE11;BRCA1;SPIDR;SLX1A;RMI2;RTEL1;EME2;ATM;GEN1;NBN;BRIP1;RAD51AP1;EXO1;MUS81;RAD51D;KAT5;RAD51B;RAD51C;BLM;XRCC2;BRCA2;RBBP8;SLX4;RMI1	RAD50;RAD51;PALB2;BARD1;XRCC3;DNA2;WRN;EME1;TOP3A;MRE11;BRCA1;SPIDR;SLX1A;RMI2;RTEL1;EME2;ATM
Chromosome Maintenance	-0.38355	-1.00505	0.434851	0.792874	120	91	ATRX;RUVBL2;CENPC;POLR2B;TERF1;POLR2A;DNA2;SMARCA5;WRN;CENPK;POLD1;CENPU;RFC5;CENPM;ITGB3BP;CHTF8;RUVBL1;KNL1;CHTF18;RPA1;CENPT;MIS18A;TERT;RSF1;POLR2D;CENPP;RTEL1;DKC1;RBBP7;RBBP4;CENPH;TERF2IP;RFC1;LIG1;POLA1;PIF1;CENPN;CENPA;ANKRD28;CENPL;WRAP53;PCNA;MIS18BP1;PRIM2;CENPQ;GAR1;RFC4;DSCC1;TERF2;RPA2;POLR2I;NPM1;POLD2;CTC1;STN1;CENPI;BLM;CCNA1;HJURP;POLD3;RFC3;PPP6R3;RPA3;CENPO;FEN1;POLR2E;CDK2;O…	PRIM2;CENPQ;GAR1;RFC4;DSCC1;TERF2;RPA2;POLR2I;NPM1;POLD2;CTC1;STN1;CENPI;BLM;CCNA1;HJURP;POLD3;RFC3;PPP6R3;RPA3;CENPO;FEN1;POLR2E;CDK2;OIP5;POLA2;POLR2L;PRIM1;RFC2;NHP2;CCNA2;CENPW;POLR2K;ACD;H2AFX;POLR2H;DAXX;POLR2C;POLR2F;TEN1;NOP10;POLR2J;SHQ1;POT1;TINF2;PPP6C;POLD4;POLR2G
CDC42 GTPase cycle	0.373812	1.10437	0.183976	0.792892	159	158	SH3PXD2A;KTN1;ARHGAP42;CPNE8;ARHGAP21;LBR;ARHGAP29;BAIAP2;FNBP1L;TRIO;SRGAP3;ARHGAP24;ARHGEF26;STEAP3;IQGAP2;ARHGEF9;ARHGEF10;TIAM1;ARHGAP10;ARFGAP2;CDC42BPB;ITSN1;FNBP1;WDR91;ARHGAP4;ARHGAP20;ARHGAP5;STARD13;PREX2;FARP1;CDC42BPA;FMNL2;FMNL1;GIT2;ARHGAP39;SCRIB;ARHGAP22;GOLGA8R;ARHGEF6;PLEKHG4B;TMPO;ARHGAP17;WDR81;DNMBP;WIPF1;LAMTOR1;CDC42;FGD1;RALBP1;KCTD3;ARHGEF7;BCR;RACGAP1;MAP3K11;PLEKHG4;MCF…	SH3PXD2A;KTN1;ARHGAP42;CPNE8;ARHGAP21;LBR;ARHGAP29;BAIAP2;FNBP1L;TRIO;SRGAP3;ARHGAP24;ARHGEF26;STEAP3;IQGAP2;ARHGEF9;ARHGEF10;TIAM1;ARHGAP10;ARFGAP2;CDC42BPB;ITSN1;FNBP1;WDR91;ARHGAP4;ARHGAP20;ARHGAP5;STARD13;PREX2;FARP1;CDC42BPA;FMNL2;FMNL1;GIT2;ARHGAP39;SCRIB;ARHGAP22;GOLGA8R;ARHGEF6;PLEKHG4B;TMPO;ARHGAP17;WDR81;DNMBP;WIPF1;LAMTOR1;CDC42;FGD1;RALBP1;KCTD3;ARHGEF7;BCR;RACGAP1;MAP3K11;PLEKHG4
The role of Nef in HIV-1 replication and disease pathogenesis	-0.465993	-1.00528	0.456229	0.79369	29	28	AP2A2;AP1G1;CD8B;AP2A1;CD247;PACS1;FYN;CD4;AP2M1;AP1B1;DOCK2;RAC1;AP1S3;AP1S1;AP2B1;LCK;CD28;ATP6V1H;AP1S2;HCK;AP1M1;PAK2;ARF1;AP1M2;ELMO1;HLA-A;AP2S1;B2M	AP1S1;AP2B1;LCK;CD28;ATP6V1H;AP1S2;HCK;AP1M1;PAK2;ARF1;AP1M2;ELMO1;HLA-A;AP2S1;B2M
Retrograde transport at the Trans-Golgi-Network	0.444637	1.10755	0.270408	0.793955	49	49	GOLGA4;GCC2;ARL1;M6PR;STX16;COG5;TMF1;VPS54;NAA35;TGOLN2;VTI1A;COG1;COG8;SYS1;RHOBTB3;ARFRP1;USP6NL;COG7;NAPG;COG6;RAB9B;VPS51;NAPB;RGP1;VPS53;IGF2R;GCC1;VAMP4;RIC1;NSF;RAB6B;COG3;PLIN3;STX10;VPS52;VAMP3;GOLGA1;SCOC;COG4;COG2;RAB43;NAA30;NAA38;RAB6A;STX6;ARFIP2;RABEPK;RAB9A;NAPA	GOLGA4;GCC2;ARL1;M6PR;STX16;COG5;TMF1;VPS54;NAA35;TGOLN2;VTI1A;COG1;COG8;SYS1;RHOBTB3;ARFRP1;USP6NL;COG7;NAPG;COG6;RAB9B;VPS51;NAPB;RGP1;VPS53;IGF2R;GCC1
G protein gated Potassium channels	-0.465196	-1.00697	0.463934	0.79478	29	29	GNG11;GNG7;GNG12;GNG2;KCNJ12;GNGT1;KCNJ4;KCNJ3;GNG3;GNB3;KCNJ9;KCNJ10;GNGT2;KCNJ16;GABBR1;GNG13;GABBR2;KCNJ15;KCNJ6;GNB4;GNG10;GNG5;GNB2;KCNJ5;GNB1;GNG4;KCNJ2;GNG8;GNB5	KCNJ15;KCNJ6;GNB4;GNG10;GNG5;GNB2;KCNJ5;GNB1;GNG4;KCNJ2;GNG8;GNB5
Transcriptional regulation of white adipocyte differentiation	-0.386895	-1.00544	0.418124	0.794831	84	84	NFKB1;NCOR1;TBL1X;ZNF638;MED13L;MED28;TBL1XR1;NCOA2;MED23;MED4;EBF1;MED17;HELZ2;SREBF1;TGFB1;MED11;MED21;SREBF2;CDK19;CEBPD;MED10;FAM120B;SMARCD3;HDAC3;CEBPA;RXRA;TGS1;CREBBP;MED15;MED24;CHD9;NCOA1;MED18;MED25;THRAP3;MED19;MED9;CARM1;PPARG;WNT1;LEP;FABP4;TNF;LPL;ADIPOQ;CCNC;MED16;MED12;NCOA3;RELA;MED7;NCOA6;MED14;MED22;MED30;MED29;MED31;MED13;SLC2A4;WNT10B;CCND3;EP300;PLIN1;MED6;MED1;PPARA;MED26;…	ANGPTL4;MED27;MED20;PCK1;NCOR2;EGR2;ZNF467;MED8;PPARGC1A;CD36;CDK4;NR2F2;KLF5;CEBPB;KLF4;ADIRF
DNA Repair	-0.343894	-1.00743	0.422131	0.794889	312	280	KDM4B;INO80;POLK;POLL;COPS7B;YY1;PRKDC;DDB1;MSH3;GTF2H2;NEIL2;REV1;DCLRE1C;RAD50;TOPBP1;POLR2B;CHEK2;XRCC5;RAD23A;RAD51;REV3L;TERF1;PALB2;MBD4;MSH2;POLR2A;BARD1;FANCD2;XPC;XRCC3;GTF2H3;RIF1;NPLOC4;POLH;DCLRE1B;USP45;PARG;DCLRE1A;DNA2;FANCI;GTF2H4;SMARCA5;ERCC6;WRN;COPS5;EME1;POLQ;POLD1;CHD1L;UBB;INO80D;MDC1;TOP3A;POLM;MRE11;PAXIP1;RAD18;RFC5;KDM4A;ABL1;NSD2;BAZ1B;USP10;BRCC3;COPS4;CDK7;LIG3;RUVBL…	GTF2H5;UBE2N;ATRIP;GTF2H1;POLD3;ALKBH2;AQR;EP300;RFC3;ACTL6A;PPP4R2;COPS2;NEIL3;USP1;FAAP20;BRCA2;NTHL1;POLE;CHEK1;RPA3;FEN1;POLR2E;CDK2;RBBP8;POLR2L;MPG;POLE3;FANCA;RFC2;XRCC4;XRCC6;CCNA2;RPS27A;PRPF19;EYA1;FANCB;VCP;POLR2K;MUTYH;ACTR8;FANCG;ACTR5;FAAP24;PARP1;RBX1;ACD;UBE2I;ERCC8;MLH1;HMGN1;NHEJ1;ERCC1;H2AFX;SLX4;POLR2H;BABAM1;UBE2T;USP43;TDP1;POLR2C;TCEA1;FANCL;MAD2L2;NEIL1;ALKBH5;BAP1;FTO;UBE…
Potential therapeutics for SARS	0.399105	1.09213	0.235772	0.795475	82	81	ITGB1;JAK1;FXYD6;HSP90AB1;ATP1A1;IFNGR1;CHD3;ROCK2;AP2A2;SUDS3;MTA1;HDAC2;FURIN;TYK2;ARID4A;IFNGR2;GATAD2B;COMT;PHF21A;SAP18;REST;HDAC1;RCOR1;AP2A1;SAP30L;ITGA4;ATP1A2;ARID4B;RBBP7;RBBP4;VEGFA;IFNAR1;IL1R1;AP2M1;KDM1A;NR3C1;MTA2;BRD4;CRBN;S1PR1;TLR7;CYSLTR1;ATP1B2;PDCD1;ATP1A4;FXYD7;IMPDH1;IL6R;PTGES3;FXYD2;MTA3;HMG20B;IFNAR2;GATAD2A;AP2B1;JAK3;MBD3;JAK2;TBK1;STAT2;TLR9;IMPDH2;RIPK1;ZBP1;TUBB;ATP…	ITGB1;JAK1;FXYD6;HSP90AB1;ATP1A1;IFNGR1;CHD3;ROCK2;AP2A2;SUDS3;MTA1;HDAC2;FURIN;TYK2;ARID4A;IFNGR2;GATAD2B;COMT;PHF21A;SAP18;REST;HDAC1;RCOR1;AP2A1;SAP30L;ITGA4
Phospholipase C-mediated cascade: FGFR1	0.560504	1.10036	0.317848	0.795481	16	16	FGFR1;FGF10;FGF17;KL;PLCG1;FGF2;FGF3;FGF4;FGF8;FGF1;FGF23;FGF6;FGF20;FGF9;FGF22;FGF5	FGFR1;FGF10;FGF17;KL
HIV Transcription Initiation	-0.433595	-1.00569	0.44691	0.795638	47	47	TBP;TAF6;GTF2H2;POLR2B;TAF3;POLR2A;TAF15;GTF2H3;TAF4;GTF2H4;TAF7;GTF2F1;CDK7;POLR2D;TAF13;GTF2F2;GTF2A1;MNAT1;TAF1L;GTF2E1;ERCC3;TAF2;CCNH;TAF1;POLR2I;GTF2H5;GTF2H1;GTF2B;POLR2E;POLR2L;TAF7L;POLR2K;TAF11;TAF5;TAF4B;GTF2E2;TAF12;POLR2H;TAF10;POLR2C;POLR2F;ERCC2;POLR2J;GTF2A2;TAF9B;TAF9;POLR2G	GTF2H5;GTF2H1;GTF2B;POLR2E;POLR2L;TAF7L;POLR2K;TAF11;TAF5;TAF4B;GTF2E2;TAF12;POLR2H;TAF10;POLR2C;POLR2F;ERCC2;POLR2J;GTF2A2;TAF9B;TAF9;POLR2G
ERCC6 (CSB) and EHMT2 (G9a) positively regulate rRNA expression	0.560283	1.10538	0.288018	0.795801	46	17	CHD3;MTA1;HDAC2;GATAD2B;ERCC6;TTF1;HDAC1;RBBP7;RBBP4;CBX3;MTA2;EHMT2;MTA3;GATAD2A;MBD3;CHD4;H2AFX	CHD3;MTA1;HDAC2;GATAD2B;ERCC6;TTF1;HDAC1
Incretin synthesis, secretion, and inactivation	-0.484448	-1.00608	0.463542	0.79597	23	23	TCF7L2;SPCS2;SPCS1;ISL1;GRP;GPR119;GCG;CDX2;GATA4;GNAT3;LEP;PAX6;FFAR4;GNB3;FFAR1;GIP;SPCS3;SEC11C;GNG13;DPP4;PCSK1;SEC11A;CTNNB1	DPP4;PCSK1;SEC11A;CTNNB1
Interleukin-6 family signaling	0.506525	1.09516	0.290727	0.796437	24	24	IL6ST;JAK1;CNTFR;LIFR;OSMR;CTF1;TYK2;CRLF1;STAT3;IL31;CNTF;IL11;IL6R;JAK2;OSM;LIF;PTPN11;IL6;IL11RA;IL31RA;CLCF1;CBL;SOCS3;STAT1	IL6ST;JAK1;CNTFR;LIFR;OSMR;CTF1;TYK2;CRLF1
RUNX1 interacts with co-factors whose precise effect on RUNX1 targets is not known	0.44752	1.09346	0.269608	0.796525	37	37	SMARCA2;AUTS2;ARID1B;CBX4;SMARCC1;PBRM1;CSNK2A2;SMARCB1;PHC1;ARID2;BMI1;ARID1A;SMARCC2;RING1;SMARCD3;SMARCA4;CBX2;ACTL6B;CSNK2A1;PHC3;PHC2;SMARCE1;RNF2;CSNK2B;SCMH1;RYBP;EP300;ACTL6A;RUNX1;SMARCD1;YAF2;SMARCD2;HIPK2;CBFB;PCGF5;CBX8;CBX6	SMARCA2;AUTS2;ARID1B;CBX4;SMARCC1;PBRM1;CSNK2A2;SMARCB1;PHC1;ARID2;BMI1;ARID1A;SMARCC2;RING1;SMARCD3
DAP12 signaling	-0.46188	-1.00309	0.453287	0.797835	29	29	PLCG2;SYK;SOS1;PLCG1;SHC1;PIK3CA;LAT;HRAS;FYN;TREM2;KLRC2;KLRK1;KLRD1;RAC1;NRAS;KRAS;GRB2;LCK;BTK;LCP2;PIK3R2;PIK3R1;TYROBP;GRAP2;VAV2;PIK3CB;VAV3;B2M;HLA-E	PIK3R2;PIK3R1;TYROBP;GRAP2;VAV2;PIK3CB;VAV3;B2M;HLA-E
HDMs demethylate histones	0.506113	1.09614	0.305211	0.799258	26	22	KDM4B;ARID5B;KDM2A;PHF8;KDM2B;KDM5A;KDM3B;KDM4A;KDM5C;KDM4C;JMJD6;KDM1A;KDM3A;KDM4D;KDM1B;KDM5B;KDM6A;UTY;KDM5D;KDM6B;PHF2;KDM7A	KDM4B;ARID5B;KDM2A;PHF8;KDM2B;KDM5A;KDM3B;KDM4A;KDM5C;KDM4C
Cyclin D associated events in G1	-0.427316	-1.00169	0.429498	0.799269	47	47	PPP2R3B;RB1;CCND2;CDKN1B;CCNE1;SRC;UBB;ABL1;CUL1;CDK7;E2F1;E2F3;CCNE2;RBL2;TFDP1;RBL1;MNAT1;SKP2;TFDP2;E2F5;PPP2R1B;CCNH;PPP2CB;CKS1B;JAK2;E2F2;CDKN1A;LYN;CCND3;CCND1;CDK2;PTK6;CDKN2C;RPS27A;PPP2CA;CDKN1C;PPP2R1A;SKP1;CDKN2D;CDKN2B;PPP2R2A;E2F4;CDK4;UBA52;UBC;CDK6;CDKN2A	CDKN1A;LYN;CCND3;CCND1;CDK2;PTK6;CDKN2C;RPS27A;PPP2CA;CDKN1C;PPP2R1A;SKP1;CDKN2D;CDKN2B;PPP2R2A;E2F4;CDK4;UBA52;UBC;CDK6;CDKN2A
TRIF(TICAM1)-mediated TLR4 signaling	-0.376498	-1.00121	0.429027	0.799289	97	97	APP;SAA1;NFKB1;HMGB1;RPS6KA5;BTRC;TRAF3;CASP8;TAB2;TRAF6;PPP2R5D;MAP3K8;UBB;MEF2A;MAP2K7;TLR4;CUL1;IKBKE;NFKBIA;UBE2D1;NFKBIB;BIRC2;FADD;CD14;TICAM1;RPS6KA2;MAPK14;TANK;RIPK2;TNIP2;FBXW11;MAPK1;MAPK11;NOD2;S100A12;BIRC3;CREB1;CHUK;MAP3K7;RPS6KA3;ATF2;PPP2R1B;RELA;MAPK10;UBE2V1;MAPKAPK2;NKIRAS1;TAB3;MAPK8;TICAM2;PPP2CB;NKIRAS2;MAP2K1;IKBKB;IRAK1;TBK1;MAPKAPK3;IKBKG;RIPK3;VRK3;UBE2N;LY96;MAPK7;RIPK…	VRK3;UBE2N;LY96;MAPK7;RIPK1;UBE2D2;IRAK2;SARM1;PTPN11;MAP2K6;IRF3;MAP2K4;NOD1;RPS27A;MEF2C;ELK1;S100B;MAPK9;PPP2CA;ATF1;AGER;DUSP7;TAB1;MAPK3;PPP2R1A;SKP1;DUSP3;NFKB2;IRF7;UBE2D3;DUSP4;MAP2K3;DUSP6;RPS6KA1;UBA52;UBC;JUN;FOS
Regulation of Complement cascade	-0.367243	-1.00198	0.465672	0.799883	127	124	C3;C1S;C1R;CD46;CD59;CFHR3;SERPING1;C4B;C9;PROS1;C1QB;C1QA;C8G;C4A;IGLV1-36;IGLV3-21;IGLV3-22;IGLV2-23;IGLV1-40;IGLC6;IGLC7;IGLV3-1;IGLV4-3;IGLV3-19;IGLV2-18;IGLV7-43;IGLV2-33;IGLV3-27;IGLV3-25;IGLV1-44;IGLV5-37;IGLV1-51;IGLV1-47;IGLV7-46;IGLV5-45;IGLV3-16;IGLV2-14;IGLV3-12;C8A;C8B;IGLV4-69;IGLV10-54;IGLV6-57;IGLV11-55;IGLV2-8;IGLV2-11;IGLV8-61;IGLV4-60;CR1;VTN;IGKV4-1;IGKV5-2;CD19;IGKV1-16;IGKV2…	C5AR1;IGHG1;CFHR4;C1QC;C2;CFH;IGLC1;C5;IGHG4;IGHG3;CFI;CFB;CD81;CD55;CLU
Scavenging by Class A Receptors	0.508986	1.06708	0.345771	0.800187	19	19	COL4A2;HSP90B1;COL4A1;CALR;COL1A1;MSR1;SCARA5;APOB;MASP1;APOA1;COL3A1;COLEC11;SCGB3A2;COLEC12;FTH1;MARCO;COL1A2;FTL;APOE	COL4A2;HSP90B1;COL4A1;CALR;COL1A1;MSR1
Other interleukin signaling	0.504946	1.09763	0.303653	0.800215	24	24	JAK1;TYK2;CSF1;PTPRZ1;IL10RB;TXLNA;VAMP2;SNAP25;STXBP2;CD4;CSF3;CSF3R;CSF1R;PRTN3;IFNL1;IL32;STX4;CASP3;IL34;IL16;IFNLR1;SDC1;STX3;STX1A	JAK1;TYK2;CSF1;PTPRZ1;IL10RB;TXLNA;VAMP2
Biological oxidations	-0.34625	-1.00024	0.446588	0.800931	222	215	CYP1B1;CYP27A1;EPHX1;GGT5;CYP26B1;ALDH2;HSP90AB1;GSTO1;CES1;MTR;POMC;SLC26A2;ADH5;CYP51A1;AKR7A3;NCOA2;GSTM2;SULT1C4;COMT;TPST1;POR;CYP2C8;SLC26A1;CYP46A1;UGT3A2;PAPSS1;ACSS1;SULT4A1;SLC35B2;N6AMT1;AKR7A2;CYP2D6;PAPSS2;GSTO2;NNMT;FDX2;CYB5B;MAT2A;FDX1;OPLAH;RXRA;ABHD14B;SLC35D1;ESD;GSTK1;CYB5R3;MTRR;GSTZ1;NCOA1;CYP7B1;GSTM1;GSTM5;CYP4A22;CYP4A11;PTGIS;AOC2;AOC3;GGT1;SULT6B1;ACSM2A;ACSM2B;ACSM1;AC…	CYP39A1;NQO2;CNDP2;CYP2R1;CYP2C18;CYP4F8;DPEP1;GGT6;UGT2B17;SULT1E1;ADH7;CYP19A1;CYP2J2;MAOB;CYP2B6;UGT2A1;SULT1C2;CES3;SULT1B1;UGT1A7;ADH1B;TBXAS1;CYP27B1;DPEP3;CYP3A43;NAT2;GCLM;ALDH1B1;MAT2B;CYP2E1;AHCY;CHAC2;ALDH3A1;MGST3;ALDH1A1;ACY3;SULT1A2;CYP24A1;TPMT;SLC35B3;CYP3A5;FMO1;CYP3A4;CYP4F12;NAT1;CYP21A2;BPHL;CYP4F3;SULT2B1;TRMT112;ARNT2;FDXR;PAOX;AHR;CYP2S1;GSTM4;AS3MT;GCLC;CYP4B1;CHAC1;CYP2W1…
PKA-mediated phosphorylation of CREB	0.520341	1.10063	0.302956	0.80151	20	20	PRKX;PRKAR1B;ADCY3;ADCY9;ADCY4;ADCY6;ADCY1;CALM1;ADCY8;PRKACG;CREB1;PRKAR2B;PRKACB;ADCY2;PRKAR1A;NBEA;ADCY5;PRKAR2A;ADCY7;PRKACA	PRKX;PRKAR1B;ADCY3;ADCY9;ADCY4;ADCY6;ADCY1
Netrin-1 signaling	0.420441	1.06783	0.309463	0.803254	50	49	SLIT3;MYO10;NEO1;DOCK1;NTN1;TRIO;ABLIM2;SRC;EZR;RGMB;CDC42;PLCG1;PRKCQ;MAPK14;TRPC1;NCK1;FYN;PTK2;SIAH2;UNC5C;MAPK11;DSCAM;TRPC5;DCC;AGAP2;TRPC4;SLIT1;TRPC7;DSCAML1;TRPC3;UNC5B;ROBO1;RAC1;SIAH1;MAPK8;PAK1;TRPC6;ABLIM3;WASL;PTPN11;UNC5A;MAPK12;SLIT2;PITPNA;UNC5D;RGMA;MAPK13;NTN4;ABLIM1	SLIT3;MYO10;NEO1;DOCK1;NTN1;TRIO
Presynaptic function of Kainate receptors	-0.491604	-0.998525	0.466321	0.805074	21	21	GNG11;GNG7;GNG12;GNG2;GNGT1;PLCB1;GRIK3;GNG3;GNB3;GNGT2;GNG13;GNB4;GNG10;GNG5;PLCB2;GNB2;GNB1;GNG4;GNG8;PLCB3;GNB5	GNB4;GNG10;GNG5;PLCB2;GNB2;GNB1;GNG4;GNG8;PLCB3;GNB5
Chondroitin sulfate/dermatan sulfate metabolism	0.426	1.06275	0.323288	0.805105	50	50	GPC4;CHSY1;HEXB;DSE;HEXA;SDC3;ARSB;CHST3;UST;B3GAT3;CSGALNACT2;CHST15;B3GAT2;SDC2;CHSY3;CHPF2;CHST12;B3GALT6;CHST14;B4GALT7;CSPG4;CSGALNACT1;HSPG2;GPC2;GPC3;IDS;XYLT2;GPC5;CSPG5;CHST13;B3GAT1;NCAN;BCAN;IDUA;HYAL3;CHST7;BGN;XYLT1;CHPF;HYAL1;GPC1;DSEL;AGRN;SDC1;CHST11;DCN;CHST9;GPC6;VCAN;SDC4	GPC4;CHSY1;HEXB;DSE;HEXA;SDC3;ARSB;CHST3;UST;B3GAT3;CSGALNACT2;CHST15;B3GAT2;SDC2;CHSY3;CHPF2;CHST12;B3GALT6;CHST14;B4GALT7;CSPG4;CSGALNACT1;HSPG2;GPC2
Initial triggering of complement	0.382241	1.07043	0.285276	0.805151	103	100	C3;C1S;C1R;FCN2;C4B;FCN1;C1QB;C1QA;C4A;IGLV1-36;IGLV3-21;IGLV3-22;IGLV2-23;IGLV1-40;IGLC6;IGLC7;IGLV3-1;IGLV4-3;IGLV3-19;IGLV2-18;IGLV7-43;IGLV2-33;IGLV3-27;IGLV3-25;IGLV1-44;IGLV5-37;IGLV1-51;IGLV1-47;IGLV7-46;IGLV5-45;MASP2;IGLV3-16;IGLV2-14;IGLV3-12;IGLV4-69;IGLV10-54;IGLV6-57;IGLV11-55;IGLV2-8;IGLV2-11;IGLV8-61;IGLV4-60;FCN3;IGKV4-1;IGKV5-2;IGKV1-16;IGKV2-28;IGKV1-5;IGKV3-15;IGKV1-12;IGKV2-29…	C3;C1S;C1R;FCN2;C4B;FCN1
ESR-mediated signaling	-0.3564	-0.997897	0.446746	0.805568	192	161	GNG11;KDM4B;SPHK1;EGFR;IGF1R;HSP90AB1;MOV10;RAD21;CXXC5;KANK1;XPO1;CDKN1B;TGFA;STAG2;YY1;SMC1A;TBP;GNG7;POLR2B;GNAI1;SMC3;TLE3;ZDHHC21;NCOA2;POLR2A;TNRC6A;FOXO3;CCNT1;UHMK1;PDPK1;ESR1;SRC;GATA3;GTF2F1;GNAI3;HDAC1;GNG12;SP1;GNG2;EBAG9;SHC1;BCL2;AGO2;CHD1;POLR2D;TFF3;GNGT1;GTF2F2;PIK3CA;GPAM;ZNF217;HRAS;PTK2;GTF2A1;CREBBP;CALM1;MYB;TNRC6B;NCOA1;MAPK1;PIK3R3;AGO1;KDM1A;ZDHHC7;AXIN1;CARM1;CITED1;GNAT…	SRF;FKBP4;PIK3R2;POLR2E;HSP90AA1;TFF1;STRN;ERBB4;ESR2;RUNX1;PIK3R1;MED1;AKT2;HBEGF;POU2F1;POLR2L;USF2;GNB4;GNG10;ELK1;AKT3;CXCL12;EREG;POLR2K;GNG5;GNAI2;EPGN;BTC;GNB2;H2AFX;DDX5;MAPK3;CBFB;POLR2H;MMP7;POLR2C;GNB1;KCTD6;PRMT1;MMP9;GNG4;POLR2F;CTSD;CDK9;KPNA2;POLR2J;GTF2A2;GNG8;FOSB;AKT1;GNB5;FOXA1;CAV1;POLR2G;MYC;JUND;JUN;FOS
Anchoring of the basal body to the plasma membrane	0.379743	1.0641	0.278125	0.805807	97	96	AKAP9;TMEM67;CSNK1E;AHI1;DYNC1I2;CEP290;DYNC1H1;B9D1;PCM1;PCNT;CKAP5;CEP250;IQCB1;OFD1;DCTN1;SEPTIN2;CEP97;CEP70;NINL;TCTN3;CEP135;PAFAH1B1;CEP83;CEP78;TTBK2;CEP152;NDE1;RAB3IP;CEP89;C2CD3;ALMS1;CSNK1D;NPHP4;HAUS5;TCTN1;CEP76;NEK2;TUBG1;CCP110;HAUS2;CEP41;RPGRIP1L;CEP131;CEP63;CEP164;HAUS3;CETN2;CEP162;CNTRL;NEDD1;MARK4;TUBB4A;KIF24;TMEM216;TCTN2;B9D2;CDK5RAP2;HAUS7;CLASP1;PRKAR2B;SDCCAG8;SFI1;FB…	AKAP9;TMEM67;CSNK1E;AHI1;DYNC1I2;CEP290;DYNC1H1;B9D1;PCM1;PCNT;CKAP5;CEP250;IQCB1;OFD1;DCTN1;SEPTIN2;CEP97;CEP70;NINL;TCTN3;CEP135;PAFAH1B1;CEP83;CEP78;TTBK2;CEP152;NDE1;RAB3IP;CEP89;C2CD3;ALMS1;CSNK1D;NPHP4;HAUS5;TCTN1;CEP76;NEK2;TUBG1;CCP110;HAUS2;CEP41;RPGRIP1L
Uptake and actions of bacterial toxins	-0.45594	-0.996871	0.465398	0.805863	44	29	HSP90AB1;SYT1;ANTXR2;FURIN;ANTXR1;TXNRD1;GUCY2C;MAP2K7;VAMP2;SNAP25;CALM1;SV2C;SV2A;MAP2K1;PDZD3;HSP90AA1;SYT2;MAP2K6;HBEGF;MAP2K2;VAMP1;SV2B;MAP2K4;STX1A;STX1B;PDCD6IP;MAP2K3;CD9;EEF2	HSP90AA1;SYT2;MAP2K6;HBEGF;MAP2K2;VAMP1;SV2B;MAP2K4;STX1A;STX1B;PDCD6IP;MAP2K3;CD9;EEF2
GRB2:SOS provides linkage to MAPK signaling for Integrins	0.533487	1.04337	0.387755	0.806068	15	15	TLN1;APBB1IP;SOS1;SRC;FN1;PTK2;ITGB3;FGG;FGA;FGB;RAP1B;GRB2;VWF;ITGA2B;RAP1A	TLN1;APBB1IP;SOS1;SRC;FN1
Miscellaneous transport and binding events	0.485209	1.06862	0.339901	0.806191	24	24	ADD1;ANKH;CTNS;MRS2;NIPAL3;TUSC3;MMGT1;ADD3;LRRC8B;NIPAL2;NIPA1;NIPAL1;LRRC8A;ADD2;NIPA2;LRRC8D;SLC66A1;AZGP1;LRRC8E;MAGT1;NIPAL4;DMTN;LRRC8C;PIP	ADD1;ANKH;CTNS;MRS2;NIPAL3;TUSC3;MMGT1;ADD3;LRRC8B;NIPAL2
SLC-mediated transmembrane transport	-0.34397	-0.996891	0.450142	0.807413	251	250	SLC20A2;BSG;SLC36A1;SLC47A1;SLC15A1;SLCO2A1;CTNS;SLC30A1;SLC39A10;SLC35B4;SLC16A10;SLC6A3;SLC44A5;MFSD4B;SLC26A2;SLC1A4;SLC29A4;SLC39A7;SLC33A1;SLC4A7;SLC12A7;SLC24A1;SLC2A9;SLC30A5;SLC44A2;LCN12;SLC5A3;SLC26A4;HEPH;SLC5A5;SLC26A1;SLC8A3;SLC9A3;SLC1A3;SLCO2B1;SLC27A1;SLC25A10;SLC22A15;SLC35B2;SLC39A3;SLC27A4;SLCO4A1;SLC13A3;SLC9A8;SLC29A3;SLC26A6;SLC12A6;SLC4A3;APOD;SLC39A1;SLC43A1;SLC6A9;SLC30A6…	PDZD11;SLC5A6;SLC4A2;SLC9A7;SLC2A4;SLC2A1;SLCO3A1;SLC17A5;SLC13A4;SLC4A8;SLC2A3;SLC9A5;SLC12A3;SLC22A3;SLC7A11;SLC7A10;SLC4A5;SLC1A1;SLC8A2;SLC28A1;RHCG;LCN15;LCN1;SLC26A3;SLC7A9;SLC2A6;SLC39A2;AHCYL2;SLC39A6;SLC8A1;SLC6A20;SLC36A4;SLC27A6;SLC4A4;SLC29A1;SLC44A4;SLC7A5;CP;SLC6A13;SLC15A2;SLC10A6;SLC26A7;SLC22A16;SLC14A2;SLC24A3;RUNX1;SLC35B3;SLC30A2;SLC16A7;SLC16A2;SLC11A1;SLC50A1;SLC38A2;SLC2A12…
FOXO-mediated transcription of cell cycle genes	-0.51764	-0.994853	0.47153	0.807921	17	17	CDKN1B;FOXO3;FOXO1;SMAD4;SMAD3;RBL2;MSTN;SMAD2;CCNG2;CDKN1A;FOXO4;FOXG1;GADD45A;BTG1;PCBP4;CAV1;KLF4	CCNG2;CDKN1A;FOXO4;FOXG1;GADD45A;BTG1;PCBP4;CAV1;KLF4
Activation of G protein gated Potassium channels	-0.465196	-0.995041	0.475382	0.80892	29	29	GNG11;GNG7;GNG12;GNG2;KCNJ12;GNGT1;KCNJ4;KCNJ3;GNG3;GNB3;KCNJ9;KCNJ10;GNGT2;KCNJ16;GABBR1;GNG13;GABBR2;KCNJ15;KCNJ6;GNB4;GNG10;GNG5;GNB2;KCNJ5;GNB1;GNG4;KCNJ2;GNG8;GNB5	KCNJ15;KCNJ6;GNB4;GNG10;GNG5;GNB2;KCNJ5;GNB1;GNG4;KCNJ2;GNG8;GNB5
Class C/3 (Metabotropic glutamate/pheromone receptors)	0.447246	1.08386	0.281501	0.80899	40	39	TAS2R50;TAS2R20;TAS2R5;GRM3;TAS2R4;TAS1R1;TAS1R2;GRM7;GRM5;CASR;TAS2R1;TAS2R42;TAS2R43;TAS2R46;TAS2R31;TAS2R7;TAS2R8;TAS2R9;TAS2R10;TAS2R13;GRM2;GRM4;GRM6;TAS2R16;GRM8;GRM1;TAS2R60;TAS2R41;TAS2R40;TAS2R39;TAS2R3;TAS2R38;GPRC6A;GABBR1;TAS2R14;TAS1R3;TAS2R19;GABBR2;TAS2R30	TAS2R50;TAS2R20;TAS2R5;GRM3;TAS2R4
Interactions of Vpr with host cellular proteins	0.446141	1.08217	0.286822	0.809113	43	37	PSIP1;NUP153;RANBP2;NUP210;NUP188;NUP214;POM121C;NUP205;NUP160;NUP35;TPR;NUP107;NUP133;NUP155;NUP50;SEH1L;POM121;NUP43;NUP88;NUP42;NUP58;AAAS;NUP54;NUP37;RAE1;NUP62;NUP98;SEC13;NUP93;NDC1;NUP85;KPNA1;SLC25A4;HMGA1;BANF1;SLC25A5;SLC25A6	PSIP1;NUP153;RANBP2;NUP210;NUP188;NUP214;POM121C;NUP205;NUP160;NUP35;TPR;NUP107;NUP133;NUP155;NUP50;SEH1L;POM121
Insulin processing	0.464145	1.04405	0.383249	0.809142	27	27	CPE;EXOC7;MYO5A;ERO1B;EXOC4;SLC30A5;EXOC5;EXOC1;CLTRN;EXOC6;VAMP2;SLC30A6;KIF5B;EXOC3;SLC30A8;INS;SLC30A7;EXOC8;PCSK2;KIF5A;ERO1A;MYRIP;STX1A;EXOC2;KIF5C;PCSK1;RAB27A	CPE;EXOC7;MYO5A;ERO1B;EXOC4;SLC30A5;EXOC5;EXOC1;CLTRN;EXOC6;VAMP2
Mitotic Prophase	0.384179	1.04535	0.318878	0.809635	112	83	LPIN1;RB1;NUP153;RANBP2;NUP210;NUP188;LMNB1;CNEP1R1;NUP214;POM121C;NUP205;NUP160;NUMA1;PPP2R2D;NUP35;PHF8;NCAPG2;LEMD3;TPR;NUP107;NUP133;NUP155;CTDNEP1;TMPO;VRK2;NUP50;SEH1L;RAB1A;POM121;PRKCA;LEMD2;NCAPD3;VRK1;NEK7;USO1;NUP43;NUP88;NUP42;GORASP2;NEK6;MAPK1;NEK9;NUP58;LPIN3;LPIN2;AAAS;PPP2R1B;KMT5A;EMD;SMC2;NUP54;NUP37;PPP2CB;RAE1;NUP62;SET;NUP98;GOLGA2;CCNB1;SEC13;NUP93;NCAPH2;NDC1;GORASP1;ENSA;…	LPIN1;RB1;NUP153;RANBP2;NUP210;NUP188;LMNB1;CNEP1R1;NUP214;POM121C;NUP205;NUP160;NUMA1;PPP2R2D;NUP35;PHF8;NCAPG2;LEMD3;TPR;NUP107;NUP133;NUP155;CTDNEP1;TMPO;VRK2;NUP50;SEH1L;RAB1A;POM121
Ca2+ pathway	0.398148	1.03548	0.343164	0.809783	63	62	GNG11;PRKG1;WNT5A;MOV10;TCF7L1;FZD3;AXIN2;GNG7;NFATC1;TNRC6A;FZD6;TCF7L2;PPP3R1;TCF7;ITPR1;GNG12;GNG2;NLK;FZD4;AGO2;GNGT1;PRKCA;PDE6B;FZD5;CALM1;PLCB1;TNRC6B;AGO1;ITPR2;GNAT2;GNG3;CAMK2A;PDE6A;GNB3;GNGT2;PPP3CB;MAP3K7;TNRC6C;ITPR3;AGO4;AGO3;KRAS;WNT11;PRKG2;GNG13;PDE6G;GNB4;GNG10;GNG5;PLCB2;GNAO1;LEF1;GNB2;FZD2;GNB1;GNG4;GNG8;PLCB3;CTNNB1;PPP3CA;GNB5;MYC	GNG11;PRKG1;WNT5A;MOV10;TCF7L1;FZD3;AXIN2;GNG7;NFATC1;TNRC6A;FZD6;TCF7L2;PPP3R1;TCF7;ITPR1
Resolution of D-loop Structures through Holliday Junction Intermediates	0.460707	1.08534	0.293689	0.809794	32	32	RAD50;RAD51;PALB2;BARD1;XRCC3;DNA2;WRN;EME1;TOP3A;MRE11;BRCA1;SPIDR;SLX1A;RMI2;EME2;ATM;GEN1;NBN;BRIP1;RAD51AP1;EXO1;MUS81;RAD51D;KAT5;RAD51B;RAD51C;BLM;XRCC2;BRCA2;RBBP8;SLX4;RMI1	RAD50;RAD51;PALB2;BARD1;XRCC3;DNA2;WRN;EME1;TOP3A;MRE11;BRCA1;SPIDR;SLX1A;RMI2;EME2;ATM
Organelle biogenesis and maintenance	0.321902	1.00656	0.375	0.810121	282	273	MT-ATP6;AKAP9;TMEM67;NCOR1;ATP5PF;CSNK1E;AHI1;DYNC1I2;CEP290;BBS1;DYNC1H1;EXOC7;B9D1;PCM1;NPHP3;PCNT;TBL1X;IFT81;CKAP5;BBS4;ATP5MC1;CEP250;DYNC2H1;IQCB1;BBS7;TFB1M;INPP5E;OFD1;IFT122;DCTN1;TBL1XR1;NCOA2;MTX2;SEPTIN2;PPARGC1B;CEP97;TRIP11;MTX1;ASAP1;CRTC3;EXOC4;CEP70;SAMM50;NINL;TCTN3;IFT140;CEP135;TTC26;KIF3A;PAFAH1B1;CEP83;PRKAA2;HELZ2;CEP78;TMEM11;PKD2;TTBK2;IFT46;WDR35;DYNLRB2;ARL6;ATAT1;EXOC5…	MT-ATP6;AKAP9;TMEM67;NCOR1;ATP5PF;CSNK1E;AHI1;DYNC1I2;CEP290;BBS1;DYNC1H1;EXOC7;B9D1;PCM1;NPHP3;PCNT;TBL1X;IFT81;CKAP5;BBS4;ATP5MC1;CEP250;DYNC2H1;IQCB1;BBS7;TFB1M;INPP5E;OFD1;IFT122;DCTN1;TBL1XR1;NCOA2;MTX2;SEPTIN2;PPARGC1B;CEP97;TRIP11;MTX1;ASAP1;CRTC3;EXOC4;CEP70;SAMM50;NINL;TCTN3;IFT140;CEP135;TTC26;KIF3A;PAFAH1B1;CEP83;PRKAA2;HELZ2;CEP78;TMEM11;PKD2;TTBK2;IFT46;WDR35;DYNLRB2;ARL6;ATAT1;EXOC5…
CD28 dependent PI3K/Akt signaling	-0.482721	-0.995166	0.459272	0.810158	22	22	CD86;PDPK1;MAP3K8;MAPKAP1;RICTOR;PIK3CA;FYN;MAP3K14;PIK3R3;CD80;LCK;CD28;MTOR;PIK3R2;PIK3R1;AKT2;AKT3;THEM4;PRR5;TRIB3;MLST8;AKT1	MTOR;PIK3R2;PIK3R1;AKT2;AKT3;THEM4;PRR5;TRIB3;MLST8;AKT1
RHOF GTPase cycle	0.427811	1.03123	0.37766	0.810298	42	42	POTEE;AKAP12;ARHGAP21;BASP1;MTMR1;STEAP3;LMNB1;FAM169A;SENP1;SLC4A7;ARHGAP5;FARP1;ARHGAP12;BAIAP2L1;ARHGAP39;ADD3;TMPO;SOWAHC;VANGL1;DEPDC1B;MYO9B;SNAP23;TOR1AIP1;RHOF;SRGAP2;MCAM;VAMP3;ESYT1;SYDE1;PIK3R2;BAIAP2L2;PIK3R1;DIAPH1;DIAPH3;ARHGAP32;RAB7A;ACTN1;ARHGAP1;CAPZB;DIAPH2;CAV1;ACTB	POTEE;AKAP12;ARHGAP21;BASP1;MTMR1;STEAP3;LMNB1;FAM169A;SENP1;SLC4A7;ARHGAP5;FARP1;ARHGAP12;BAIAP2L1;ARHGAP39;ADD3;TMPO;SOWAHC
Transcriptional regulation by small RNAs	0.415045	1.03945	0.353093	0.810502	76	48	NUP153;RANBP2;NUP210;NUP188;NUP214;POM121C;NUP205;POLR2B;NUP160;POLR2A;TNRC6A;NUP35;TPR;NUP107;NUP133;NUP155;NUP50;SEH1L;POM121;AGO2;POLR2D;NUP43;NUP88;NUP42;AGO1;NUP58;AAAS;NUP54;NUP37;RAE1;NUP62;NUP98;POLR2I;IPO8;SEC13;NUP93;POLR2E;NDC1;POLR2L;NUP85;POLR2K;H2AFX;POLR2H;POLR2C;POLR2F;POLR2J;RAN;POLR2G	NUP153;RANBP2;NUP210;NUP188;NUP214;POM121C;NUP205;POLR2B;NUP160;POLR2A;TNRC6A;NUP35;TPR;NUP107;NUP133;NUP155;NUP50;SEH1L;POM121;AGO2;POLR2D
Cytochrome P450 - arranged by substrate type	0.400995	1.07057	0.268817	0.810854	65	65	CYP1B1;CYP27A1;CYP26B1;POMC;CYP51A1;NCOA2;POR;CYP2C8;CYP46A1;CYP2D6;FDX2;FDX1;RXRA;NCOA1;CYP7B1;CYP4A22;CYP4A11;PTGIS;CYP1A2;CYP11A1;CYP1A1;NR1H4;CYP8B1;AHRR;CYP11B2;CYP11B1;CYP3A7;CYP26C1;CYP2C9;CYP2C19;CYP26A1;CYP4F2;CYP4F22;CYP4F11;CYP2A6;CYP2A7;CYP2A13;CYP2F1;CYP7A1;ARNT;CYP2U1;CYP4V2;CYP39A1;CYP2R1;CYP2C18;CYP4F8;CYP19A1;CYP2J2;CYP2B6;TBXAS1;CYP27B1;CYP3A43;CYP2E1;CYP24A1;CYP3A5;CYP3A4;CYP4F…	CYP1B1;CYP27A1;CYP26B1;POMC;CYP51A1;NCOA2;POR;CYP2C8;CYP46A1
Other semaphorin interactions	0.489972	1.04072	0.364929	0.81097	19	19	ITGB1;PLXNA2;SEMA3E;SEMA7A;SEMA4A;PLXND1;SEMA6A;CD72;SEMA5A;PLXNA1;PLXNC1;TREM2;ITGA1;PTPRC;PLXNB3;PLXNA4;TYROBP;SEMA4D;SEMA6D	ITGB1;PLXNA2;SEMA3E;SEMA7A;SEMA4A
Negative epigenetic regulation of rRNA expression	0.41172	1.03785	0.37284	0.811057	83	47	TBP;SUDS3;GTF2H2;HDAC2;TAF1C;DNMT1;UBTF;RRP8;GTF2H3;TAF1A;SIN3B;GTF2H4;SMARCA5;TTF1;SAP18;POLR1A;HDAC1;CDK7;POLR1B;SAP30L;SIRT1;SIN3A;TAF1B;ARID4B;POLR1E;MNAT1;TAF1D;SAP30BP;ERCC3;POLR1C;CCNH;POLR1D;SAP130;GTF2H5;GTF2H1;BAZ2A;POLR2E;DNMT3B;POLR2L;SUV39H1;POLR2K;H2AFX;POLR2H;MBD2;POLR2F;SAP30;ERCC2	TBP;SUDS3;GTF2H2;HDAC2;TAF1C;DNMT1;UBTF;RRP8;GTF2H3;TAF1A;SIN3B;GTF2H4;SMARCA5;TTF1;SAP18;POLR1A;HDAC1;CDK7;POLR1B;SAP30L;SIRT1;SIN3A;TAF1B
RND3 GTPase cycle	0.441084	1.07994	0.27882	0.811165	42	42	DSP;CCDC88A;KTN1;ARHGAP21;PKP4;NISCH;DLG5;PICALM;ARHGAP5;LEMD3;WDR6;FAM83B;SCRIB;ANKRD26;FLOT2;EPHA2;VANGL2;UBXN11;CPD;RBMX;VANGL1;CKAP4;PLEKHG5;PTPN13;DEPDC1B;RASAL2;TXNL1;ARHGAP35;TNFAIP1;MUC13;SEMA4F;DDX4;PIK3R2;DSG1;ROCK1;PIK3R1;DST;KCTD13;TMOD3;CAV1;RND3;CKB	DSP;CCDC88A;KTN1;ARHGAP21;PKP4;NISCH;DLG5;PICALM;ARHGAP5;LEMD3;WDR6;FAM83B;SCRIB;ANKRD26;FLOT2;EPHA2;VANGL2;UBXN11;CPD;RBMX;VANGL1;CKAP4;PLEKHG5;PTPN13
Diseases associated with glycosaminoglycan metabolism	0.420175	1.04603	0.340796	0.812627	41	41	GPC4;CHSY1;FMOD;HEXB;SLC26A2;HEXA;SDC3;CHST3;B3GAT3;SDC2;PAPSS2;B3GALT6;CHST14;EXT2;B4GALT7;CSPG4;HSPG2;GPC2;GPC3;GPC5;ACAN;CSPG5;LUM;KERA;PRELP;NCAN;BCAN;OMD;OGN;BGN;ST3GAL3;GPC1;AGRN;CHST6;SDC1;B4GALT1;DCN;EXT1;GPC6;VCAN;SDC4	GPC4;CHSY1;FMOD;HEXB;SLC26A2;HEXA;SDC3;CHST3
PI-3K cascade:FGFR1	0.464179	1.00717	0.407674	0.81263	21	21	FGFR1;FGF10;FGF17;KL;GAB1;FRS2;FGF2;PIK3CA;FGF3;FGF4;FGF8;FGF1;FGF23;FGF6;GRB2;PTPN11;FGF20;FGF9;PIK3R1;FGF22;FGF5	FGFR1;FGF10;FGF17;KL;GAB1
G beta:gamma signalling through PLC beta	-0.491607	-0.992984	0.461794	0.812708	20	20	GNG11;GNG7;GNG12;GNG2;GNGT1;PLCB1;GNG3;GNB3;GNGT2;GNG13;GNB4;GNG10;GNG5;PLCB2;GNB2;GNB1;GNG4;GNG8;PLCB3;GNB5	GNB4;GNG10;GNG5;PLCB2;GNB2;GNB1;GNG4;GNG8;PLCB3;GNB5
mRNA decay by 3' to 5' exoribonuclease	0.51958	1.03188	0.389706	0.812737	16	16	EXOSC6;TTC37;HBS1L;WDR61;SKIV2L;EXOSC8;EXOSC5;EXOSC3;EXOSC7;EXOSC4;EXOSC1;DIS3;NT5C3B;EXOSC2;EXOSC9;DCPS	EXOSC6;TTC37;HBS1L;WDR61;SKIV2L;EXOSC8;EXOSC5
CD209 (DC-SIGN) signaling	0.483918	1.03314	0.377551	0.8132	21	21	NFKB1;RPS6KA5;RAF1;ICAM2;HRAS;FYN;CREBBP;CD209;PRKACG;NRAS;PRKACB;RELA;KRAS;ICAM3;PAK1;PAK3;LYN;EP300;PAK2;RELB;PRKACA	NFKB1;RPS6KA5;RAF1;ICAM2
Mitotic Prometaphase	0.333344	0.999444	0.435737	0.813485	188	186	AKAP9;CSNK1E;DYNC1I2;CEP290;DYNC1H1;WAPL;RAD21;PCM1;PCNT;RANBP2;XPO1;SPDL1;RANGAP1;CKAP5;TUBGCP3;STAG2;CEP250;SMC1A;CSNK2A2;OFD1;CENPC;SMC3;DCTN1;TUBGCP2;NUP160;PDS5B;NUMA1;AHCTF1;ZWINT;DYNC1LI2;KNTC1;CEP70;NINL;CEP135;NUP107;NUP133;PAFAH1B1;PPP2R5D;CENPK;NCAPG;CENPU;KIF2C;MZT2A;CEP78;NME7;INCENP;BUB3;BUB1B;CENPF;CENPM;MAD2L1;ITGB3BP;CEP152;SEH1L;NDE1;KNL1;CENPT;NDC80;ALMS1;CENPP;CSNK1D;HAUS5;CEP…	AKAP9;CSNK1E;DYNC1I2;CEP290;DYNC1H1;WAPL;RAD21;PCM1;PCNT;RANBP2;XPO1;SPDL1;RANGAP1;CKAP5;TUBGCP3;STAG2;CEP250;SMC1A;CSNK2A2;OFD1;CENPC;SMC3;DCTN1;TUBGCP2;NUP160;PDS5B;NUMA1;AHCTF1;ZWINT;DYNC1LI2;KNTC1;CEP70;NINL;CEP135;NUP107;NUP133;PAFAH1B1;PPP2R5D;CENPK;NCAPG;CENPU;KIF2C;MZT2A;CEP78;NME7;INCENP;BUB3;BUB1B;CENPF;CENPM;MAD2L1;ITGB3BP;CEP152;SEH1L;NDE1
trans-Golgi Network Vesicle Budding	0.376197	1.00289	0.392371	0.814185	72	72	APP;HGS;TXNDC5;GOLGB1;DNASE2;GAK;PUM1;M6PR;DTNBP1;AP3B1;BLOC1S6;YIPF6;PICALM;TGOLN2;AP4B1;DNAJC6;AP1G1;ACBD3;SNX9;PIK3C2A;NECAP1;DNM2;VAMP2;AP4M1;GNS;CPD;SNX2;TFRC;SH3D19;AP4E1;IGF2R;BLOC1S3;AP1B1;CLTC;CLVS2;HIP1R;AP4S1;STX4;AP1S3;SNAP23;OCRL;AP1S1;BLOC1S4;SORT1;AP1S2;TBC1D8B;AP1M1;FTH1;ARRB1;VAMP7;GBF1;ARF1;SH3GL2;AP1M2;TPD52L1;CLVS1;AP1G2;CLTB;SNAPIN;RAB5C;HSPA8;CLTA;CHMP2A;TPD52;SNX5;AP3S1;FTL…	APP;HGS;TXNDC5;GOLGB1;DNASE2;GAK;PUM1;M6PR;DTNBP1;AP3B1;BLOC1S6;YIPF6;PICALM;TGOLN2;AP4B1;DNAJC6;AP1G1;ACBD3;SNX9;PIK3C2A;NECAP1
Formation of the cornified envelope	0.380674	1.03571	0.339726	0.81421	75	74	DSP;PCSK6;KLK8;PKP4;DSG2;FURIN;KAZN;PKP2;PKP1;CELA2A;DSG4;TGM5;LIPM;LIPJ;LIPK;CDSN;LIPN;SPINK9;CASP14;RPTN;LCE2C;LCE2D;LCE3A;LCE3B;LCE3C;LCE3D;LCE3E;LCE2B;LCE5A;SPRR2B;LELP1;SPRR2G;SPRR2F;FLG;TCHH;SPRR2E;SPRR2D;IVL;SPRR1A;SPRR3;LCE2A;LCE1A;LCE6A;SPRR2A;LCE1D;LCE1F;LCE4A;KLK14;KLK5;PKP3;SPINK6;LCE1C;SPRR1B;DSC1;LCE1E;KLK13;DSG1;LCE1B;KLK12;EVPL;JUP;PRSS8;PI3;PPL;TGM1;PERP;SPINK5;CAPN1;ST14;DSC2;DS…	DSP;PCSK6;KLK8;PKP4;DSG2;FURIN;KAZN;PKP2
Transport of bile salts and organic acids, metal ions and amine compounds	-0.384609	-0.991925	0.469579	0.814698	86	86	BSG;SLC47A1;SLC30A1;SLC39A10;SLC6A3;SLC44A5;SLC39A7;SLC30A5;SLC44A2;SLC5A3;HEPH;SLC22A15;SLC39A3;SLC13A3;SLC39A1;SLC6A9;SLC30A6;SLC31A1;SLC39A14;SLC14A1;SLC39A8;SLC41A2;SLC6A14;RSC1A1;SLC30A10;SLC16A8;SLC13A2;SLC47A2;SLC13A5;SLC5A11;SLC30A3;SLC5A7;SLC39A5;SLC6A11;SLC6A15;SLC6A2;SLC22A6;SLC22A8;SLC22A11;SLC22A12;SLC6A18;SLC6A19;SLC30A8;SLC18A2;SLC22A7;SLC6A5;SLC6A12;SLC6A7;RHAG;RHBG;SLC18A1;SLC13A…	SLC39A2;SLC39A6;SLC6A20;SLC44A4;CP;SLC6A13;SLC10A6;SLC22A16;SLC14A2;RUNX1;SLC30A2;SLC16A7;SLC11A1;SLC44A3;SLC6A1;SLC16A3;SLC6A6;SLC22A4;SLC22A18;SLC41A1;SLC22A5;SLC11A2;SLC40A1;SLC16A1
BMAL1:CLOCK,NPAS2 activates circadian gene expression	0.446501	1.00393	0.414815	0.815207	28	27	TBL1X;F7;TBL1XR1;NCOA2;CLOCK;DBP;ARNTL2;HELZ2;SMARCD3;BHLHE41;ARNTL;RXRA;TGS1;CREBBP;CHD9;NCOA1;CARM1;NPAS2;NCOA6;NAMPT;SERPINE1;MED1;PPARA;NOCT;KLF15;AVP;BHLHE40	TBL1X;F7;TBL1XR1;NCOA2;CLOCK;DBP;ARNTL2;HELZ2;SMARCD3;BHLHE41;ARNTL;RXRA;TGS1;CREBBP
FCGR3A-mediated IL10 synthesis	0.365063	1.04826	0.297376	0.815278	121	117	PLCG2;PRKX;SYK;PRKAR1B;ADCY3;ADCY9;ITPR1;ADCY4;SRC;ADCY6;ADCY1;PLCG1;CD247;FYN;CALM1;ITPR2;IGLV1-36;IGLV3-21;IGLV3-22;IGLV2-23;IGLV1-40;IGLC6;IGLC7;IGLV3-1;IGLV4-3;IGLV3-19;IGLV2-18;IGLV7-43;IGLV2-33;IGLV3-27;IGLV3-25;IGLV1-44;IGLV5-37;IGLV1-51;IGLV1-47;IGLV7-46;IGLV5-45;IGLV3-16;IGLV2-14;IGLV3-12;IGLV4-69;IGLV10-54;IGLV6-57;IGLV11-55;IGLV2-8;IGLV2-11;IGLV8-61;IGLV4-60;FGR;IGKV4-1;IGKV5-2;IGKV1-1…	PLCG2;PRKX;SYK;PRKAR1B;ADCY3;ADCY9;ITPR1;ADCY4;SRC;ADCY6;ADCY1
RHOA GTPase cycle	0.338912	1.0077	0.396774	0.815469	149	147	PKN2;KTN1;ARHGAP42;ARHGAP21;LBR;ARHGAP29;TRIO;ARHGEF28;ARHGAP24;CIT;LMAN1;ROCK2;ARHGEF10;ARHGEF17;TIAM1;BCAP31;ARHGAP10;ERBIN;ARHGEF40;ARHGAP4;EMC3;ARHGAP20;ARHGAP5;STARD13;PREX2;MACO1;FARP1;FAF2;PGRMC2;ARHGAP11A;ANLN;VAV1;HMOX2;ARHGAP39;SLK;ARHGAP22;TMPO;NET1;SOWAHC;FLOT2;ARHGEF7;C1QBP;BCR;RACGAP1;ABCD3;RHOA;PLEKHG4;MCF2L;VANGL1;DLC1;TFRC;FMNL3;ARHGEF4;PLEKHG5;OBSCN;RTKN;KALRN;GMIP;ACBD5;TMEM87A…	PKN2;KTN1;ARHGAP42;ARHGAP21;LBR;ARHGAP29;TRIO;ARHGEF28;ARHGAP24;CIT;LMAN1;ROCK2;ARHGEF10;ARHGEF17;TIAM1;BCAP31;ARHGAP10;ERBIN;ARHGEF40;ARHGAP4;EMC3;ARHGAP20;ARHGAP5;STARD13;PREX2;MACO1;FARP1;FAF2;PGRMC2;ARHGAP11A;ANLN;VAV1;HMOX2;ARHGAP39;SLK;ARHGAP22;TMPO;NET1;SOWAHC;FLOT2;ARHGEF7;C1QBP;BCR;RACGAP1;ABCD3;RHOA;PLEKHG4
Role of phospholipids in phagocytosis	-0.372341	-0.987328	0.480127	0.815512	107	104	PLCG2;SYK;PLD3;ITPR1;PRKCE;PLA2G6;PLCG1;CD247;PIK3CA;PLPP5;ITPR2;IGLV1-36;IGLV3-21;IGLV3-22;IGLV2-23;IGLV1-40;IGLC6;IGLC7;IGLV3-1;IGLV4-3;IGLV3-19;IGLV2-18;IGLV7-43;IGLV2-33;IGLV3-27;IGLV3-25;IGLV1-44;IGLV5-37;IGLV1-51;IGLV1-47;IGLV7-46;IGLV5-45;IGLV3-16;IGLV2-14;IGLV3-12;IGLV4-69;IGLV10-54;IGLV6-57;IGLV11-55;IGLV2-8;IGLV2-11;IGLV8-61;IGLV4-60;IGKV4-1;IGKV5-2;IGKV1-16;IGKV2-28;IGKV1-5;IGKV3-15;IG…	PLD4;IGHG1;PIK3R2;PIK3R1;FCGR2A;PRKCD;IGLC1;IGHG4;CD3G;IGHG3;PLD2;PIK3CB
Synthesis, secretion, and deacylation of Ghrelin	-0.49771	-0.991043	0.467687	0.81611	19	19	ACHE;GHRL;SPCS2;PLA2G7;SPCS1;IGF1;GH1;GCG;LEP;INS;CRHR2;MBOAT4;SPCS3;UCN;SEC11C;BCHE;PCSK1;SEC11A;KLF4	BCHE;PCSK1;SEC11A;KLF4
Glycosphingolipid metabolism	-0.426128	-0.987512	0.4701	0.816473	46	44	ESYT2;HEXB;HEXA;PSAP;ARSB;UGT8;GBA;ARSD;GALC;ARSK;SMPD4;SMPD1;GLB1;B3GALNT1;NEU3;UGCG;GBA2;ENPP7;ARSF;ARSH;B4GALNT1;NEU2;ESYT3;ARSI;ASAH2;GM2A;GLB1L;ESYT1;SUMF1;CPTP;NEU4;CERK;ARSJ;CTSA;SMPD2;STS;SMPD3;ARSA;SUMF2;ARSG;NEU1;GLA;ASAH1;GLTP	SUMF1;CPTP;NEU4;CERK;ARSJ;CTSA;SMPD2;STS;SMPD3;ARSA;SUMF2;ARSG;NEU1;GLA;ASAH1;GLTP
Pre-NOTCH Expression and Processing	-0.415005	-0.986545	0.448393	0.816537	90	50	MOV10;KAT2A;ATP2A2;NOTCH3;ATP2A3;FURIN;TNRC6A;E2F1;E2F3;SEL1L;AGO2;TFDP1;ST3GAL6;RBPJ;SNW1;CREBBP;LFNG;MAML3;TNRC6B;AGO1;NOTCH1;MAML1;NOTCH2;ATP2A1;TFDP2;KAT2B;TNRC6C;AGO4;AGO3;MAMLD1;ST3GAL3;SIRT6;PRKCI;NOTCH4;EP300;CCND1;RUNX1;TMED2;MFNG;MAML2;B4GALT1;RAB6A;H2AFX;POFUT1;POGLUT1;RFNG;TP53;ST3GAL4;JUN;ELF3	RUNX1;TMED2;MFNG;MAML2;B4GALT1;RAB6A;H2AFX;POFUT1;POGLUT1;RFNG;TP53;ST3GAL4;JUN;ELF3
tRNA processing in the nucleus	0.415333	1.0707	0.317333	0.816657	59	58	NUP153;RANBP2;NUP210;NUP188;DDX1;NUP214;POM121C;NUP205;NUP160;NUP35;TRNT1;TPR;NUP107;NUP133;CLP1;NUP155;C2orf49;NUP50;SEH1L;POM121;RPP25;ELAC2;RPP30;NUP43;TSEN2;NUP88;NUP42;TSEN54;CSTF2;XPOT;NUP58;AAAS;RPP38;FAM98B;NUP54;ZBTB8OS;RPP40;NUP37;CPSF1;RAE1;NUP62;NUP98;SEC13;CPSF4;RPP21;NUP93;RTCB;RTRAF;NDC1;POP1;POP5;NUP85;TSEN34;TSEN15;RPP14;POP7;POP4;RAN	NUP153;RANBP2;NUP210;NUP188;DDX1;NUP214;POM121C;NUP205;NUP160;NUP35;TRNT1;TPR;NUP107;NUP133;CLP1;NUP155;C2orf49;NUP50;SEH1L;POM121
Creation of C4 and C2 activators	0.382806	1.04646	0.310056	0.816677	96	93	C1S;C1R;FCN2;FCN1;C1QB;C1QA;IGLV1-36;IGLV3-21;IGLV3-22;IGLV2-23;IGLV1-40;IGLC6;IGLC7;IGLV3-1;IGLV4-3;IGLV3-19;IGLV2-18;IGLV7-43;IGLV2-33;IGLV3-27;IGLV3-25;IGLV1-44;IGLV5-37;IGLV1-51;IGLV1-47;IGLV7-46;IGLV5-45;MASP2;IGLV3-16;IGLV2-14;IGLV3-12;IGLV4-69;IGLV10-54;IGLV6-57;IGLV11-55;IGLV2-8;IGLV2-11;IGLV8-61;IGLV4-60;FCN3;IGKV4-1;IGKV5-2;IGKV1-16;IGKV2-28;IGKV1-5;IGKV3-15;IGKV1-12;IGKV2-29;IGKV3-20;I…	C1S;C1R;FCN2;FCN1;C1QB;C1QA
snRNP Assembly	0.396654	0.999787	0.450135	0.816718	53	53	NUP153;RANBP2;NUP210;NUP188;NUP214;POM121C;NUP205;NUP160;NUP35;NCBP2;TPR;NUP107;NUP133;SNRPF;NUP155;NUP50;SEH1L;POM121;TGS1;NUP43;NUP88;NUP42;SMN1;NCBP1;PHAX;DDX20;NUP58;GEMIN2;AAAS;SNUPN;NUP54;GEMIN6;NUP37;RAE1;NUP62;NUP98;PRMT5;SNRPD1;GEMIN5;SEC13;NUP93;SNRPD2;NDC1;GEMIN7;CLNS1A;NUP85;SNRPE;SNRPD3;WDR77;SNRPG;GEMIN4;GEMIN8;SNRPB	NUP153;RANBP2;NUP210;NUP188;NUP214;POM121C;NUP205;NUP160;NUP35;NCBP2;TPR;NUP107;NUP133;SNRPF;NUP155;NUP50;SEH1L;POM121
Transport of inorganic cations/anions and amino acids/oligopeptides	-0.367427	-0.98782	0.472089	0.817072	106	106	SLC20A2;SLC36A1;SLC15A1;CTNS;SLC16A10;SLC26A2;SLC1A4;SLC4A7;SLC12A7;SLC24A1;SLC26A4;SLC5A5;SLC26A1;SLC8A3;SLC9A3;SLC1A3;SLC25A10;SLC9A8;SLC26A6;SLC12A6;SLC4A3;SLC43A1;SLC15A4;SLC43A2;SLC9A1;CALM1;SLC25A18;SLC32A1;SLC6A14;SLC12A5;SLC1A7;SLC4A1;SLC7A3;SLC3A1;SLC9A4;SLC24A5;SLC12A1;SLC5A8;SLC17A8;SLC6A15;SLC4A10;SLC24A4;SLC17A1;SLC1A2;SLC6A18;SLC6A19;SLC17A6;SLC38A3;SLC36A2;SLC6A12;SLC4A9;SLC34A1;SL…	SLC4A2;SLC9A7;SLC17A5;SLC4A8;SLC9A5;SLC12A3;SLC7A11;SLC7A10;SLC4A5;SLC1A1;SLC8A2;SLC26A3;SLC7A9;AHCYL2;SLC8A1;SLC6A20;SLC36A4;SLC4A4;SLC7A5;SLC15A2;SLC26A7;SLC24A3;SLC38A2;SLC8B1;SLC7A7;SLC38A1;SLC1A5;SLC12A4;SLC7A2;SLC3A2;SLC5A12;SLC12A2;SLC9A2;SLC9A6;SLC6A6;SLC38A4;SLC26A9;SLC7A8;SLC38A5;SLC34A2;SRI
Inwardly rectifying K+ channels	-0.441904	-0.987906	0.480672	0.818376	35	35	GNG11;GNG7;KCNJ8;GNG12;GNG2;KCNJ12;GNGT1;KCNJ4;ABCC9;KCNJ3;GNG3;KCNJ11;ABCC8;GNB3;KCNJ9;KCNJ10;GNGT2;KCNJ16;GABBR1;GNG13;KCNJ14;GABBR2;KCNJ15;KCNJ6;KCNJ1;GNB4;GNG10;GNG5;GNB2;KCNJ5;GNB1;GNG4;KCNJ2;GNG8;GNB5	KCNJ15;KCNJ6;KCNJ1;GNB4;GNG10;GNG5;GNB2;KCNJ5;GNB1;GNG4;KCNJ2;GNG8;GNB5
Anti-inflammatory response favouring Leishmania parasite infection	0.324783	1.0005	0.4	0.818646	250	245	RAMP1;GNG11;GGT5;PLCG2;PRKX;SYK;POMC;GNG7;PTGER2;PRKAR1B;GNAI1;ADCY3;FURIN;SCT;VIPR2;ADCY9;ITPR1;ADCY4;GPR27;MYH9;CRH;SRC;ADCY6;ADCY1;GNAI3;GNG12;GNG2;PLCG1;CD247;LHB;GNGT1;MAPK14;ADORA2B;RAMP2;FYN;CALM1;ITPR2;IGLV1-36;IGLV3-21;IGLV3-22;IGLV2-23;IGLV1-40;IGLC6;IGLC7;IGLV3-1;IGLV4-3;IGLV3-19;IGLV2-18;IGLV7-43;IGLV2-33;IGLV3-27;IGLV3-25;IGLV1-44;IGLV5-37;IGLV1-51;IGLV1-47;IGLV7-46;IGLV5-45;MC3R;IGL…	RAMP1;GNG11;GGT5;PLCG2;PRKX;SYK;POMC;GNG7;PTGER2;PRKAR1B;GNAI1;ADCY3;FURIN;SCT;VIPR2;ADCY9;ITPR1;ADCY4;GPR27;MYH9;CRH;SRC;ADCY6;ADCY1
Phase I - Functionalization of compounds	0.355772	1.00804	0.418848	0.818736	105	103	CYP1B1;CYP27A1;EPHX1;CYP26B1;ALDH2;HSP90AB1;CES1;POMC;ADH5;CYP51A1;NCOA2;POR;CYP2C8;CYP46A1;ACSS1;CYP2D6;FDX2;CYB5B;FDX1;RXRA;CYB5R3;NCOA1;CYP7B1;CYP4A22;CYP4A11;PTGIS;AOC2;AOC3;CYP1A2;CYP11A1;CYP1A1;NR1H4;CYP8B1;ADH1C;ADH1A;AHRR;ADH6;ADH4;CYP11B2;CYP11B1;CYP3A7;AADAC;CYP26C1;CYP2C9;CYP2C19;CYP26A1;CYP4F2;CYP4F22;PTGS1;FMO2;FMO3;CYP4F11;CYP2A6;CYP2A7;CYP2A13;CYP2F1;AOC1;CYP7A1;MAOA;ARNT;CYP2U1;PT…	CYP1B1;CYP27A1;EPHX1;CYP26B1;ALDH2;HSP90AB1;CES1;POMC;ADH5;CYP51A1;NCOA2;POR;CYP2C8;CYP46A1;ACSS1
Chemokine receptors bind chemokines	-0.405855	-0.985373	0.474194	0.818869	57	57	CCL25;CCR10;CCL2;CXCR4;CCL11;CCL4;CXCL2;CCL28;CCR7;CXCR1;CXCR2;CCL3L1;CCL16;CCL13;CCRL2;CCR5;CCR2;CCR1;CCR3;XCR1;CXCR6;CCL7;CCL22;CX3CL1;CCR8;CCR4;CXCL8;PF4;CXCL5;CXCR5;XCL2;CCR6;PPBP;CCL20;ACKR4;CX3CR1;CCL3;CXCL13;CXCL11;CCR9;CXCR3;CCL1;CCL17;ACKR3;CXCL3;CCL27;CXCL12;CCL21;CXCL6;XCL1;CXCL9;CCL5;ACKR2;CXCL10;CXCL16;CXCL1;CCL19	CCR6;PPBP;CCL20;ACKR4;CX3CR1;CCL3;CXCL13;CXCL11;CCR9;CXCR3;CCL1;CCL17;ACKR3;CXCL3;CCL27;CXCL12;CCL21;CXCL6;XCL1;CXCL9;CCL5;ACKR2;CXCL10;CXCL16;CXCL1;CCL19
Inhibition of voltage gated Ca2+ channels via Gbeta/gamma subunits	-0.465196	-0.988663	0.464463	0.819204	29	29	GNG11;GNG7;GNG12;GNG2;KCNJ12;GNGT1;KCNJ4;KCNJ3;GNG3;GNB3;KCNJ9;KCNJ10;GNGT2;KCNJ16;GABBR1;GNG13;GABBR2;KCNJ15;KCNJ6;GNB4;GNG10;GNG5;GNB2;KCNJ5;GNB1;GNG4;KCNJ2;GNG8;GNB5	KCNJ15;KCNJ6;GNB4;GNG10;GNG5;GNB2;KCNJ5;GNB1;GNG4;KCNJ2;GNG8;GNB5
NS1 Mediated Effects on Host Pathways	0.437223	1.04865	0.364341	0.819444	42	41	NUP153;RANBP2;NUP210;NUP188;NUP214;POM121C;NUP205;NUP160;NUP35;TPR;NUP107;NUP133;NUP155;NUP50;SEH1L;POM121;KPNB1;EIF2AK2;NUP43;NUP88;NUP42;KPNA4;KPNA7;NUP58;AAAS;NUP54;NUP37;RAE1;NUP62;PABPN1;NUP98;KPNA3;SEC13;CPSF4;NUP93;KPNA5;NDC1;NUP85;KPNA1;KPNA2;ISG15	NUP153;RANBP2;NUP210;NUP188;NUP214;POM121C;NUP205;NUP160;NUP35;TPR;NUP107;NUP133;NUP155;NUP50;SEH1L;POM121
Cardiac conduction	-0.363712	-0.98795	0.490991	0.81982	125	125	KCNIP3;SCN4B;AKAP9;FXYD6;CACNA1C;ATP2A2;ATP1A1;SCN7A;ATP2A3;RYR2;ORAI2;ITPR1;FGF13;SCN3A;SLC8A3;KCNK7;KCNE4;NPR1;KCNK12;CACNA2D2;KCNK15;SCN2B;SCN9A;KCNK5;KCNJ12;SCN8A;KCNQ1;TRPC1;SCN2A;ATP1A2;CALM1;ITPR2;KCNE2;KCNE1;CACNG4;SCN4A;ATP2B3;KCNJ4;NPPA;KCND1;ATP1B2;ATP2A1;KCNK3;ABCC9;SCN1A;KCNK10;KCNK13;NOS1;TBX5;SCN10A;SCN5A;GATA4;KCNE3;KCNK4;KCNK9;KCNK16;KCNK18;KCNJ11;CAMK2A;KCNIP1;NKX2-5;SLN;KCNIP4;…	SLC8A2;KCNIP2;KCNJ14;KCNK17;TRDN;ATP2B2;TNNI3;SCN11A;RYR1;SLC8A1;NPPC;ATP1A3;FGF11;CACNB1;FGF14;FXYD4;SCN3B;RANGRF;NPR2;KCNK2;ATP1B1;ORAI1;KCND3;ATP2B4;CACNB2;SCN1B;CLIC2;PRKACA;HIPK2;DMPK;STIM1;CAMK2D;WWTR1;KCNJ2;RYR3;ATP2B1;KCNH2;FXYD1;ATP1B3;KCNK1;CAMK2B;SRI;FXYD3
Cellular Senescence	-0.359619	-0.98435	0.485075	0.820588	168	130	IGFBP7;NFKB1;MOV10;RB1;CBX4;ANAPC5;CDKN1B;ANAPC7;LMNB1;MDM4;SUZ12;RAD50;MINK1;ETS2;MDM2;TERF1;CABIN1;EED;TNRC6A;CCNE1;MAPKAPK5;PHC1;UBB;MRE11;MAP2K7;STAT3;SP1;BMI1;ETS1;UBE2D1;E2F1;E2F3;CCNE2;EHMT1;TFDP1;FZR1;RING1;RPS6KA2;MAPK14;ANAPC15;TXN;RBBP7;ATM;RBBP4;MAP4K4;ANAPC1;TERF2IP;TNIK;TNRC6B;NBN;MAPK1;AGO1;MAPK11;UBN1;UBE2S;CBX2;IL1A;CXCL8;IFNB1;VENTX;TFDP2;RPS6KA3;PHC3;PHC2;TNRC6C;RELA;MAPK10;EHM…	UBE2C;CDKN2C;ASF1A;ANAPC11;MAP2K4;CCNA2;RPS27A;EP400;MAPK9;ERF;ACD;KDM6B;H2AFX;MAPK3;CBX8;CBX6;CDKN2D;CDKN2B;POT1;TINF2;HMGA1;TP53;MAP2K3;CDK4;RPS6KA1;UBA52;UBC;CDK6;UBE2E1;CDKN2A;CEBPB;ID1;JUN;FOS
Iron uptake and transport	-0.403631	-0.988675	0.463415	0.820755	59	59	ATP6V0C;SLC46A1;STEAP3;FLVCR1;ATP6V1E2;ATP6V1A;CAND1;ACO1;ATP6V0B;HEPH;HMOX2;UBB;IREB2;HFE;CUL1;ATP6V0E1;TFRC;TCIRG1;TF;ATP6V0D1;ATP6V0A2;ABCG2;ATP6V0D2;TFR2;FTMT;ATP6V1G3;ATP6V0A4;ATP6V0E2;MCOLN1;ATP6V1B2;ATP6V0A1;ATP6AP1;ATP6V1G2;ATP6V1B1;ATP6V1C2;GLRX3;ATP6V1H;ATP6V1G1;CP;FTH1;CYBRD1;ATP6V1E1;STEAP2;ATP6V1C1;RPS27A;HMOX1;ALAD;NEDD8;SKP1;ATP6V1D;FBXL5;ATP6V1F;SLC22A17;SLC11A2;FTL;UBA52;LCN2;SLC…	ATP6V1G1;CP;FTH1;CYBRD1;ATP6V1E1;STEAP2;ATP6V1C1;RPS27A;HMOX1;ALAD;NEDD8;SKP1;ATP6V1D;FBXL5;ATP6V1F;SLC22A17;SLC11A2;FTL;UBA52;LCN2;SLC40A1;UBC
Resolution of Sister Chromatid Cohesion	0.370796	1.02439	0.365922	0.820982	107	106	DYNC1I2;DYNC1H1;WAPL;RAD21;RANBP2;XPO1;SPDL1;RANGAP1;CKAP5;STAG2;SMC1A;CENPC;SMC3;NUP160;PDS5B;AHCTF1;ZWINT;DYNC1LI2;KNTC1;NUP107;NUP133;PAFAH1B1;PPP2R5D;CENPK;CENPU;KIF2C;INCENP;BUB3;BUB1B;CENPF;CENPM;MAD2L1;ITGB3BP;SEH1L;NDE1;KNL1;CENPT;NDC80;CENPP;PPP2R5A;CENPH;NUP43;NDEL1;RCC2;CLASP2;ZWILCH;CENPN;CENPA;SGO1;SPC25;CENPE;SPC24;KIF2B;PPP2R5C;PDS5A;B9D2;CLIP1;MAD1L1;CENPL;CLASP1;DYNC1LI1;PPP2R1B;…	DYNC1I2;DYNC1H1;WAPL;RAD21;RANBP2;XPO1;SPDL1;RANGAP1;CKAP5;STAG2;SMC1A;CENPC;SMC3;NUP160;PDS5B;AHCTF1;ZWINT;DYNC1LI2;KNTC1;NUP107;NUP133;PAFAH1B1;PPP2R5D;CENPK;CENPU;KIF2C;INCENP;BUB3;BUB1B;CENPF;CENPM;MAD2L1;ITGB3BP;SEH1L;NDE1;KNL1;CENPT;NDC80
L1CAM interactions	0.386888	1.07434	0.271233	0.821051	100	100	SCN4B;LAMB1;ITGB1;EGFR;ITGA2;FGFR1;LAMC1;NRP2;ANK3;NRP1;RPS6KA5;AP2A2;LYPLA2;CSNK2A2;SCN7A;ITGA9;ITGAV;RPS6KA6;SPTBN1;DLG1;SCN3A;SRC;ITGA10;CNTNAP1;DNM2;CNTN1;EZR;ITGA5;AP2A1;SCN2B;SCN9A;NRCAM;CNTN6;RPS6KA2;SCN8A;MSN;SCN2A;SPTBN2;SPTBN4;AP2M1;MAPK1;CLTC;NUMB;DNM3;DCX;KCNQ2;SCN4A;ITGB3;SPTBN5;SCN1A;SCN10A;SCN5A;GAP43;KIF4B;NCAM1;CNTN2;NCAN;SPTA1;ANK1;RAC1;ITGA1;RPS6KA3;CSNK2A1;RDX;PAK1;LAMA1;AP2B1…	SCN4B;LAMB1;ITGB1;EGFR;ITGA2;FGFR1;LAMC1;NRP2;ANK3;NRP1;RPS6KA5;AP2A2;LYPLA2;CSNK2A2;SCN7A;ITGA9;ITGAV;RPS6KA6;SPTBN1;DLG1;SCN3A;SRC;ITGA10;CNTNAP1;DNM2;CNTN1;EZR;ITGA5;AP2A1;SCN2B;SCN9A;NRCAM;CNTN6;RPS6KA2;SCN8A
RNA Polymerase I Promoter Clearance	0.41566	1.04958	0.352151	0.821563	80	48	KAT2A;CHD3;TBP;GTF2H2;MTA1;HDAC2;TAF1C;UBTF;GTF2H3;GATAD2B;TAF1A;GTF2H4;ERCC6;TTF1;POLR1A;HDAC1;CDK7;POLR1B;TAF1B;RBBP7;RBBP4;POLR1E;CBX3;MNAT1;TAF1D;MTA2;KAT2B;EHMT2;MTA3;ERCC3;POLR1C;GATAD2A;CCNH;MBD3;POLR1D;RRN3;GTF2H5;GTF2H1;POLR2E;POLR2L;POLR2K;CHD4;H2AFX;MAPK3;POLR2H;MBD2;POLR2F;ERCC2	KAT2A;CHD3;TBP;GTF2H2;MTA1;HDAC2;TAF1C;UBTF;GTF2H3;GATAD2B;TAF1A;GTF2H4;ERCC6;TTF1;POLR1A;HDAC1;CDK7;POLR1B
Integrin signaling	0.46185	1.05096	0.332461	0.821809	27	27	RAPGEF4;TLN1;APBB1IP;SYK;RASGRP2;SOS1;PDPK1;SRC;FN1;RASGRP1;SHC1;PTK2;ITGB3;FGG;FGA;FGB;BCAR1;CSK;RAP1B;GRB2;VWF;CRK;RAPGEF3;ITGA2B;RAP1A;PTPN1;AKT1	RAPGEF4;TLN1;APBB1IP;SYK;RASGRP2;SOS1;PDPK1;SRC;FN1;RASGRP1;SHC1
RAC1 GTPase cycle	0.355329	1.07248	0.228013	0.822138	184	182	ITGB1;WASF2;PKN2;KTN1;ARHGAP42;DOCK1;ARHGAP21;LBR;ARHGAP29;BAIAP2;TIAM2;TRIO;SRGAP3;ARHGAP24;CIT;IQGAP2;NISCH;ARHGEF10;TIAM1;ARHGAP10;ERBIN;SOS2;FGD5;ARHGAP4;ARHGAP20;SOS1;ARHGAP5;LEMD3;PREX2;FARP1;CDC42BPA;DOCK3;VAV1;SH3BP1;FMNL1;GIT2;ARHGAP12;WASF3;BAIAP2L1;ARHGAP39;ARHGAP22;ABI2;ARHGEF6;TMPO;ARHGAP17;VRK2;SYDE2;MPP7;ABI1;WIPF1;LAMTOR1;CDC42;EPHA2;RALBP1;ARHGEF7;WASF1;BCR;RACGAP1;PLEKHG4;MCF2L;…	ITGB1;WASF2;PKN2;KTN1;ARHGAP42;DOCK1;ARHGAP21;LBR;ARHGAP29;BAIAP2;TIAM2;TRIO;SRGAP3;ARHGAP24;CIT;IQGAP2;NISCH;ARHGEF10;TIAM1;ARHGAP10;ERBIN;SOS2;FGD5;ARHGAP4;ARHGAP20;SOS1;ARHGAP5;LEMD3;PREX2;FARP1;CDC42BPA;DOCK3;VAV1;SH3BP1;FMNL1;GIT2;ARHGAP12;WASF3;BAIAP2L1;ARHGAP39;ARHGAP22;ABI2;ARHGEF6;TMPO;ARHGAP17;VRK2;SYDE2;MPP7;ABI1;WIPF1;LAMTOR1;CDC42;EPHA2;RALBP1;ARHGEF7;WASF1;BCR;RACGAP1
PI5P, PP2A and IER3 Regulate PI3K/AKT Signaling	-0.371193	-0.988714	0.465961	0.822248	106	106	EGFR;PDGFA;FGFR1;FGF10;TGFA;FGF17;TRAT1;PIP4K2A;CD86;KL;IRS1;TRAF6;PIK3CD;GAB1;PDGFRA;PPP2R5D;ESR1;VAV1;SRC;NRG4;NRG1;PIP5K1A;PIP4K2C;FRS2;FGF2;FGF7;PIK3CA;PPP2R5A;PIP4K2B;FYN;MAPK1;PIK3R3;ICOS;FGF16;CD19;FLT3;CD80;FGF3;FGF4;FGF19;INS;FGF8;FGF1;FGF23;FGF6;FGFR4;PIP5K1B;KIT;NRG3;PPP2R5C;RAC1;IRS2;PPP2R1B;PPP2CB;PIP5K1C;IRAK1;GRB2;IL1RAP;LCK;IER3;KLB;EGF;GAB2;CD28;IL1RL1;RHOG;AREG;MYD88;IL33;PDGFB;…	RHOG;AREG;MYD88;IL33;PDGFB;PTPN11;PIK3R2;FGF20;FGF9;STRN;ERBB4;ESR2;PIK3AP1;PIK3R1;HBEGF;FGF22;PPP2R5E;MET;PDGFRB;IRAK4;EREG;EPGN;PPP2CA;FLT3LG;BTC;FGF5;HGF;MAPK3;ERBB2;PPP2R5B;PPP2R1A;NRG2;INSR;FGFR2;KITLG;FGF18;PIK3CB;RAC2;AKT1;FGFR3;ERBB3
Resolution of D-loop Structures through Synthesis-Dependent Strand Annealing (SDSA)	0.477622	1.07087	0.328321	0.822375	26	26	RAD50;RAD51;PALB2;BARD1;XRCC3;DNA2;WRN;TOP3A;MRE11;BRCA1;RMI2;RTEL1;ATM;NBN;BRIP1;RAD51AP1;EXO1;RAD51D;KAT5;RAD51B;RAD51C;BLM;XRCC2;BRCA2;RBBP8;RMI1	RAD50;RAD51;PALB2;BARD1;XRCC3;DNA2;WRN;TOP3A;MRE11;BRCA1;RMI2;RTEL1;ATM
Metabolism of non-coding RNA	0.396654	1.00832	0.397959	0.822478	53	53	NUP153;RANBP2;NUP210;NUP188;NUP214;POM121C;NUP205;NUP160;NUP35;NCBP2;TPR;NUP107;NUP133;SNRPF;NUP155;NUP50;SEH1L;POM121;TGS1;NUP43;NUP88;NUP42;SMN1;NCBP1;PHAX;DDX20;NUP58;GEMIN2;AAAS;SNUPN;NUP54;GEMIN6;NUP37;RAE1;NUP62;NUP98;PRMT5;SNRPD1;GEMIN5;SEC13;NUP93;SNRPD2;NDC1;GEMIN7;CLNS1A;NUP85;SNRPE;SNRPD3;WDR77;SNRPG;GEMIN4;GEMIN8;SNRPB	NUP153;RANBP2;NUP210;NUP188;NUP214;POM121C;NUP205;NUP160;NUP35;NCBP2;TPR;NUP107;NUP133;SNRPF;NUP155;NUP50;SEH1L;POM121
Synthesis of Prostaglandins (PG) and Thromboxanes (TX)	0.502176	1.01065	0.416058	0.823094	15	15	PTGDS;HPGD;PTGR2;PTGS2;PTGIS;CYP8B1;HPGDS;PTGS1;PTGES3;PTGES2;TBXAS1;CBR1;PRXL2B;PTGES;AKR1C3	PTGDS;HPGD
BBSome-mediated cargo-targeting to cilium	0.48402	1.05661	0.368171	0.823448	23	23	BBS1;BBS4;BBS7;ARL6;RAB3IP;CCT8;BBS9;BBS5;CCT5;CCT2;SMO;SSTR3;TTC8;CCT3;LZTFL1;BBS10;BBS12;BBIP1;BBS2;CCT4;MCHR1;MKKS;TCP1	BBS1;BBS4;BBS7;ARL6;RAB3IP;CCT8;BBS9;BBS5;CCT5
Unfolded Protein Response (UPR)	0.359189	0.993171	0.434316	0.823569	97	92	MBTPS1;HSP90B1;CALR;PDIA6;HSPA5;EXOSC6;ADD1;TLN1;SYVN1;SSR1;MBTPS2;DCTN1;TATDN2;CCL2;ATF6;NFYC;HYOU1;CTDSP2;PARN;EXTL2;CREB3;EIF2AK3;TSPYL2;EXOSC8;ARFGAP1;EXOSC5;CREB3L4;SHC1;DNAJB9;GOSR2;PDIA5;SRPRB;SRPRA;PLA2G4B;EXOSC3;ATP6V0D1;CEBPG;WIPI1;TPP1;DCP2;HERPUD1;GFPT1;EXOSC7;EXTL1;DCSTAMP;CXCL8;CREB3L3;SULT1A3;EXTL3;EXOSC4;EXOSC1;DIS3;EIF2S1;CXXC1;CUL7;KHSRP;CREBRF;SERP1;EIF2S3;HDGF;DNAJB11;ATF4;DDI…	MBTPS1;HSP90B1;CALR;PDIA6;HSPA5;EXOSC6;ADD1;TLN1;SYVN1;SSR1;MBTPS2;DCTN1;TATDN2;CCL2;ATF6;NFYC;HYOU1;CTDSP2;PARN;EXTL2;CREB3;EIF2AK3;TSPYL2;EXOSC8;ARFGAP1;EXOSC5;CREB3L4;SHC1;DNAJB9
Synthesis of PC	0.452402	1.02486	0.390777	0.824216	28	28	CEPT1;LPIN1;SLC44A5;CSNK2A2;ACHE;LPCAT1;PCYT1A;SLC44A2;CHKA;PEMT;STARD10;ABHD3;PCYT1B;PHOSPHO1;CHAT;LPIN3;LPIN2;CSNK2A1;SLC44A1;CSNK2B;SLC44A4;MFSD2A;BCHE;SLC44A3;PCTP;CHKB;CHPT1;STARD7	CEPT1;LPIN1;SLC44A5;CSNK2A2;ACHE;LPCAT1;PCYT1A;SLC44A2
Regulation of TP53 Activity through Acetylation	0.44097	1.00894	0.39206	0.824872	30	29	BRD1;CHD3;HDAC2;PIP4K2A;ING5;GATAD2B;HDAC1;PIP4K2C;BRPF1;KAT6A;BRD7;BRPF3;MEAF6;PIP4K2B;RBBP7;RBBP4;ING2;MTA2;PIN1;GATAD2A;MBD3;PML;EP300;MAP2K6;AKT2;AKT3;CHD4;AKT1;TP53	BRD1;CHD3;HDAC2;PIP4K2A;ING5;GATAD2B;HDAC1;PIP4K2C;BRPF1;KAT6A;BRD7;BRPF3;MEAF6;PIP4K2B;RBBP7;RBBP4
Gap junction trafficking	0.443193	0.995192	0.425061	0.825052	28	28	GJB6;GJA1;GJB5;GJB7;DNM2;GJB3;MYO6;DAB2;AP2M1;CLTC;GJC1;GJB4;GJB1;GJA9;GJD2;GJA3;GJD4;GJA8;GJA5;GJA10;DNM1;GJC2;GJA4;GJB2;GJD3;CLTCL1;CLTB;CLTA	GJB6;GJA1;GJB5;GJB7;DNM2;GJB3;MYO6;DAB2
NoRC negatively regulates rRNA expression	0.406354	0.993656	0.446341	0.826216	77	44	TBP;SUDS3;GTF2H2;HDAC2;TAF1C;DNMT1;UBTF;GTF2H3;TAF1A;SIN3B;GTF2H4;SMARCA5;TTF1;SAP18;POLR1A;HDAC1;CDK7;POLR1B;SAP30L;SIN3A;TAF1B;ARID4B;POLR1E;MNAT1;TAF1D;SAP30BP;ERCC3;POLR1C;CCNH;POLR1D;SAP130;GTF2H5;GTF2H1;BAZ2A;POLR2E;DNMT3B;POLR2L;POLR2K;H2AFX;POLR2H;MBD2;POLR2F;SAP30;ERCC2	TBP;SUDS3;GTF2H2;HDAC2;TAF1C;DNMT1;UBTF;GTF2H3;TAF1A;SIN3B;GTF2H4;SMARCA5;TTF1;SAP18;POLR1A;HDAC1;CDK7;POLR1B;SAP30L
FRS-mediated FGFR1 signaling	0.472082	1.02567	0.395	0.826357	23	23	FGFR1;FGF10;FGF17;KL;SOS1;FRS2;FGF2;HRAS;FGF3;FGF4;FGF8;FGF1;FGF23;FGF6;NRAS;KRAS;GRB2;FRS3;PTPN11;FGF20;FGF9;FGF22;FGF5	FGFR1;FGF10;FGF17;KL;SOS1
Processing of Capped Intron-Containing Pre-mRNA	0.346106	1.07463	0.187919	0.826469	244	241	FUS;SRSF11;HNRNPA2B1;THOC3;SRRM2;RBM5;PDCD7;NUP153;SF1;RANBP2;U2SURP;NUP210;SNRNP200;NUP188;METTL14;PRPF6;CWC22;SRSF10;PPIL4;CASC3;CCAR1;DDX46;RBM17;WBP4;NUP214;DHX15;POM121C;WBP11;PRPF40A;NUP205;TRA2B;POLR2B;CDC40;SF3B3;U2AF1;THOC2;GCFC2;DDX39A;NUP160;POLR2A;THOC6;RBM22;NUP35;NCBP2;SF3B1;SNRNP70;DHX16;CSTF3;TPR;NUP107;NUP133;PPIL6;CLP1;NUDT21;SNRPF;SNRPA;CDC5L;NUP155;GTF2F1;DDX39B;TXNL4A;SF3A1;S…	FUS;SRSF11;HNRNPA2B1;THOC3;SRRM2;RBM5;PDCD7;NUP153;SF1;RANBP2;U2SURP;NUP210;SNRNP200;NUP188;METTL14;PRPF6;CWC22;SRSF10;PPIL4;CASC3;CCAR1;DDX46;RBM17;WBP4;NUP214;DHX15;POM121C;WBP11;PRPF40A;NUP205;TRA2B;POLR2B;CDC40;SF3B3;U2AF1;THOC2;GCFC2;DDX39A;NUP160;POLR2A;THOC6;RBM22;NUP35;NCBP2;SF3B1;SNRNP70;DHX16;CSTF3;TPR;NUP107;NUP133;PPIL6;CLP1;NUDT21;SNRPF;SNRPA;CDC5L;NUP155;GTF2F1;DDX39B;TXNL4A;SF3A1;S…
Synthesis of bile acids and bile salts via 7alpha-hydroxycholesterol	-0.463843	-0.981125	0.476974	0.826498	24	24	CYP27A1;NCOA2;ACOX2;AKR1D1;ACOT8;RXRA;NCOA1;CYP7B1;HSD3B7;PTGIS;SLC27A2;NR1H4;ABCB11;CYP8B1;BAAT;CYP7A1;AKR1C4;AMACR;SLC27A5;HSD17B4;AKR1C2;AKR1C1;AKR1C3;SCP2	HSD17B4;AKR1C2;AKR1C1;AKR1C3;SCP2
FGFR1 mutant receptor activation	0.455825	1.05119	0.331731	0.82682	31	30	CUX1;FGFR1;ERLIN2;FGF17;LRRFIP1;TRIM24;STAT5A;MYO18A;STAT3;BCR;CPSF6;FGF2;PIK3CA;FGFR1OP2;CNTRL;FGF4;FGF8;FGF1;FGF23;FGF6;ZMYM2;STAT5B;GRB2;GAB2;FGF20;FGF9;PIK3R1;BAG4;FGF5;STAT1	CUX1;FGFR1;ERLIN2;FGF17;LRRFIP1;TRIM24;STAT5A;MYO18A;STAT3;BCR;CPSF6;FGF2;PIK3CA;FGFR1OP2
Intra-Golgi and retrograde Golgi-to-ER traffic	-0.347808	-0.98188	0.511278	0.827208	186	185	GOLGA4;CUX1;DYNC1I2;GCC2;DYNC1H1;AGPAT3;ARL1;M6PR;BICD2;STX16;COG5;TMF1;VPS54;NAA35;KDELR2;ARFGAP2;COPB1;DCTN1;NBAS;GOLIM4;KIF12;KIF9;DYNC1LI2;TGOLN2;TRIP11;RINT1;KIF3A;KDELR1;VTI1A;PAFAH1B1;COG1;KIF2C;TMED9;RAB3GAP1;COG8;KIF1B;SYS1;KIF21A;KIF26B;KLC4;RHOBTB3;ARFGAP1;PLA2G6;RAB1A;KLC3;ARFRP1;GOSR1;KIF25;RACGAP1;MAN1A2;USP6NL;COG7;NAPG;COG6;RAB9B;KIFC2;GOSR2;VPS51;TMED10;COPB2;NAPB;CAPZA1;RGP1;TME…	SCOC;KIF18A;COG4;ACTR10;RAB39A;KIF16B;DCTN5;KIF20B;COG2;KIF5A;KIF3C;KIF22;RAB30;KIF27;KLC2;MAN2A2;GBF1;TMED2;ARF1;KIF13B;RAB43;ARCN1;VPS45;NAA30;KIF1A;GALNT1;DCTN2;KIF11;MAN1C1;COPZ2;RAB18;RAB1B;NAA38;RAB6A;KIF5C;STX6;ARF4;MAN2A1;KDELR3;ZW10;DYNLL2;COPG1;SEC22B;ARFIP2;COPE;DCTN6;COPZ1;RABEPK;KIFAP3;RAB9A;CAPZB;KIF19;PLA2G4A;BET1L;KIF1C;DCTN3;DYNC1I1;GOLGA5;SNAP29;STX18;TMED3;DYNLL1;CAPZA2;ARF5;PA…
MyD88-independent TLR4 cascade	-0.376498	-0.980405	0.489922	0.827242	97	97	APP;SAA1;NFKB1;HMGB1;RPS6KA5;BTRC;TRAF3;CASP8;TAB2;TRAF6;PPP2R5D;MAP3K8;UBB;MEF2A;MAP2K7;TLR4;CUL1;IKBKE;NFKBIA;UBE2D1;NFKBIB;BIRC2;FADD;CD14;TICAM1;RPS6KA2;MAPK14;TANK;RIPK2;TNIP2;FBXW11;MAPK1;MAPK11;NOD2;S100A12;BIRC3;CREB1;CHUK;MAP3K7;RPS6KA3;ATF2;PPP2R1B;RELA;MAPK10;UBE2V1;MAPKAPK2;NKIRAS1;TAB3;MAPK8;TICAM2;PPP2CB;NKIRAS2;MAP2K1;IKBKB;IRAK1;TBK1;MAPKAPK3;IKBKG;RIPK3;VRK3;UBE2N;LY96;MAPK7;RIPK…	VRK3;UBE2N;LY96;MAPK7;RIPK1;UBE2D2;IRAK2;SARM1;PTPN11;MAP2K6;IRF3;MAP2K4;NOD1;RPS27A;MEF2C;ELK1;S100B;MAPK9;PPP2CA;ATF1;AGER;DUSP7;TAB1;MAPK3;PPP2R1A;SKP1;DUSP3;NFKB2;IRF7;UBE2D3;DUSP4;MAP2K3;DUSP6;RPS6KA1;UBA52;UBC;JUN;FOS
Negative regulation of MET activity	-0.497783	-0.981312	0.498264	0.827478	21	21	HGS;STAM;STAM2;UBB;PTPN2;USP8;EPS15;GRB2;PTPRJ;LRIG1;SH3GL3;SH3GL2;MET;RPS27A;HGF;PTPN1;CBL;SH3GL1;UBA52;UBC;SH3KBP1	PTPRJ;LRIG1;SH3GL3;SH3GL2;MET;RPS27A;HGF;PTPN1;CBL;SH3GL1;UBA52;UBC;SH3KBP1
Regulation of lipid metabolism by PPARalpha	0.352581	1.01078	0.377778	0.827528	119	119	NCOR1;TBL1X;TIAM2;PLIN2;MED13L;ME1;HMGCR;ACADM;FADS1;RORA;MED28;TBL1XR1;NCOA2;MED23;CLOCK;PPARGC1B;MED4;RXRB;NFYC;MED17;SIN3B;TXNRD1;ABCB4;HELZ2;SLC27A1;SREBF1;G0S2;ABCA1;FDFT1;SP1;MED11;MED21;RGL1;SREBF2;CDK19;MED10;FAM120B;SMARCD3;SIN3A;GPS2;HDAC3;NR1D1;ARNTL;RXRA;NR1H3;TGS1;CREBBP;MED15;MED24;CPT2;CHD9;NCOA1;MED18;MED25;FHL2;THRAP3;MED19;MED9;CARM1;NPAS2;CYP4A11;CYP1A1;NR1H4;PPARG;UGT1A9;AHRR;…	NCOR1;TBL1X;TIAM2;PLIN2;MED13L;ME1;HMGCR;ACADM;FADS1;RORA;MED28;TBL1XR1;NCOA2;MED23;CLOCK;PPARGC1B;MED4;RXRB;NFYC;MED17;SIN3B;TXNRD1;ABCB4;HELZ2;SLC27A1;SREBF1;G0S2;ABCA1;FDFT1;SP1;MED11;MED21;RGL1;SREBF2;CDK19;MED10;FAM120B;SMARCD3;SIN3A;GPS2
Diseases associated with glycosylation precursor biosynthesis	-0.503225	-0.979364	0.475779	0.827673	18	18	DOLK;GALE;DPM3;GLB1;DPM2;NUS1;GFPT1;DHDDS;SRD5A3;MPI;GALT;PMM2;DPM1;GNE;CTSA;NEU1;GALK1;PGM1	PMM2;DPM1;GNE;CTSA;NEU1;GALK1;PGM1
Antigen activates B Cell Receptor (BCR) leading to generation of second messengers	0.365164	1.01452	0.374269	0.82811	95	92	PLCG2;SYK;IGHM;ORAI2;SOS1;ITPR1;PIK3CD;CD79B;VAV1;TRPC1;NCK1;FYN;CALM1;ITPR2;IGLV3-21;IGLV2-23;IGLV1-40;IGLC6;IGLC7;IGLV3-1;IGLV3-19;IGLV7-43;IGLV3-27;IGLV3-25;IGLV1-44;IGLV1-51;IGLV1-47;IGLV2-14;IGLV6-57;IGLV2-8;IGLV2-11;IGKV4-1;IGKV5-2;CD19;IGKV1-16;IGKV2-28;IGKV1-5;IGKV3-15;IGKV1-12;IGKV2-29;IGKV3-20;IGKV2-30;IGKV1D-16;IGKV1D-12;IGKV3-11;IGKV1-33;IGKV2D-30;IGKV1D-33;IGKV3D-20;IGKV2D-28;IGKV1D-…	PLCG2;SYK;IGHM;ORAI2;SOS1;ITPR1;PIK3CD;CD79B;VAV1
Translation of structural proteins	-0.458455	-0.978692	0.480969	0.828204	34	28	CANX;PARP16;PRKCSH;GANAB;UBB;ST3GAL2;GSK3B;PARP14;ST6GALNAC3;PARP4;ST3GAL3;MGAT1;PARP8;ST6GALNAC2;PARP6;PARP9;ST6GALNAC4;PARP10;ST6GAL1;RPS27A;GALNT1;UBE2I;MOGS;ST3GAL1;SUMO1;ST3GAL4;UBA52;UBC	ST6GALNAC4;PARP10;ST6GAL1;RPS27A;GALNT1;UBE2I;MOGS;ST3GAL1;SUMO1;ST3GAL4;UBA52;UBC
Telomere C-strand (Lagging Strand) Synthesis	-0.442072	-0.979428	0.484797	0.829059	34	34	TERF1;DNA2;WRN;POLD1;RFC5;CHTF8;CHTF18;RPA1;TERF2IP;RFC1;LIG1;POLA1;PCNA;PRIM2;RFC4;DSCC1;TERF2;RPA2;POLD2;CTC1;STN1;BLM;POLD3;RFC3;RPA3;FEN1;POLA2;PRIM1;RFC2;ACD;TEN1;POT1;TINF2;POLD4	PRIM2;RFC4;DSCC1;TERF2;RPA2;POLD2;CTC1;STN1;BLM;POLD3;RFC3;RPA3;FEN1;POLA2;PRIM1;RFC2;ACD;TEN1;POT1;TINF2;POLD4
Signaling by ERBB2 ECD mutants	0.526389	1.05197	0.375	0.829748	16	16	EGFR;CDC37;ERBIN;SOS1;GAB1;PLCG1;SHC1;PIK3CA;HRAS;NRAS;KRAS;GRB2;EGF;HSP90AA1;PIK3R1;ERBB2	EGFR;CDC37;ERBIN;SOS1;GAB1;PLCG1;SHC1;PIK3CA;HRAS
Cholesterol biosynthesis	0.460901	1.01938	0.394089	0.829817	25	25	SC5D;LBR;ACAT2;HMGCR;CYP51A1;PMVK;LSS;EBP;FDFT1;TM7SF2;ARV1;MVK;DHCR24;IDI2;HSD17B7;PLPP6;DHCR7;SQLE;GGPS1;NSDHL;HMGCS1;IDI1;FDPS;MSMO1;MVD	SC5D;LBR;ACAT2;HMGCR;CYP51A1;PMVK;LSS;EBP;FDFT1;TM7SF2
Leishmania parasite growth and survival	0.324783	1.01142	0.357388	0.829955	250	245	RAMP1;GNG11;GGT5;PLCG2;PRKX;SYK;POMC;GNG7;PTGER2;PRKAR1B;GNAI1;ADCY3;FURIN;SCT;VIPR2;ADCY9;ITPR1;ADCY4;GPR27;MYH9;CRH;SRC;ADCY6;ADCY1;GNAI3;GNG12;GNG2;PLCG1;CD247;LHB;GNGT1;MAPK14;ADORA2B;RAMP2;FYN;CALM1;ITPR2;IGLV1-36;IGLV3-21;IGLV3-22;IGLV2-23;IGLV1-40;IGLC6;IGLC7;IGLV3-1;IGLV4-3;IGLV3-19;IGLV2-18;IGLV7-43;IGLV2-33;IGLV3-27;IGLV3-25;IGLV1-44;IGLV5-37;IGLV1-51;IGLV1-47;IGLV7-46;IGLV5-45;MC3R;IGL…	RAMP1;GNG11;GGT5;PLCG2;PRKX;SYK;POMC;GNG7;PTGER2;PRKAR1B;GNAI1;ADCY3;FURIN;SCT;VIPR2;ADCY9;ITPR1;ADCY4;GPR27;MYH9;CRH;SRC;ADCY6;ADCY1
Adherens junctions interactions	0.421389	0.989043	0.481481	0.830177	31	31	CDH2;NECTIN3;CDH3;CDH8;CTNND1;CDH4;CTNNA1;NECTIN1;CDH10;CDH13;AFDN;CDH24;CDH5;CDH17;CADM2;CDH9;CDH12;CDH18;CDH1;CADM1;CDH15;CADM3;CDH6;PVR;JUP;CDH7;CDH11;ANG;NECTIN2;CTNNB1;NECTIN4	CDH2;NECTIN3;CDH3;CDH8;CTNND1;CDH4;CTNNA1;NECTIN1;CDH10;CDH13;AFDN
Regulation of MECP2 expression and activity	0.442774	1.01482	0.412844	0.83206	32	31	NCOR1;MOV10;LBR;TBL1X;HDAC2;TBL1XR1;TNRC6A;HTT;HDAC1;AGO2;SIN3A;GPS2;HDAC3;CALM1;TNRC6B;MECP2;AGO1;CAMK2A;CREB1;CAMK4;TNRC6C;AGO4;AGO3;CAMK2G;AURKB;FOXG1;PRKACA;HIPK2;CAMK2D;NCOR2;CAMK2B	NCOR1;MOV10;LBR;TBL1X;HDAC2;TBL1XR1;TNRC6A;HTT;HDAC1;AGO2;SIN3A;GPS2;HDAC3
Activation of gene expression by SREBF (SREBP)	0.415075	1.01216	0.383202	0.83222	43	42	SC5D;TBL1X;HMGCR;CYP51A1;PMVK;TBL1XR1;NCOA2;LSS;NFYC;ACACB;HELZ2;SREBF1;FDFT1;TM7SF2;SP1;SREBF2;SMARCD3;FASN;GPAM;RXRA;TGS1;ELOVL6;CREBBP;MVK;CHD9;NCOA1;CARM1;DHCR7;NCOA6;SCD;NFYA;MTF1;MED1;SQLE;PPARA;GGPS1;HMGCS1;ACACA;IDI1;FDPS;NFYB;MVD	SC5D;TBL1X;HMGCR;CYP51A1;PMVK;TBL1XR1;NCOA2;LSS;NFYC;ACACB;HELZ2;SREBF1;FDFT1;TM7SF2;SP1;SREBF2;SMARCD3;FASN;GPAM;RXRA;TGS1;ELOVL6;CREBBP
HCMV Late Events	0.382704	0.989602	0.458537	0.83256	171	56	VPS4A;NUP153;RANBP2;NUP210;NUP188;VPS28;NUP214;POM121C;NUP205;NUP160;DBP;NUP35;IRS1;TPR;NUP107;NUP133;CHMP6;NUP155;NUP50;SEH1L;POM121;MVB12B;UBAP1;CEBPD;MVB12A;NUP43;NUP88;NUP42;VPS37A;VPS37B;NUP58;AAAS;VPS37C;NUP54;NUP37;SNF8;RAE1;NUP62;NUP98;CHMP1A;SEC13;NUP93;HNRNPK;NDC1;VPS37D;NUP85;CHMP4A;TSG101;VPS25;VPS36;CHMP2A;CHMP2B;CHMP7;CHMP4B;CHMP4C;CHMP3	VPS4A;NUP153;RANBP2;NUP210;NUP188;VPS28;NUP214;POM121C;NUP205;NUP160;DBP;NUP35;IRS1;TPR;NUP107;NUP133;CHMP6;NUP155;NUP50;SEH1L;POM121;MVB12B;UBAP1;CEBPD;MVB12A
RNA Polymerase I Transcription	0.41566	1.0528	0.338501	0.832617	82	48	KAT2A;CHD3;TBP;GTF2H2;MTA1;HDAC2;TAF1C;UBTF;GTF2H3;GATAD2B;TAF1A;GTF2H4;ERCC6;TTF1;POLR1A;HDAC1;CDK7;POLR1B;TAF1B;RBBP7;RBBP4;POLR1E;CBX3;MNAT1;TAF1D;MTA2;KAT2B;EHMT2;MTA3;ERCC3;POLR1C;GATAD2A;CCNH;MBD3;POLR1D;RRN3;GTF2H5;GTF2H1;POLR2E;POLR2L;POLR2K;CHD4;H2AFX;MAPK3;POLR2H;MBD2;POLR2F;ERCC2	KAT2A;CHD3;TBP;GTF2H2;MTA1;HDAC2;TAF1C;UBTF;GTF2H3;GATAD2B;TAF1A;GTF2H4;ERCC6;TTF1;POLR1A;HDAC1;CDK7;POLR1B
RHOG GTPase cycle	0.378552	1.01981	0.360882	0.83341	74	73	ITGB1;KTN1;DOCK1;ARHGAP21;LBR;TRIO;ARHGEF26;LMAN1;IQGAP2;DSG2;ERBIN;ITSN1;ARHGAP5;LEMD3;PGRMC2;DOCK3;VAV1;ARHGAP39;TMPO;VRK2;MPP7;LAMTOR1;CDC42;SHMT2;EPHA2;ANKLE2;MAP3K11;MCF2L;VANGL1;TFRC;ARHGEF16;KALRN;DOCK4;DOCK2;ARHGEF5;MCF2;ARHGDIG;DEPDC1B;ARHGDIB;EMD;ARFGAP3;MCAM;ARHGAP35;VAMP3;YKT6;PLD1;PAK4;PLEKHG3;ESYT1;CDC42EP1;STX5;PREX1;LETM1;VAPB;RHOG;NDUFA5;PAK2;PIK3R1;CYFIP1;ARHGDIA;DIAPH3;ARHGAP32…	ITGB1;KTN1;DOCK1;ARHGAP21;LBR;TRIO;ARHGEF26;LMAN1;IQGAP2;DSG2;ERBIN;ITSN1;ARHGAP5;LEMD3;PGRMC2;DOCK3;VAV1;ARHGAP39;TMPO;VRK2;MPP7;LAMTOR1;CDC42;SHMT2;EPHA2;ANKLE2
PPARA activates gene expression	0.344158	0.986809	0.463722	0.834088	117	117	NCOR1;TBL1X;TIAM2;PLIN2;MED13L;ME1;HMGCR;ACADM;FADS1;RORA;MED28;TBL1XR1;NCOA2;MED23;CLOCK;PPARGC1B;MED4;RXRB;NFYC;MED17;TXNRD1;ABCB4;HELZ2;SLC27A1;SREBF1;G0S2;ABCA1;FDFT1;SP1;MED11;MED21;RGL1;SREBF2;CDK19;MED10;FAM120B;SMARCD3;GPS2;HDAC3;NR1D1;ARNTL;RXRA;NR1H3;TGS1;CREBBP;MED15;MED24;CPT2;CHD9;NCOA1;MED18;MED25;FHL2;THRAP3;MED19;MED9;CARM1;NPAS2;CYP4A11;CYP1A1;NR1H4;PPARG;UGT1A9;AHRR;APOA5;SULT2A…	NCOR1;TBL1X;TIAM2;PLIN2;MED13L;ME1;HMGCR;ACADM;FADS1;RORA;MED28;TBL1XR1;NCOA2;MED23;CLOCK;PPARGC1B;MED4;RXRB;NFYC;MED17;TXNRD1;ABCB4;HELZ2;SLC27A1;SREBF1;G0S2;ABCA1;FDFT1;SP1;MED11;MED21;RGL1;SREBF2;CDK19;MED10;FAM120B;SMARCD3;GPS2
ABC transporters in lipid homeostasis	0.489911	1.01495	0.428241	0.836609	18	18	ABCA3;ABCA5;ABCG1;ABCA9;PEX3;ABCD3;ABCA10;ABCA12;ABCG5;ABCD2;ABCG4;APOA1;ABCD1;ABCG8;ABCA6;ABCA2;ABCA7;PEX19	ABCA3;ABCA5;ABCG1;ABCA9;PEX3
TRP channels	0.465044	1.01588	0.4175	0.838117	25	25	TRPM6;TRPC4AP;TRPM7;MCOLN3;TRPM5;TRPM3;TRPC1;TRPC5;TRPM1;TRPC4;TRPM8;TRPA1;TRPC7;TRPV5;TRPC3;MCOLN1;TRPM2;TRPV1;TRPC6;MCOLN2;TRPV3;TRPV2;TRPM4;TRPV6;TRPV4	TRPM6;TRPC4AP;TRPM7;MCOLN3;TRPM5
Inositol phosphate metabolism	-0.416875	-0.97249	0.487961	0.83924	48	48	PLCG2;INPP4B;PTEN;PLCH1;MINPP1;PLCE1;ITPKB;ITPKA;MTMR9;IPMK;PLCG1;NUDT3;PPIP5K2;INPP5B;CALM1;PLCB1;IPPK;NUDT10;NUDT11;PLCZ1;ISYNA1;PLCH2;NUDT4;INPP4A;OCRL;INPPL1;PPIP5K1;INPP5D;IP6K1;PLCB4;MIOX;PLCD4;PLD4;INPP1;SYNJ1;INPP5J;MTMR7;PLCB2;INPP5A;IMPA1;ITPKC;PLCD1;IP6K3;IP6K2;PLCD3;PLCB3;IMPA2;ITPK1	INPP1;SYNJ1;INPP5J;MTMR7;PLCB2;INPP5A;IMPA1;ITPKC;PLCD1;IP6K3;IP6K2;PLCD3;PLCB3;IMPA2;ITPK1
Protein methylation	-0.516163	-0.973142	0.510309	0.840191	17	15	KIN;ETFB;METTL22;PRMT3;VCPKMT;METTL21A;CALM1;ETFBKMT;RPS2;CAMKMT;VCP;HSPA8;EEF2KMT;EEF2;EEF1A1	VCP;HSPA8;EEF2KMT;EEF2;EEF1A1
RHOV GTPase cycle	-0.438929	-0.972597	0.491135	0.84045	33	33	DLG5;CEP97;SPTBN1;WDR6;GIT2;ARHGAP12;CDC42;EPHA2;ARHGEF7;NCK2;VANGL1;CCP110;NCK1;PAK6;CLTC;DEPDC1B;TPM3;ZNF512B;PEAK1;USP9X;TXNL1;PAK1;MYO9A;WASL;PAK2;PIK3R1;IQGAP1;DST;GIT1;SH3RF1;RHOV;SPTAN1;TPM4	WASL;PAK2;PIK3R1;IQGAP1;DST;GIT1;SH3RF1;RHOV;SPTAN1;TPM4
GPCR ligand binding	-0.319338	-0.973143	0.574772	0.841787	466	462	CCL25;RAMP1;APP;SAA1;GNG11;F2R;C3;WNT5A;CCR10;EDNRA;LTB4R;LTB4R2;FZD3;LPAR3;WNT2;EDN3;POMC;GNG7;PTGER2;GPR143;PSAP;GHRL;SCT;F2RL2;CCL2;LPAR2;FZD6;TBXA2R;OXER1;VIPR2;HTR2B;CXCR4;OPRK1;TAS2R50;ADRA1A;TAS2R20;CHRM4;CCL11;F2RL1;GPR132;CRH;CCL4;TAS2R5;GPR68;FZD8;SSTR2;ADRA2A;PLPPR1;GNG12;OPRL1;CHRM3;WNT3;CXCL2;GRM3;P2RY1;GNG2;CCL28;PTCH1;FZD4;LHB;CCR7;GNGT1;TAS2R4;EDN1;XK;ADORA2B;BDKRB2;AVPR1A;WNT9A;R…	ADORA3;PTCH2;PTHLH;TACR2;P2RY10;GPR35;WNT10B;FPR3;ADGRE1;PROK1;KEL;INSL3;ADORA1;PLPPR3;F2RL3;CCR6;S1PR3;PPBP;P2RY6;PTGIR;FZD9;WNT9B;GALR2;PTH2R;GNG13;CCL20;ACKR4;TAS1R3;CX3CR1;TAS2R19;GPHA2;CCL3;MCHR1;CGA;CXCL13;S1PR5;GABBR2;CRHR1;PYY;TAS2R30;EDN2;CXCL11;CCR9;RLN2;CXCR3;GPER1;GAL;C5AR1;WNT2B;GNRH1;CCL1;GPR37;ADRA2C;HRH2;UTS2R;NPW;CCL17;SST;CCKBR;ACKR3;CNR1;ADM2;MC1R;MC5R;HRH1;GNB4;AGT;TAC3;CXCL3;…
Deposition of new CENPA-containing nucleosomes at the centromere	0.438378	0.983392	0.452261	0.842286	54	27	CENPC;SMARCA5;CENPK;CENPU;CENPM;ITGB3BP;RUVBL1;KNL1;CENPT;MIS18A;RSF1;CENPP;RBBP7;RBBP4;CENPH;CENPN;CENPA;CENPL;MIS18BP1;CENPQ;NPM1;CENPI;HJURP;CENPO;OIP5;CENPW;H2AFX	CENPC;SMARCA5;CENPK;CENPU;CENPM;ITGB3BP;RUVBL1;KNL1;CENPT;MIS18A;RSF1;CENPP;RBBP7;RBBP4;CENPH
Global Genome Nucleotide Excision Repair (GG-NER)	-0.37473	-0.973713	0.500818	0.843207	84	84	INO80;POLK;COPS7B;YY1;DDB1;GTF2H2;RAD23A;XPC;GTF2H3;USP45;GTF2H4;COPS5;POLD1;CHD1L;UBB;INO80D;RFC5;COPS4;CDK7;LIG3;RUVBL1;RPA1;COPS7A;RNF111;CUL4B;PIAS3;PARP2;CUL4A;NFRKB;ERCC5;CETN2;RFC1;XPA;LIG1;MNAT1;COPS8;MCRS1;PIAS1;RAD23B;INO80E;PCNA;ERCC4;DDB2;COPS3;TFPT;ERCC3;GPS1;CCNH;RFC4;RPA2;POLD2;INO80C;SUMO3;POLE2;GTF2H5;UBE2N;GTF2H1;POLD3;RFC3;ACTL6A;COPS2;POLE;RPA3;POLE3;RFC2;RPS27A;ACTR8;ACTR5;PA…	GTF2H5;UBE2N;GTF2H1;POLD3;RFC3;ACTL6A;COPS2;POLE;RPA3;POLE3;RFC2;RPS27A;ACTR8;ACTR5;PARP1;RBX1;UBE2I;ERCC1;UBE2V2;INO80B;SUMO2;ERCC2;XRCC1;POLE4;SUMO1;COPS6;POLD4;UBA52;UBC;ACTB
Insulin receptor signalling cascade	-0.404596	-0.97317	0.491393	0.843292	54	54	FGFR1;FGF10;FGF17;KL;IRS1;SOS1;GAB1;PDPK1;FRS2;SHC1;PIK3R4;FGF2;FGF7;PIK3CA;HRAS;PIK3C3;MAPK1;FGF16;FLT3;FGF3;FGF4;FGF19;INS;FGF8;PDE3B;FGF1;FGF23;FGF6;FGFR4;NRAS;IRS2;KRAS;GRB2;TLR9;KLB;GAB2;PTPN11;PIK3R2;FGF20;FGF9;PIK3R1;AKT2;FGF22;GRB10;FLT3LG;FGF5;THEM4;MAPK3;INSR;TRIB3;FGFR2;FGF18;PIK3CB;FGFR3	PTPN11;PIK3R2;FGF20;FGF9;PIK3R1;AKT2;FGF22;GRB10;FLT3LG;FGF5;THEM4;MAPK3;INSR;TRIB3;FGFR2;FGF18;PIK3CB;FGFR3
Gap junction trafficking and regulation	0.429363	0.979289	0.464548	0.844585	30	30	GJB6;GJA1;GJB5;SRC;GJB7;DNM2;GJB3;MYO6;DAB2;AP2M1;CLTC;GJC1;GJB4;GJB1;GJA9;GJD2;GJA3;GJD4;GJA8;GJA5;GJA10;DNM1;GJC2;GJA4;GJB2;GJD3;CLTCL1;CLTB;TJP1;CLTA	GJB6;GJA1;GJB5;SRC;GJB7;DNM2;GJB3;MYO6;DAB2
Homology Directed Repair	-0.362679	-0.969723	0.533951	0.845176	120	102	POLK;RAD50;TOPBP1;RAD51;PALB2;BARD1;XRCC3;POLH;DNA2;WRN;EME1;POLQ;POLD1;UBB;MDC1;TOP3A;MRE11;RFC5;ABL1;NSD2;BRCC3;LIG3;HUS1;RPA1;BRCA1;SPIDR;SLX1A;RMI2;PARP2;TIPIN;RAD9A;UIMC1;RTEL1;EME2;ATM;ATR;RNF8;RFC1;RAD1;HERC2;RNF4;GEN1;NBN;RAD52;BRIP1;CLSPN;RAD51AP1;EXO1;TP53BP1;PIAS4;PCNA;MUS81;ERCC4;RAD51D;RNF168;TIMELESS;KAT5;RAD51B;RFC4;RPA2;SIRT6;RAD51C;RAD17;POLD2;BLM;POLE2;CCNA1;RAD9B;XRCC2;UBE2N;AT…	CCNA1;RAD9B;XRCC2;UBE2N;ATRIP;POLD3;RFC3;PPP4R2;BRCA2;POLE;CHEK1;RPA3;FEN1;CDK2;RBBP8;POLE3;RFC2;CCNA2;RPS27A;PARP1;UBE2I;ERCC1;H2AFX;SLX4;BABAM1;UBE2V2;SUMO2;RHNO1;XRCC1;POLE4;RMI1;SUMO1;PPP4C;POLD4;UBA52;UBC
Metalloprotease DUBs	-0.496063	-0.969778	0.481544	0.846536	31	17	STAM;BARD1;UBB;BRCC3;BRCA1;UIMC1;NLRP3;MYSM1;KAT2B;EP300;STAMBPL1;STAMBP;RPS27A;BABAM1;PSMD14;UBA52;UBC	EP300;STAMBPL1;STAMBP;RPS27A;BABAM1;PSMD14;UBA52;UBC
Arachidonic acid metabolism	0.380023	0.979656	0.454545	0.84759	59	58	CYP1B1;PTGDS;HPGD;GGT5;ABCC1;PON2;CYP2C8;AWAT1;FAAH;PTGR2;PTGS2;CYP4A22;CYP4A11;PTGIS;GGT1;ALOX15B;ALOX12;ALOX15;DPEP2;ALOX12B;CYP1A2;CYP1A1;CYP8B1;HPGDS;PON1;CYP2C9;CYP2C19;CYP4F2;CYP4F22;PTGS1;CYP4F11;CYP2U1;LTA4H;PTGES3;LTC4S;MAPKAPK2;PTGES2;FAAH2;CYP4F8;DPEP1;ALOX5;CYP2J2;TBXAS1;DPEP3;PON3;ALOXE3;ALOX5AP;PTGR1;CYP4F3;CYP4B1;CBR1;PLA2G4A;PRXL2B;PTGES;GPX2;GPX4;EPHX2;AKR1C3	CYP1B1;PTGDS;HPGD;GGT5;ABCC1;PON2;CYP2C8;AWAT1
Signaling by RAF1 mutants	-0.423492	-0.968428	0.495908	0.847829	39	39	TLN1;APBB1IP;RAF1;SRC;FN1;KSR1;CNKSR1;HRAS;CALM1;ARRB2;MAPK1;ITGB3;KSR2;CAMK2A;FGG;FGA;FGB;MARK3;NRAS;CSK;KRAS;VCL;CAMK2G;MAP2K1;JAK2;BRAF;RAP1B;VWF;ARRB1;MAP2K2;IQGAP1;ITGA2B;ARAF;MAPK3;RAP1A;CAMK2D;YWHAB;CNKSR2;CAMK2B	CSK;KRAS;VCL;CAMK2G;MAP2K1;JAK2;BRAF;RAP1B;VWF;ARRB1;MAP2K2;IQGAP1;ITGA2B;ARAF;MAPK3;RAP1A;CAMK2D;YWHAB;CNKSR2;CAMK2B
Classical antibody-mediated complement activation	0.356161	0.971284	0.526178	0.848474	88	85	C1S;C1R;C1QB;C1QA;IGLV1-36;IGLV3-21;IGLV3-22;IGLV2-23;IGLV1-40;IGLC6;IGLC7;IGLV3-1;IGLV4-3;IGLV3-19;IGLV2-18;IGLV7-43;IGLV2-33;IGLV3-27;IGLV3-25;IGLV1-44;IGLV5-37;IGLV1-51;IGLV1-47;IGLV7-46;IGLV5-45;IGLV3-16;IGLV2-14;IGLV3-12;IGLV4-69;IGLV10-54;IGLV6-57;IGLV11-55;IGLV2-8;IGLV2-11;IGLV8-61;IGLV4-60;IGKV4-1;IGKV5-2;IGKV1-16;IGKV2-28;IGKV1-5;IGKV3-15;IGKV1-12;IGKV2-29;IGKV3-20;IGKV2-30;IGKV1D-16;IGK…	C1S;C1R
Signaling by NTRK3 (TRKC)	0.488572	0.980065	0.469194	0.850485	17	17	IRS1;SOS1;PTPRS;SRC;PLCG1;SHC1;PIK3CA;HRAS;PTPRO;NRAS;NELFB;KRAS;BAX;NTF3;NTRK3;GRB2;PIK3R1	IRS1;SOS1;PTPRS;SRC;PLCG1;SHC1;PIK3CA;HRAS
RHOU GTPase cycle	0.408805	0.971852	0.5	0.850579	34	34	HGS;STAM;STAM2;DLG5;SPTBN1;WDR6;GIT2;ARHGEF6;CDC42;EPHA2;ARHGEF7;MYO6;WWP2;NCK2;VANGL1;NCK1;CLTC;DEPDC1B;ARHGAP30;PEAK1;USP9X;SRGAP2;TXNL1;PAK1;PAK4;PAK3;PAK2;PIK3R2;PIK3R1;IQGAP1;DST;GIT1;RHOU;SPTAN1	HGS;STAM;STAM2;DLG5;SPTBN1;WDR6;GIT2;ARHGEF6;CDC42;EPHA2;ARHGEF7;MYO6;WWP2;NCK2;VANGL1
Syndecan interactions	0.462268	0.975378	0.484185	0.850801	20	20	ITGA6;ITGB1;ITGA2;SDC3;ITGAV;ITGB5;TGFB1;SDC2;FGF2;PRKCA;ITGB4;ITGB3;VTN;SDC1;TRAPPC4;TNC;CASK;ACTN1;THBS1;SDC4	ITGA6;ITGB1;ITGA2;SDC3;ITGAV;ITGB5;TGFB1;SDC2
ADORA2B mediated anti-inflammatory cytokines production	0.337897	0.973869	0.504559	0.851732	134	133	RAMP1;GNG11;PRKX;POMC;GNG7;PTGER2;PRKAR1B;GNAI1;ADCY3;SCT;VIPR2;ADCY9;ADCY4;GPR27;CRH;ADCY6;ADCY1;GNAI3;GNG12;GNG2;LHB;GNGT1;ADORA2B;RAMP2;MC3R;GPBAR1;MC4R;MC2R;ADCYAP1;AVPR2;HTR6;ADORA2A;SCTR;FSHR;LHCGR;GLP2R;GPR45;PTH1R;IAPP;GCG;GPHB5;RXFP2;GPR84;CYSLTR2;GPR15;GPR83;GNAT3;GPR150;GNG3;ADCY8;GPR20;CALCR;RAMP3;GLP1R;NPS;ADRB1;HTR7;FSHB;PTH;CALCB;CALCA;HTR4;GNB3;DRD1;RLN3;CRHR2;ADCYAP1R1;GHRHR;DRD5…	RAMP1;GNG11;PRKX;POMC;GNG7;PTGER2;PRKAR1B;GNAI1;ADCY3;SCT;VIPR2;ADCY9;ADCY4;GPR27;CRH;ADCY6;ADCY1;GNAI3;GNG12
Nucleosome assembly	0.438378	0.972416	0.486486	0.85275	54	27	CENPC;SMARCA5;CENPK;CENPU;CENPM;ITGB3BP;RUVBL1;KNL1;CENPT;MIS18A;RSF1;CENPP;RBBP7;RBBP4;CENPH;CENPN;CENPA;CENPL;MIS18BP1;CENPQ;NPM1;CENPI;HJURP;CENPO;OIP5;CENPW;H2AFX	CENPC;SMARCA5;CENPK;CENPU;CENPM;ITGB3BP;RUVBL1;KNL1;CENPT;MIS18A;RSF1;CENPP;RBBP7;RBBP4;CENPH
G-protein beta:gamma signalling	-0.437892	-0.958844	0.542088	0.853814	32	32	GNG11;GNG7;PDPK1;ARHGEF6;GNG12;CDC42;GNG2;RHOA;GNGT1;PLCB1;PIK3R5;GNG3;GNB3;GNGT2;PIK3CG;PAK1;PIK3R6;BTK;GNG13;AKT2;GNB4;GNG10;AKT3;GNG5;PLCB2;GNB2;GNB1;GNG4;GNG8;PLCB3;AKT1;GNB5	AKT2;GNB4;GNG10;AKT3;GNG5;PLCB2;GNB2;GNB1;GNG4;GNG8;PLCB3;AKT1;GNB5
Complement cascade	-0.35353	-0.966101	0.527439	0.853913	138	135	C3;C1S;C1R;FCN2;CD46;CD59;CFHR3;SERPING1;C4B;FCN1;C9;PROS1;C1QB;C1QA;C8G;C4A;IGLV1-36;IGLV3-21;IGLV3-22;IGLV2-23;IGLV1-40;IGLC6;IGLC7;IGLV3-1;IGLV4-3;IGLV3-19;IGLV2-18;IGLV7-43;IGLV2-33;IGLV3-27;IGLV3-25;IGLV1-44;IGLV5-37;IGLV1-51;IGLV1-47;IGLV7-46;IGLV5-45;MASP2;IGLV3-16;IGLV2-14;IGLV3-12;C8A;C8B;IGLV4-69;IGLV10-54;IGLV6-57;IGLV11-55;IGLV2-8;IGLV2-11;IGLV8-61;IGLV4-60;CR1;FCN3;VTN;IGKV4-1;IGKV5-…	C5AR1;IGHG1;CFHR4;C1QC;C2;CFH;IGLC1;C5;IGHG4;IGHG3;CFI;CFB;CD81;CD55;CFD;CLU
Antiviral mechanism by IFN-stimulated genes	-0.367855	-0.959182	0.532905	0.854318	85	82	JAK1;NUP153;RANBP2;NUP210;FLNA;NUP188;NUP214;POM121C;NUP205;HERC5;ARIH1;EIF4G1;NEDD4;NUP160;EIF4G3;NUP35;USP18;ABCE1;EIF4E3;TPR;NUP107;NUP133;UBB;NUP155;NUP50;PPM1B;SEH1L;POM121;EIF4A1;PLCG1;KPNB1;TRIM25;EIF2AK2;FLNB;UBA7;NUP43;NUP88;NUP42;KPNA4;RNASEL;EIF4A3;USP41;KPNA7;NUP58;AAAS;PIN1;NUP54;NUP37;RAE1;NUP62;PDE12;NUP98;EIF4G2;KPNA3;SEC13;UBE2N;NUP93;KPNA5;NDC1;NUP85;IRF3;MX2;EIF4A2;RPS27A;OASL;…	NUP85;IRF3;MX2;EIF4A2;RPS27A;OASL;OAS3;OAS2;EIF4E2;MAPK3;KPNA1;KPNA2;EIF4E;DDX58;MX1;UBA52;UBC;UBE2E1;IFIT1;UBE2L6;OAS1;STAT1;ISG15
Cobalamin (Cbl, vitamin B12) transport and metabolism	0.44937	0.975593	0.467363	0.854376	21	21	MTR;CD320;ABCD4;ABCC1;MMACHC;CUBN;MMAA;MTRR;CTRC;CTRB2;CTRB1;CBLIF;PRSS1;MMAB;LMBRD1;MMUT;TCN1;PRSS3;AMN;TCN2;MMADHC	MTR;CD320;ABCD4;ABCC1;MMACHC;CUBN;MMAA
Plasma lipoprotein assembly	-0.48567	-0.965458	0.517355	0.854419	19	19	BMP1;MTTP;ABCA1;APOB;APOA4;APOC4;APOC2;PRKACG;SAR1B;PRKACB;ZDHHC8;P4HB;APOA1;APOA2;A2M;APOC3;PRKACA;APOC1;APOE	A2M;APOC3;PRKACA;APOC1;APOE
Clathrin-mediated endocytosis	-0.348822	-0.959348	0.547731	0.855323	143	143	HGS;EGFR;WNT5A;EPN2;PACSIN2;ITSN2;STAM;FNBP1L;TGFA;GAK;COPS7B;M6PR;SYT1;SCARB2;AP2A2;STAM2;RAB5B;PICALM;STON1;ITSN1;FNBP1;TGOLN2;FCHO2;DNAJC6;SNX9;PIK3C2A;NECAP1;COPS5;UBB;TOR1B;BIN1;STON2;DNM2;ARFGAP1;AP2A1;CTTN;COPS4;VAMP2;AAK1;COPS7A;FZD4;TRIP10;GRK2;DAB2;TFRC;SLC2A8;AGFG1;IGF2R;REPS1;TF;UBQLN2;KIAA0319;TOR1A;ARRB2;VAMP4;CD4;AP2M1;COPS8;SNX18;CLTC;EPS15;DNM3;AVPR2;APOB;TACR1;AMPH;PACSIN1;SYT9;…	COPS2;PACSIN3;SH3GL3;WASL;UBQLN1;ARRB1;VAMP7;SYT2;HBEGF;DVL2;ARPC5;SH3GL2;LDLRAP1;SYNJ1;IL7R;ACTR2;CLTCL1;RPS27A;EREG;AVP;EPGN;SYNJ2;CLTB;BTC;RAB5C;ARPC4;HSPA8;NECAP2;ARPC1A;SYT8;NEDD8;ARPC3;RAB5A;CD3G;ACTR3;EPN1;REPS2;CBL;SH3GL1;CLTA;SGIP1;AP2S1;LRP2;COPS6;ADRB2;ARF6;UBA52;UBC;SH3KBP1;VAMP8;ARPC2
Glycogen breakdown (glycogenolysis)	-0.517789	-0.959478	0.51448	0.856417	15	15	GAA;PYGL;PHKA2;CALM1;AGL;PHKA1;GYG2;PHKB;PYGM;PGM2L1;PYGB;PHKG2;PHKG1;PGM2;GYG1	PYGM;PGM2L1;PYGB;PHKG2;PHKG1;PGM2;GYG1
CTLA4 inhibitory signaling	-0.483534	-0.960863	0.52551	0.856668	21	21	CD86;PPP2R5D;SRC;PPP2R5A;FYN;CTLA4;CD80;PPP2R5C;PPP2R1B;PPP2CB;YES1;LCK;LYN;PTPN11;AKT2;PPP2R5E;AKT3;PPP2CA;PPP2R5B;PPP2R1A;AKT1	PPP2CB;YES1;LCK;LYN;PTPN11;AKT2;PPP2R5E;AKT3;PPP2CA;PPP2R5B;PPP2R1A;AKT1
TP53 Regulates Transcription of Genes Involved in Cytochrome C Release	-0.484327	-0.961303	0.518707	0.856804	20	20	TP73;TP63;STEAP3;ZNF420;TP53INP1;ATM;CREBBP;TRIAP1;PPP1R13B;BAX;PRELID1;BID;TP53BP2;BNIP3L;TP53AIP1;PRELID3A;PMAIP1;AIFM2;TP53;BBC3	BNIP3L;TP53AIP1;PRELID3A;PMAIP1;AIFM2;TP53;BBC3
PI-3K cascade:FGFR3	-0.497653	-0.961761	0.535714	0.856878	18	18	FGF17;GAB1;FRS2;FGF2;PIK3CA;FGF16;FGF4;FGF8;FGF1;FGF23;GRB2;PTPN11;FGF20;FGF9;PIK3R1;FGF5;FGF18;FGFR3	PTPN11;FGF20;FGF9;PIK3R1;FGF5;FGF18;FGFR3
RUNX2 regulates bone development	0.413933	0.96773	0.473545	0.856918	31	31	HEY1;RB1;GLI3;HDAC4;COL1A1;MAF;SMAD4;SRC;ABL1;YAP1;HDAC3;RUNX2;MAPK1;IHH;SP7;UCMA;SMAD1;ZNF521;RBM14;GLI2;HES1;YES1;AR;BGLAP;SATB2;HDAC6;MAPK3;CBFB;WWTR1;SMAD6;HEY2	HEY1;RB1;GLI3;HDAC4;COL1A1;MAF;SMAD4;SRC;ABL1;YAP1
Cell-Cell communication	-0.358714	-0.964174	0.538578	0.856953	122	120	COL17A1;ITGA6;ITGB1;SDK1;CDH2;NECTIN3;CDH3;SDK2;FLNA;CDH8;CTNND1;CDH4;PLEC;PARVB;CTNNA1;LAMC2;CLDN10;KIRREL2;NECTIN1;SPTBN1;MAGI2;FLNC;CDH10;NPHS1;SRC;CD2AP;ARHGEF6;CDH13;AFDN;PARD3;LIMS1;CDH24;NCK2;CLDN12;PIK3CA;NCK1;FYN;PTK2;CD151;PARD6A;ITGB4;PARVA;CLDN15;SKAP2;CLDN23;SIRPB1;CLDN2;CLDN14;CLDN17;ACTN2;CDH5;ACTN3;CLDN18;CDH17;KIRREL3;CADM2;CDH9;CDH12;CDH18;CLDN20;CDH1;CADM1;PTPN6;LAMA3;F11R;TESK…	MPP5;PIK3R1;IQGAP1;TYROBP;DST;PARD6G;CDH6;VASP;PVR;ILK;JUP;CDH7;SIRPA;CDH11;ANG;NECTIN2;PXN;CASK;ACTN1;LIMS2;PIK3CB;FBLIM1;RSU1;CLDN1;CLDN11;PATJ;CD47;CTNNB1;CLDN5;CLDN9;CRB3;CLDN6;CLDN8;SPTAN1;NECTIN4;CLDN7;CLDN3;CLDN4
Regulation of IFNA signaling	-0.456175	-0.957415	0.518051	0.856978	25	25	JAK1;TYK2;USP18;IFNAR1;IFNB1;IFNA21;IFNA4;IFNA7;IFNA10;IFNA16;IFNA17;IFNA14;IFNA5;IFNA6;IFNA2;IFNA8;IFNA1;PTPN6;IFNAR2;SOCS1;STAT2;PTPN11;PTPN1;SOCS3;STAT1	PTPN1;SOCS3;STAT1
Signaling by Nuclear Receptors	-0.330465	-0.96266	0.557353	0.857126	272	237	PLTP;GNG11;KDM4B;NCOR1;SPHK1;EGFR;CYP26B1;IGF1R;HSP90AB1;MOV10;RAD21;ABCG1;CXXC5;TBL1X;KANK1;XPO1;CDKN1B;TGFA;STAG2;YY1;SMC1A;TBP;GNG7;POLR2B;GNAI1;SMC3;TLE3;ZDHHC21;TBL1XR1;NCOA2;POLR2A;RDH14;TNRC6A;FOXO3;CCNT1;RXRB;PDHA1;UHMK1;PDPK1;ESR1;SRC;SREBF1;ABCA1;GATA3;RDH10;CPT1B;KDM4A;GTF2F1;GNAI3;HDAC1;GNG12;SP1;RARA;GNG2;MYLIP;EBAG9;SHC1;PDK3;BCL2;AGO2;CHD1;POLR2D;APOD;TFF3;RDH5;GNGT1;GTF2F2;GPS2;HD…	PIK3R2;POLR2E;ABCG8;HSP90AA1;TFF1;STRN;ERBB4;ESR2;RUNX1;PIK3R1;MED1;AKT2;HBEGF;POU2F1;POLR2L;FABP6;USF2;ALDH1A2;GNB4;GNG10;ELK1;AKT3;CXCL12;EREG;POLR2K;GNG5;GNAI2;EPGN;PDK1;ALDH1A3;BTC;GNB2;H2AFX;DDX5;MAPK3;CBFB;POLR2H;MMP7;POLR2C;GNB1;RARB;KCTD6;PCK1;PRMT1;MMP9;NCOR2;GNG4;POLR2F;ARL4C;CTSD;CDK9;KPNA2;POLR2J;GTF2A2;GNG8;APOC1;FOSB;AKT1;SDR16C5;GNB5;FOXA1;DHRS3;CAV1;FABP5;POLR2G;AKR1C3;MYC;APOE;JU…
The canonical retinoid cycle in rods (twilight vision)	-0.458039	-0.959671	0.493031	0.857448	23	23	RDH10;HSD17B1;NAPEPLD;RDH5;RLBP1;STRA6;RDH16;HSD17B6;DHRS9;RDH12;RHO;MYO7A;RBP4;RDH8;RBP3;LRAT;ABCA4;RDH11;CYP4V2;RPE65;TTR;SDR9C7;RBP1	ABCA4;RDH11;CYP4V2;RPE65;TTR;SDR9C7;RBP1
MAP2K and MAPK activation	-0.424049	-0.961852	0.521311	0.858185	38	38	TLN1;APBB1IP;RAF1;WDR83;SRC;FN1;KSR1;CNKSR1;HRAS;PEBP1;ARRB2;MAPK1;ITGB3;KSR2;FGG;FGA;FGB;MARK3;NRAS;CSK;KRAS;VCL;MAP2K1;BRAF;RAP1B;VWF;ARRB1;MAP2K2;IQGAP1;ITGA2B;LAMTOR3;ARAF;MAPK3;IL17RD;RAP1A;YWHAB;CNKSR2;LAMTOR2	ARRB1;MAP2K2;IQGAP1;ITGA2B;LAMTOR3;ARAF;MAPK3;IL17RD;RAP1A;YWHAB;CNKSR2;LAMTOR2
Reproduction	-0.371439	-0.962823	0.506192	0.858226	114	85	RAD21;STAG2;LMNB1;SYCE1;SMC1A;DIDO1;STAG3;RAD50;PSMC3IP;SMC3;MLH3;RAD51;TERF1;SYCE3;DMC1;OVGP1;ADAM20;TOP3A;HVCN1;MRE11;SYCP2;CATSPER2;RPA1;BRCA1;SUN1;ATM;ATR;TERF2IP;NBN;SPO11;ZP4;CATSPER4;ZP2;SYCP3;CATSPERB;ADAM21;CATSPER1;IZUMO3;CATSPER3;ZP1;TEX12;SYCE2;PRDM9;CATSPERD;ADAM30;SYCP1;IZUMO2;IZUMO1;KCNU1;TEX15;SPAM1;ADAM2;STAG1;SUN2;TERF2;RPA2;RAD51C;MSH4;BLM;ACR;BRCA2;IZUMO4;CATSPERG;RPA3;CDK2;FK…	ACR;BRCA2;IZUMO4;CATSPERG;RPA3;CDK2;FKBP6;SMC1B;RBBP8;SYNE1;MSH5;ZP3;B4GALT1;ACD;UBE2I;MLH1;H2AFX;MND1;REC8;POT1;TINF2;SYNE2;CDK4;LMNA;CD9;HSPA2
Regulation of PTEN gene transcription	-0.391469	-0.963224	0.519169	0.858489	61	61	CBX4;ATN1;CHD3;SUZ12;MTA1;HDAC2;EED;PTEN;RRAGD;GATAD2B;RRAGB;PHC1;REST;RPTOR;HDAC1;HDAC7;BMI1;RCOR1;LAMTOR1;SALL4;RING1;HDAC3;RBBP7;RBBP4;RRAGC;MECOM;MAPK1;KDM1A;MTA2;CBX2;PPARG;NR2E1;SLC38A9;LAMTOR5;HDAC5;PHC3;PHC2;ATF2;MTA3;GATAD2A;EZH2;MBD3;RNF2;RRAGA;SCMH1;MTOR;SNAI1;LAMTOR3;CHD4;MAPK3;MLST8;CBX8;CBX6;LAMTOR4;RHEB;TP53;SNAI2;MAF1;LAMTOR2;EGR1;JUN	MAPK3;MLST8;CBX8;CBX6;LAMTOR4;RHEB;TP53;SNAI2;MAF1;LAMTOR2;EGR1;JUN
Regulation of PLK1 Activity at G2/M Transition	-0.3702	-0.9598	0.515674	0.858567	87	86	AKAP9;CSNK1E;DYNC1I2;CEP290;DYNC1H1;PCM1;PCNT;CKAP5;CEP250;BTRC;OFD1;DCTN1;CEP70;NINL;CEP135;PAFAH1B1;CEP78;UBB;PPP1R12A;CUL1;CEP152;NDE1;ALMS1;CSNK1D;HAUS5;CEP76;NEK2;TUBG1;CCP110;OPTN;HAUS2;CEP41;CEP131;CEP63;CEP164;HAUS3;CETN2;CNTRL;NEDD1;FBXW11;BORA;TUBB4A;CDK5RAP2;HAUS7;CLASP1;PRKAR2B;SDCCAG8;SFI1;ACTR1A;CEP57;RAB8A;CENPJ;HAUS6;PLK4;CCNB1;TUBB;CEP72;AURKA;HSP90AA1;SSNA1;PLK1;CEP192;CCNB2;RPS…	SSNA1;PLK1;CEP192;CCNB2;RPS27A;MAPRE1;DCTN2;HAUS8;HAUS1;PRKACA;PPP2R1A;YWHAG;SKP1;CDK1;ODF2;YWHAE;PPP1R12B;HAUS4;AJUBA;DCTN3;TUBA1A;TUBA4A;DYNLL1;UBA52;UBC;PPP1CB;TUBB4B
Signaling downstream of RAS mutants	-0.409468	-0.956083	0.522876	0.859634	43	43	TLN1;APBB1IP;RAF1;SRC;FN1;MAP3K11;KSR1;CNKSR1;HRAS;PEBP1;CALM1;ARRB2;PHB;MAPK1;ITGB3;KSR2;CAMK2A;FGG;FGA;FGB;MARK3;NRAS;CSK;KRAS;VCL;CAMK2G;MAP2K1;JAK2;BRAF;RAP1B;VWF;BRAP;ARRB1;MAP2K2;IQGAP1;ITGA2B;ARAF;MAPK3;RAP1A;CAMK2D;YWHAB;CNKSR2;CAMK2B	CSK;KRAS;VCL;CAMK2G;MAP2K1;JAK2;BRAF;RAP1B;VWF;BRAP;ARRB1;MAP2K2;IQGAP1;ITGA2B;ARAF;MAPK3;RAP1A;CAMK2D;YWHAB;CNKSR2;CAMK2B
Positive epigenetic regulation of rRNA expression	0.393566	0.964665	0.494845	0.859746	76	44	MYO1C;KAT2A;CHD3;TBP;MTA1;HDAC2;TAF1C;SF3B1;GATAD2B;TAF1A;SMARCA5;ERCC6;TTF1;POLR1A;HDAC1;BAZ1B;POLR1B;TAF1B;MYBBP1A;RBBP7;GSK3B;RBBP4;POLR1E;CBX3;TAF1D;MTA2;KAT2B;EHMT2;MTA3;POLR1C;GATAD2A;MBD3;POLR1D;EP300;DDX21;POLR2E;POLR2L;DEK;POLR2K;CHD4;H2AFX;POLR2H;POLR2F;ACTB	MYO1C;KAT2A;CHD3;TBP;MTA1;HDAC2;TAF1C;SF3B1;GATAD2B;TAF1A;SMARCA5;ERCC6;TTF1;POLR1A;HDAC1;BAZ1B;POLR1B
Apoptotic factor-mediated response	-0.478926	-0.955319	0.50937	0.860455	20	20	UACA;CASP9;APIP;C1QBP;APAF1;AVEN;CARD8;CASP7;MAPK1;BAK1;GSDMD;CASP3;BAX;DIABLO;XIAP;SEPTIN4;MAPK3;GSDME;CDKN2A;CYCS	DIABLO;XIAP;SEPTIN4;MAPK3;GSDME;CDKN2A;CYCS
mRNA 3'-end processing	0.374925	0.964876	0.5	0.863324	57	57	SRSF11;THOC3;CASC3;CDC40;U2AF1;THOC2;DDX39A;THOC6;NCBP2;CSTF3;CLP1;NUDT21;DDX39B;ZC3H11A;CSTF2T;CPSF2;THOC7;UPF3B;SRSF1;SRSF4;SRSF5;SRSF7;SARNP;WDR33;CSTF2;NCBP1;SRSF6;EIF4A3;LUZP4;PCF11;THOC5;CPSF3;MAGOHB;SRRM1;U2AF2;SRSF2;SYMPK;CPSF1;CHTOP;PABPN1;FYTTD1;U2AF1L4;PAPOLA;FIP1L1;CSTF1;CPSF4;SLU7;ALYREF;RNPS1;SRSF9;MAGOH;CPSF7;POLDIP3;DHX38;SRSF3;THOC1;RBM8A	SRSF11;THOC3;CASC3;CDC40;U2AF1;THOC2;DDX39A;THOC6;NCBP2;CSTF3;CLP1;NUDT21;DDX39B;ZC3H11A;CSTF2T;CPSF2;THOC7;UPF3B;SRSF1;SRSF4
FRS-mediated FGFR3 signaling	-0.465445	-0.945196	0.520499	0.863482	20	20	FGF17;SOS1;FRS2;FGF2;HRAS;FGF16;FGF4;FGF8;FGF1;FGF23;NRAS;KRAS;GRB2;FRS3;PTPN11;FGF20;FGF9;FGF5;FGF18;FGFR3	FRS3;PTPN11;FGF20;FGF9;FGF5;FGF18;FGFR3
Pyruvate metabolism	-0.43645	-0.952402	0.526756	0.863707	31	31	BSG;HAGH;PDPR;ME1;PDHA1;MPC2;PDP1;PDK3;PDHX;DLAT;RXRA;GSTZ1;SLC16A8;LDHAL6B;PDHA2;LDHC;LDHAL6A;DLD;MPC1;PDK2;PPARD;PDK4;PDHB;GLO1;PDK1;SLC16A3;PDP2;LDHB;VDAC1;SLC16A1;LDHA	PDK1;SLC16A3;PDP2;LDHB;VDAC1;SLC16A1;LDHA
Transcription of E2F targets under negative control by DREAM complex	-0.47261	-0.953812	0.519459	0.863807	19	19	CDC6;LIN9;HDAC1;E2F1;RBL2;TFDP1;RBL1;LIN52;RBBP4;LIN37;CDC25A;TFDP2;E2F5;PCNA;MAX;TOP2A;LIN54;E2F4;MYC	TOP2A;LIN54;E2F4;MYC
Plasma lipoprotein clearance	-0.424193	-0.952605	0.517182	0.864572	33	33	AP2A2;LIPA;HDLBP;LIPC;SCARB1;VLDLR;CUBN;AP2A1;MYLIP;LSR;SOAT1;NR1H3;NCEH1;AP2M1;CLTC;PCSK9;APOB;APOBR;SOAT2;LDLR;APOC4;NR1H2;NPC1;APOA1;AP2B1;CES3;AMN;LDLRAP1;APOC1;CLTA;AP2S1;NPC2;APOE	APOC1;CLTA;AP2S1;NPC2;APOE
Signaling by FGFR2 in disease	-0.406083	-0.945324	0.564648	0.864612	43	43	FGF10;FGF17;POLR2B;POLR2A;NCBP2;SOS1;GAB1;GTF2F1;PLCG1;FRS2;POLR2D;GTF2F2;FGF2;FGF7;PIK3CA;HRAS;NCBP1;FGF16;FGF3;FGF4;FGF8;FGF1;FGF23;FGF6;NRAS;KRAS;POLR2I;GRB2;FGF20;POLR2E;FGF9;PIK3R1;POLR2L;FGF22;POLR2K;FGF5;POLR2H;POLR2C;FGFR2;POLR2F;FGF18;POLR2J;POLR2G	FGF20;POLR2E;FGF9;PIK3R1;POLR2L;FGF22;POLR2K;FGF5;POLR2H;POLR2C;FGFR2;POLR2F;FGF18;POLR2J;POLR2G
Cell surface interactions at the vascular wall	-0.328764	-0.951011	0.592219	0.864868	231	213	GAS6;ITGA6;ANGPT2;ITGB1;BSG;JAM2;GLG1;IGHM;JAM3;SDC3;ITGAV;SOS1;EPCAM;SRC;FN1;TGFB1;SDC2;ITGA5;PLCG1;PROS1;ITGA4;SHC1;CD48;TNFRSF10B;PIK3CA;HRAS;PPIL2;PROC;FYN;IGLL1;JCHAIN;ITGB2;TNFRSF10D;CXADR;TNFRSF10A;ANGPT4;IGLV1-36;IGLV3-21;IGLV3-22;IGLV2-23;IGLV1-40;IGLC6;IGLC7;IGLV3-1;IGLV4-3;IGLV3-19;IGLV2-18;IGLV7-43;IGLV2-33;IGLV3-27;IGLV3-25;IGLV1-44;IGLV5-37;IGLV1-51;IGLV1-47;IGLV7-46;IGLV5-45;IGLV3-…	SIRPG;IGKV1-17;CD84;SLC7A9;VPREB3;VPREB1;L1CAM;GPC1;PECAM1;CEACAM1;LYN;CD2;PROCR;SPN;SLC7A5;PTPN11;PIK3R2;DOK2;ITGAL;FCER1G;PIK3R1;SDC1;ATP1B1;TSPAN7;SLC7A7;CD44;SIRPA;GYPC;IGLC1;ANGPT1;SLC3A2;SLC16A3;THBD;PPIA;CD58;CEACAM6;PIK3CB;CD47;IGHA1;GRB7;ATP1B3;MIF;CAV1;SLC7A8;SDC4;SLC16A1;CD74
[truncated: 465 more rows]
