# Supplementary material for: Myasthenia gravis-specific aberrant neuromuscular gene expression by medullary thymic epithelial cells in thymoma
Source: Nat Commun. 2022 Jul 22;13:4230. doi: 10.1038/s41467-022-31951-8 (PMC9305039; doi:10.1038/s41467-022-31951-8)
Supplement: Supplementary file 18 — Supplementary Data 15 [file 41467_2022_31951_MOESM18_ESM.xlsx]

## Sheet: Sheet1
PERM1
GABRD
ACTRT2
ANGPTL7
NPPA
NPPB
CTRC
CELA2A
CELA2B
CLCNKB
PADI4
CELA3B
CELA3A
MYOM3
IL22RA1
NCMAP
TRIM63
ZNF683
SFN
FCN3
HPCA
HMGB4
GJB5
GJB3
TEKT2
CSF3R
HPCAL4
TMCO2
GUCA2B
GUCA2A
CLDN19
KIF2C
TEX38
CYP4A11
DMRTB1
DIO1
C8A
C8B
ANGPTL3
CLCA1
CLCA4
GBP6
BRDT
LINC01760
AMY2A
SPATA42
C1orf194
EPS8L3
UBL4B
PROK1
CHIA
AMPD1
TSHB
HAO2
HSD3B2
HMGCS2
REG4
PDZK1
TMOD4
CELF3
THEM5
FLG
FLG2
CRNN
CRCT1
LCE3D
LCE2D
LCE2C
LCE2B
C1orf68
KPRP
LCE1C
LCE1B
LCE1A
LCE6A
SMCP
IVL
SPRR4
SPRR1A
SPRR3
SPRR1B
SPRR2D
SPRR2A
SPRR2E
SPRR2F
SPRR2G
LELP1
LOR
S100A9
S100A12
S100A8
S100A7
S100A2
S100A14
TSACC
BCAN
CD5L
MNDA
APCS
CRP
CASQ1
ITLN1
APOA2
NR1I3
MPZ
FCGR3B
MAEL
SELL
SERPINC1
NPHS2
SHCBP1L
NCF2
CFHR3
CFHR1
CFHR2
CACNA1S
IGFN1
PKP1
TNNT2
TNNI1
REN
KLHDC8A
LEMD1
CTSE
PIGR
C4BPB
C4BPA
MIR205HG
FAM71A
LEFTY2
ACTA1
ACTN2
TPO
GREB1
VSNL1
APOB
PFN4
POMC
ABHD1
PRR30
TCF23
TRIM54
GCKR
CAPN14
BMP10
GKN2
GKN1
ASPRV1
NAT8
REG3G
REG1B
REG1A
REG3A
SFTPB
SMYD1
FABP1
TEX37
IL1R2
IL18RAP
IL36A
IL1RN
PAX8
LINC01191
PROC
TUBA3E
TUBA3D
NEB
ERMN
GCG
XIRP2
KLHL41
CCDC173
ERICH2
HOXD10
TTN
MYL1
CPS1
TNP1
CXCR2
CXCR1
VIL1
PTPRN
INHA
SCG2
SPATA3
TEX44
ECEL1
KLHL30
OTOS
KIF1A
AGXT
ANO7
CIDEC
GHRL
XIRP1
MOBP
CCK
KLHL40
HHATL
CYP8B1
TGM4
LTF
MYL3
CAMP
SLC38A3
ZMYND10
IQCF2
IQCF1
PHF7
TNNC1
ITIH1
ITIH3
ITIH4
FAM3D
LMOD3
PROK2
POU1F1
CCDC54
TAGLN3
GAP43
HGD
CSTA
MUC13
ROPN1B
ACPP
TF
IL20RB
CLDN18
FOXL2
FOXL2NB
RBP2
CPB1
TM4SF4
P2RY13
AADAC
SI
SERPINI2
SLC2A2
LAMP3
AHSG
HRG
KNG1
ADIPOQ
SST
CPN2
ZDHHC19
HGFAC
S100P
PSAPL1
FGFBP1
SLC34A2
PDCL2
SPINK2
TECRL
TMPRSS11D
TMPRSS11B
TMPRSS11E
UGT2B17
UGT2B10
UGT2B7
UGT2B4
STATH
ODAM
FDCSP
CSN3
CABS1
SMR3B
OPRPN
MUC7
GC
ALB
AFM
PF4
PPBP
CXCL5
CXCL13
GK2
SPP1
PDHA2
ADH4
ADH1A
ETNPPL
MYOZ2
FABP2
ADAD1
MGARP
CLGN
MAB21L2
FGB
FGA
FGG
TDO2
ANXA10
SPATA4
ASB5
CCDC110
SLC6A19
ROPN1L
C9
HSPB3
DDX4
BHMT
CMYA5
CKMT2
LINC01554
TRIM36
FTMT
PITX1
MYOT
SPINK1
SCGB3A2
SPINK5
SPINK7
CAMK2A
TIMD4
SOX30
FABP6
NKX2-5
CPLX2
CDHR2
SNCB
F12
SCGB3A1
PRL
HDGFL1
MOG
SFTA2
MUC21
CDSN
PSORS1C2
LTB
LY6G6C
CYP21A2
PACSIN1
SPDEF
TCP11
CLPS
TDRG1
APOBEC2
TREM1
PGC
GNMT
SLC22A7
MEP1A
CRISP2
CRISP3
PGK 2.00
GSTA2
GSTA1
CGA
TRDN
C6orf58
ARG1
VNN 1.00
VNN 2.00
IYD
C6orf99
SLC22A1
PLG
RBAKDN
NPY
HOXA11
GHRHR
MYL7
CAMK2B
IGFBP1
ZPBP
NUPR2
NCF1
CCL24
PON1
BHLHA15
TMEM130
CYP3A4
AZGP1
FBXO24
TFR2
VGF
SLC26A4-AS1
SLC26A4
SLC26A3
ANKRD7
RNF148
LMOD2
FSCN3
LEP
FAM71F1
CCDC136
SMKR1
CPA2
CPA1
PRSS1
PRSS2
PIP
AOC1
AC006019.3
MYOM2
DEFB1
DEFA6
DEFA4
DEFA3
DEFA5
LINC00599
GATA4
FGL1
SFTPC
TNFRSF10C
NKX3-1
ADAMDEC1
NEFM
NEFL
STAR
STMN2
PMP2
FABP4
CA1
CA3
CALB1
SLC26A7
CDH17
ODF1
DPYS
TNFRSF11B
KLHL38
TG
COL22A1
PSCA
SLURP1
LYPD2
LY6D
CYP11B1
CYP11B2
LY6H
TPD52L3
SH3GL2
SPINK4
PRSS3
C9orf24
ENHO
C9orf131
FAM166B
CA9
CCIN
BARX1
FBP2
FOXE1
BAAT
ALDOB
CYLC2
ACTL7B
ACTL7A
C9orf43
AMBP
ORM1
ORM2
MORN5
NR5A1
CFAP157
CEL
FCN1
C8G
GRIN1
LRRC26
FAM166A
STPG3
IDI2
AKR1C4
CALML5
CALML3
ITIH2
SFTA1P
LYZL2
FXYD4
MSMB
C10orf71
DKK 1.00
MYPN
MYOZ1
SYNPO2L
DUSP13
SFTPA2
SFTPA1
SFTPD
MAT1A
DYDC1
C10orf99
CDHR1
FAM25A
LIPF
ANKRD1
RBP4
CYP2C9
CYP2C8
ANKRD2
C10orf62
SFRP5
CYP17A1
COL17A1
HABP2
NRAP
PNLIP
PNLIPRP1
C10orf82
EMX2
DMBT1
CUZD1
MIR202HG
CALY
PRAP1
CYP 20.00
SYCE1
CDHR5
CEND1
MUC6
MUC2
MUC5AC
MUC5B
SYT8
TNNI2
TNNT3
INS
TH
HBB
HBD
HBG2
UBQLN3
HPX
MRVI1-AS1
PTH
CALCA
SAA4
SAA2
SAA1
LDHC
CSRP3
FSHB
WT1
SLC1A2
F2
MYBPC3
SMTNL1
CNTF
TCN1
MS4A6E
MS4A1
PGA3
PGA4
PGA5
SCGB2A1
SCGB1D2
SCGB2A2
SCGB1A1
GNG3
SLC22A6
SLC22A8
PYGM
CST6
CNIH2
ACTN3
ALDH3B2
GAL
FOLR3
THRSP
MMP7
MMP8
MMP3
SLN
APOA5
APOA4
APOC3
APOA1
FXYD2
UPK2
TRIM29
ACRV1
BARX2
SPATA19
AKAP3
ACRBP
A2ML1
PRR4
GSG1
ERP27
CAPZA3
SLC38A4
H1FNT
C12orf54
LALBA
DDN
AQP2
AQP5
GPD1
KRT80
KRT85
KRT6B
KRT6C
KRT6A
KRT5
KRT2
KRT1
KRT77
KRT4
KRT78
NFE2
GTSF1
DCD
MUCL1
SLC39A5
APOF
RDH16
MYO1A
STAC3
KIF5A
WIF1
LYZ
SYT1
MYF6
HAL
MYBPC1
SYCP3
PAH
STAB2
MYL2
SDS
PLA2G1B
HPD
TUBA3C
GJB2
GJB6
CCNA1
SPERT
CPB2
CCDC70
OLFM4
SCEL
RNF113B
SLC15A1
SLC10A2
SPACA7
ADPRHL1
ATP4B
TPPP2
MYH6
MYH7
DHRS2
TGM1
GZMB
PTCSC3
SFTA3
NKX2-1
RPL10L
SLC10A1
SYNDIG1L
TSHR
CHGA
COX8C
SERPINA10
SERPINA6
SERPINA1
SERPINA11
SERPINA12
SERPINA4
SLC25A47
DLK1
IGHA2
IGHM
GOLGA6L2
SCG5
ACTC1
PHGR1
SLC12A1
AQP9
TBC1D21
CYP11A1
CYP1A2
LMAN1L
CPLX3
CRABP1
SH3GL3
RHCG
PLIN1
LINC00930
SPATA8
HBM
HBA2
HBA1
HBQ1
PDIA2
FBXL16
BAIAP3
RPL3L
RNF151
PRSS27
PRSS21
ZG16B
MMP25
C16orf90
SRL
C16orf71
PRM3
PRM2
PRM1
GP2
UMOD
PDILT
ACSM2A
ACSM2B
CHP2
AQP8
C16orf82
ATP2A1
CD19
ZG16
MYLPF
COX6A2
AHSP
CBLN1
C16orf78
LINC00919
CAPNS2
MT3
MT1H
CCL22
ADGRG3
CMTM2
CDH16
KCTD19
CTRL
DPEP3
TAT
HP
HPR
CTRB2
CTRB1
DYNLRB2
ADAD2
LINC00917
DPEP1
SPATA22
P2RX5
TM4SF5
ENO3
SLC13A5
ALOX12
ASGR2
ASGR1
YBX2
SPEM1
ALOX12B
CCDC42
MYH1
MYH2
ALDH3A1
VTN
SLC13A2
PIPOX
TMIGD1
SPACA3
FNDC8
C17orf50
CCL18
TCAP
ZPBP2
TNS4
KRT24
KRT10
KRT20
KRT23
KRTAP3-1
KRT31
KRT13
KRT15
KRT14
KRT16
KRT17
KLHL10
G6PC
RUNDC3A
GFAP
MYL4
LRRC46
PRAC1
HOXB13
PHOSPHO1
MYCBPAP
WFIKKN2
KIF2B
C17orf64
NACA2
2021-03-10
GH2
GH1
APOH
CACNG1
KCNJ16
FOXJ1
NPTX1
GCGR
PPP1R27
ZNF750
CETN1
TXNDC2
CIDEA
CABYR
DSC3
DSC1
DSG1
DSG3
TTR
MEP1B
LIPG
CFAP53
BOD1L2
SERPINB5
SERPINB13
SERPINB4
SERPINB3
SERPINB7
MBP
MISP
PRTN3
JSRP1
S1PR4
SMIM24
NMRK2
CREB3L3
LRG1
MIR7-3HG
ZNRF4
ACSBG2
ACER1
TUBB4A
RETN
MCEMP1
FCER2
TGFBR3L
ACTL9
ICAM3
ANGPTL8
TSPAN16
CASP14
CYP4F2
CALR3
INSL3
TMEM59L
TSSK6
SLC7A9
HPN
FAM187B
HAMP
MAG
FFAR2
KRTDAP
DMKN
SBSN
GAPDHS
ATP4A
UPK1A
ZBTB32
PRODH2
APLP1
GGN
RYR1
LGALS7
LGALS7B
LGALS4
NCCRP1
SYCN
CLC
PRX
CYP2A6
CYP2B6
CEACAM4
CEACAM7
CEACAM5
CEACAM6
LYPD4
CD79A
ATP1A3
CNFN
CXCL17
CD177
TEX101
LYPD3
IRGC
APOC1
APOC4
APOC2
CKM
PGLYRP1
SULT2A1
SULT2B1
SPACA4
LHB
HRC
DKKL1
CCDC155
SLC17A7
TSKS
SIGLEC11
NAPSA
MYBPC2
FAM71E1
KLK1
KLK3
KLK2
KLK4
KLK5
KLK7
KLK12
KLK13
NKG7
SIGLEC5
FPR1
LILRA5
FCAR
TNNT1
TNNI3
COX6B2
FAM71E2
A1BG
TGM3
C20orf141
OXT
AVP
PRND
CHGB
HAO1
SNAP25
SCP2D1
CST9L
CST7
DEFB119
DEFB123
MYLK2
BPIFB2
BPIFA3
NNAT
LBP
GTSF1L
WFDC5
PI3
SEMG1
SEMG2
SLPI
RBPJL
EPPIN
TNNC2
MMP9
BCAS1
FAM209A
FAM209B
PCK1
C20orf85
EDN3
MIR1-1HG
EEF1A2
TPTE
KRTAP11-1
TCP10L
OLIG1
KCNE2
TFF3
TFF2
TFF1
FTCD
S100B
SERPIND1
PRAME
VPREB3
MYO18B
NEFH
SLC5A1
MB
PVALB
TEX33
APOBEC3A
TNFRSF13C
SULT4A1
UPK3A
MLC1
MIOX
SYCE3
ACR
SMPX
ARX
PCSK1N
AKAP4
ALAS2
GDPD2
CITED1
POF1B
DRP2
TCEAL6
BEX1
NXF3
TCEAL5
TMEM31
PLP1
VSIG1
CT83
ZCCHC12
ARHGAP36
IGSF1
F9
SPANXB1
FMR1NB
FATE1
TKTL1
