# Supplementary material for: Myasthenia gravis-specific aberrant neuromuscular gene expression by medullary thymic epithelial cells in thymoma
Source: Nat Commun. 2022 Jul 22;13:4230. doi: 10.1038/s41467-022-31951-8 (PMC9305039; doi:10.1038/s41467-022-31951-8)
Supplement: Supplementary file 19 — Supplementary Data 16 [file 41467_2022_31951_MOESM19_ESM.xlsx]

## Sheet: Sheet1
Reported Gene	lead SNP	Consequence (dbSNP)	Mapped gene (LDexpress)	Reference
ZBTB10	rs6998967	upstream_variant	TPD52	Seldin et al. (LOMG; 532 cases, 2128 controls)
TNFRSF11A	rs4574025	intron_variant	PIGN	Seldin et al. (LOMG; 532 cases, 2128 controls)
RBBP8	rs9963862	intron_variant	RP11-370A5.1	Seldin et al. (LOMG; 532 cases, 2128 controls)
SEMA5A	rs12653117	intron_variant	SNHG18	Seldin et al. (LOMG; 532 cases, 2128 controls)
GMDS	rs6914704	intron_variant	FOXC1	Seldin et al. (LOMG; 532 cases, 2128 controls)
MSC	rs4128527		RP11-1144P22.1	Seldin et al. (LOMG; 532 cases, 2128 controls)
CDH6	rs67757184	intron_variant		Seldin et al. (LOMG; 532 cases, 2128 controls)
MIR4643	rs4518467		RPL5P19	Seldin et al. (LOMG; 532 cases, 2128 controls)
PTPN22	rs2476601	missense_variant	PHTF1	Seldin et al. (LOMG; 532 cases, 2128 controls)
CTLA4	rs231770		CTLA4	Renton et al. (MG; 1455 cases, 2465 controls)
TNFRSF11A	rs4263037	intron_variant	KIAA1468	Renton et al. (MG; 1455 cases, 2465 controls)
PTPN22	rs2476601	missense_variant		Gregersen et al. (EOMG; 649 cases, 2596 controls)
TNIP1	rs2233290	missense_variant	TNIP1	Gregersen et al. (EOMG; 649 cases, 2596 controls)
