# Supplementary material for: Myasthenia gravis-specific aberrant neuromuscular gene expression by medullary thymic epithelial cells in thymoma
Source: Nat Commun. 2022 Jul 22;13:4230. doi: 10.1038/s41467-022-31951-8 (PMC9305039; doi:10.1038/s41467-022-31951-8)
Supplement: Supplementary file 20 — Supplementary Data 17 [file 41467_2022_31951_MOESM20_ESM.xlsx]

## Sheet: Sheet1
	mean_black	pval_black	padj_black	mean_turquoise	pval_turquoise	padj_turquoise	mean_blue	pval_blue	padj_blue	mean_yellow	pval_yellow	padj_yellow	mean_green	pval_green	padj_green	mean_red	pval_red	padj_red	mean_grey	pval_grey	padj_grey	mean_autoantibodies	pval_autoantibodies	padj_autoantibodies	mean_GWAS	pval_GWAS	padj_GWAS	mean_GWAS_LD	pval_GWAS_LD	padj_GWAS_LD
Activated Treg	0.006019964814186096	2.4919321134766667e-08	5.7314422963195e-07	-0.09056713432073593	8.311537784765541e-20	0.0	0.0187066737562418	1.3870799624597025e-06	8.322450914866053e-06	-0.03775729984045029	3.9914439736310094e-20	0.0	-0.016978207975625992	0.5055544406739245	0.8791197241531982	-0.1086248829960823	3.4852127292448484e-05	0.00027878300992867366	0.01960049383342266	4.638141801479259e-11	9.276290846571555e-10	-0.016655592247843742	7.824944788516777e-13	2.660449638369755e-11	0.08105304092168808	2.492710329227715e-16	8.659739592076221e-15	0.07142031192779541	3.2043962018021567e-15	9.980904991380157e-14
CD4 Tcm (Tfh)	-0.0038833392318338156	0.1650962038182764	0.7172158588374219	-0.08458766341209412	3.030660499518075e-11	6.667462137954772e-10	0.021402038633823395	4.527470507001349e-10	4.074723558566973e-09	-0.032146066427230835	0.0004552716226082577	0.005902390816127312	-0.013295082375407219	3.2869253261106147e-16	8.326672684688674e-15	-0.11432673782110214	1.5426755612827617e-39	0.0	0.026181558147072792	3.2542878229719793e-55	0.0	-0.013968000188469887	2.3324225470668685e-09	6.997267532060647e-08	0.03716234490275383	3.9589363631650454e-07	1.0293183606568945e-05	0.02477039024233818	6.876488897805411e-09	1.8566518467100224e-07
CD4 Tcm (Th0)	-0.004262074362486601	0.34865257390573956	0.9236381910743114	-0.07997311651706696	0.0002480165955114922	0.004207926825309349	0.020302819088101387	6.921507409271216e-15	8.260059303211165e-14	-0.028286997228860855	8.474360196458303e-14	2.117750419472486e-12	-0.01286320760846138	8.14794627561545e-34	0.0	-0.11353977769613266	2.701619950668928e-38	0.0	0.0014160244027152658	1.025688924645966e-14	2.4513724383723456e-13	-0.012098189443349838	0.9301845834808546	0.9778451355109298	0.01801653578877449	0.5589673662742747	0.9621659439239748	0.004016277380287647	5.442706357656566e-05	0.0011423464653892434
CD4 Tcm (Th2)	0.001481163315474987	0.00030172551043462456	0.004516336123631226	-0.08560684323310852	2.302994915436041e-06	4.6058890603384306e-05	0.016012582927942276	8.812408035275389e-12	9.693634783758398e-11	-0.03317975625395775	0.00027951354051965844	0.003906087878562836	-0.015253840945661068	0.010538096928509877	0.1072835470567326	-0.12172897905111313	4.234797449285223e-28	0.0	0.019010772928595543	1.7435973027107506e-14	3.8347103270552907e-13	-0.015313059091567993	1.376127576715923e-07	3.440313259717165e-06	0.03200509026646614	0.03375778033791533	0.3377345188505084	0.02511771209537983	5.251688144549728e-06	0.0001260329036200103
CD4 Tcm (Th17)	-0.0033764394465833902	0.028811749002234818	0.2958891472250713	-0.08532653748989105	3.4415809323977316e-12	7.915634814281702e-11	0.015400651842355728	5.878336257597457e-28	0.0	-0.0337696298956871	1.0394900144011021e-10	2.1829281715568527e-09	-0.0127326725050807	6.4394476213384615e-21	0.0	-0.12285026162862778	3.5653890335790773e-71	0.0	0.032493773847818375	2.5540894032582906e-57	0.0	-0.015481752343475819	1.6987357764049369e-19	0.0	0.03047102503478527	0.0010343629459680147	0.017439412589496772	0.03169747069478035	9.12839479163977e-16	2.842170943040401e-14
CD4 Tem (Th1)	0.009664596989750862	6.673084020782854e-09	1.6682708603443785e-07	-0.08363503962755203	0.07971260687310112	0.4409324191782562	0.010155824944376945	7.743164437878355e-20	0.0	-0.03514128923416138	6.240303631288813e-08	1.1856570236723485e-06	-0.02028963342308998	1.2110622310851873e-07	2.058803799109832e-06	-0.0025772990193217993	6.106379377199777e-63	0.0	0.01620194874703884	2.6449211358938123e-09	5.0253501027164305e-08	-0.01560463197529316	3.966798319439857e-08	1.1107029357360076e-06	0.044632624834775925	0.000317282316854302	0.006011180691313678	0.027655845507979393	5.929356707996914e-05	0.0011852035910362435
CD4 Tem (Th1/17)	-0.004296120721846819	0.06344719012546927	0.480814312307559	-0.08490857481956482	2.1114033633434229e-19	0.0	0.014410888776183128	4.2896978608702516e-73	0.0	-0.03449007868766785	8.020849036173015e-36	0.0	-0.017133310437202454	0.0553741502056355	0.32885125650647407	-0.08755984902381897	2.5588131471774856e-16	3.3306690738754696e-15	0.03674568980932236	1.793452471238098e-163	0.0	-0.015814561396837234	1.411306561193698e-49	0.0	0.03655122593045235	4.273663681884767e-16	1.687538997430238e-14	0.037216268479824066	6.049489513707505e-41	0.0
CD4 Temra (Th1)	0.008208747021853924	1.2759585661989373e-14	3.447242491461111e-13	-0.08413264155387878	0.0018626133356737776	0.02938909087957997	0.00722134206444025	1.3411981683184716e-38	0.0	-0.037635840475559235	6.060440528536501e-27	0.0	-0.02087249420583248	4.545166826575289e-14	1.0897949209720537e-12	0.01145460456609726	1.4296589905626523e-108	0.0	0.033938176929950714	6.167061714001471e-33	0.0	-0.01402157824486494	1.2745725754689104e-07	3.3138834159007757e-06	0.03405763953924179	0.3237289201734783	0.9353087252511432	0.013335760682821274	0.17858959589532952	0.6201525614379026
CD4 Tnaive	-0.019162695854902267	1.1785802633697366e-231	0.0	-0.07951866835355759	8.666371882376522e-27	0.0	0.021119017153978348	6.0257829789150925e-62	0.0	-0.027716219425201416	1.352649287384786e-105	0.0	-0.014893168583512306	1.8146730409450247e-42	0.0	-0.11612407118082047	1.822896794088788e-292	0.0	0.03437212482094765	0.0	0.0	-0.013325187377631664	2.0200569895928907e-14	7.274181257344026e-13	0.004115009214729071	8.467144374408484e-32	0.0	-0.015577562153339386	7.774530928384382e-16	2.5646151868841116e-14
CD8 Tem	0.017659271135926247	5.37839638662523e-39	0.0	-0.0795690193772316	0.009378751974707838	0.106917317559038	0.014409559778869152	1.3075549833515985e-21	0.0	-0.030537791550159454	0.6684102061360914	0.9959912795295369	-0.01539194118231535	0.011114423830032175	0.1072835470567326	-0.03847886249423027	5.7173167263908625e-80	0.0	-0.03510627895593643	1.3751825723537303e-05	0.00020625753020109272	-0.012606693431735039	0.6141955128114189	0.9778451355109298	0.041992735117673874	1.17292571172999e-06	2.932273007172359e-05	0.012348533608019352	0.005330357032500981	0.06942115810351446
CD8 Temra	0.04855811223387718	3.0966889348346765e-188	0.0	-0.07378330081701279	2.1124297710648493e-38	0.0	0.0024931426160037518	3.4470535456879404e-85	0.0	-0.026725519448518753	4.157852070720803e-19	0.0	-0.015367519110441208	0.002806581562357993	0.035877440614671574	0.04337826743721962	2.0710393625182326e-184	0.0	-0.09364353120326996	5.2242164036973715e-109	0.0	-0.00988379493355751	2.8637246267720615e-07	6.872916468725343e-06	0.03949645906686783	0.00022818575284716617	0.0045538355283683	-0.025518566370010376	2.2350032631143465e-05	0.0005139243907255064
CD8 Tnaive	0.010178009048104286	6.208307554910174e-181	0.0	-0.06872186809778214	0.0	0.0	0.013216393999755383	7.86738877856123e-174	0.0	-0.01918771117925644	0.0	0.0	-0.010038577951490879	0.0	0.0	-0.10086105763912201	0.3809842776148603	0.7628052679265205	-0.08828231692314148	0.0	0.0	-0.009778792038559914	8.549708789877949e-119	0.0	-0.003496821504086256	8.054484741869293e-09	2.4163451417535953e-07	-0.03007814660668373	0.06960563809997275	0.4146415408335484
CD8 Trm	0.023838605731725693	1.1193598262672488e-20	0.0	-0.07282081991434097	2.1497930623071446e-14	5.169198402654729e-13	0.01774813048541546	1.2187202097533595e-05	6.093452522670795e-05	-0.025280581787228584	5.8023366320456595e-11	1.2765140056103519e-09	-0.01111689954996109	4.128677498356536e-10	8.257354799923178e-09	0.03498799353837967	5.9043111710225506e-58	0.0	-0.025577250868082047	0.28941573789101493	0.8712659277548771	-0.011499433778226376	0.22645357338616845	0.8717991000118299	0.06816277652978897	1.0156112777895455e-05	0.00023356449964984094	0.0258993748575449	0.0022841516494524544	0.03812905791403254
Cycling DN/DP T cell	-0.023456934839487076	0.0	0.0	-0.10820283740758896	0.0	0.0	0.09166629612445831	0.0	0.0	-0.04647446051239967	0.0	0.0	-0.031576674431562424	0.0	0.0	-0.1557958573102951	0.0	0.0	-0.06018415465950966	0.0	0.0	-0.013497922569513321	4.348831218278353e-140	0.0	0.020768465474247932	5.847877944797419e-13	2.0466406347452448e-11	-0.05038374289870262	6.677881578588204e-223	0.0
DN T cell	-0.004695572890341282	0.08969488287984045	0.5707771277314833	-0.09264147281646729	3.35877993704969e-304	0.0	0.032517265528440475	1.2240266476471157e-10	1.2240264357643582e-09	-0.039520181715488434	0.0	0.0	-0.026242827996611595	0.0	0.0	-0.14142993092536926	0.0	0.0	-0.08223506808280945	0.0	0.0	-0.018760427832603455	2.1953163898119398e-281	0.0	0.014420220628380775	0.60003943165422	0.9621659439239748	-0.03261357173323631	5.747719077667912e-35	0.0
DP T cell	-0.0038118818774819374	0.010745553505061744	0.13103128095680627	-0.08142063021659851	4.740120412282036e-05	0.0009002387660370648	0.10189921408891678	0.0	0.0	-0.031187856569886208	0.6972083223064272	0.9959912795295369	-0.019878705963492393	2.6155828453781986e-285	0.0	-0.10815205425024033	1.7913899229486702e-206	0.0	0.00017319350445177406	7.432769476566393e-166	0.0	0.0004819357127416879	0.0	0.0	0.010439068078994751	2.925399795843977e-144	0.0	-0.03813549503684044	0.0	0.0
Endothelial cell	0.12719103693962097	1.1869488124134275e-37	0.0	-0.008888613432645798	2.462527833920239e-44	0.0	-0.04103141278028488	5.633457952739438e-40	0.0	-0.028009658679366112	0.26616792784798626	0.8438362849318444	-0.028933711349964142	2.451299719900049e-10	5.1477305751390645e-09	-0.08645682036876678	0.04610725707703612	0.17206130784184281	-0.06129363179206848	0.001122189572062891	0.011165396045512255	-0.02374573051929474	9.5298342407404e-12	3.1448410542367355e-10	-0.031915176659822464	2.4710597392193373e-08	6.918964948754436e-07	-0.022515082731842995	0.12794790656913646	0.5602006593677447
GC B cell	-0.006359871942549944	0.705325519715985	0.9744125163170132	-0.08128932863473892	0.8676422261189765	0.9697775758264582	-0.013120665214955807	6.718272126998861e-75	0.0	-0.034456778317689896	5.258031782623e-06	8.938278042558423e-05	-0.0066085453145205975	1.4801781588939965e-26	0.0	0.138000950217247	4.883657071354793e-112	0.0	0.009189344942569733	4.0138657813348315e-05	0.0005617946217454373	-0.004069522488862276	0.3168071452850406	0.930529054614382	0.07553680986166	6.007095774378973e-13	2.0466406347452448e-11	0.13359424471855164	9.56884449928266e-42	0.0
ILC	0.006524879019707441	0.047080600166933814	0.41167425428411186	-0.07945352792739868	0.3986934219529361	0.9490534546923393	0.004425437189638615	1.0355366786641043e-07	7.248754498867527e-07	-0.03406085446476936	0.05636605411503296	0.40482469561894585	-0.005519298370927572	6.304407398877866e-10	1.1978373182230939e-08	-0.09783115237951279	0.9325155665439632	0.9325155665439632	-0.021620308980345726	0.5522222295214065	0.9512437051005311	-0.01400977186858654	0.11888403614031536	0.781023839238007	0.027890872210264206	0.394333940371131	0.9506372411789552	0.050384655594825745	0.0438439774954949	0.3613136293863062
Macrophage	-0.013269685208797455	1.6247557104849903e-07	3.4119814472655108e-06	-0.056987207382917404	5.787714067239196e-203	0.0	-0.03448732569813728	0.0	0.0	-0.033403124660253525	2.2643704820170526e-06	4.0757884197439864e-05	-0.025878572836518288	5.923402126725577e-76	0.0	-0.04902017116546631	2.0667570078362383e-90	0.0	-0.010442933067679405	0.0005086788553973482	0.0065926798905731054	-0.015047455206513405	1.2191513042205157e-30	0.0	-0.019893625751137733	5.482881856845713e-38	0.0	-0.026794059202075005	2.1878524671033001e-10	6.3447711529107664e-09
Memory B cell (I)	-0.019931182265281677	7.225893702264169e-41	0.0	-0.08058969676494598	0.026913231328817375	0.23877038860075595	-0.01242831815034151	0.0	0.0	-0.03387361019849777	3.5920967437465804e-15	9.947598300641403e-14	-0.0039620548486709595	1.4111057426033294e-224	0.0	0.11138615012168884	0.0	0.0	0.029594291001558304	4.7937203135184024e-76	0.0	-0.01949305087327957	1.9474276716130304e-131	0.0	0.05057789012789726	7.73711097095909e-21	0.0	0.1078043207526207	6.565426925066855e-146	0.0
Memory B cell (II)	-0.003187594935297966	0.1380734324208297	0.6953773870097864	-0.08349058777093887	0.005202628241811498	0.07042420054400012	-0.014237865805625916	6.258048539456092e-189	0.0	-0.03576710820198059	6.241614419784447e-20	0.0	-0.004288137424737215	8.48913295116564e-114	0.0	0.08380378037691116	1.638483312115098e-204	0.0	0.025767888873815536	1.1440801822526794e-34	0.0	-0.01771414652466774	8.107009722676837e-46	0.0	0.046390634030103683	7.13434492837027e-11	2.3543350602395208e-09	0.08200856298208237	1.92862407987632e-52	0.0
Monocyte (CD14)	0.005950813181698322	7.24447528262197e-56	0.0	-0.07008884847164154	1.1996538946608096e-174	0.0	-0.033967744559049606	0.0	0.0	0.002078720135614276	0.0	0.0	-0.010180548764765263	6.317385532249407e-158	0.0	-0.058983270078897476	0.0	0.0	-0.09929851442575455	0.0	0.0	-0.01218636054545641	4.297027492437527e-10	1.332078414240101e-08	-0.007547524757683277	1.5328814453416505e-59	0.0	-0.011064643040299416	0.052632568849429406	0.38529598011797195
Monocyte (CD16)	0.0028510468546301126	0.00015417571796511118	0.002463961120450442	-0.0809611901640892	0.6805646759611301	0.9697775758264582	-0.03551080450415611	3.9672624643109685e-111	0.0	-0.017073187977075577	3.3370636155454055e-42	0.0	-0.01091949362307787	7.307820386743672e-13	1.6807222280590395e-11	-0.0688064768910408	6.660407340376986e-24	0.0	-0.11068370193243027	2.5017290158895674e-66	0.0	-0.016635587438941002	4.752334867160029e-11	1.520746195637912e-09	-0.014306294731795788	3.272691913342901e-09	1.0145344375711574e-07	-0.025291400030255318	0.03572162682287233	0.3297656349731677
NK cell	0.055871762335300446	2.8520900296953434e-255	0.0	-0.07341213524341583	5.413854538458125e-46	0.0	-0.0031739657279103994	2.417017830899673e-144	0.0	-0.029116753488779068	0.00014865069560760248	0.002227441739927727	-0.016750644892454147	0.808315464134638	0.9632570387100807	0.038672152906656265	5.608389070789768e-217	0.0	-0.09886932373046875	6.939310911641211e-152	0.0	-0.011321165598928928	0.34616830015542177	0.930529054614382	0.031070560216903687	0.43139695763623	0.9506372411789552	-0.02290675975382328	6.743100607558894e-08	1.6857737886732949e-06
NKT cell (periphery)	0.0026164581067860126	9.961282130539919e-11	2.589934711139108e-09	-0.07452437281608582	2.4914955733416473e-43	0.0	0.010661018081009388	3.343876595597437e-53	0.0	-0.023865792900323868	4.1471107898459534e-65	0.0	-0.008869348093867302	1.8220734226013785e-88	0.0	-0.10758504271507263	5.977087198798666e-07	6.574776269308025e-06	-0.07795973122119904	8.433468083855394e-78	0.0	-0.010738152079284191	5.195131190750349e-15	1.9828583219805296e-13	0.00316475797444582	0.008242217981433873	0.11674876364347586	-0.015789221972227097	0.38172007715643075	0.6261114030766008
NKT cell (thymus)	0.03192415088415146	9.625266460027336e-16	2.8976820942716586e-14	-0.0786900743842125	0.06597018785607806	0.42072350691041493	0.018842609599232674	0.007627710666317488	0.02270902988415857	-0.031038831919431686	0.9033536123121694	0.9959912795295369	-0.011933510191738605	0.00016519950238203827	0.0023103112039964957	-0.08092647045850754	0.00022056537255099116	0.001322662713623024	-0.012240707874298096	0.8533750367396378	0.9512437051005311	-0.014281808398663998	0.1427359417769846	0.8030088449455945	0.029492802917957306	0.6662747864172072	0.9621659439239748	0.002112956251949072	0.27958832896613595	0.6261114030766008
Naive B cell	-0.016739781945943832	1.4939954670811913e-131	0.0	-0.07739589363336563	2.0301193500480905e-87	0.0	-0.011685695499181747	0.0	0.0	-0.03138553723692894	0.005019581234163953	0.049077027935878315	-0.008818062022328377	0.0	0.0	0.1406671404838562	0.0	0.0	0.0341501384973526	0.0	0.0	0.002887176815420389	2.6809315768872627e-147	0.0	0.046672508120536804	1.5473902878265176e-73	0.0	0.11894582957029343	0.0	0.0
Naive Treg	-0.006055895239114761	0.5063591517371584	0.9406194303301256	-0.0842033103108406	8.376876007625746e-05	0.0015067645284940756	0.017897050827741623	5.969557384712694e-15	7.793765632868599e-14	-0.0326099693775177	0.0027337394864364165	0.02966345372690682	-0.011722608469426632	8.592412842019959e-22	0.0	-0.10628484934568405	1.2611677639200406e-06	1.2611606064694136e-05	0.018936380743980408	2.838391841632701e-22	0.0	-0.01483083050698042	5.194562218173811e-09	1.5064229352823588e-07	0.07797370105981827	7.622859284785056e-31	0.0	0.07907664030790329	4.064833924949117e-39	0.0
Normal fibroblast	0.026264946907758713	2.4824660933525955e-18	0.0	0.06886404752731323	7.775805271273269e-144	0.0	-0.028637290000915527	4.307554491749453e-107	0.0	-0.0019868318922817707	2.1339218305843416e-98	0.0	-0.011098428629338741	1.592542946233644e-09	2.8665773421643337e-08	-0.08165671676397324	5.579468270764175e-10	7.811255198220124e-09	-0.05667782202363014	0.004141191251949685	0.03665926923800111	-0.009898586198687553	0.7507223393198199	0.9778451355109298	0.1362694650888443	7.442248087596645e-34	0.0	0.05962115153670311	7.25399505752559e-05	0.0013773596210997496
Plasmablast	-0.012401938438415527	7.191445916288742e-05	0.0012218427088470651	-0.06928810477256775	4.548654363062357e-21	0.0	-0.01170196570456028	1.7699822472952133e-107	0.0	-0.027592580765485764	0.0006647171753733918	0.00794750859401605	-0.004433838184922934	1.7866618852087137e-61	0.0	0.1503363996744156	2.3095136800598332e-176	0.0	0.021422382444143295	2.5392964036016915e-22	0.0	-0.008924595080316067	0.0012275605564628928	0.018256021905883157	0.04669453576207161	8.579786820858827e-06	0.00020589456786301863	0.10870487242937088	4.279145037038874e-47	0.0
Pre GC B cell	-0.015985382720828056	6.9793383698520836e-09	1.6750410647414782e-07	-0.08350064605474472	0.007342920778932173	0.09136350969087836	-0.009950539097189903	1.22260976524621e-110	0.0	-0.03528129309415817	1.98832933286873e-12	4.5730863540427436e-11	-0.008744675666093826	4.734059622389736e-37	0.0	0.12737029790878296	4.316871874497722e-184	0.0	0.016226932406425476	1.0463683858872309e-14	2.4513724383723456e-13	-0.007226599380373955	0.1827973952293095	0.8374572211655537	0.06210478022694588	4.421152299583673e-16	1.687538997430238e-14	0.1201539859175682	2.898648278949599e-65	0.0
T agonist	-0.0033697462640702724	0.7349039790127304	0.9744125163170132	-0.08106496185064316	0.7927823526899799	0.9697775758264582	0.028518199920654297	0.9752257340311855	0.9902519496678691	-0.030149240046739578	0.13478041088417128	0.6370185718417656	-0.015087087638676167	0.010263896664710916	0.1072835470567326	-0.11583615839481354	2.6744286471536728e-18	0.0	0.02492658793926239	7.573662706236441e-22	0.0	-0.013897565193474293	0.0001384978274185649	0.0023518561675848204	0.041388869285583496	4.231607724805599e-05	0.0009305401758831211	-0.005961314775049686	0.8393968688766216	0.8393968688766216
Thymic CD4 T cell (I)	0.0015023379819467664	8.140566659103086e-07	1.5466963334209716e-05	-0.0745515301823616	8.806335732148069e-32	0.0	0.04788804054260254	2.7406208739067234e-34	0.0	-0.026291007176041603	9.642802336570083e-26	0.0	-0.01655271090567112	0.38799330810727006	0.859710656275917	-0.10623164474964142	3.3192298932050974e-06	2.987267241916225e-05	-0.040581125766038895	7.241662826902049e-06	0.00011586031244226191	-0.012330279685556889	0.13730199578021962	0.8030088449455945	-0.0024195797741413116	1.4562076374099284e-08	4.223001273118143e-07	-0.04267549887299538	1.934941146343043e-11	5.804823288713123e-10
Thymic CD4 T cell (II)	-0.0012671196600422263	0.0006751632351619408	0.009410915181978896	-0.07708338648080826	2.6871387011636842e-21	0.0	0.02904822677373886	0.9012677847299528	0.9902519496678691	-0.026133492588996887	9.941723743284031e-33	0.0	-0.01336074061691761	2.0604641020727795e-21	0.0	-0.11144498735666275	2.6626192025898535e-18	0.0	-0.042768046259880066	4.333135612520442e-13	9.09972097673517e-12	-0.01265588030219078	0.6854939061619181	0.9778451355109298	0.008847493678331375	0.01508962957356046	0.1917346817396115	-0.023526079952716827	0.0026987021200763346	0.042316185423270314
Thymic CD8 T cell	0.000897129881195724	7.501538253741361e-07	1.5002969589450466e-05	-0.08042517304420471	0.013929454377500766	0.14298613004044114	0.042710863053798676	4.4917586074102016e-21	0.0	-0.027425481006503105	1.6805552948103302e-16	6.439293542825908e-15	-0.017857570201158524	0.006219753472861943	0.0721360111150311	-0.11469259113073349	8.838881025902713e-27	0.0	-0.009262088686227798	0.005340596145802986	0.04193462754374855	-0.014416834339499474	1.2709930122155264e-05	0.0002795811495721612	0.02143736183643341	0.7339713586335261	0.9621659439239748	-0.0443481020629406	1.0028318812751971e-21	0.0
Thymic memory B cell	-0.003721109125763178	0.8554171207676414	0.9744125163170132	-0.0713127851486206	7.970410391922626e-35	0.0	-0.015022804029285908	3.238346364484288e-130	0.0	-0.02641145884990692	4.860532385270314e-13	1.1665335364341445e-11	-0.004459261894226074	2.995055717687556e-79	0.0	0.0768667683005333	8.127869549459225e-134	0.0	-0.021567370742559433	0.45347990011495076	0.9512437051005311	-0.01390144694596529	2.0602186016984287e-05	0.00043255678347098314	0.02093418501317501	0.1369129313879209	0.7342388540723229	0.08291272819042206	4.1052367609978175e-39	0.0
Tumor associated fibroblast	0.08930392563343048	3.757126018951294e-32	0.0	0.09179285913705826	8.290057412730426e-61	0.0	-0.0032088418956846	1.3651419741487576e-18	0.0	-0.0037031525280326605	2.2358205827243176e-36	0.0	0.08430535346269608	2.9054710411647563e-57	0.0	-0.0668117105960846	5.829258138245613e-08	6.995107528773303e-07	-0.06642155349254608	0.0009181507203408467	0.010053420358833831	-0.017626354470849037	2.491658034486582e-05	0.0004982136656948022	-0.0015380915720015764	0.09430450258974263	0.6286169428787356	-0.03756861016154289	0.06474995588687628	0.4146415408335484
Unswitched memory B cell	-0.014335623942315578	1.3021654734597723e-27	0.0	-0.08338001370429993	1.3700291685395013e-06	2.8770218377327517e-05	-0.012391773983836174	0.0	0.0	-0.03613459691405296	1.3693178617203607e-67	0.0	-0.004555335734039545	0.0	0.0	0.12871737778186798	0.0	0.0	0.023502901196479797	1.7748884766421123e-90	0.0	-0.017819102853536606	2.7210080556120303e-161	0.0	0.05453869327902794	4.801908234729018e-46	0.0	0.11610257625579834	4.2521432605777666e-252	0.0
aa CD8 T cell (I)	0.0044097271747887135	2.2785781085782443e-15	6.52811138479592e-14	-0.08119983226060867	0.5830515879547342	0.9697775758264582	0.05622576177120209	2.7663051731820386e-72	0.0	-0.030419379472732544	0.05602488687778624	0.40482469561894585	-0.019177084788680077	2.3454955231319942e-12	5.1600057560108326e-11	-0.11064846813678741	4.557023372633888e-24	0.0	-0.01988503336906433	0.46241968289396385	0.9512437051005311	-0.010172366164624691	0.11015004383691399	0.7806598258422607	0.06155175715684891	7.574476087237735e-27	0.0	-0.03618066757917404	5.034244260289391e-23	0.0
aa CD8 T cell (II)	0.028058212250471115	2.8557588769672755e-159	0.0	-0.07705061137676239	1.2049641790747603e-25	0.0	0.019092265516519547	1.1458444959520228e-19	0.0	-0.028915340080857277	1.1083332297599053e-10	2.216666850074489e-09	-0.015335533767938614	5.19008265897454e-06	7.784841156766031e-05	-0.07870228588581085	9.591802028316779e-42	0.0	-0.08030078560113907	7.270955353134398e-120	0.0	-0.011630766093730927	5.876861959229516e-05	0.0011160133775267589	0.02415844425559044	0.2631937019565366	0.9131386378577426	-0.029135797172784805	4.329342878531865e-10	1.2122158721261656e-08
cDC1	-0.00399378128349781	0.4277660346814772	0.9386424287558077	-0.08359187841415405	0.0024374868473823258	0.03594500314462212	-0.024156806990504265	8.077682972488324e-139	0.0	-0.03068837709724903	0.6902330382603725	0.9959912795295369	-0.019716087728738785	8.300314593787909e-07	1.3280420675498839e-05	-0.06269239634275436	2.3799729107623288e-32	0.0	-0.08453859388828278	1.900278507933135e-48	0.0	-0.01618882641196251	5.688859569232133e-13	1.9910739723627557e-11	0.02864166349172592	0.0005254734717881505	0.009416393934185696	-0.007888708263635635	0.005125993867184792	0.06942115810351446
cDC2	0.017545361071825027	8.620965778234969e-19	0.0	-0.08339167386293411	0.05336766049086284	0.38957539128727425	-0.037789326161146164	4.6863277655421224e-113	0.0	-0.03010115772485733	0.9227576297370201	0.9959912795295369	-0.016824964433908463	0.8545910787748514	0.9632570387100807	-0.05380706116557121	4.018580846465354e-33	0.0	-0.09135521948337555	8.141442579181815e-45	0.0	-0.006559657398611307	0.0022267915439698302	0.030727843663934218	-0.002307325368747115	0.041226094794011146	0.3706702543848144	-0.03346904367208481	0.004102427034144109	0.05980029683034638
cTEC	0.07349535077810287	3.597941811628401e-41	0.0	0.044607020914554596	1.5624051871312713e-73	0.0	-0.024999575689435005	6.135364678315964e-51	0.0	0.004989096894860268	1.385176213297033e-60	0.0	0.03448483347892761	1.1007215255133306e-63	0.0	-0.10116063058376312	0.574787792709526	0.819194578771163	-0.058193888515233994	0.000809605560079392	0.009672122818109363	-0.014352568425238132	5.417577233340974e-07	1.2460353381427147e-05	0.11456793546676636	2.0873160520852942e-10	6.679410802234997e-09	0.06742476671934128	0.009587649528848795	0.10917464723663461
gd T cell	0.011543840169906616	2.1495457097082472e-35	0.0	-0.08811802417039871	1.363200453653503e-23	0.0	0.037132784724235535	6.8002531774791585e-09	5.440202377471337e-08	-0.0349457785487175	8.256240890019748e-15	2.2182256032010628e-13	-0.02275632880628109	5.0357436859542114e-48	0.0	-0.12313605099916458	2.9964112787459177e-67	0.0	-0.04485400393605232	7.212355654335287e-27	0.0	-0.014936637133359909	1.3373185711244646e-14	4.929390229335695e-13	0.013628663495182991	0.016778174177492857	0.19745454897858772	-0.03744342178106308	1.2468607965382715e-19	0.0
mTEC (I)	0.01075306348502636	4.009986174292531e-06	7.217729095232439e-05	-0.013860061764717102	1.4282995976849483e-111	0.0	-0.009094413369894028	2.631863828908181e-47	0.0	0.06816690415143967	3.4614738239082974e-110	0.0	0.005241425242275	2.108505567904253e-52	0.0	-0.07480834424495697	1.102965915661859e-09	1.433855711940879e-08	-0.03523246571421623	0.5399902234396814	0.9512437051005311	0.0011887672590091825	0.0003130186260981466	0.004996557495948628	0.0659063458442688	7.03461046345049e-08	1.8993430874747474e-06	0.03304009884595871	4.1075243857649516e-05	0.0009032657339944627
mTEC (II)	0.05345340073108673	1.9986587222182113e-25	0.0	0.0482802540063858	9.830409503535594e-70	0.0	-0.014247102662920952	3.761935100190221e-35	0.0	-0.008295141160488129	6.103464066926253e-39	0.0	-0.011860860511660576	0.026092923266996575	0.1906429154399465	-0.11239036917686462	0.0002459542159027214	0.001322662713623024	0.029047463089227676	4.266755369655341e-08	7.68015688268342e-07	-0.01580696552991867	5.5589328817181125e-08	1.5009107930952226e-06	0.12318418174982071	6.344048435982674e-14	2.2821744494194718e-12	0.0841624066233635	5.3063163001173345e-08	1.3796413221855985e-06
nmTEC	0.059407804161310196	7.018804498750977e-08	1.5441358529599825e-06	-0.007035191170871258	1.5678056264251778e-16	2.7755575615628914e-15	0.00039577996358275414	0.0001325865499346528	0.0005302407339019544	0.11243996769189835	3.6322208521003983e-14	9.43911615536308e-13	-0.013552955351769924	0.1742900015080614	0.6166167553090451	-0.12909160554409027	0.00010603708825970726	0.0007420235383972518	-0.05386237055063248	0.10204642607603635	0.5292642487210086	0.013554981909692287	7.752753669363489e-05	0.0013945764312168762	0.07164421677589417	0.0023719011484960245	0.037282723994828015	0.06784766912460327	0.0012565874060302702	0.022378595963654213
pDC	0.032838329672813416	5.674779750800269e-26	0.0	-0.07852011173963547	0.3911376447838929	0.9490534546923393	-0.006541767157614231	5.8907295603794905e-31	0.0	-0.035505764186382294	1.7052182594711028e-05	0.0002728000310605605	-0.017927495762705803	0.14767442244887585	0.6166167553090451	-0.034031521528959274	2.17957681143216e-25	0.0	-0.04455419257283211	3.6118317238282846e-06	6.139936517224331e-05	-0.011334951967000961	0.3878946374427328	0.930529054614382	0.05102387070655823	9.88087342913646e-05	0.0020729344377264924	-0.01886407658457756	0.17601019100091664	0.6201525614379026
FDR : The BH procedure
