# Supplementary material for: Myasthenia gravis-specific aberrant neuromuscular gene expression by medullary thymic epithelial cells in thymoma
Source: Nat Commun. 2022 Jul 22;13:4230. doi: 10.1038/s41467-022-31951-8 (PMC9305039; doi:10.1038/s41467-022-31951-8)
Supplement: Supplementary file 21 — Supplementary Data 18 [file 41467_2022_31951_MOESM21_ESM.xlsx]

## Sheet: Sheet1
Antigen	Gene	Clone	Host	Class	Concentration
CD11C	ITGAX	5D11	Mouse	IgG1	1/100
CD31	PECAM1	JC70A	Mouse	IG1	1/200
CD79A	CD79A	JCB117	Mouse	IgG1	1/200
NF 160kda	NEFM	NN18	Mouse	IgG1	1/500-1/1000
KRT6	KRT6C	sc-514520	Mouse	IgG1	1/100
KRT17	KRT17	sc-393002	Mouse	IgG2	1/100
TF	TF	sc-365871	Mouse	IgG1	1/50
SOX15(c-7)	SOX15	sc-166964	Mouse	IgM	1/50
MAP2	MAP2	sc-74421	Mouse	IgG1	1/100
GLI2	GLI2	sc-271786	Mouse	IgG1	1/100
NEFL	NEFL	sc-20012	Mouse	IgG1	1/25
GABRA5	GABRA5	sc-393921	Mouse	IgG1	1/25
