# Supplementary material for: Myasthenia gravis-specific aberrant neuromuscular gene expression by medullary thymic epithelial cells in thymoma
Source: Nat Commun. 2022 Jul 22;13:4230. doi: 10.1038/s41467-022-31951-8 (PMC9305039; doi:10.1038/s41467-022-31951-8)
Supplement: Supplementary file 23 — Source Data [file 41467_2022_31951_MOESM23_ESM.xlsx]

## Sheet: fig1f(KRT6)
	value	log10value	status
0	24124	4.38247	MG
1	216849	5.33616	MG
2	71427	4.85387	MG
3	19012	4.27905	MG
4	83050	4.91934	MG
5	32051	4.50586	MG
6	1538304	6.18704	MG
7	1	0.30103	MG
8	6	0.845098	nonMG
9	0	0	nonMG
10	2	0.477121	nonMG
11	108222	5.03432	nonMG
12	109675	5.04011	nonMG
13	2878	3.45924	nonMG
14	799	2.90309	nonMG
15	150731	5.17821	nonMG
16	91488	4.96137	nonMG

## Sheet: fig1f(KRT17)
	value	log10value	status
0	3892	3.59028	MG
1	2142687	6.33096	MG
2	1010814	6.00467	MG
3	436813	5.6403	MG
4	26590	4.42473	MG
5	30123	4.47891	MG
6	470826	5.67286	MG
7	149239	5.17389	MG
8	2834635	6.4525	nonMG
9	1373970	6.13798	nonMG
10	1009612	6.00415	nonMG
11	835522	5.92196	nonMG
12	988135	5.99482	nonMG
13	193421	5.28651	nonMG
14	967569	5.98568	nonMG
15	3634061	6.56039	nonMG
16	1907303	6.28042	nonMG

## Sheet: fig5g
	value	log10value	status
0	63330	4.80162	Near
1	32615	4.51343	Near
2	15114	4.17941	Near
3	79900	4.90255	Near
4	7869	3.89597	Near
5	44877	4.65203	Near
6	104081	5.01738	Near
7	22763	4.35725	NotNear
8	13463	4.12917	NotNear
9	7649	3.88366	NotNear
10	12628	4.10137	NotNear
11	7761	3.88997	NotNear
12	19902	4.29892	NotNear
13	3616	3.55835	NotNear

## Sheet: Fig6e-j
AgeAtSurgery	Gender	MG	aAchr	OtherNeurologicalAI	otherAI	Diagnosis	PreTreatment	GC(2;needIHC)	Medula(Hassal)	GABRA5
71	M	0	0	0	0	B1		0	1	0
62	F	1	48	0	0	B2	PSL,IVIG,Tac	0	0	0
50	M	1	16	1		B2		1	1	0
50	F	0	0	0		B1		0	1	0.33
54	F	0	0	0		B2		0	1	0
39	F	0	0	1		AB	PSL	1	1	4
73	F	1	69	0		B2		0	0	3
49	F	0	0.3	0		B2		1	0	1
47	M	0	0	0		B2	Chemo	0	1
55	F	0	0.4	0		B1		1	1	5
57	M	1	25	0		B2		0	1	1
54	F	0	0	0		AB		1	0	0
55	F	0	1.5	0		B1		1	1	8
67	F	1	5.9	0		B2		2	1	4.66
66	F	0	0	0		AB		0	1	0
51	M	0	0.4	0		AB		1	1	1
67	M	1	0.6	0		B3	PSL	0	0	7
32	F	0	0	0		AB		0	1	0.33
51	F	1	17	0	1	B2		2	2	0.33
46	M	0	0	0		B2		0	1	0
48	M	0	0	0		B2		1	1	1
64	F	0	0.5	0		B1		1	1	1.33
63	F	0	0	0		B2	Chemo	0	0
63	F	0	0	0		B2	Chemo
56	M	0	0	0		B2		0	1	0
51	F	0	0	0		B1		0	0	0
56	F	0	0	0		B1		0	1	0.33
47	F	1	15	0		B3	Chemo	0	0
54	F	0	0	0		B3		0	0	0
67	M	0	0	0		B2		0	0	0
80	M	0	0	0		B3		0	0	1
66	F	0	0.3	0		B3	Chemo
28	F	0	0	0		B3		0	1	2.66
44	F	0	0	0		B1		1	1	0
58	M	0	0	0		B3		0	1	3
64	F	0	0	0		B2		0	0	0
73	M	0	0	0		B3		1	0	1.33
72	M	1	0.7	0		B2	PSL	0	0
38	M	0	0	0		B3	Chemo
74	F	0	0	0		B1		0	0	0
35	M	0	0	0		B1		0	1	0
75	F	1	7.7	0		B1		1	1	4.33
41	M	0	2.4	0		B1		1	1	3.33
67	F	0	0	0	1	B1		0	1	0
36	F	0	0	0		B1		0	0	0
56	F	0	0.4	0		AB		0	0	0
65	F	0	0	0		B2		0	0	0
53	M	0	0	1	1	B2	PSL	1		0
67	M	0	1.2	0		AB		0	0	3
71	F	0	0	1		AB	CyA	1	0
50	F	0	0	0		B2		0	0	0.33
52	F	1	6	0	0	B3	Chemo
52	F	1	1.9	0		B3	Chemo	0	1
66	F	1	3.9	0		B2	PSL	0	0
70	F	1	330	0		B1		0	0	1
62	F	0	0	1		B2		1	1	0
70	F	1	30	0		B3	Tac, IVIG	0	0
66	F	0	0.4	0		B2		0	0	3.67
81	M	0	0	0	0	B3		0	0	2
43	M	0	1.1	0		B1		0	1	0
70	F	0	0	0		B3		0	0	0
36	F	0	0	0		B1		0	1	2
43	F	0	0	0		B1		0	1	0
43	M	0	1.6	0		B3	Chemo	0	0
50	M	0	0	0		B2	Chemo	0	0
71	M	0	0	0		B2		0	0	4.67
74	M	0	0	0	0	B1		0	0	0
80	F	0	0	0		AB		0	0	5.67
62	F	0	0	1		B1		0	1	0.33
34	M	0	0	0		B1		0	1	0
48	M	0	0	1		B2		1	1	0
45	F	1	210	0		B1		1	1	1
65	M	0	0	0		B1		0	0	0
46	F	1	11	0	0	B1		1	1	1.33
62	F	1	120	0		B1		1	0	2
63	F	0	0	0		B3		0	1	1
81	F	1	60	0		B1		1	1	0
41	F	0	0	0		B2		0	1	0
36	M	0	8.6	0		B2		1	1	4
46	F	1	150	0		B3	IVIG,PSL	0	0
63	F	1	16	0		B2		1	0	1.33
72	M	0	0	0		B2		0	0	2
26	M	1	48	1		B2	IVIG,PSL	1	0
62	M	0	7.5	0		B3		0	0	0
58	M	1	38	0		B1	PSL	0	1
56	F	0	0	0		B1		0	1	0
40	F	0	0	0		B3	Chemo	0	0
